# Supplementary material for: Cohesin-mediated loop anchors confine the locations of human replication origins
Source: Nature. 2022 Jun 8;606(7915):812–9. doi: 10.1038/s41586-022-04803-0 (PMC9217744; doi:10.1038/s41586-022-04803-0)
Supplement: Supplementary file 3 — This zipped file contains Supplementary Tables 1–19 (see Supplementary Information for full descriptions). [file 41586_2022_4803_MOESM3_ESM.zip]

Archive with 19 entries (19 files):
- Supplementary Table 1. TADs subTADs genome-wide from Hi-C 2.5 in H1 human ES cells.xlsx
- Supplementary Table 11. Dot and Dotless TADs subTADs genome-wide from Hi-C in the untreated HCT116 Rad21-mAID.xlsx
- Supplementary Table 12.xlsx
- Supplementary Table 13. CTCF and Rad21 ChIP-seq peaks in the wild type HCT116 parent cell line.xlsx
- Supplementary Table 14.xlsx
- Supplementary Table 15. Initiation zones called in wild type human HCT116 cells Group 2.xlsx
- Supplementary Table 16. IZs in WT HCT116 cells and HCT116 Rad21-mAID auxin-treated knock-down cells Group 3.xlsx
- Supplementary Table 17. IZs in WT HCT116 cells and HCT116 WAPL-mAID2 auxin-treated knock-down cells Group 4.xlsx
- Supplementary Table 18. Loop calls genome-wide in untreated and auxin-treated HCT116 WAPL-mAID2 cells.xlsx
- Supplementary Table 19. 3D genome excluded regions in H1 human ES cells.xlsx
- Supplementary Table 2.xlsx
- Supplementary Table 3. Dot and Dotless TADs subTADs genome-wide from Hi-C 2.5 in H1 human ES cells.xlsx
- Supplementary Table 4. Dot and Dotless TAD subTAD boundaries genome-wide from Hi-C 2.5 in H1 human ES cells.xlsx
- Supplementary Table 5. Initiation Zones from 16-fraction Repli-seq in H1 human ES cells Group 1.xlsx
- Supplementary Table 6. CTCF and Rad21 ChIP-seq peaks in human ES cells.xlsx
- Supplementary Table 7.xlsx
- Supplementary Table 8. Twelve classes of TAD subTAD boundaries in H1 human ES cells.xlsx
- Supplementary Table 9.xlsx
- Supplementary Table 10. Loop calls genome-wide from Rao et al. 2017 Hi-C in untreated HCT116 Rad21-mAID cells_ESM.xlsx
