# Supplementary material for: Cohesin-mediated loop anchors confine the locations of human replication origins
Source: Nature. 2022 Jun 8;606(7915):812–9. doi: 10.1038/s41586-022-04803-0 (PMC9217744; doi:10.1038/s41586-022-04803-0)
Supplement: Supplementary file 3 — This zipped file contains Supplementary Tables 1–19 (see Supplementary Information for full descriptions). [file 41586_2022_4803_MOESM3_ESM.zip › Supplementary Table 1. TADs subTADs genome-wide from Hi-C 2.5 in H1 human ES cells.xlsx]

## Sheet: hES total domains
Table 1. TADs/subTADs genome-wide from Hi-C 2.5 in H1 human ES cells
in situ Hi-C on H1-hESC (Tier 1) with DpnII
hg38 build
	# genome-wide domains	# autosomal domains
Domains	23851	22667
chromosome	start	end	layer
chrX	250000	390000	3
chrX	250000	1220000	2
chrX	250000	1420000	2
chrX	250000	2630000	2
chrX	250000	3620000	2
chrX	250000	5710000	1
chrX	390000	1160000	3
chrX	1160000	1220000	3
chrX	1220000	1420000	3
chrX	1420000	1630000	3
chrX	1420000	2450000	2
chrX	1420000	2630000	2
chrX	1630000	2450000	2
chrX	1630000	1920000	3
chrX	1920000	2140000	3
chrX	2340000	2630000	2
chrX	2340000	2450000	3
chrX	2450000	2630000	3
chrX	2630000	2850000	3
chrX	2850000	3830000	2
chrX	2850000	3080000	3
chrX	2850000	3620000	2
chrX	3080000	3620000	2
chrX	3080000	3340000	3
chrX	3340000	3620000	3
chrX	3620000	3830000	3
chrX	3940000	4540000	3
chrX	3940000	5120000	2
chrX	4540000	5120000	3
chrX	5220000	5920000	3
chrX	5920000	7130000	2
chrX	5920000	6510000	2
chrX	5920000	6380000	3
chrX	5920000	7940000	1
chrX	6380000	6510000	3
chrX	6510000	7130000	3
chrX	7130000	7940000	2
chrX	7130000	7590000	2
chrX	7130000	7320000	3
chrX	7320000	7590000	3
chrX	7590000	7720000	3
chrX	7590000	7940000	2
chrX	7720000	7940000	3
chrX	7940000	8750000	2
chrX	7940000	8360000	3
chrX	7940000	10170000	1
chrX	8360000	8500000	3
chrX	8360000	8750000	2
chrX	8500000	8750000	2
chrX	8500000	8580000	3
chrX	8750000	8850000	3
chrX	8750000	10170000	2
chrX	8750000	9730000	2
chrX	8750000	8960000	2
chrX	8750000	9870000	2
chrX	8850000	9340000	3
chrX	9340000	9460000	3
chrX	9340000	9730000	2
chrX	9460000	9730000	3
chrX	9730000	9870000	3
chrX	9730000	10170000	2
chrX	9870000	10170000	3
chrX	10170000	11130000	2
chrX	10170000	11780000	1
chrX	10170000	10740000	2
chrX	10170000	10430000	3
chrX	10170000	10640000	2
chrX	10430000	10640000	3
chrX	10640000	10740000	3
chrX	10740000	11130000	3
chrX	11130000	11780000	2
chrX	11130000	11520000	2
chrX	11130000	11920000	1
chrX	11130000	11380000	3
chrX	11380000	11520000	3
chrX	11520000	11780000	3
chrX	11780000	12780000	1
chrX	11780000	12070000	2
chrX	11780000	11920000	3
chrX	11920000	12070000	3
chrX	11920000	12780000	2
chrX	12070000	12490000	2
chrX	12070000	12390000	3
chrX	12390000	12490000	3
chrX	12490000	12780000	2
chrX	12700000	12780000	3
chrX	12780000	12920000	3
chrX	12780000	14040000	1
chrX	12780000	13740000	2
chrX	12920000	14040000	2
chrX	12920000	13490000	2
chrX	13290000	13410000	3
chrX	13290000	13490000	2
chrX	13410000	13490000	3
chrX	13490000	13650000	3
chrX	13490000	13740000	2
chrX	13650000	13740000	3
chrX	13650000	14040000	2
chrX	13740000	14040000	3
chrX	13740000	15290000	1
chrX	14040000	15290000	2
chrX	14040000	14700000	2
chrX	14040000	14540000	3
chrX	14540000	14700000	3
chrX	14700000	14870000	3
chrX	14700000	15290000	2
chrX	14700000	15150000	2
chrX	14870000	15150000	3
chrX	15150000	15290000	3
chrX	15290000	15700000	2
chrX	15290000	16860000	1
chrX	15290000	15470000	3
chrX	15470000	15700000	2
chrX	15470000	16860000	2
chrX	15470000	15570000	3
chrX	15570000	15700000	3
chrX	15660000	16860000	2
chrX	15700000	15830000	3
chrX	15700000	16710000	2
chrX	15830000	15920000	3
chrX	15830000	16190000	2
chrX	15830000	16430000	2
chrX	15920000	16190000	3
chrX	16190000	16710000	2
chrX	16190000	16430000	3
chrX	16430000	16710000	3
chrX	16710000	16860000	3
chrX	16710000	17090000	1
chrX	16860000	17740000	2
chrX	16860000	18220000	2
chrX	16860000	19350000	1
chrX	17090000	17740000	2
chrX	17090000	17550000	2
chrX	17090000	17370000	3
chrX	17370000	17550000	3
chrX	17370000	17700000	2
chrX	17550000	17740000	3
chrX	17740000	18380000	2
chrX	17740000	19350000	2
chrX	17740000	18220000	2
chrX	17740000	17890000	3
chrX	17890000	18220000	3
chrX	18220000	18380000	3
chrX	18220000	19350000	2
chrX	18380000	19350000	2
chrX	18380000	18900000	2
chrX	18380000	18660000	3
chrX	18660000	18900000	3
chrX	18900000	19010000	3
chrX	18900000	19350000	2
chrX	19010000	19230000	3
chrX	19230000	19350000	3
chrX	19350000	19530000	3
chrX	19350000	20120000	2
chrX	19350000	20490000	1
chrX	19530000	20120000	2
chrX	19530000	20490000	2
chrX	19530000	19900000	2
chrX	19530000	19690000	3
chrX	19690000	19900000	3
chrX	19900000	19990000	3
chrX	19900000	20120000	2
chrX	20120000	20490000	3
chrX	20490000	21960000	1
chrX	20490000	21740000	2
chrX	20490000	20730000	3
chrX	20490000	21500000	2
chrX	20730000	21500000	2
chrX	21270000	21370000	3
chrX	21370000	21500000	3
chrX	21500000	21740000	3
chrX	21740000	21960000	3
chrX	21740000	22090000	1
chrX	21960000	23650000	1
chrX	21960000	22190000	2
chrX	21960000	22970000	2
chrX	22090000	22970000	2
chrX	22090000	22190000	3
chrX	22190000	22380000	3
chrX	22190000	22970000	2
chrX	22190000	22550000	2
chrX	22380000	22550000	3
chrX	22550000	22760000	3
chrX	22550000	22970000	2
chrX	22760000	22970000	3
chrX	22970000	23650000	2
chrX	22970000	23310000	2
chrX	23120000	23200000	3
chrX	23200000	23310000	3
chrX	23310000	23650000	2
chrX	23560000	23650000	3
chrX	23650000	25020000	2
chrX	23650000	24060000	3
chrX	23650000	24260000	2
chrX	23650000	25200000	1
chrX	24260000	24720000	2
chrX	24260000	24550000	2
chrX	24260000	25020000	2
chrX	24260000	24370000	3
chrX	24370000	24550000	3
chrX	24550000	24720000	3
chrX	24720000	25020000	3
chrX	24720000	25200000	2
chrX	25020000	25200000	3
chrX	25020000	25290000	2
chrX	25020000	25480000	1
chrX	25200000	25290000	3
chrX	25200000	25990000	2
chrX	25290000	25480000	3
chrX	25200000	27530000	1
chrX	25290000	26620000	2
chrX	25480000	25990000	2
chrX	25480000	26620000	2
chrX	25480000	25680000	3
chrX	25680000	26080000	3
chrX	25990000	26170000	3
chrX	26080000	26430000	3
chrX	26080000	26620000	2
chrX	26170000	26620000	2
chrX	26430000	26620000	3
chrX	26620000	26770000	3
chrX	26620000	27380000	2
chrX	26620000	27690000	1
chrX	26770000	27530000	2
chrX	26940000	27030000	3
chrX	27030000	27110000	3
chrX	27250000	27380000	3
chrX	27530000	27690000	3
chrX	27530000	27850000	2
chrX	27530000	28120000	2
chrX	27690000	27930000	3
chrX	27530000	30530000	1
chrX	27690000	29160000	2
chrX	27850000	28120000	3
chrX	28120000	29160000	2
chrX	28120000	28650000	3
chrX	28650000	28770000	3
chrX	28650000	29160000	2
chrX	28770000	29070000	3
chrX	29070000	29160000	3
chrX	29160000	29500000	3
chrX	29160000	30530000	2
chrX	29160000	30090000	2
chrX	29500000	29630000	3
chrX	29500000	30530000	2
chrX	29500000	30090000	2
chrX	29630000	29720000	3
chrX	29630000	29900000	2
chrX	29630000	30880000	1
chrX	29900000	30090000	3
chrX	30090000	30270000	3
chrX	30090000	30530000	2
chrX	30090000	30720000	2
chrX	30270000	30530000	3
chrX	30530000	30720000	2
chrX	30530000	30880000	2
chrX	30530000	32310000	1
chrX	30620000	30720000	3
chrX	30720000	30880000	3
chrX	30720000	31020000	2
chrX	30880000	32310000	2
chrX	30880000	31020000	3
chrX	30880000	31670000	2
chrX	31020000	31290000	2
chrX	31020000	31670000	2
chrX	31020000	31200000	3
chrX	31200000	31290000	3
chrX	31290000	31430000	3
chrX	31290000	31670000	2
chrX	31430000	31670000	3
chrX	31670000	32310000	2
chrX	31670000	32090000	2
chrX	31670000	31830000	3
chrX	31830000	32020000	3
chrX	31830000	32310000	2
chrX	32020000	32090000	3
chrX	32090000	32310000	3
chrX	32310000	32500000	2
chrX	32310000	32450000	3
chrX	32310000	34340000	1
chrX	32450000	33400000	2
chrX	32500000	32670000	3
chrX	32670000	32760000	3
chrX	32670000	33160000	2
chrX	32670000	33400000	2
chrX	33160000	33400000	3
chrX	33400000	34340000	3
chrX	34340000	35860000	1
chrX	34340000	34910000	2
chrX	34340000	34510000	3
chrX	34510000	34910000	2
chrX	34510000	34660000	3
chrX	34660000	34770000	3
chrX	34910000	35200000	3
chrX	35340000	35860000	3
chrX	35860000	36920000	1
chrX	35860000	36670000	3
chrX	36670000	36920000	3
chrX	36920000	37070000	3
chrX	36920000	38150000	1
chrX	37070000	38150000	2
chrX	37070000	37990000	2
chrX	37290000	37840000	2
chrX	37290000	38350000	1
chrX	37290000	37520000	3
chrX	37520000	37840000	2
chrX	37520000	37740000	3
chrX	37740000	37840000	3
chrX	37840000	38240000	3
chrX	38150000	38350000	3
chrX	38350000	38650000	2
chrX	38350000	39240000	1
chrX	38350000	38470000	3
chrX	38470000	38650000	3
chrX	38650000	40520000	1
chrX	38650000	38740000	3
chrX	38650000	39240000	2
chrX	38650000	39420000	2
chrX	39160000	39240000	3
chrX	39240000	40520000	2
chrX	39240000	39420000	3
chrX	39240000	39630000	2
chrX	39420000	40300000	2
chrX	39420000	40520000	2
chrX	39420000	39630000	3
chrX	39630000	40300000	2
chrX	39630000	40080000	3
chrX	40080000	40520000	2
chrX	40080000	40300000	3
chrX	40300000	40520000	3
chrX	40520000	41300000	2
chrX	40520000	41490000	1
chrX	40650000	40730000	3
chrX	40850000	40930000	3
chrX	40930000	41090000	3
chrX	41300000	41490000	3
chrX	41300000	41770000	1
chrX	41490000	41770000	3
chrX	41490000	43790000	1
chrX	41490000	42540000	2
chrX	41770000	42300000	3
chrX	41770000	42400000	2
chrX	41770000	42540000	2
chrX	42300000	42540000	3
chrX	42540000	43560000	2
chrX	42540000	43340000	2
chrX	42680000	43130000	3
chrX	42680000	43340000	2
chrX	43130000	43340000	3
chrX	43340000	43560000	3
chrX	43560000	43790000	3
chrX	43560000	43940000	1
chrX	43790000	43940000	3
chrX	43790000	45180000	1
chrX	43940000	44540000	2
chrX	43940000	45180000	2
chrX	43940000	44250000	3
chrX	44250000	44540000	3
chrX	44540000	45180000	2
chrX	44540000	44670000	3
chrX	44670000	45180000	3
chrX	45180000	46540000	1
chrX	45180000	45290000	3
chrX	45180000	45750000	2
chrX	45290000	45520000	3
chrX	45520000	45750000	3
chrX	45750000	45840000	3
chrX	45750000	46410000	2
chrX	45840000	46000000	3
chrX	46000000	46110000	3
chrX	46110000	46200000	3
chrX	46200000	46330000	3
chrX	46410000	46650000	2
chrX	46410000	46540000	3
chrX	46410000	47110000	1
chrX	46540000	46650000	3
chrX	46540000	47110000	2
chrX	46540000	46800000	2
chrX	46650000	47110000	2
chrX	46800000	47110000	3
chrX	47110000	47190000	3
chrX	47110000	49640000	1
chrX	47110000	48470000	2
chrX	47110000	47760000	2
chrX	47110000	47650000	2
chrX	47110000	47520000	2
chrX	47400000	47520000	3
chrX	47520000	47650000	3
chrX	47520000	47760000	2
chrX	47650000	47760000	3
chrX	47650000	48030000	2
chrX	47650000	48470000	2
chrX	47760000	48470000	2
chrX	47760000	48030000	2
chrX	47840000	48030000	3
chrX	48030000	48470000	2
chrX	48310000	48370000	3
chrX	48470000	48590000	3
chrX	48470000	49640000	2
chrX	48590000	49290000	2
chrX	48470000	51600000	1
chrX	48590000	49150000	2
chrX	48590000	48960000	2
chrX	48590000	48690000	3
chrX	48690000	49150000	3
chrX	48960000	49290000	2
chrX	49150000	49290000	3
chrX	49150000	49730000	2
chrX	49290000	49730000	2
chrX	49290000	49640000	3
chrX	49290000	49890000	2
chrX	49640000	49840000	3
chrX	49840000	51040000	2
chrX	49890000	50090000	3
chrX	49890000	50250000	2
chrX	50090000	50250000	3
chrX	50250000	51040000	2
chrX	50250000	50580000	3
chrX	50250000	50680000	2
chrX	50580000	50680000	3
chrX	50680000	51040000	2
chrX	50930000	51040000	3
chrX	51040000	51110000	3
chrX	51040000	51470000	2
chrX	51040000	52560000	1
chrX	51040000	52140000	2
chrX	51470000	52560000	2
chrX	51470000	51600000	3
chrX	51470000	52140000	2
chrX	51600000	52140000	2
chrX	51600000	51880000	3
chrX	51880000	52140000	3
chrX	52270000	52770000	1
chrX	52270000	52560000	3
chrX	52560000	52770000	2
chrX	52560000	52670000	3
chrX	52770000	52880000	3
chrX	52880000	53100000	3
chrX	52990000	54630000	2
chrX	52990000	53180000	2
chrX	52990000	54800000	1
chrX	52990000	53950000	2
chrX	52990000	54040000	2
chrX	53100000	53180000	3
chrX	53100000	53670000	2
chrX	53100000	53950000	2
chrX	53180000	53670000	2
chrX	53180000	53490000	3
chrX	53490000	53670000	3
chrX	53670000	54040000	2
chrX	53670000	53950000	3
chrX	53950000	54800000	2
chrX	53950000	54440000	2
chrX	53950000	54180000	2
chrX	54040000	54630000	2
chrX	54040000	54800000	2
chrX	54040000	54180000	3
chrX	54180000	54530000	2
chrX	54180000	54440000	3
chrX	54440000	54630000	3
chrX	54440000	54800000	2
chrX	54630000	54800000	3
chrX	54800000	55090000	3
chrX	54800000	55700000	2
chrX	54800000	56250000	1
chrX	55090000	55700000	3
chrX	55700000	56250000	3
chrX	55700000	56720000	1
chrX	56250000	56720000	3
chrX	56720000	56990000	3
chrX	56990000	57490000	3
chrX	63920000	64220000	3
chrX	63920000	64560000	1
chrX	64080000	64860000	1
chrX	64220000	64560000	3
chrX	64560000	64860000	3
chrX	64860000	65560000	1
chrX	65230000	65350000	3
chrX	65440000	65560000	3
chrX	65560000	66030000	2
chrX	65560000	66750000	2
chrX	65560000	68160000	1
chrX	65560000	66160000	2
chrX	65560000	65670000	3
chrX	66030000	66160000	3
chrX	66030000	66750000	2
chrX	66160000	66750000	3
chrX	66750000	68160000	2
chrX	66750000	67540000	2
chrX	66750000	66880000	3
chrX	66750000	67390000	2
chrX	66880000	67390000	2
chrX	67220000	67300000	3
chrX	67300000	67540000	3
chrX	67390000	67730000	2
chrX	67540000	67730000	3
chrX	67540000	68160000	2
chrX	67630000	68160000	2
chrX	67730000	68160000	2
chrX	67730000	68020000	3
chrX	68020000	68160000	3
chrX	68160000	68720000	2
chrX	68160000	68490000	3
chrX	68160000	70150000	1
chrX	68490000	68720000	3
chrX	68720000	69400000	2
chrX	68720000	70150000	2
chrX	68720000	68810000	3
chrX	68810000	69400000	2
chrX	68810000	68920000	3
chrX	68810000	69290000	2
chrX	69030000	69120000	3
chrX	69120000	69290000	3
chrX	69290000	69400000	3
chrX	69400000	69500000	3
chrX	69400000	70150000	2
chrX	69400000	70270000	1
chrX	69500000	70040000	2
chrX	69500000	69630000	3
chrX	69630000	69710000	3
chrX	69710000	69790000	3
chrX	69790000	69870000	3
chrX	70040000	70150000	3
chrX	70150000	70420000	2
chrX	70150000	70270000	3
chrX	70150000	71660000	2
chrX	70270000	70970000	2
chrX	70150000	73680000	1
chrX	70270000	70420000	3
chrX	70420000	70970000	2
chrX	70420000	70530000	3
chrX	70420000	70730000	2
chrX	70420000	71190000	2
chrX	70530000	70730000	3
chrX	70730000	71190000	2
chrX	70730000	70970000	2
chrX	70730000	70840000	3
chrX	70840000	70970000	3
chrX	70970000	71190000	3
chrX	70970000	71660000	2
chrX	71190000	71370000	3
chrX	71190000	71660000	2
chrX	71290000	71660000	2
chrX	71370000	71660000	3
chrX	71660000	72600000	2
chrX	71660000	72040000	2
chrX	71800000	71820000	3
chrX	71820000	72740000	2
chrX	71820000	73680000	2
chrX	71820000	72240000	2
chrX	71820000	72040000	3
chrX	72240000	72740000	2
chrX	72240000	72550000	2
chrX	72240000	72460000	3
chrX	72460000	72550000	3
chrX	72600000	72740000	3
chrX	72980000	73080000	3
chrX	72980000	73260000	2
chrX	72980000	74140000	2
chrX	72980000	74360000	1
chrX	73080000	73260000	3
chrX	73260000	73390000	3
chrX	73260000	73850000	2
chrX	73390000	73850000	3
chrX	73850000	74030000	3
chrX	73850000	74140000	2
chrX	73850000	74360000	2
chrX	74030000	74140000	3
chrX	74140000	74360000	3
chrX	74140000	74580000	1
chrX	74360000	74580000	3
chrX	74580000	76170000	1
chrX	74580000	74910000	2
chrX	74580000	75650000	2
chrX	74580000	74670000	3
chrX	74580000	74810000	2
chrX	74810000	74910000	3
chrX	74910000	75020000	3
chrX	75020000	75650000	3
chrX	75650000	76170000	3
chrX	76170000	76260000	3
chrX	76260000	76540000	3
chrX	76170000	78120000	1
chrX	76260000	77440000	2
chrX	76540000	77440000	2
chrX	76540000	77310000	2
chrX	76540000	76670000	3
chrX	77310000	77440000	3
chrX	77440000	78120000	2
chrX	77440000	77690000	3
chrX	77690000	77790000	3
chrX	78120000	79450000	2
chrX	78120000	80300000	1
chrX	78120000	78570000	2
chrX	78120000	78210000	3
chrX	78570000	79450000	2
chrX	78570000	79080000	3
chrX	79080000	79450000	3
chrX	79450000	80300000	3
chrX	79450000	80650000	1
chrX	80300000	80650000	3
chrX	80650000	80830000	3
chrX	80650000	81440000	1
chrX	80830000	81440000	2
chrX	81300000	81370000	3
chrX	81440000	81940000	3
chrX	81440000	82100000	1
chrX	81940000	82200000	3
chrX	81940000	83810000	1
chrX	82100000	82980000	2
chrX	82200000	82600000	3
chrX	82600000	82980000	3
chrX	82980000	83810000	3
chrX	83810000	83880000	3
chrX	83880000	83950000	3
chrX	83810000	85090000	2
chrX	83810000	85580000	1
chrX	83880000	84710000	2
chrX	83950000	84330000	3
chrX	84330000	84710000	3
chrX	84710000	85090000	3
chrX	85090000	85580000	2
chrX	85090000	85270000	3
chrX	85270000	85580000	2
chrX	85270000	85360000	3
chrX	85580000	89230000	1
chrX	85580000	86100000	2
chrX	85580000	87320000	2
chrX	85580000	85840000	2
chrX	85630000	85690000	3
chrX	85840000	86100000	3
chrX	85840000	86190000	2
chrX	86100000	86970000	2
chrX	86190000	86800000	3
chrX	86800000	87320000	2
chrX	86970000	87320000	3
chrX	87320000	89230000	2
chrX	87320000	87710000	3
chrX	87710000	88110000	3
chrX	88110000	88620000	3
chrX	88110000	89230000	2
chrX	88620000	89230000	3
chrX	92220000	92310000	3
chrX	93550000	93870000	3
chrX	93870000	94080000	3
chrX	93870000	94290000	1
chrX	94080000	94290000	2
chrX	94210000	94290000	3
chrX	94290000	94700000	3
chrX	94290000	94800000	1
chrX	94700000	94800000	3
chrX	94700000	95060000	1
chrX	94800000	95330000	2
chrX	94800000	95060000	3
chrX	94800000	96350000	1
chrX	95060000	95330000	3
chrX	95330000	96350000	2
chrX	95330000	96190000	2
chrX	95330000	95500000	3
chrX	95500000	95750000	3
chrX	95750000	96190000	3
chrX	96190000	96350000	3
chrX	96350000	96820000	2
chrX	96350000	96990000	1
chrX	96350000	96540000	3
chrX	96350000	96760000	2
chrX	96540000	96820000	3
chrX	96760000	96990000	2
chrX	96820000	96990000	3
chrX	96990000	97690000	1
chrX	96990000	97430000	2
chrX	97240000	97310000	3
chrX	97430000	97690000	3
chrX	97430000	97850000	1
chrX	97690000	97850000	3
chrX	97690000	98970000	1
chrX	97850000	98360000	2
chrX	97850000	98190000	3
chrX	97850000	98870000	2
chrX	98360000	98870000	3
chrX	98870000	99280000	1
chrX	98870000	98970000	3
chrX	98970000	100630000	1
chrX	99280000	100430000	2
chrX	99280000	99390000	3
chrX	99280000	100630000	2
chrX	99280000	99880000	2
chrX	99390000	99880000	2
chrX	99720000	99800000	3
chrX	99880000	100430000	2
chrX	99880000	100070000	3
chrX	100070000	100360000	3
chrX	100360000	100430000	3
chrX	100430000	100630000	3
chrX	100430000	100800000	1
chrX	100630000	101390000	1
chrX	100630000	100800000	3
chrX	100800000	103680000	1
chrX	100800000	101390000	2
chrX	100800000	101200000	2
chrX	101100000	101200000	3
chrX	101200000	101390000	3
chrX	101390000	102640000	2
chrX	101390000	102920000	2
chrX	101390000	103680000	2
chrX	101390000	102190000	2
chrX	101390000	101800000	2
chrX	101390000	101570000	3
chrX	101570000	102190000	2
chrX	101570000	101800000	3
chrX	101800000	102190000	2
chrX	101800000	102090000	3
chrX	102090000	102190000	3
chrX	102490000	102920000	3
chrX	102490000	103190000	2
chrX	102490000	104120000	1
chrX	102920000	103190000	3
chrX	102920000	103500000	2
chrX	103190000	104120000	2
chrX	103190000	103500000	3
chrX	103190000	104190000	1
chrX	103500000	103830000	2
chrX	103500000	103680000	3
chrX	103500000	104120000	2
chrX	103680000	103830000	3
chrX	103830000	104120000	3
chrX	104120000	104360000	3
chrX	104120000	104480000	2
chrX	104120000	106840000	1
chrX	104190000	104920000	2
chrX	104280000	105900000	2
chrX	104360000	104920000	2
chrX	104360000	104560000	2
chrX	104480000	105190000	2
chrX	104480000	104560000	3
chrX	104560000	104670000	3
chrX	104560000	104920000	2
chrX	104560000	105190000	2
chrX	104670000	104920000	3
chrX	104920000	105090000	3
chrX	104920000	105190000	2
chrX	105090000	105190000	3
chrX	105190000	105900000	2
chrX	105190000	105760000	3
chrX	105760000	105900000	3
chrX	105900000	105960000	3
chrX	105900000	106390000	2
chrX	105960000	106050000	3
chrX	105960000	106840000	2
chrX	106050000	106390000	3
chrX	106390000	106470000	3
chrX	106390000	106840000	2
chrX	106840000	108110000	1
chrX	106840000	107510000	2
chrX	106840000	107000000	3
chrX	107000000	107510000	3
chrX	107510000	107650000	3
chrX	107510000	108000000	2
chrX	107510000	108110000	2
chrX	107650000	107900000	2
chrX	107650000	107780000	3
chrX	107900000	108110000	2
chrX	108000000	108110000	3
chrX	108110000	109480000	2
chrX	108110000	108700000	2
chrX	108110000	109650000	1
chrX	108110000	108590000	3
chrX	108590000	108700000	3
chrX	108700000	109480000	2
chrX	108700000	109020000	3
chrX	109020000	109400000	3
chrX	109400000	109480000	3
chrX	109480000	109900000	2
chrX	109480000	109650000	3
chrX	109480000	110420000	1
chrX	109650000	109900000	3
chrX	109650000	110420000	2
chrX	109650000	110150000	2
chrX	109900000	110150000	3
chrX	109900000	110420000	2
chrX	109900000	111720000	1
chrX	110150000	110420000	3
chrX	110420000	111720000	2
chrX	110420000	111130000	2
chrX	110420000	110850000	2
chrX	110420000	110690000	3
chrX	110690000	110850000	3
chrX	110850000	110980000	3
chrX	110850000	111130000	2
chrX	110980000	111130000	3
chrX	111130000	111300000	3
chrX	111130000	111720000	2
chrX	111300000	111800000	1
chrX	111300000	111440000	3
chrX	111440000	111720000	3
chrX	111720000	111800000	3
chrX	111720000	112730000	1
chrX	111720000	112050000	2
chrX	111800000	112730000	2
chrX	112050000	112340000	3
chrX	112050000	112730000	2
chrX	112340000	112660000	3
chrX	112660000	112730000	3
chrX	112730000	112860000	3
chrX	112730000	115770000	1
chrX	112730000	113880000	2
chrX	112860000	113050000	3
chrX	112860000	113240000	2
chrX	112860000	113880000	2
chrX	113240000	113760000	3
chrX	113760000	113880000	3
chrX	113760000	114150000	2
chrX	113880000	114290000	2
chrX	113880000	114430000	2
chrX	113880000	114970000	2
chrX	113880000	115770000	2
chrX	114150000	114290000	3
chrX	114290000	115770000	2
chrX	114290000	114430000	3
chrX	114290000	114590000	2
chrX	114290000	114970000	2
chrX	114430000	115770000	2
chrX	114430000	114590000	3
chrX	114430000	114970000	2
chrX	114590000	114720000	3
chrX	114590000	114970000	2
chrX	114720000	114970000	3
chrX	114970000	115030000	3
chrX	114970000	115770000	2
chrX	114970000	115170000	2
chrX	115170000	115770000	2
chrX	115170000	115320000	3
chrX	115320000	115770000	2
chrX	115500000	115560000	3
chrX	115560000	115650000	3
chrX	115650000	115770000	3
chrX	115890000	115930000	3
chrX	115930000	116480000	2
chrX	115770000	118270000	1
chrX	115930000	116200000	3
chrX	116200000	116480000	3
chrX	116480000	116620000	3
chrX	116480000	117070000	2
chrX	116620000	117070000	2
chrX	116620000	117540000	2
chrX	116720000	116800000	3
chrX	117070000	117540000	3
chrX	117540000	117750000	3
chrX	117540000	118270000	2
chrX	117630000	118270000	2
chrX	117630000	117990000	2
chrX	117750000	117990000	2
chrX	117750000	118270000	2
chrX	117750000	117860000	3
chrX	117860000	118270000	2
chrX	117860000	117990000	3
chrX	117990000	118270000	2
chrX	117990000	118100000	3
chrX	118100000	118180000	3
chrX	118180000	118270000	3
chrX	118270000	118440000	3
chrX	118270000	119230000	2
chrX	118270000	118610000	2
chrX	118270000	119080000	2
chrX	118270000	118820000	2
chrX	118270000	120200000	1
chrX	118440000	118610000	3
chrX	118610000	118820000	3
chrX	118610000	119230000	2
chrX	118820000	119230000	2
chrX	118820000	119080000	3
chrX	119080000	119230000	3
chrX	119230000	120200000	2
chrX	119230000	120390000	1
chrX	119230000	119930000	2
chrX	119230000	119500000	2
chrX	119400000	119500000	3
chrX	119500000	119930000	2
chrX	119500000	119790000	3
chrX	119790000	119930000	3
chrX	119930000	120200000	3
chrX	119930000	120390000	2
chrX	119930000	120580000	1
chrX	120270000	120770000	1
chrX	120270000	120490000	3
chrX	120490000	120770000	2
chrX	120490000	120690000	3
chrX	120690000	120770000	3
chrX	120770000	122710000	1
chrX	120770000	121200000	2
chrX	120770000	121470000	2
chrX	120770000	120880000	3
chrX	120990000	121300000	3
chrX	121300000	121580000	3
chrX	121580000	121690000	3
chrX	121580000	122710000	2
chrX	121580000	122240000	2
chrX	122240000	122400000	3
chrX	122240000	122780000	1
chrX	122400000	122530000	3
chrX	122400000	122780000	2
chrX	122530000	122710000	3
chrX	122710000	122780000	3
chrX	122710000	123170000	1
chrX	122780000	123570000	2
chrX	122780000	124100000	1
chrX	122780000	122940000	3
chrX	122940000	123020000	3
chrX	123020000	123170000	3
chrX	123170000	123570000	2
chrX	123170000	123430000	2
chrX	123170000	123320000	3
chrX	123320000	123430000	3
chrX	123430000	123570000	3
chrX	123570000	124200000	2
chrX	123570000	124370000	1
chrX	123570000	123760000	3
chrX	123760000	124200000	2
chrX	123760000	124370000	2
chrX	123760000	125380000	1
chrX	123960000	124100000	3
chrX	124200000	124370000	3
chrX	124370000	125380000	2
chrX	124370000	125140000	2
chrX	124370000	124840000	3
chrX	124840000	125140000	3
chrX	125140000	125270000	3
chrX	125140000	125380000	2
chrX	125380000	125830000	2
chrX	125380000	125780000	2
chrX	125380000	125980000	2
chrX	125380000	126150000	2
chrX	125380000	126620000	1
chrX	125380000	125670000	3
chrX	125670000	125830000	3
chrX	125780000	126150000	2
chrX	125830000	125980000	3
chrX	125980000	126150000	3
chrX	125980000	126740000	1
chrX	126150000	126740000	2
chrX	126150000	126510000	2
chrX	126310000	126510000	3
chrX	126510000	126620000	3
chrX	126510000	126740000	2
chrX	126740000	127470000	2
chrX	126740000	128080000	2
chrX	126740000	129440000	1
chrX	126740000	127040000	3
chrX	127040000	128080000	2
chrX	127040000	127470000	2
chrX	127160000	127300000	3
chrX	127300000	127390000	3
chrX	127390000	127470000	3
chrX	127470000	127630000	3
chrX	127470000	128080000	2
chrX	127630000	128080000	3
chrX	128080000	128540000	3
chrX	128080000	129440000	2
chrX	128540000	129380000	2
chrX	128540000	128800000	3
chrX	128800000	128980000	3
chrX	128980000	129190000	3
chrX	128980000	129440000	2
chrX	129190000	129380000	3
chrX	129380000	129440000	3
chrX	129380000	129560000	1
chrX	129440000	130270000	2
chrX	129440000	131710000	1
chrX	129560000	129910000	2
chrX	129660000	129730000	3
chrX	129910000	130270000	3
chrX	130200000	130380000	3
chrX	130270000	130950000	2
chrX	130270000	131710000	2
chrX	130380000	130950000	2
chrX	130380000	130510000	3
chrX	130510000	130950000	3
chrX	130950000	131710000	2
chrX	130950000	131060000	3
chrX	131060000	131240000	3
chrX	131240000	131710000	3
chrX	131710000	131820000	3
chrX	131710000	134400000	1
chrX	131710000	132630000	2
chrX	131820000	132220000	3
chrX	132220000	132630000	3
chrX	132630000	132730000	3
chrX	132630000	135760000	1
chrX	132630000	132990000	2
chrX	132730000	133190000	2
chrX	132730000	134400000	2
chrX	132990000	133190000	3
chrX	132990000	133770000	2
chrX	133190000	133270000	3
chrX	133190000	133770000	2
chrX	133270000	134400000	2
chrX	133680000	133770000	3
chrX	133770000	134030000	3
chrX	133770000	134400000	2
chrX	134030000	134150000	3
chrX	134030000	134400000	2
chrX	134150000	134270000	3
chrX	134150000	134400000	2
chrX	134270000	134400000	3
chrX	134400000	135760000	2
chrX	134400000	134930000	2
chrX	134400000	135080000	2
chrX	134400000	135530000	2
chrX	134400000	134790000	3
chrX	134790000	137760000	1
chrX	134790000	135180000	2
chrX	134790000	134930000	3
chrX	134930000	135760000	2
chrX	134930000	135080000	3
chrX	135080000	135760000	2
chrX	135080000	135440000	3
chrX	135180000	135760000	2
chrX	135180000	136800000	2
chrX	135530000	135760000	3
chrX	135910000	137090000	2
chrX	135910000	136940000	2
chrX	135910000	136270000	3
chrX	135970000	136580000	2
chrX	136270000	136500000	3
chrX	136270000	136580000	2
chrX	136500000	136700000	3
chrX	136580000	136940000	2
chrX	136580000	137090000	2
chrX	136700000	136940000	3
chrX	136940000	137220000	2
chrX	137090000	137220000	3
chrX	137090000	138120000	1
chrX	137090000	137280000	2
chrX	137220000	137420000	3
chrX	137220000	138120000	2
chrX	137420000	138040000	2
chrX	137420000	137840000	3
chrX	137840000	137940000	3
chrX	137940000	138040000	3
chrX	138040000	138120000	3
chrX	138120000	138750000	3
chrX	138120000	140000000	1
chrX	138750000	141730000	1
chrX	138750000	139570000	2
chrX	138750000	139760000	2
chrX	138750000	139110000	3
chrX	138750000	140000000	2
chrX	139110000	139570000	3
chrX	139570000	139760000	3
chrX	139570000	140000000	2
chrX	139680000	140000000	3
chrX	139760000	140740000	2
chrX	140000000	140740000	2
chrX	140000000	141730000	2
chrX	140000000	140510000	2
chrX	140350000	140440000	3
chrX	140440000	140510000	3
chrX	140510000	140740000	3
chrX	140740000	141730000	2
chrX	140740000	143720000	1
chrX	140740000	141350000	2
chrX	140740000	142360000	2
chrX	140740000	141010000	3
chrX	140740000	142770000	2
chrX	141600000	141930000	3
chrX	141600000	142610000	2
chrX	141930000	142270000	3
chrX	142090000	142610000	2
chrX	142270000	142610000	3
chrX	142610000	142770000	3
chrX	142770000	143650000	2
chrX	142770000	143010000	3
chrX	142770000	143410000	2
chrX	142940000	143650000	2
chrX	143010000	143410000	2
chrX	143210000	143250000	3
chrX	143250000	143410000	3
chrX	143410000	143650000	3
chrX	143720000	144190000	3
chrX	143720000	145020000	1
chrX	144190000	145210000	1
chrX	144260000	144520000	3
chrX	144260000	145140000	2
chrX	144520000	144920000	3
chrX	144920000	145210000	3
chrX	145210000	145370000	3
chrX	145210000	146230000	1
chrX	145370000	146230000	2
chrX	145370000	145810000	2
chrX	145560000	145630000	3
chrX	145630000	145710000	3
chrX	145710000	145810000	3
chrX	145810000	146230000	2
chrX	145920000	146230000	3
chrX	146230000	146850000	2
chrX	146230000	147860000	1
chrX	146230000	146370000	3
chrX	146230000	147450000	2
chrX	146230000	147030000	2
chrX	146370000	146750000	2
chrX	146370000	146810000	2
chrX	146370000	146590000	3
chrX	146590000	146750000	3
chrX	146750000	147030000	2
chrX	146850000	147030000	3
chrX	147030000	147280000	3
chrX	147030000	147450000	2
chrX	147280000	147450000	3
chrX	147450000	147570000	3
chrX	147450000	147860000	2
chrX	147570000	147860000	3
chrX	147860000	148050000	3
chrX	147860000	149520000	1
chrX	148050000	149520000	2
chrX	148050000	148130000	3
chrX	148050000	148870000	2
chrX	148050000	148570000	2
chrX	148570000	148690000	3
chrX	148570000	148980000	2
chrX	148690000	148980000	3
chrX	148870000	149520000	2
chrX	148980000	149520000	2
chrX	148980000	149290000	3
chrX	149290000	149520000	3
chrX	149520000	149900000	2
chrX	149520000	149660000	3
chrX	149520000	150710000	1
chrX	149760000	151040000	1
chrX	149900000	150710000	2
chrX	149900000	150370000	2
chrX	149900000	150100000	3
chrX	150100000	150210000	3
chrX	150100000	150370000	2
chrX	150210000	150370000	3
chrX	150370000	150710000	2
chrX	150370000	150500000	3
chrX	150500000	150600000	3
chrX	150500000	150710000	2
chrX	150600000	150710000	3
chrX	150710000	151140000	2
chrX	150710000	151700000	1
chrX	150780000	151040000	2
chrX	150780000	150880000	3
chrX	150880000	151040000	3
chrX	151040000	151140000	3
chrX	151040000	152800000	1
chrX	151040000	151700000	2
chrX	151140000	151500000	2
chrX	151140000	151390000	3
chrX	151390000	151700000	2
chrX	151500000	151700000	3
chrX	151700000	152800000	2
chrX	151700000	152630000	2
chrX	152370000	152630000	3
chrX	152630000	152800000	3
chrX	152800000	152890000	3
chrX	152800000	152940000	2
chrX	152800000	153500000	2
chrX	152800000	154340000	2
chrX	152890000	153590000	2
chrX	152800000	154750000	1
chrX	152890000	155600000	1
chrX	152940000	153030000	3
chrX	153030000	153130000	3
chrX	153030000	153230000	2
chrX	153130000	153230000	3
chrX	153290000	153390000	3
chrX	153390000	153500000	3
chrX	153500000	153680000	3
chrX	153500000	154430000	2
chrX	153500000	154150000	2
chrX	153680000	154750000	2
chrX	153680000	153970000	2
chrX	153680000	154150000	2
chrX	153680000	154430000	2
chrX	153790000	153890000	3
chrX	153970000	154150000	3
chrX	153970000	154430000	2
chrX	154340000	154570000	2
chrX	154340000	154430000	3
chrX	154570000	154860000	3
chrX	154860000	155220000	3
chrX	155140000	155340000	3
chrX	155700000	155830000	3
chr13	18210000	18910000	3
chr13	18210000	19230000	2
chr13	18210000	19440000	2
chr13	18210000	20310000	2
chr13	18210000	20730000	2
chr13	18210000	23300000	1
chr13	19630000	19960000	2
chr13	19630000	19860000	3
chr13	19630000	20180000	2
chr13	19860000	19960000	3
chr13	19960000	20180000	3
chr13	19960000	21590000	2
chr13	20180000	20930000	2
chr13	20180000	20490000	2
chr13	20180000	20310000	3
chr13	20310000	20490000	3
chr13	20490000	20730000	3
chr13	20490000	20930000	2
chr13	20730000	20930000	3
chr13	20930000	21240000	3
chr13	20930000	21490000	2
chr13	20930000	21590000	2
chr13	21240000	21490000	2
chr13	21410000	21490000	3
chr13	21490000	21590000	3
chr13	21590000	23300000	2
chr13	21590000	22770000	2
chr13	21590000	22260000	2
chr13	21590000	21850000	3
chr13	21850000	22260000	2
chr13	22180000	22260000	3
chr13	22260000	22770000	2
chr13	22260000	22580000	3
chr13	22580000	22770000	3
chr13	22770000	23170000	2
chr13	22770000	23040000	3
chr13	22770000	23300000	2
chr13	23040000	23170000	3
chr13	23170000	23360000	3
chr13	23300000	24280000	2
chr13	23300000	23900000	2
chr13	23300000	23450000	3
chr13	23300000	24560000	1
chr13	23450000	23900000	2
chr13	23450000	23570000	3
chr13	23570000	23710000	3
chr13	23900000	24280000	3
chr13	23900000	24560000	2
chr13	24280000	24560000	2
chr13	24440000	24560000	3
chr13	24560000	24990000	2
chr13	24560000	25370000	2
chr13	24560000	24670000	3
chr13	24560000	26150000	1
chr13	24670000	24990000	3
chr13	24990000	25370000	2
chr13	24990000	25470000	2
chr13	25300000	25370000	3
chr13	25370000	26150000	2
chr13	25370000	25560000	3
chr13	25370000	26940000	1
chr13	25470000	26150000	3
chr13	26150000	26700000	2
chr13	26150000	26940000	2
chr13	26150000	26470000	3
chr13	26470000	26700000	3
chr13	26700000	26940000	3
chr13	26700000	28000000	1
chr13	26940000	27360000	2
chr13	26940000	28000000	2
chr13	26940000	27270000	3
chr13	27270000	27360000	3
chr13	27360000	27460000	3
chr13	27360000	28280000	1
chr13	27360000	28000000	2
chr13	27360000	27650000	2
chr13	27460000	27650000	2
chr13	27540000	27650000	3
chr13	27650000	27760000	3
chr13	27650000	28000000	2
chr13	27910000	28000000	3
chr13	28000000	28280000	2
chr13	28000000	28670000	2
chr13	28000000	28780000	1
chr13	28160000	28670000	2
chr13	28160000	28280000	3
chr13	28280000	29460000	1
chr13	28280000	28670000	3
chr13	28280000	28780000	2
chr13	28670000	28780000	3
chr13	28780000	29460000	2
chr13	29370000	29460000	3
chr13	29460000	29740000	3
chr13	29460000	30120000	2
chr13	29460000	30890000	2
chr13	29460000	31130000	1
chr13	29460000	30610000	2
chr13	29740000	30120000	3
chr13	29740000	30610000	2
chr13	30120000	30610000	2
chr13	30120000	31130000	2
chr13	30120000	30340000	3
chr13	30340000	30460000	3
chr13	30340000	30610000	2
chr13	30460000	30610000	3
chr13	30610000	31130000	2
chr13	30610000	30890000	2
chr13	30810000	30890000	3
chr13	30810000	31050000	2
chr13	30890000	31050000	3
chr13	31050000	31130000	3
chr13	31130000	32340000	1
chr13	31130000	31870000	2
chr13	31130000	31420000	3
chr13	31420000	31870000	2
chr13	31770000	31870000	3
chr13	31870000	32340000	2
chr13	31870000	32460000	2
chr13	31870000	32580000	2
chr13	31870000	32000000	3
chr13	31870000	32670000	1
chr13	32000000	32340000	3
chr13	32340000	32770000	2
chr13	32340000	32670000	3
chr13	32340000	33810000	1
chr13	32340000	32930000	2
chr13	32580000	33810000	2
chr13	32670000	33030000	3
chr13	33030000	33530000	2
chr13	33030000	33210000	3
chr13	33030000	33810000	2
chr13	33210000	33530000	2
chr13	33210000	33370000	3
chr13	33370000	33450000	3
chr13	33530000	33810000	3
chr13	33810000	33870000	3
chr13	33810000	35740000	1
chr13	33810000	34080000	2
chr13	33870000	34390000	3
chr13	33810000	35190000	2
chr13	34390000	35190000	2
chr13	34590000	35190000	3
chr13	35190000	35470000	3
chr13	35190000	35740000	2
chr13	35470000	35740000	3
chr13	35740000	35820000	3
chr13	35740000	35970000	2
chr13	35740000	37030000	1
chr13	35970000	36400000	2
chr13	35970000	37030000	2
chr13	35970000	36180000	3
chr13	36180000	36280000	3
chr13	36280000	36400000	3
chr13	36400000	37030000	2
chr13	36400000	36840000	2
chr13	36400000	36490000	3
chr13	36490000	36640000	3
chr13	36640000	36740000	3
chr13	36740000	36840000	3
chr13	36840000	37030000	3
chr13	37030000	37620000	2
chr13	37030000	38930000	1
chr13	37030000	37310000	3
chr13	37310000	37460000	3
chr13	37460000	37620000	3
chr13	37620000	38930000	2
chr13	37620000	38230000	2
chr13	37620000	37720000	3
chr13	37720000	37840000	3
chr13	37720000	38590000	2
chr13	37840000	38050000	3
chr13	38050000	38230000	3
chr13	38230000	38350000	3
chr13	38230000	38590000	2
chr13	38350000	38590000	3
chr13	38590000	38930000	3
chr13	38930000	39040000	3
chr13	38930000	39680000	2
chr13	38930000	41040000	1
chr13	39040000	39290000	3
chr13	39290000	39410000	3
chr13	39410000	39610000	3
chr13	39680000	41040000	2
chr13	39680000	40830000	2
chr13	39680000	40040000	2
chr13	39950000	40040000	3
chr13	39950000	40170000	2
chr13	40040000	40780000	2
chr13	40040000	40170000	3
chr13	40170000	40360000	3
chr13	40170000	40690000	2
chr13	40360000	40690000	3
chr13	40690000	40830000	3
chr13	40780000	41040000	3
chr13	40830000	41340000	1
chr13	41040000	41340000	3
chr13	41040000	42280000	1
chr13	41340000	42280000	2
chr13	41340000	41440000	3
chr13	41340000	41650000	2
chr13	41650000	42280000	2
chr13	41650000	41880000	3
chr13	41650000	42110000	2
chr13	41880000	42110000	3
chr13	42110000	42280000	3
chr13	42280000	43880000	1
chr13	42280000	42860000	2
chr13	42280000	42590000	3
chr13	42590000	42770000	3
chr13	42590000	42860000	2
chr13	42770000	42860000	3
chr13	42860000	43160000	3
chr13	42860000	43880000	2
chr13	43080000	43880000	2
chr13	43160000	43280000	3
chr13	43160000	43880000	2
chr13	43280000	43810000	3
chr13	43810000	43880000	3
chr13	43880000	44960000	2
chr13	43880000	45350000	1
chr13	43880000	44470000	2
chr13	43880000	44170000	3
chr13	44170000	44470000	2
chr13	44380000	44470000	3
chr13	44470000	44960000	2
chr13	44470000	44580000	3
chr13	44470000	44720000	2
chr13	44890000	44960000	3
chr13	44960000	45350000	3
chr13	45350000	45500000	3
chr13	45350000	46350000	2
chr13	45350000	46140000	2
chr13	45350000	46770000	1
chr13	45500000	46020000	2
chr13	45500000	45750000	2
chr13	45500000	46140000	2
chr13	45500000	45610000	3
chr13	45610000	45750000	3
chr13	45750000	46020000	3
chr13	46020000	46140000	3
chr13	46020000	46350000	2
chr13	46140000	46350000	2
chr13	46140000	46470000	2
chr13	46140000	46770000	2
chr13	46140000	46290000	3
chr13	46350000	46470000	3
chr13	46350000	46770000	2
chr13	46470000	46770000	3
chr13	46770000	48060000	1
chr13	46770000	46870000	3
chr13	46770000	47780000	2
chr13	46870000	47580000	2
chr13	46870000	47470000	3
chr13	47580000	47780000	3
chr13	47780000	48060000	3
chr13	48060000	48780000	2
chr13	48060000	48310000	3
chr13	48060000	48590000	2
chr13	48060000	49620000	1
chr13	48310000	48590000	3
chr13	48590000	48780000	3
chr13	48780000	49230000	2
chr13	48780000	49620000	2
chr13	49110000	49230000	3
chr13	49230000	49850000	2
chr13	49230000	49620000	2
chr13	49230000	49940000	1
chr13	49230000	49440000	3
chr13	49440000	49620000	3
chr13	49620000	52240000	1
chr13	49620000	49940000	2
chr13	49620000	51090000	2
chr13	49620000	49850000	3
chr13	49850000	49940000	3
chr13	49850000	51090000	2
chr13	49940000	50940000	2
chr13	49940000	50120000	3
chr13	50120000	50370000	2
chr13	50120000	50530000	2
chr13	50280000	50370000	3
chr13	50370000	50530000	3
chr13	50530000	50800000	3
chr13	50800000	50940000	3
chr13	50940000	51090000	3
chr13	51090000	51830000	2
chr13	51090000	52430000	1
chr13	51090000	51400000	3
chr13	51400000	51830000	2
chr13	51580000	51640000	3
chr13	51830000	52240000	2
chr13	51830000	52430000	2
chr13	51830000	52130000	2
chr13	51940000	52010000	3
chr13	52010000	52130000	3
chr13	52130000	52240000	3
chr13	52240000	52430000	3
chr13	52580000	52600000	3
chr13	52600000	52860000	3
chr13	52600000	53220000	1
chr13	52860000	53220000	2
chr13	52860000	52970000	3
chr13	53220000	54150000	2
chr13	53220000	55310000	1
chr13	53220000	53780000	3
chr13	53780000	54150000	3
chr13	54150000	55310000	2
chr13	54150000	54640000	2
chr13	54150000	54540000	3
chr13	54540000	54740000	3
chr13	54640000	55250000	2
chr13	54740000	55080000	2
chr13	54740000	55250000	2
chr13	54740000	54940000	3
chr13	54940000	55080000	3
chr13	55080000	55250000	3
chr13	55250000	55310000	3
chr13	55310000	55570000	3
chr13	55570000	56360000	3
chr13	55570000	56540000	2
chr13	55570000	57150000	2
chr13	55570000	57590000	1
chr13	56360000	56730000	3
chr13	56540000	57150000	2
chr13	56730000	57150000	3
chr13	57150000	57380000	2
chr13	57150000	57590000	2
chr13	57270000	57380000	3
chr13	57380000	57590000	3
chr13	57590000	57750000	3
chr13	57590000	57880000	2
chr13	57590000	60430000	1
chr13	57750000	57880000	3
chr13	57750000	58240000	2
chr13	57750000	58980000	2
chr13	57750000	58580000	2
chr13	57880000	58240000	3
chr13	58240000	58580000	3
chr13	58580000	58980000	3
chr13	58980000	59170000	3
chr13	58980000	59270000	2
chr13	59170000	59270000	3
chr13	59170000	59670000	2
chr13	59270000	60430000	2
chr13	59270000	59670000	2
chr13	59370000	59670000	2
chr13	59370000	59550000	3
chr13	59550000	59670000	3
chr13	59670000	59900000	2
chr13	59670000	60430000	2
chr13	59670000	59780000	3
chr13	59780000	60430000	2
chr13	60350000	60430000	3
chr13	60430000	61990000	1
chr13	60430000	60620000	3
chr13	60620000	61280000	2
chr13	60620000	61420000	2
chr13	60620000	61000000	3
chr13	61000000	61280000	3
chr13	61280000	61420000	3
chr13	61280000	61690000	2
chr13	61420000	61690000	3
chr13	61420000	61990000	2
chr13	61690000	61990000	3
chr13	61990000	62100000	3
chr13	61990000	63830000	1
chr13	61990000	62380000	2
chr13	62380000	62560000	3
chr13	62380000	63070000	2
chr13	62560000	62910000	3
chr13	62910000	63070000	3
chr13	63070000	63540000	3
chr13	63070000	63730000	2
chr13	63070000	63830000	2
chr13	63540000	63830000	3
chr13	63830000	63930000	3
chr13	63830000	64030000	2
chr13	63830000	64110000	1
chr13	64030000	64440000	3
chr13	64030000	65640000	1
chr13	64440000	65000000	3
chr13	65130000	65640000	2
chr13	65220000	65640000	2
chr13	65220000	65300000	3
chr13	65640000	65920000	1
chr13	65780000	65920000	3
chr13	65920000	67420000	1
chr13	65920000	66590000	2
chr13	65920000	67240000	2
chr13	65920000	66480000	3
chr13	66480000	66700000	2
chr13	66590000	67240000	2
chr13	66590000	66700000	3
chr13	66700000	67240000	2
chr13	66700000	66820000	3
chr13	66820000	66970000	3
chr13	66970000	67070000	3
chr13	67240000	67420000	3
chr13	67240000	67680000	1
chr13	67420000	68280000	2
chr13	67420000	67870000	2
chr13	67420000	69530000	1
chr13	67420000	67680000	3
chr13	67680000	67870000	3
chr13	67870000	68280000	3
chr13	68280000	68940000	3
chr13	68280000	69530000	2
chr13	68940000	69340000	3
chr13	68940000	69530000	2
chr13	69080000	69530000	3
chr13	69530000	70590000	1
chr13	69530000	69900000	2
chr13	69620000	69700000	3
chr13	69900000	70330000	2
chr13	69900000	70090000	3
chr13	69900000	70590000	2
chr13	70090000	70330000	3
chr13	70330000	70590000	2
chr13	70330000	70430000	3
chr13	70430000	70510000	3
chr13	70510000	70590000	3
chr13	70590000	71250000	2
chr13	70590000	72720000	1
chr13	70590000	70970000	2
chr13	70590000	70700000	3
chr13	70700000	70970000	3
chr13	70970000	71250000	2
chr13	70970000	71130000	3
chr13	71130000	71250000	3
chr13	71250000	72720000	2
chr13	71250000	71480000	3
chr13	71250000	71890000	2
chr13	71250000	72280000	2
chr13	71480000	71890000	3
chr13	71890000	72280000	2
chr13	71980000	72280000	3
chr13	72280000	72720000	2
chr13	72280000	72430000	3
chr13	72430000	72570000	3
chr13	72570000	72720000	3
chr13	72720000	73730000	1
chr13	72720000	73430000	3
chr13	73430000	73730000	3
chr13	73730000	74300000	3
chr13	73730000	75310000	1
chr13	73730000	74550000	2
chr13	73730000	74440000	2
chr13	74300000	74550000	3
chr13	74300000	75250000	2
chr13	74440000	75250000	2
chr13	74550000	75310000	2
chr13	74550000	74810000	3
chr13	74550000	74930000	2
chr13	74810000	75250000	2
chr13	74930000	75250000	3
chr13	75250000	75310000	3
chr13	75310000	75650000	1
chr13	75310000	75550000	3
chr13	75550000	75650000	3
chr13	75550000	76980000	2
chr13	75550000	77560000	1
chr13	75650000	76020000	2
chr13	75650000	76480000	2
chr13	75650000	75880000	3
chr13	75880000	76020000	3
chr13	76020000	76480000	3
chr13	76480000	76980000	3
chr13	76980000	77760000	1
chr13	76980000	77560000	2
chr13	76980000	77320000	3
chr13	77320000	77560000	3
chr13	77560000	77760000	2
chr13	77560000	78130000	1
chr13	77690000	77760000	3
chr13	77760000	79400000	1
chr13	77760000	78130000	3
chr13	78130000	78990000	2
chr13	78130000	78230000	3
chr13	78230000	78590000	3
chr13	78590000	78830000	3
chr13	78590000	78990000	2
chr13	78830000	78990000	3
chr13	78990000	79400000	3
chr13	79080000	79590000	1
chr13	79400000	79590000	3
chr13	79590000	79660000	3
chr13	79590000	81030000	1
chr13	79660000	80380000	3
chr13	80380000	81030000	3
chr13	81030000	82390000	1
chr13	81030000	81990000	2
chr13	81030000	81170000	3
chr13	81170000	81480000	3
chr13	81480000	81990000	2
chr13	81730000	81790000	3
chr13	81990000	82390000	2
chr13	82260000	82330000	3
chr13	82390000	82840000	2
chr13	82390000	83160000	1
chr13	82390000	82760000	3
chr13	82760000	83050000	3
chr13	82970000	83160000	3
chr13	83160000	83450000	3
chr13	83160000	83790000	2
chr13	83160000	84440000	1
chr13	83450000	84440000	2
chr13	83450000	83790000	3
chr13	83790000	84210000	3
chr13	83790000	84830000	1
chr13	84440000	84830000	3
chr13	84830000	85870000	1
chr13	84830000	84910000	3
chr13	84910000	85330000	3
chr13	85330000	85870000	3
chr13	85870000	85970000	3
chr13	85870000	86730000	2
chr13	85870000	87240000	2
chr13	85870000	87590000	1
chr13	85970000	86090000	3
chr13	85970000	86500000	2
chr13	86090000	86500000	3
chr13	86500000	86830000	2
chr13	86730000	86830000	3
chr13	86730000	87290000	2
chr13	87240000	87390000	3
chr13	87290000	87790000	1
chr13	87290000	87670000	2
chr13	87390000	87670000	3
chr13	87670000	87790000	3
chr13	87670000	87950000	1
chr13	87790000	89080000	2
chr13	87790000	89710000	1
chr13	87790000	88060000	3
chr13	87950000	88880000	2
chr13	88060000	88790000	3
chr13	88790000	89080000	2
chr13	88880000	89080000	3
chr13	89080000	89710000	2
chr13	89080000	89370000	3
chr13	89370000	89710000	3
chr13	89710000	89930000	3
chr13	89710000	91050000	1
chr13	89930000	90310000	3
chr13	89930000	90880000	2
chr13	89930000	91050000	2
chr13	90310000	90880000	3
chr13	90880000	91050000	3
chr13	91050000	91330000	3
chr13	91050000	92130000	1
chr13	91330000	91930000	2
chr13	91330000	92130000	2
chr13	91330000	92870000	1
chr13	91330000	91790000	2
chr13	91400000	91470000	3
chr13	91470000	91570000	3
chr13	91570000	91710000	3
chr13	91790000	91930000	3
chr13	91790000	92130000	2
chr13	91930000	92570000	2
chr13	91930000	92170000	3
chr13	92130000	92570000	3
chr13	92130000	92870000	2
chr13	92130000	94400000	1
chr13	92570000	92950000	2
chr13	92570000	92700000	3
chr13	92870000	94400000	2
chr13	92870000	93220000	3
chr13	93140000	94400000	2
chr13	93220000	93950000	2
chr13	93670000	93950000	3
chr13	93950000	94400000	2
chr13	93950000	94200000	3
chr13	94200000	94400000	3
chr13	94400000	94570000	3
chr13	94400000	94630000	2
chr13	94400000	95520000	1
chr13	94570000	95520000	2
chr13	94570000	95180000	3
chr13	94630000	95520000	2
chr13	95180000	95410000	3
chr13	95180000	95520000	2
chr13	95410000	95520000	3
chr13	95520000	95850000	3
chr13	95520000	95990000	2
chr13	95520000	97820000	1
chr13	95520000	97000000	2
chr13	95850000	97000000	2
chr13	95850000	95990000	3
chr13	95990000	96120000	3
chr13	96120000	96820000	2
chr13	96120000	96550000	3
chr13	96550000	96820000	2
chr13	96630000	96820000	3
chr13	96820000	97000000	3
chr13	97000000	97820000	2
chr13	97000000	97110000	3
chr13	97000000	97370000	2
chr13	97110000	97220000	3
chr13	97220000	97370000	3
chr13	97370000	97570000	2
chr13	97370000	97820000	2
chr13	97480000	97570000	3
chr13	97570000	97820000	3
chr13	97820000	97990000	3
chr13	97820000	98840000	2
chr13	97820000	99430000	1
chr13	97820000	99090000	2
chr13	97820000	98440000	2
chr13	97990000	98840000	2
chr13	97990000	98440000	3
chr13	98440000	98670000	2
chr13	98440000	98840000	2
chr13	98440000	98580000	3
chr13	98580000	98670000	3
chr13	98670000	98840000	3
chr13	98840000	99090000	3
chr13	98840000	99570000	1
chr13	98840000	99430000	2
chr13	99090000	99570000	2
chr13	99090000	99430000	2
chr13	99170000	99430000	3
chr13	99430000	100630000	1
chr13	99430000	99570000	3
chr13	99570000	100630000	2
chr13	99570000	99980000	3
chr13	99980000	100550000	3
chr13	100550000	100630000	3
chr13	100630000	101130000	3
chr13	101130000	102570000	2
chr13	101130000	101770000	2
chr13	101130000	101930000	2
chr13	101130000	102870000	1
chr13	101130000	101490000	3
chr13	101490000	101930000	2
chr13	101490000	101770000	3
chr13	101770000	101930000	3
chr13	101930000	102870000	2
chr13	101930000	102100000	3
chr13	101930000	102570000	2
chr13	102100000	102570000	3
chr13	102570000	102870000	2
chr13	102570000	102690000	3
chr13	102690000	102770000	3
chr13	102870000	103850000	1
chr13	102870000	103180000	3
chr13	103180000	103850000	3
chr13	103850000	105240000	1
chr13	103850000	104010000	3
chr13	103850000	104560000	2
chr13	103850000	104760000	2
chr13	104010000	104560000	3
chr13	104560000	104760000	3
chr13	104560000	105240000	2
chr13	104760000	105240000	3
chr13	105240000	105410000	3
chr13	105240000	105900000	2
chr13	105240000	106530000	1
chr13	105240000	106020000	2
chr13	105410000	105690000	3
chr13	105410000	106530000	2
chr13	105690000	106020000	2
chr13	105810000	106020000	3
chr13	106020000	106530000	3
chr13	106020000	107170000	1
chr13	106530000	107170000	2
chr13	106720000	106790000	3
chr13	106790000	106860000	3
chr13	107170000	108200000	1
chr13	107170000	107660000	2
chr13	107170000	107350000	3
chr13	107350000	107660000	2
chr13	107510000	107570000	3
chr13	107660000	107880000	3
chr13	107660000	108200000	2
chr13	107880000	108200000	3
chr13	108200000	108910000	2
chr13	108200000	108300000	3
chr13	108200000	110120000	1
chr13	108300000	108510000	3
chr13	108510000	108910000	3
chr13	108910000	110120000	2
chr13	108910000	109130000	3
chr13	108910000	109780000	2
chr13	109130000	109610000	2
chr13	109130000	109420000	3
chr13	109420000	109610000	3
chr13	109610000	109780000	3
chr13	109780000	110120000	2
chr13	109780000	109930000	3
chr13	109930000	110120000	3
chr13	110120000	110630000	2
chr13	110120000	110930000	2
chr13	110120000	110210000	3
chr13	110120000	111430000	1
chr13	110210000	110450000	3
chr13	110450000	110630000	3
chr13	110450000	113770000	1
chr13	110560000	110930000	3
chr13	110930000	111430000	2
chr13	110930000	111310000	3
chr13	111310000	111430000	3
chr13	111430000	113770000	2
chr13	111430000	112450000	2
chr13	111430000	112710000	2
chr13	111430000	114110000	1
chr13	111430000	111670000	3
chr13	111430000	111850000	2
chr13	111850000	112050000	3
chr13	111850000	112450000	2
chr13	112050000	112450000	2
chr13	112050000	112290000	3
chr13	112290000	112450000	3
chr13	112450000	112510000	3
chr13	112450000	112620000	2
chr13	112450000	112910000	2
chr13	112510000	113030000	2
chr13	112620000	112910000	2
chr13	112620000	112810000	3
chr13	112810000	112910000	3
chr13	112910000	113030000	3
chr13	112910000	113170000	2
chr13	113030000	113170000	3
chr13	113030000	113590000	2
chr13	113170000	113590000	2
chr13	113460000	113590000	3
chr13	113590000	113650000	3
chr13	113650000	113890000	3
chr12	560000	950000	3
chr12	950000	1100000	3
chr12	950000	1630000	1
chr12	1100000	1630000	2
chr12	1100000	1510000	3
chr12	1510000	1630000	3
chr12	1630000	1990000	2
chr12	1630000	2800000	1
chr12	1630000	1790000	3
chr12	1630000	2680000	2
chr12	1790000	1990000	3
chr12	1990000	2680000	2
chr12	2300000	2390000	3
chr12	2300000	2680000	2
chr12	2390000	2580000	3
chr12	2580000	2680000	3
chr12	2680000	3070000	1
chr12	2680000	2800000	3
chr12	2800000	3280000	2
chr12	2800000	4320000	1
chr12	3070000	3280000	3
chr12	3070000	3820000	2
chr12	3280000	3820000	2
chr12	3280000	3650000	3
chr12	3650000	3820000	3
chr12	3820000	4320000	3
chr12	3820000	4820000	1
chr12	4320000	4560000	3
chr12	4320000	4820000	2
chr12	4320000	5010000	1
chr12	4560000	4820000	3
chr12	4820000	5130000	1
chr12	4820000	5010000	3
chr12	5010000	6050000	1
chr12	5010000	5130000	3
chr12	5010000	5910000	2
chr12	5130000	5910000	2
chr12	5130000	5440000	3
chr12	5440000	5680000	3
chr12	5440000	5810000	2
chr12	5570000	5810000	2
chr12	5680000	5810000	3
chr12	5680000	5910000	2
chr12	5810000	6300000	1
chr12	5810000	6050000	3
chr12	5910000	6300000	2
chr12	6050000	6950000	1
chr12	6050000	6190000	3
chr12	6190000	6300000	3
chr12	6300000	6950000	2
chr12	6300000	6490000	3
chr12	6300000	8240000	1
chr12	6490000	6950000	2
chr12	6870000	6950000	3
chr12	6950000	7160000	3
chr12	6950000	7630000	2
chr12	6950000	8240000	2
chr12	7160000	8060000	2
chr12	7160000	8240000	2
chr12	7160000	7630000	2
chr12	7160000	7480000	3
chr12	7480000	7630000	3
chr12	7630000	8060000	2
chr12	7630000	8240000	2
chr12	7630000	7820000	3
chr12	7820000	8060000	3
chr12	8060000	8240000	3
chr12	8060000	8500000	1
chr12	8240000	8400000	3
chr12	8240000	8500000	2
chr12	8240000	9060000	2
chr12	8240000	9570000	1
chr12	8400000	9570000	2
chr12	8400000	9060000	2
chr12	8500000	8630000	3
chr12	8500000	9060000	2
chr12	8630000	8940000	3
chr12	8940000	9060000	3
chr12	9060000	9290000	2
chr12	9060000	9570000	2
chr12	9150000	9290000	3
chr12	9290000	9440000	3
chr12	9290000	9570000	2
chr12	9570000	9720000	3
[truncated: 21,857 more rows]
