# Supplementary material for: Cohesin-mediated loop anchors confine the locations of human replication origins
Source: Nature. 2022 Jun 8;606(7915):812–9. doi: 10.1038/s41586-022-04803-0 (PMC9217744; doi:10.1038/s41586-022-04803-0)
Supplement: Supplementary file 3 — This zipped file contains Supplementary Tables 1–19 (see Supplementary Information for full descriptions). [file 41586_2022_4803_MOESM3_ESM.zip › Supplementary Table 11. Dot and Dotless TADs subTADs genome-wide from Hi-C in the untreated HCT116 Rad21-mAID.xlsx]

## Sheet: layout
Supplementary Table 11. Dot and Dotless TADs/subTADs genome-wide from Rao et al. 2017 Hi-C in the untreated HCT116 Rad21-mAID cell line
in situ Hi-C on untreated HCT116 Rad21-mAID with MboI
hg38 build
Total domains split into 2 classes based on presence/absence of corner-dot (1 class per sheet, 2 total)
2nd column - start coordinate, 3rd column - end coordinate
	# genome-wide domains	# autosomal domains
Dot	5447	5332
Dotless	10934	10279

## Sheet: Dot
Dot
chromsome	start	end
chrX	1200000	1420000
chrX	1420000	2640000
chrX	1420000	1610000
chrX	2460000	2640000
chrX	2640000	2850000
chrX	2850000	3060000
chrX	3640000	3830000
chrX	10160000	11140000
chrX	10160000	10740000
chrX	10160000	10340000
chrX	10640000	10740000
chrX	11510000	11790000
chrX	12760000	12910000
chrX	12910000	13500000
chrX	13500000	13640000
chrX	13500000	14050000
chrX	13640000	13740000
chrX	13740000	14050000
chrX	15130000	15270000
chrX	16440000	16700000
chrX	17740000	18380000
chrX	18270000	18380000
chrX	18380000	19340000
chrX	18380000	18920000
chrX	18920000	19020000
chrX	18920000	19340000
chrX	19020000	19340000
chrX	19340000	19540000
chrX	19540000	19900000
chrX	20140000	20260000
chrX	23340000	23640000
chrX	23780000	23890000
chrX	25030000	25180000
chrX	30130000	30550000
chrX	30210000	30550000
chrX	30550000	30720000
chrX	37290000	37510000
chrX	37510000	37850000
chrX	38170000	38330000
chrX	38630000	39250000
chrX	40310000	40540000
chrX	41500000	41760000
chrX	43550000	43800000
chrX	43940000	44320000
chrX	45760000	46410000
chrX	47130000	47540000
chrX	48050000	48460000
chrX	48460000	48600000
chrX	49190000	49660000
chrX	49760000	49870000
chrX	49920000	50090000
chrX	50600000	51030000
chrX	52950000	55200000
chrX	54610000	54810000
chrX	56220000	56740000
chrX	56740000	56990000
chrX	64860000	65490000
chrX	64860000	65410000
chrX	65490000	66130000
chrX	68050000	68170000
chrX	68170000	68720000
chrX	68170000	68500000
chrX	68500000	68720000
chrX	68720000	69400000
chrX	68810000	69400000
chrX	69400000	70140000
chrX	70400000	70720000
chrX	70720000	70960000
chrX	72300000	72550000
chrX	72550000	72750000
chrX	77910000	78040000
chrX	100400000	100600000
chrX	100820000	101300000
chrX	101400000	101810000
chrX	101400000	101580000
chrX	101580000	101810000
chrX	102520000	102870000
chrX	103200000	103500000
chrX	103500000	103830000
chrX	105980000	106410000
chrX	106410000	106830000
chrX	107910000	108080000
chrX	108580000	108690000
chrX	109460000	109900000
chrX	110420000	110870000
chrX	118420000	118590000
chrX	118590000	118830000
chrX	118830000	119090000
chrX	119090000	119230000
chrX	120340000	120470000
chrX	120470000	120690000
chrX	120690000	120780000
chrX	120780000	120880000
chrX	123420000	123570000
chrX	129430000	129550000
chrX	129550000	130060000
chrX	129920000	130060000
chrX	130540000	130930000
chrX	130930000	131760000
chrX	131760000	132680000
chrX	134510000	134740000
chrX	135460000	135630000
chrX	135630000	135740000
chrX	135990000	136190000
chrX	136580000	136700000
chrX	136700000	136940000
chrX	149240000	149540000
chrX	150740000	151100000
chrX	151100000	151710000
chrX	151710000	152740000
chrX	152620000	152870000
chrX	153470000	153530000
chrX	153710000	153970000
chrX	154580000	154810000
chrX	154890000	155160000
chr13	19500000	19620000
chr13	19620000	21180000
chr13	19620000	21540000
chr13	19930000	20170000
chr13	20170000	20930000
chr13	20170000	20490000
chr13	20490000	20930000
chr13	20490000	20710000
chr13	20710000	20930000
chr13	20930000	21180000
chr13	20930000	21540000
chr13	21540000	22790000
chr13	21610000	22280000
chr13	22280000	22790000
chr13	23360000	23900000
chr13	24260000	24580000
chr13	24580000	25000000
chr13	24580000	24680000
chr13	25370000	25510000
chr13	25510000	26140000
chr13	26140000	26700000
chr13	26510000	26700000
chr13	26700000	26940000
chr13	26700000	26850000
chr13	26940000	28010000
chr13	26940000	27370000
chr13	26940000	27280000
chr13	27370000	27830000
chr13	27370000	28010000
chr13	27830000	28010000
chr13	28010000	28290000
chr13	28010000	28790000
chr13	28290000	28660000
chr13	28290000	28790000
chr13	28660000	28790000
chr13	28790000	29460000
chr13	29460000	29730000
chr13	29730000	30110000
chr13	30110000	30640000
chr13	30110000	30880000
chr13	30460000	30640000
chr13	30640000	31060000
chr13	30640000	30800000
chr13	31060000	31170000
chr13	31170000	31860000
chr13	31400000	31860000
chr13	33810000	35170000
chr13	35170000	35750000
chr13	35170000	35880000
chr13	35940000	36650000
chr13	36840000	36990000
chr13	37070000	38950000
chr13	37070000	37180000
chr13	38830000	38950000
chr13	39470000	39610000
chr13	39710000	40760000
chr13	39910000	40760000
chr13	40050000	40690000
chr13	40690000	40760000
chr13	40760000	40910000
chr13	41330000	42280000
chr13	41460000	41640000
chr13	41640000	42120000
chr13	41900000	42120000
chr13	42120000	42280000
chr13	43860000	44470000
chr13	44470000	44970000
chr13	44970000	45360000
chr13	45360000	45510000
chr13	45510000	46180000
chr13	45510000	45750000
chr13	45750000	46180000
chr13	46180000	46340000
chr13	46340000	46460000
chr13	46460000	46780000
chr13	48020000	48790000
chr13	48020000	48590000
chr13	48320000	48590000
chr13	48590000	48790000
chr13	49260000	49630000
chr13	50940000	51100000
chr13	51100000	51360000
chr13	51100000	51810000
chr13	51360000	51810000
chr13	52250000	52540000
chr13	52650000	52840000
chr13	53060000	53190000
chr13	60470000	60690000
chr13	60470000	60600000
chr13	60600000	60690000
chr13	72720000	73730000
chr13	72790000	73470000
chr13	73470000	73730000
chr13	73730000	74360000
chr13	75650000	75850000
chr13	75850000	76960000
chr13	75850000	76610000
chr13	75850000	76040000
chr13	77590000	77720000
chr13	84660000	85880000
chr13	84870000	85880000
chr13	90870000	91050000
chr13	94250000	94370000
chr13	94370000	94630000
chr13	94630000	95030000
chr13	96980000	97440000
chr13	97830000	98010000
chr13	97830000	98430000
chr13	98010000	98430000
chr13	98310000	98430000
chr13	98430000	98690000
chr13	98430000	98830000
chr13	98690000	98830000
chr13	98830000	99070000
chr13	99140000	99470000
chr13	99470000	99570000
chr13	99570000	100670000
chr13	99760000	100560000
chr13	99900000	100560000
chr13	100560000	100670000
chr13	102460000	102560000
chr13	102560000	102890000
chr13	102890000	103190000
chr13	106030000	106610000
chr13	106960000	107170000
chr13	108190000	108920000
chr13	108560000	108920000
chr13	108920000	110160000
chr13	108920000	109140000
chr13	109140000	109280000
chr13	109790000	110160000
chr13	110160000	110450000
chr13	110450000	110600000
chr13	110450000	110890000
chr13	111270000	112430000
chr13	111270000	111450000
chr13	111270000	112700000
chr13	111450000	112310000
chr13	112430000	112610000
chr13	112930000	113040000
chr13	113210000	113460000
chr13	113460000	113620000
chr12	1110000	1610000
chr12	1610000	1970000
chr12	3070000	3290000
chr12	3290000	3830000
chr12	3290000	3520000
chr12	3610000	3830000
chr12	3830000	4300000
chr12	4540000	4800000
chr12	4800000	5010000
chr12	5010000	5130000
chr12	5130000	5530000
chr12	5130000	5430000
chr12	5720000	5920000
chr12	5920000	6040000
chr12	6300000	6520000
chr12	6380000	6520000
chr12	6520000	6920000
chr12	6920000	7190000
chr12	7120000	7660000
chr12	7820000	8240000
chr12	8070000	8240000
chr12	8240000	8440000
chr12	8440000	8640000
chr12	9070000	9280000
chr12	9280000	9480000
chr12	9610000	9740000
chr12	10140000	10750000
chr12	10750000	11200000
chr12	10750000	11500000
chr12	11200000	11500000
chr12	11500000	12060000
chr12	12060000	12340000
chr12	12060000	12740000
chr12	12340000	12740000
chr12	12740000	13000000
chr12	12740000	13240000
chr12	13240000	14190000
chr12	13720000	14190000
chr12	14190000	14700000
chr12	15530000	15970000
chr12	15620000	15800000
chr12	18110000	18230000
chr12	18790000	19280000
chr12	19570000	20430000
chr12	19710000	20430000
chr12	20430000	20620000
chr12	20620000	21220000
chr12	21220000	21680000
chr12	21680000	22040000
chr12	22040000	22440000
chr12	22440000	22680000
chr12	22680000	22830000
chr12	22830000	23060000
chr12	25150000	25410000
chr12	25410000	26050000
chr12	25570000	26050000
chr12	26050000	26720000
chr12	26050000	26860000
chr12	26720000	26860000
chr12	27370000	27720000
chr12	27720000	27960000
chr12	27960000	28190000
chr12	29010000	29350000
chr12	29350000	30830000
chr12	29350000	31060000
chr12	30830000	31060000
chr12	30830000	31240000
chr12	31240000	31630000
chr12	31630000	32350000
chr12	32350000	32730000
chr12	32730000	32980000
chr12	32980000	34010000
chr12	33120000	34010000
chr12	38330000	39280000
chr12	38900000	39120000
chr12	38900000	39280000
chr12	39120000	39280000
chr12	40130000	40320000
chr12	40590000	40930000
chr12	41250000	42030000
chr12	42460000	42580000
chr12	42460000	43420000
chr12	42580000	43320000
chr12	43750000	43910000
chr12	43910000	44950000
chr12	43910000	45110000
chr12	44770000	44950000
chr12	44950000	45110000
chr12	45510000	45730000
chr12	45960000	46120000
chr12	46020000	47020000
chr12	46120000	47020000
chr12	47680000	47930000
chr12	47680000	47860000
chr12	48490000	48650000
chr12	48650000	48820000
chr12	48820000	49030000
chr12	49030000	49260000
chr12	49260000	49620000
chr12	49350000	49530000
chr12	49620000	49740000
chr12	49620000	49840000
chr12	49740000	49840000
chr12	49840000	50040000
chr12	50750000	51260000
chr12	50750000	51370000
chr12	51040000	51370000
chr12	51370000	51960000
chr12	51370000	51870000
chr12	51960000	52120000
chr12	51960000	53150000
chr12	52120000	53030000
chr12	52120000	52340000
chr12	52340000	52880000
chr12	53030000	53150000
chr12	53150000	53300000
chr12	53300000	53510000
chr12	53510000	53690000
chr12	53690000	54210000
chr12	53980000	54210000
chr12	53980000	54430000
chr12	54210000	54430000
chr12	54530000	54660000
chr12	55080000	55640000
chr12	55710000	55940000
chr12	55710000	55820000
chr12	55940000	56070000
chr12	56310000	56470000
chr12	56470000	56650000
chr12	56650000	56730000
chr12	56730000	57000000
chr12	57000000	57120000
chr12	57000000	57210000
chr12	57490000	57770000
chr12	57490000	57630000
chr12	57630000	57770000
chr12	57770000	57930000
chr12	58330000	59170000
chr12	58470000	59170000
chr12	62400000	62820000
chr12	62400000	62580000
chr12	62580000	62820000
chr12	62820000	63080000
chr12	63660000	63790000
chr12	63790000	64280000
chr12	63790000	64410000
chr12	64280000	64410000
chr12	64780000	66220000
chr12	65160000	65270000
chr12	65160000	66130000
chr12	65270000	66220000
chr12	65270000	66130000
chr12	65270000	65870000
chr12	65270000	65550000
chr12	65350000	65430000
chr12	67020000	67250000
chr12	67250000	68000000
chr12	67440000	68000000
chr12	68000000	68320000
chr12	68820000	69130000
chr12	69130000	69270000
chr12	69730000	70730000
chr12	69860000	70730000
chr12	69860000	70590000
chr12	70590000	70730000
chr12	70730000	71080000
chr12	71400000	71760000
chr12	71760000	71980000
chr12	71910000	72310000
chr12	71980000	72310000
chr12	75310000	75490000
chr12	75310000	76600000
chr12	75490000	76500000
chr12	75490000	76080000
chr12	75620000	76080000
chr12	76080000	76320000
chr12	76500000	77010000
chr12	76600000	77010000
chr12	77010000	77700000
chr12	77110000	77610000
chr12	77700000	77960000
chr12	77960000	78150000
chr12	79370000	80310000
chr12	79480000	79780000
chr12	80190000	80310000
chr12	80430000	80790000
chr12	81270000	81630000
chr12	81630000	82370000
chr12	82370000	82650000
chr12	82370000	82500000
chr12	82500000	82650000
chr12	82650000	83000000
chr12	85060000	85450000
chr12	85450000	85930000
chr12	87860000	88030000
chr12	88520000	89010000
chr12	88900000	89010000
chr12	89010000	89530000
chr12	89350000	89530000
chr12	89530000	90950000
chr12	89530000	90130000
chr12	89530000	90250000
chr12	90950000	91360000
chr12	91360000	92700000
chr12	92700000	93440000
chr12	93440000	94120000
chr12	93570000	93770000
chr12	94120000	94530000
chr12	94530000	94940000
chr12	94990000	95560000
chr12	95560000	95880000
chr12	96010000	96540000
chr12	96010000	96240000
chr12	96240000	96540000
chr12	96420000	96540000
chr12	96540000	96990000
chr12	96990000	97350000
chr12	98380000	98710000
chr12	98560000	98660000
chr12	99790000	100020000
chr12	100340000	100590000
chr12	100750000	101390000
chr12	101760000	101890000
chr12	101890000	102870000
chr12	101890000	102510000
chr12	102870000	103640000
chr12	102870000	103480000
chr12	104140000	104360000
chr12	104140000	105110000
chr12	104360000	105110000
chr12	105240000	106240000
chr12	105390000	106240000
chr12	106240000	106360000
chr12	106240000	106990000
chr12	106990000	107100000
chr12	106990000	107680000
chr12	107680000	107910000
chr12	108860000	109110000
chr12	109110000	109410000
chr12	109840000	110060000
chr12	110060000	110440000
chr12	110060000	110300000
chr12	110440000	110640000
chr12	110440000	110880000
chr12	110640000	110880000
chr12	110880000	111350000
chr12	111350000	111450000
chr12	111700000	111830000
chr12	112180000	112440000
chr12	112970000	113180000
chr12	113180000	113440000
chr12	113320000	113440000
chr12	113440000	113940000
chr12	113440000	113640000
chr12	113800000	113940000
chr12	113940000	114610000
chr12	114610000	115920000
chr12	114610000	115780000
chr12	115780000	115920000
chr12	115920000	116720000
chr12	116260000	116420000
chr12	116720000	116960000
chr12	116720000	117180000
chr12	116960000	117180000
chr12	117180000	117850000
chr12	117180000	117330000
chr12	117850000	118120000
chr12	117850000	118390000
chr12	118120000	118390000
chr12	118390000	118660000
chr12	119440000	119660000
chr12	119660000	119770000
chr12	119660000	119930000
chr12	119770000	119930000
chr12	119930000	120090000
chr12	120090000	120300000
chr12	120190000	120300000
chr12	120300000	120520000
chr12	120520000	121010000
chr12	120730000	121010000
chr12	121010000	121270000
chr12	121270000	121470000
chr12	121470000	121690000
chr12	121690000	121780000
chr12	121780000	121910000
chr12	122030000	122130000
chr12	122130000	122230000
chr12	122230000	122370000
chr12	122370000	122520000
chr12	122520000	122630000
chr12	122630000	122790000
chr12	122790000	122970000
chr12	122970000	123250000
chr12	123250000	123640000
chr12	123250000	123370000
chr12	123640000	123720000
chr12	124020000	124970000
chr12	124020000	124330000
chr12	124330000	124780000
chr12	124780000	124910000
chr12	124780000	124970000
chr12	124970000	125140000
chr12	125140000	125480000
chr12	126710000	126880000
chr12	131070000	132030000
chr12	131070000	131520000
chr11	860000	1080000
chr11	2160000	2420000
chr11	2420000	2900000
chr11	2420000	2540000
chr11	2540000	2900000
chr11	3420000	3640000
chr11	3640000	3830000
chr11	3830000	4130000
chr11	4130000	4550000
chr11	4210000	4330000
chr11	4550000	5120000
chr11	4710000	5000000
chr11	5120000	5310000
chr11	5950000	6350000
chr11	6350000	6720000
chr11	7050000	7480000
chr11	7970000	8140000
chr11	8140000	8590000
chr11	8910000	9140000
chr11	9140000	9580000
chr11	9580000	9760000
chr11	9760000	10340000
chr11	10340000	10760000
chr11	10760000	10920000
chr11	10760000	11020000
chr11	10920000	11890000
chr11	11020000	11790000
chr11	11280000	11790000
chr11	11790000	12010000
chr11	11790000	12280000
chr11	12010000	12280000
chr11	12280000	12940000
chr11	12570000	12940000
chr11	12940000	13190000
chr11	12940000	13410000
chr11	13190000	13410000
chr11	13700000	14280000
chr11	14280000	14490000
chr11	14490000	14890000
chr11	14540000	14640000
chr11	14890000	15240000
chr11	16620000	16720000
chr11	17210000	17560000
chr11	17390000	17470000
chr11	17560000	18060000
chr11	17560000	17720000
chr11	18510000	18740000
chr11	18820000	18990000
chr11	18990000	19550000
chr11	19060000	19260000
chr11	19260000	19550000
chr11	19550000	19760000
chr11	19550000	19920000
chr11	19760000	19920000
chr11	19920000	20120000
chr11	19920000	20360000
chr11	20120000	20360000
chr11	20230000	20360000
chr11	20360000	20620000
chr11	22340000	22800000
chr11	22340000	22560000
chr11	26270000	27070000
chr11	26270000	27170000
chr11	27070000	27170000
chr11	27170000	27510000
chr11	27510000	29410000
chr11	27510000	27670000
chr11	27670000	28710000
chr11	27670000	28540000
chr11	29180000	29340000
chr11	30130000	30220000
chr11	30220000	30320000
chr11	30320000	30940000
chr11	30320000	31070000
chr11	30940000	31070000
chr11	31070000	32310000
chr11	31070000	32010000
chr11	32010000	32220000
chr11	32220000	32310000
chr11	32310000	32700000
chr11	32310000	32600000
chr11	33120000	33790000
chr11	33120000	33340000
chr11	33340000	33790000
chr11	33700000	33790000
chr11	33790000	33990000
chr11	33790000	34500000
chr11	33790000	34150000
chr11	33790000	34370000
chr11	33990000	34370000
chr11	34150000	34370000
chr11	34370000	34500000
chr11	34500000	34910000
chr11	34500000	35430000
chr11	34910000	35430000
chr11	35430000	35530000
chr11	35430000	36280000
chr11	35530000	36280000
chr11	36280000	36520000
chr11	43470000	43570000
chr11	43570000	43870000
chr11	43870000	44070000
chr11	44070000	44550000
chr11	44550000	44920000
chr11	44920000	45100000
chr11	44920000	45340000
chr11	45100000	45340000
chr11	45340000	45820000
chr11	45820000	46370000
chr11	46240000	46370000
chr11	46670000	46830000
chr11	46830000	47160000
chr11	46830000	47390000
chr11	47160000	47270000
chr11	47160000	47390000
chr11	47270000	47390000
chr11	47390000	47600000
chr11	47770000	47870000
chr11	47870000	48130000
chr11	56990000	57290000
chr11	59150000	59460000
chr11	59530000	59710000
chr11	59800000	59930000
chr11	60250000	60710000
chr11	60340000	60710000
chr11	60710000	60790000
chr11	61230000	61400000
chr11	61400000	61710000
chr11	62140000	62370000
chr11	62370000	62570000
chr11	62570000	62790000
chr11	62880000	63030000
chr11	63470000	63660000
chr11	63760000	63980000
chr11	63760000	64270000
chr11	63980000	64170000
chr11	64170000	64370000
chr11	64540000	64670000
chr11	64670000	64760000
chr11	64760000	64870000
chr11	65100000	65310000
chr11	65190000	65310000
chr11	65310000	65630000
chr11	65630000	65860000
chr11	65860000	66040000
chr11	66040000	66290000
chr11	66290000	66380000
chr11	66380000	66480000
chr11	66380000	66680000
chr11	66480000	66680000
chr11	66480000	66860000
chr11	66680000	66860000
chr11	66860000	67050000
chr11	67050000	67330000
chr11	67050000	67250000
chr11	67250000	67330000
chr11	67330000	67510000
chr11	67790000	68010000
chr11	68010000	68200000
chr11	68470000	68580000
chr11	68580000	68880000
chr11	68580000	69080000
chr11	68880000	69080000
chr11	69080000	69670000
chr11	69080000	69290000
chr11	69290000	69670000
chr11	69670000	70250000
chr11	69670000	69900000
chr11	69900000	70250000
chr11	70250000	70420000
chr11	70420000	70790000
chr11	70420000	70990000
chr11	70790000	70990000
chr11	71590000	71810000
chr11	71810000	71960000
chr11	72260000	72450000
chr11	72450000	72580000
chr11	72450000	72690000
chr11	72580000	72690000
chr11	72690000	73290000
chr11	72830000	73180000
chr11	73180000	73290000
chr11	73290000	73380000
chr11	73290000	73940000
chr11	73380000	73680000
chr11	73680000	73940000
chr11	74230000	74650000
chr11	75260000	75400000
chr11	75780000	76340000
chr11	76700000	77110000
chr11	77110000	77650000
chr11	78170000	78580000
chr11	78580000	79140000
chr11	83290000	83830000
chr11	83830000	84650000
chr11	83830000	84450000
chr11	85830000	86340000
chr11	86850000	87320000
chr11	87320000	87450000
chr11	87910000	88560000
chr11	88560000	88970000
chr11	92760000	92900000
chr11	92900000	93230000
chr11	93230000	93710000
chr11	93710000	93850000
chr11	93850000	94550000
chr11	94180000	94550000
chr11	94550000	94980000
chr11	94980000	95140000
chr11	95140000	95780000
chr11	95780000	96460000
chr11	96460000	96660000
chr11	100510000	100970000
chr11	100660000	100880000
chr11	101370000	101850000
chr11	101850000	102010000
chr11	102270000	102700000
chr11	103660000	104220000
chr11	107540000	107760000
chr11	108680000	108950000
chr11	109840000	109940000
chr11	109940000	110450000
chr11	110150000	110450000
chr11	110450000	111240000
chr11	110450000	110700000
chr11	111240000	111450000
chr11	111570000	111770000
chr11	112560000	113290000
chr11	113290000	113770000
chr11	113290000	113540000
chr11	113540000	113770000
chr11	114270000	114610000
chr11	116690000	117250000
chr11	116750000	117140000
chr11	117140000	117250000
chr11	117350000	117810000
chr11	117810000	118120000
chr11	118120000	118560000
chr11	118120000	118360000
chr11	118560000	119070000
chr11	119070000	119210000
chr11	119210000	119300000
chr11	119380000	119480000
chr11	119380000	120150000
chr11	119380000	120320000
chr11	119480000	120150000
chr11	119620000	120150000
chr11	120150000	120320000
chr11	120320000	120480000
chr11	120480000	120970000
chr11	120970000	121230000
chr11	121230000	121610000
chr11	121610000	122570000
chr11	122570000	123060000
chr11	123060000	123300000
chr11	123500000	123590000
chr11	123590000	123740000
chr11	124400000	124620000
chr11	124620000	124890000
chr11	124890000	125480000
chr11	125680000	125890000
chr11	125890000	126290000
chr11	126400000	127010000
chr11	128020000	128130000
chr11	128020000	128860000
chr11	128130000	128670000
chr11	128670000	128860000
chr11	128860000	129000000
chr11	128860000	129360000
chr11	129360000	129790000
chr11	130200000	130940000
chr11	130200000	130400000
chr11	130400000	130940000
chr11	130940000	131030000
chr11	131030000	131700000
chr11	132990000	133850000
chr10	2790000	3080000
chr10	3080000	4810000
chr10	3180000	3770000
chr10	4810000	5410000
chr10	4810000	5050000
chr10	5410000	5660000
chr10	6420000	6680000
chr10	7490000	7750000
chr10	11440000	11770000
chr10	12190000	13130000
chr10	12190000	12720000
chr10	12720000	13130000
chr10	13130000	13340000
chr10	13340000	13610000
chr10	13610000	13780000
chr10	14820000	14980000
chr10	14980000	15120000
chr10	15400000	15750000
chr10	15750000	15850000
chr10	15850000	16810000
chr10	16810000	17450000
chr10	16810000	17570000
chr10	17570000	18290000
chr10	17800000	18290000
chr10	20860000	21270000
chr10	21040000	21270000
chr10	21270000	21490000
chr10	21270000	21750000
chr10	21490000	21750000
chr10	21750000	21960000
chr10	21960000	23110000
chr10	21960000	22460000
chr10	23110000	23530000
chr10	23110000	23300000
chr10	24200000	24550000
chr10	24370000	24550000
chr10	24550000	25130000
chr10	26320000	26560000
chr10	26560000	26920000
chr10	26560000	27360000
chr10	27560000	27700000
chr10	27700000	28250000
chr10	27700000	28430000
chr10	28250000	28430000
chr10	28430000	28550000
chr10	28550000	29420000
chr10	29340000	29520000
chr10	29520000	30650000
chr10	30350000	30650000
chr10	30650000	31810000
chr10	32240000	32410000
chr10	33160000	33320000
chr10	33160000	34650000
chr10	34650000	34990000
chr10	35610000	35820000
chr10	43650000	44910000
chr10	43650000	44400000
chr10	43650000	44310000
chr10	44910000	45000000
chr10	45000000	45210000
chr10	47020000	47360000
chr10	48540000	48660000
chr10	48660000	49540000
chr10	48660000	49400000
chr10	49400000	49540000
chr10	49540000	50170000
chr10	50240000	50760000
chr10	50760000	50970000
chr10	51990000	52240000
chr10	52240000	52780000
chr10	52630000	52780000
chr10	58150000	58280000
chr10	58280000	58410000
chr10	58510000	58750000
chr10	58750000	59600000
chr10	58750000	59220000
chr10	58750000	58950000
chr10	58950000	59220000
chr10	59220000	59600000
chr10	59600000	60070000
chr10	60070000	60440000
chr10	60440000	60790000
chr10	60790000	61300000
chr10	62240000	62470000
chr10	62600000	62680000
chr10	63160000	63830000
chr10	63640000	63730000
chr10	63830000	64050000
chr10	67550000	67790000
chr10	67790000	68360000
chr10	67790000	68220000
chr10	68220000	68360000
chr10	68360000	68800000
chr10	68960000	69210000
chr10	68960000	69510000
chr10	69210000	69410000
chr10	69510000	69640000
chr10	69640000	69740000
chr10	69740000	69970000
chr10	69740000	69880000
chr10	69970000	70110000
chr10	70110000	70400000
chr10	70400000	70540000
chr10	70540000	70890000
chr10	70890000	71290000
chr10	71210000	71290000
chr10	71290000	71710000
chr10	71860000	72060000
chr10	72060000	72340000
chr10	72340000	73070000
chr10	72340000	73190000
chr10	72340000	72950000
chr10	72870000	73070000
chr10	73070000	73190000
chr10	73190000	73740000
chr10	73490000	73740000
chr10	74150000	75260000
chr10	74240000	75110000
chr10	75110000	75260000
chr10	75260000	75390000
chr10	76080000	76330000
chr10	77000000	77130000
chr10	77130000	77760000
chr10	77760000	78040000
chr10	77760000	79320000
chr10	78040000	79320000
chr10	78040000	78190000
chr10	79260000	79320000
chr10	79260000	79500000
chr10	79500000	80170000
chr10	80280000	80350000
chr10	80350000	80520000
chr10	83870000	84110000
chr10	84220000	84620000
chr10	84400000	84530000
chr10	86180000	86380000
chr10	86380000	86600000
chr10	87490000	87820000
chr10	87820000	88560000
chr10	88400000	88560000
chr10	88560000	88820000
chr10	88820000	89230000
chr10	89720000	90730000
chr10	90730000	90870000
chr10	90870000	91290000
chr10	91290000	91740000
chr10	91740000	91930000
chr10	91930000	92040000
chr10	92040000	92460000
chr10	93360000	93530000
chr10	93530000	93700000
chr10	93530000	93850000
chr10	93850000	94330000
chr10	94570000	95180000
chr10	95180000	95380000
chr10	95380000	95660000
chr10	95980000	96350000
chr10	96350000	96580000
chr10	96580000	97030000
chr10	97030000	97270000
chr10	97740000	97890000
chr10	98250000	99380000
chr10	98250000	98410000
chr10	98410000	99380000
chr10	98410000	98690000
chr10	99380000	99620000
chr10	99620000	99740000
chr10	99740000	100520000
chr10	100280000	101020000
chr10	100280000	100520000
chr10	100280000	100440000
chr10	100520000	100900000
chr10	100900000	101020000
chr10	101020000	101150000
chr10	101150000	101590000
chr10	101480000	101590000
chr10	101590000	101780000
chr10	101780000	102110000
chr10	102110000	102500000
chr10	103570000	104340000
chr10	103570000	103690000
chr10	103690000	103870000
chr10	103690000	104340000
chr10	104340000	104650000
chr10	109680000	109870000
chr10	109870000	110290000
chr10	109870000	110110000
chr10	110110000	110290000
chr10	110290000	110610000
chr10	110290000	110510000
chr10	110610000	110710000
chr10	110710000	110920000
chr10	112120000	112320000
chr10	112120000	112460000
chr10	112320000	112460000
chr10	112460000	113090000
chr10	114830000	115130000
chr10	116490000	117200000
chr10	116490000	117350000
chr10	116600000	117200000
chr10	117200000	117480000
chr10	117350000	118520000
chr10	117480000	118520000
chr10	117480000	118260000
chr10	117800000	118260000
chr10	118260000	118520000
chr10	118520000	118730000
chr10	118860000	119000000
chr10	119000000	119190000
chr10	119190000	119430000
chr10	120850000	122130000
chr10	120850000	121920000
chr10	120850000	121740000
chr10	122260000	122660000
chr10	122990000	123570000
chr10	122990000	123980000
chr10	123570000	123980000
chr10	123570000	123690000
chr10	123980000	124460000
chr10	124950000	125470000
chr10	127600000	128210000
chr10	128210000	128820000
chr10	128210000	128540000
chr17	2330000	2720000
chr17	2720000	2800000
chr17	2800000	3030000
chr17	3530000	3680000
chr17	3680000	3860000
chr17	3860000	4030000
chr17	4130000	4440000
chr17	4440000	4540000
chr17	4440000	4650000
chr17	4540000	4650000
chr17	4650000	4920000
chr17	4920000	5070000
chr17	5070000	5190000
chr17	5190000	5470000
chr17	5470000	6640000
chr17	5470000	5590000
chr17	5470000	6460000
chr17	6460000	6640000
chr17	6640000	7020000
chr17	7020000	7200000
chr17	7200000	7330000
chr17	7330000	7570000
chr17	7570000	7700000
chr17	7700000	7860000
chr17	7860000	8060000
chr17	8900000	9550000
chr17	9550000	9750000
chr17	9750000	9870000
chr17	9870000	10300000
chr17	9870000	10640000
chr17	10300000	10720000
chr17	10300000	10640000
chr17	10640000	10860000
chr17	10720000	11980000
chr17	10720000	10860000
chr17	10860000	11980000
chr17	10860000	11890000
chr17	10860000	11780000
chr17	11780000	11980000
chr17	12750000	13030000
chr17	13030000	13270000
chr17	13270000	13580000
chr17	13580000	14300000
chr17	15040000	15190000
chr17	15190000	15540000
chr17	16010000	16210000
chr17	16440000	16530000
chr17	16440000	16690000
chr17	16530000	16690000
chr17	16780000	18390000
chr17	16780000	18780000
chr17	17270000	17690000
chr17	19500000	19780000
chr17	21290000	21880000
chr17	21290000	21520000
chr17	27670000	27900000
chr17	28220000	28330000
chr17	28330000	28540000
chr17	28540000	28690000
chr17	28690000	28950000
chr17	28690000	29130000
chr17	28950000	29130000
chr17	29130000	29580000
chr17	29580000	30100000
chr17	30100000	30340000
chr17	30340000	30780000
chr17	30780000	31920000
chr17	30980000	31240000
chr17	31370000	31530000
chr17	31370000	31920000
chr17	31530000	31920000
chr17	32190000	32350000
chr17	32450000	32760000
chr17	32450000	32640000
chr17	32760000	32970000
chr17	32970000	33190000
chr17	34370000	34940000
chr17	34370000	34530000
chr17	34940000	35150000
chr17	35150000	35570000
chr17	35570000	35810000
chr17	35810000	35930000
chr17	35930000	36180000
chr17	36550000	37130000
chr17	36550000	37320000
chr17	37470000	37870000
chr17	37640000	37870000
chr17	38410000	38720000
chr17	38410000	38500000
chr17	38720000	38870000
chr17	38960000	39230000
chr17	39960000	40340000
chr17	39960000	40200000
chr17	40200000	40340000
chr17	40340000	40580000
chr17	40580000	41690000
chr17	40580000	40790000
chr17	40580000	41520000
chr17	40790000	41520000
chr17	40790000	41690000
chr17	41520000	41690000
chr17	41690000	41930000
chr17	41690000	42140000
chr17	41930000	42140000
chr17	42140000	42300000
chr17	42300000	42550000
chr17	42550000	42820000
chr17	42550000	42700000
chr17	42820000	42970000
chr17	42970000	43280000
chr17	43550000	43780000
chr17	43550000	43720000
chr17	43850000	44020000
chr17	44170000	44360000
chr17	44530000	44740000
chr17	44740000	44890000
chr17	44890000	45140000
chr17	45140000	45240000
chr17	45240000	45370000
chr17	45370000	45930000
chr17	45600000	45930000
chr17	47190000	47660000
chr17	47330000	47660000
chr17	47660000	47820000
chr17	47820000	48020000
chr17	47940000	48640000
chr17	48020000	48150000
chr17	48640000	49060000
chr17	48640000	48880000
chr17	48880000	49060000
chr17	49060000	49210000
chr17	49210000	49410000
chr17	49410000	49560000
chr17	49560000	49800000
chr17	49560000	50110000
chr17	49560000	49700000
chr17	49800000	50020000
chr17	49800000	50110000
chr17	50340000	50460000
chr17	50460000	50720000
chr17	50720000	50970000
chr17	54930000	55520000
chr17	55520000	55790000
chr17	56490000	56790000
chr17	56790000	56990000
chr17	56990000	57110000
chr17	56990000	57810000
chr17	56990000	58240000
chr17	57110000	57810000
chr17	57110000	57230000
chr17	57230000	57460000
chr17	57570000	57810000
chr17	57570000	57720000
chr17	57810000	58240000
chr17	58240000	58500000
chr17	58500000	58680000
chr17	59260000	59540000
chr17	59540000	59690000
chr17	59690000	60060000
chr17	60060000	60670000
chr17	60060000	62380000
chr17	60670000	61410000
chr17	61410000	61590000
chr17	61410000	62240000
chr17	61590000	61860000
chr17	61590000	62240000
chr17	62240000	62380000
chr17	62650000	63410000
chr17	62650000	62980000
chr17	62980000	63410000
chr17	63090000	63410000
chr17	63410000	63620000
chr17	63410000	63830000
chr17	63830000	64300000
chr17	63830000	64420000
chr17	63830000	64030000
chr17	64030000	64140000
chr17	64140000	64300000
chr17	64300000	64500000
chr17	64300000	64420000
chr17	64420000	64500000
chr17	64620000	64770000
chr17	64770000	65190000
chr17	65100000	66190000
chr17	65260000	65560000
chr17	65990000	66190000
chr17	66190000	66690000
chr17	66190000	66920000
chr17	66190000	67090000
chr17	66690000	66920000
chr17	67200000	67350000
chr17	67350000	67710000
chr17	67350000	67500000
chr17	67990000	68210000
chr17	68210000	68500000
chr17	68500000	68760000
chr17	68760000	69270000
chr17	68760000	68960000
chr17	69270000	69530000
chr17	69390000	70630000
chr17	69530000	70630000
chr17	70630000	71110000
chr17	70720000	71460000
chr17	71110000	71460000
chr17	71460000	72100000
chr17	71770000	72100000
chr17	72100000	72550000
chr17	72550000	72720000
chr17	72550000	73220000
chr17	72720000	73220000
chr17	73220000	73410000
chr17	73410000	74220000
chr17	74020000	74220000
chr17	74530000	74730000
chr17	74730000	74960000
chr17	75240000	75420000
chr17	75420000	75540000
chr17	75780000	75860000
chr17	75860000	75980000
chr17	75980000	76300000
chr17	76300000	76510000
chr17	76510000	76730000
chr17	76730000	77300000
chr17	77080000	77300000
chr17	77300000	77510000
chr17	77510000	78080000
chr17	78020000	78210000
chr17	78080000	78440000
chr17	78210000	78440000
chr17	78760000	79070000
chr17	79000000	79070000
chr17	79070000	79410000
chr17	79410000	79740000
chr17	79740000	80010000
chr17	80400000	80990000
chr17	80400000	80580000
chr17	80400000	80670000
chr17	80900000	80990000
chr17	80990000	81120000
chr17	80990000	81240000
chr17	81120000	81240000
chr17	81240000	81520000
chr17	81520000	81680000
chr17	81680000	81890000
chr17	81890000	82030000
chr17	82210000	82340000
chr17	82580000	82770000
chr16	390000	530000
chr16	1800000	1960000
chr16	1960000	2140000
chr16	2250000	2520000
chr16	2730000	2990000
chr16	2990000	3160000
chr16	3540000	3640000
chr16	3910000	4260000
chr16	4260000	4420000
chr16	4420000	5100000
chr16	8390000	8500000
chr16	9150000	10210000
chr16	9150000	9280000
chr16	10210000	10510000
chr16	10510000	10740000
chr16	10510000	10920000
chr16	10740000	10920000
chr16	10920000	11370000
chr16	10970000	11260000
chr16	11260000	11370000
chr16	11370000	11900000
chr16	11370000	11730000
chr16	11370000	11500000
chr16	11850000	12100000
chr16	12100000	12330000
chr16	12560000	12870000
chr16	13770000	13890000
chr16	13890000	14670000
chr16	13890000	14280000
chr16	14280000	14400000
chr16	15720000	16220000
chr16	16070000	18830000
chr16	16460000	17990000
chr16	16570000	17990000
chr16	16820000	18250000
chr16	19540000	19890000
chr16	19890000	20410000
chr16	21500000	22390000
chr16	21500000	22670000
chr16	21580000	21740000
chr16	21580000	22270000
chr16	21920000	22180000
chr16	22270000	22780000
chr16	22940000	23070000
chr16	23180000	23470000
chr16	23470000	23690000
chr16	24040000	24520000
chr16	24040000	24290000
chr16	24520000	24740000
chr16	24520000	24820000
chr16	24990000	25260000
chr16	25740000	25860000
chr16	27480000	28220000
chr16	27590000	28100000
chr16	27870000	28100000
chr16	28810000	28970000
chr16	29540000	30190000
chr16	29660000	30070000
chr16	30070000	30190000
chr16	30070000	30800000
chr16	30420000	30630000
chr16	30630000	30800000
chr16	30940000	31190000
chr16	31190000	31450000
chr16	46930000	48180000
chr16	47020000	48180000
chr16	48180000	48640000
chr16	48640000	49390000
chr16	49390000	49950000
chr16	50670000	50800000
chr16	52150000	52950000
chr16	52950000	53470000
chr16	53520000	53880000
chr16	55320000	55450000
chr16	55450000	55710000
chr16	55710000	55860000
chr16	57060000	57420000
chr16	57270000	57530000
chr16	57270000	57420000
chr16	57420000	57530000
chr16	57530000	58130000
chr16	57530000	58010000
chr16	57530000	57740000
chr16	57740000	57890000
chr16	57740000	58010000
chr16	57890000	58010000
chr16	58010000	58130000
chr16	58280000	58770000
chr16	58280000	58500000
chr16	58500000	58770000
chr16	58770000	58980000
chr16	66730000	66890000
chr16	66890000	67480000
chr16	66890000	67220000
chr16	67220000	67480000
chr16	67480000	67660000
chr16	67480000	67950000
chr16	67660000	67950000
chr16	68070000	68290000
chr16	68290000	68350000
chr16	68350000	68510000
chr16	68850000	69140000
chr16	68850000	69320000
chr16	69140000	69320000
chr16	69320000	69770000
chr16	69320000	69680000
chr16	69680000	69770000
chr16	69770000	69950000
chr16	69950000	70110000
chr16	70350000	70640000
chr16	70760000	73800000
chr16	71430000	71630000
chr16	72020000	72110000
chr16	72110000	72480000
chr16	72480000	72830000
chr16	72830000	73210000
chr16	74280000	74660000
chr16	74280000	74410000
chr16	74410000	74660000
chr16	75150000	75630000
chr16	75150000	75780000
chr16	75150000	75440000
chr16	75440000	75630000
chr16	75630000	77180000
chr16	75630000	75780000
chr16	75780000	75950000
chr16	75780000	77180000
chr16	75950000	77030000
chr16	77030000	77180000
chr16	80900000	81890000
chr16	81010000	81220000
chr16	81220000	81340000
chr16	81340000	81750000
chr16	81630000	81750000
chr16	81750000	81890000
chr16	82020000	82240000
chr16	83790000	83900000
chr16	83900000	84140000
chr16	83900000	84230000
chr16	84230000	84500000
chr16	84500000	84740000
chr16	84500000	85070000
chr16	84740000	85000000
chr16	85000000	85070000
chr16	85070000	85740000
chr16	85070000	85300000
chr16	85740000	86030000
chr16	85740000	86540000
chr16	86030000	86540000
chr16	86540000	87300000
chr16	86540000	87100000
chr16	87100000	87300000
chr16	87930000	88590000
chr16	87930000	88440000
chr16	88440000	88590000
chr16	88800000	89240000
chr15	25280000	25470000
chr15	32610000	33040000
chr15	32610000	33210000
chr15	33210000	33740000
chr15	33740000	34010000
chr15	34010000	34520000
chr15	34010000	34380000
chr15	34600000	34990000
chr15	34990000	35480000
chr15	35080000	35280000
chr15	35280000	35480000
chr15	36490000	37170000
chr15	36580000	37170000
chr15	37930000	38440000
chr15	37930000	38710000
chr15	38440000	38710000
chr15	38710000	39630000
chr15	39110000	39630000
chr15	39630000	39770000
chr15	39770000	40020000
chr15	40020000	40280000
chr15	40280000	40460000
chr15	40740000	40880000
chr15	40880000	41290000
chr15	41530000	41830000
chr15	41950000	42120000
chr15	42670000	43350000
chr15	42670000	43180000
chr15	42670000	42990000
chr15	43180000	43350000
chr15	43350000	43500000
chr15	43700000	44550000
chr15	43810000	44550000
chr15	43810000	44300000
chr15	44550000	44810000
chr15	44810000	45100000
chr15	45100000	45670000
chr15	45100000	45440000
chr15	45310000	45440000
chr15	45440000	45670000
chr15	45670000	45830000
chr15	48100000	48290000
chr15	48290000	48820000
chr15	48820000	50330000
chr15	49180000	50330000
chr15	49180000	50140000
chr15	49180000	49440000
chr15	50140000	50330000
chr15	51110000	51400000
chr15	51400000	51520000
chr15	51620000	51790000
chr15	51620000	51930000
chr15	51790000	51930000
chr15	51930000	52200000
chr15	52200000	52750000
chr15	52550000	52750000
chr15	52750000	52990000
chr15	55180000	55460000
chr15	55640000	55880000
chr15	56450000	57320000
chr15	56820000	57320000
chr15	57320000	57550000
chr15	57550000	57710000
chr15	57550000	58200000
chr15	57710000	58200000
chr15	58200000	59680000
chr15	58930000	59530000
chr15	59530000	59680000
chr15	59680000	60560000
chr15	59680000	60330000
chr15	60330000	60560000
chr15	61060000	61840000
chr15	61170000	61840000
chr15	61730000	61840000
chr15	61840000	62090000
chr15	62090000	62340000
chr15	62740000	63120000
chr15	63270000	63430000
chr15	63430000	64120000
chr15	63430000	63600000
chr15	63600000	64120000
chr15	64120000	64690000
chr15	64120000	64390000
chr15	64390000	64690000
chr15	64950000	65310000
chr15	65020000	65180000
chr15	65020000	65390000
chr15	65180000	65310000
chr15	65550000	65890000
chr15	66500000	66910000
chr15	66910000	67320000
chr15	66910000	67190000
chr15	67190000	67320000
chr15	67440000	67830000
chr15	67830000	68230000
chr15	68230000	68400000
chr15	68530000	68700000
chr15	68530000	68950000
chr15	68700000	68950000
chr15	68950000	69030000
chr15	68950000	69460000
chr15	69460000	70570000
chr15	70900000	71450000
chr15	71450000	71740000
chr15	71740000	72190000
chr15	71820000	72190000
chr15	72190000	72310000
chr15	72780000	73110000
chr15	72780000	73260000
chr15	73260000	73550000
chr15	73550000	73760000
chr15	73760000	73920000
chr15	74050000	74350000
chr15	74350000	74620000
chr15	74350000	75300000
chr15	74540000	74620000
chr15	74620000	74770000
chr15	74620000	75020000
chr15	74770000	74970000
chr15	74970000	75300000
chr15	75690000	75800000
chr15	75800000	75940000
chr15	75800000	76150000
chr15	75800000	77900000
chr15	76150000	76960000
chr15	76150000	76340000
chr15	77560000	77900000
chr15	77900000	78990000
chr15	77900000	78280000
chr15	77900000	78110000
chr15	78110000	78280000
chr15	78280000	78870000
chr15	78280000	78440000
chr15	78580000	78760000
chr15	78990000	79260000
chr15	79340000	79620000
chr15	79850000	80020000
chr15	80210000	80400000
chr15	80400000	80990000
chr15	80400000	81100000
chr15	80990000	81270000
chr15	80990000	81100000
chr15	81100000	81270000
chr15	81270000	81390000
chr15	82530000	83060000
chr15	83210000	83430000
chr15	83430000	83580000
chr15	84120000	84670000
chr15	84530000	85070000
chr15	84530000	85220000
chr15	84970000	85220000
chr15	85220000	85810000
chr15	85690000	85850000
chr15	85810000	86130000
chr15	86130000	88110000
chr15	88460000	88860000
chr15	88460000	88620000
chr15	88860000	89230000
chr15	88860000	89020000
chr15	89020000	89230000
chr15	89320000	89600000
chr15	90110000	90270000
chr15	90270000	91040000
chr15	90630000	90930000
chr15	90930000	91040000
chr15	91040000	91280000
chr15	91280000	92080000
chr15	91840000	92080000
chr15	92080000	92390000
chr15	92080000	92700000
chr15	92800000	92950000
chr15	92950000	94150000
chr15	94020000	94150000
chr15	94150000	94390000
chr15	97830000	98420000
chr15	98280000	98420000
chr15	98420000	99230000
chr15	98420000	99090000
chr15	99090000	99230000
chr15	99230000	99800000
chr15	99800000	99910000
chr14	20290000	20690000
chr14	20980000	21190000
chr14	22520000	22910000
chr14	22910000	23080000
chr14	23080000	23310000
chr14	23310000	23570000
chr14	23570000	23950000
chr14	23570000	23700000
chr14	23700000	23950000
chr14	23950000	24100000
chr14	24310000	24470000
chr14	24470000	24700000
chr14	30270000	30520000
chr14	31460000	31890000
chr14	31890000	32270000
chr14	32540000	33800000
chr14	32540000	32710000
chr14	32710000	33670000
chr14	33670000	33800000
chr14	33800000	34350000
chr14	34350000	34550000
chr14	34550000	35430000
chr14	35060000	35430000
chr14	35430000	35850000
chr14	35850000	36050000
chr14	36050000	36620000
chr14	37200000	37660000
chr14	37200000	37890000
chr14	37660000	37890000
chr14	37890000	39010000
chr14	37890000	38890000
chr14	38670000	38890000
chr14	38670000	39010000
chr14	38890000	39010000
chr14	39010000	39470000
chr14	44820000	45390000
chr14	49460000	49570000
chr14	50140000	50280000
chr14	50280000	50540000
chr14	50540000	50800000
chr14	50930000	51240000
chr14	51360000	51780000
chr14	51780000	51990000
chr14	51990000	52130000
chr14	52270000	52490000
chr14	52710000	53300000
chr14	52790000	53300000
chr14	53410000	53520000
chr14	54360000	54440000
chr14	54440000	54820000
chr14	54560000	54710000
chr14	54920000	55020000
chr14	55020000	55200000
chr14	55200000	55400000
chr14	55400000	56480000
chr14	55400000	55680000
chr14	55680000	56480000
chr14	55850000	56480000
chr14	56480000	57430000
chr14	58070000	58420000
chr14	58260000	58420000
chr14	58420000	59110000
chr14	58500000	58630000
chr14	58630000	58990000
chr14	59110000	59490000
chr14	59490000	59590000
chr14	59590000	59950000
chr14	59950000	60230000
chr14	60560000	61280000
chr14	61280000	61850000
chr14	61850000	62150000
chr14	61850000	63350000
chr14	62150000	63350000
chr14	62150000	63140000
chr14	63140000	63280000
chr14	63140000	63350000
chr14	63350000	63790000
chr14	63350000	63630000
chr14	63630000	63790000
chr14	63790000	64320000
chr14	63790000	64010000
chr14	64010000	64320000
chr14	64220000	64320000
chr14	64320000	64520000
chr14	64520000	64630000
chr14	64630000	64780000
chr14	64970000	66120000
chr14	64970000	65100000
chr14	65100000	66120000
chr14	65100000	66300000
chr14	65100000	65970000
chr14	66120000	67370000
chr14	66300000	67150000
chr14	67150000	67370000
chr14	67370000	67790000
chr14	67370000	67720000
chr14	67790000	68860000
chr14	67920000	68240000
chr14	68240000	68860000
chr14	68690000	68780000
chr14	68860000	69120000
chr14	69120000	69230000
chr14	69230000	69520000
chr14	69520000	69780000
chr14	69780000	70060000
chr14	70060000	70590000
chr14	70590000	70820000
chr14	70820000	71010000
chr14	71010000	71130000
chr14	71010000	71880000
chr14	71130000	71720000
chr14	71720000	71880000
chr14	72480000	72980000
chr14	72980000	73150000
chr14	73150000	73290000
chr14	73150000	73480000
chr14	73290000	73480000
chr14	73480000	73640000
chr14	73900000	74080000
chr14	74080000	74300000
chr14	74300000	74500000
chr14	74580000	74850000
chr14	74850000	75110000
chr14	75110000	75310000
chr14	75310000	75550000
chr14	75550000	75660000
chr14	75660000	76000000
chr14	76000000	76680000
chr14	76000000	76420000
chr14	76680000	76790000
chr14	76790000	77120000
chr14	77120000	77320000
chr14	77600000	77840000
chr14	77840000	78760000
chr14	77840000	78000000
chr14	78000000	78620000
chr14	78000000	78760000
chr14	81240000	81450000
chr14	81580000	81690000
chr14	87920000	88140000
chr14	88620000	88990000
chr14	88990000	89940000
chr14	89940000	90250000
chr14	89940000	90070000
chr14	90070000	90250000
chr14	90250000	90730000
chr14	90730000	90850000
chr14	91180000	91300000
chr14	91300000	91420000
chr14	92020000	92130000
chr14	92130000	92480000
chr14	92680000	92810000
chr14	92900000	93190000
chr14	93190000	93640000
chr14	93640000	93930000
chr14	93930000	94190000
chr14	93930000	94020000
chr14	94380000	94650000
chr14	94570000	95530000
chr14	94650000	95420000
chr14	94650000	95120000
chr14	95420000	95530000
chr14	95530000	96050000
chr14	96050000	96280000
chr14	96050000	96530000
chr14	96530000	97300000
chr14	96530000	96770000
chr14	96640000	96770000
chr14	99270000	99460000
chr14	99460000	99950000
chr14	99460000	100030000
chr14	100680000	100840000
chr14	100680000	101680000
chr14	100840000	101680000
chr14	100840000	101240000
chr14	101240000	101680000
chr14	101680000	101950000
chr14	101950000	102140000
chr14	102350000	102510000
chr14	103380000	103540000
chr14	103540000	103730000
chr14	103990000	104700000
chr14	104700000	104870000
chr14	104870000	105090000
chr14	105090000	105180000
chr14	105180000	105530000
chr14	105180000	105350000
chr14	105350000	105530000
chr14	105530000	105930000
chr14	105530000	106010000
chr14	105530000	105750000
chr19	1040000	1270000
chr19	1270000	1480000
chr19	2270000	2410000
chr19	2410000	2630000
chr19	2630000	2780000
chr19	2930000	3190000
chr19	3190000	3290000
chr19	3290000	3510000
chr19	3510000	3630000
chr19	3990000	4230000
chr19	4470000	4680000
chr19	4680000	4820000
chr19	4820000	5030000
chr19	5030000	5580000
chr19	5030000	5340000
chr19	5340000	5580000
chr19	5690000	5790000
chr19	6510000	6720000
chr19	6510000	6910000
chr19	6720000	6870000
chr19	6910000	7330000
chr19	6910000	7830000
chr19	7060000	7830000
chr19	7060000	7390000
chr19	7060000	7920000
chr19	7330000	7830000
chr19	7330000	7530000
chr19	7530000	7650000
chr19	7530000	7830000
chr19	7650000	7830000
chr19	8580000	9090000
chr19	8700000	9090000
chr19	9090000	9850000
chr19	9170000	9740000
chr19	9170000	9310000
chr19	9850000	10250000
chr19	10250000	10420000
chr19	10710000	10870000
chr19	12560000	12690000
chr19	12920000	13160000
chr19	12920000	13270000
chr19	13270000	13580000
chr19	13580000	13770000
chr19	13860000	14120000
chr19	14120000	14540000
chr19	14540000	14780000
chr19	14540000	14690000
chr19	15100000	15260000
chr19	15100000	15580000
chr19	15400000	15580000
chr19	15580000	16020000
chr19	15580000	16180000
chr19	15580000	16460000
chr19	15580000	15810000
chr19	16020000	16460000
chr19	16020000	16180000
chr19	16180000	16460000
chr19	17060000	17210000
chr19	17060000	17280000
chr19	17780000	17890000
chr19	18170000	18280000
chr19	18280000	18420000
chr19	18420000	18590000
chr19	18420000	18880000
chr19	18590000	18880000
chr19	18880000	19010000
chr19	19010000	19520000
chr19	19010000	19140000
chr19	19140000	19520000
chr19	19140000	19360000
chr19	19360000	19520000
chr19	19520000	19660000
chr19	19660000	19800000
chr19	19660000	19930000
chr19	29790000	29870000
chr19	30420000	30680000
chr19	30420000	32240000
chr19	30680000	32240000
chr19	32240000	32590000
chr19	33140000	33770000
chr19	33200000	33410000
chr19	33410000	33770000
chr19	33770000	34160000
chr19	34730000	35020000
chr19	35020000	35250000
chr19	35020000	35140000
chr19	35140000	35250000
chr19	35250000	35510000
chr19	35510000	35680000
chr19	35680000	35970000
chr19	35970000	36140000
chr19	37860000	38210000
chr19	37860000	38370000
chr19	38210000	38370000
chr19	38370000	38510000
chr19	38510000	38940000
chr19	38670000	38940000
chr19	38940000	39430000
chr19	38940000	39120000
chr19	40130000	40240000
chr19	40240000	40640000
chr19	40640000	40820000
chr19	40820000	41150000
chr19	40820000	40940000
chr19	40940000	41150000
chr19	41580000	41840000
chr19	41840000	42070000
chr19	42430000	42570000
chr19	42570000	42770000
chr19	42770000	42900000
chr19	42900000	43090000
chr19	43090000	43190000
chr19	43190000	43420000
chr19	43420000	43660000
chr19	43660000	43790000
chr19	43660000	44670000
chr19	43790000	44540000
chr19	44540000	44670000
chr19	44670000	44910000
chr19	45140000	45390000
chr19	45390000	45500000
chr19	45500000	45700000
chr19	45700000	45880000
chr19	45700000	45810000
chr19	45880000	45990000
chr19	45990000	46290000
chr19	46600000	46730000
chr19	46730000	46850000
chr19	46850000	47010000
chr19	47010000	47130000
chr19	47010000	47250000
chr19	47130000	47250000
chr19	47250000	47420000
chr19	47250000	47780000
chr19	47420000	47780000
chr19	47910000	48280000
chr19	48280000	48490000
chr19	48280000	48610000
chr19	48490000	48610000
chr19	48610000	49070000
chr19	48610000	48780000
chr19	48780000	48990000
chr19	49210000	49470000
chr19	49470000	49680000
chr19	49680000	49880000
chr19	50120000	50320000
chr19	50320000	50800000
chr19	50320000	50530000
chr19	50530000	50800000
chr19	50530000	50650000
chr19	51400000	51790000
chr19	51400000	51710000
chr19	53150000	53780000
chr19	53540000	53700000
chr19	54220000	54450000
chr19	54310000	54450000
chr19	54450000	54680000
chr19	54940000	55140000
chr19	55140000	55420000
chr19	55140000	55300000
chr19	55510000	55610000
[truncated: 3,449 more rows]

## Sheet: Dotless
Dotless
chromosome	start	end
chrX	250000	1200000
chrX	250000	1420000
chrX	250000	2640000
chrX	250000	3640000
chrX	250000	5700000
chrX	1200000	1610000
chrX	1420000	2460000
chrX	1610000	2300000
chrX	2850000	3830000
chrX	3060000	3640000
chrX	3940000	4570000
chrX	4570000	5130000
chrX	6200000	6900000
chrX	6610000	7950000
chrX	6730000	7000000
chrX	7000000	7270000
chrX	7000000	7950000
chrX	7270000	7550000
chrX	7550000	7780000
chrX	7780000	7950000
chrX	7950000	8750000
chrX	8750000	10160000
chrX	8880000	9300000
chrX	8880000	9720000
chrX	9300000	9720000
chrX	9720000	10160000
chrX	10160000	11510000
chrX	10160000	11790000
chrX	10340000	10640000
chrX	10480000	10640000
chrX	10740000	11140000
chrX	11140000	11510000
chrX	11140000	11790000
chrX	11790000	12760000
chrX	11790000	12570000
chrX	12570000	12760000
chrX	12760000	13740000
chrX	12760000	13500000
chrX	12910000	13740000
chrX	13640000	14050000
chrX	13740000	15270000
chrX	14050000	15270000
chrX	14050000	14550000
chrX	14050000	14660000
chrX	14660000	15130000
chrX	15270000	15680000
chrX	15270000	16780000
chrX	15680000	15810000
chrX	15680000	16780000
chrX	15810000	16440000
chrX	15810000	16130000
chrX	16130000	16440000
chrX	16700000	16780000
chrX	16700000	17100000
chrX	16780000	17740000
chrX	17100000	17740000
chrX	17740000	19340000
chrX	19340000	20140000
chrX	19540000	20140000
chrX	19540000	20510000
chrX	19900000	20140000
chrX	20140000	20510000
chrX	20140000	21790000
chrX	20510000	21790000
chrX	20510000	21480000
chrX	20510000	20750000
chrX	20750000	21370000
chrX	21370000	21730000
chrX	21480000	21730000
chrX	21570000	21970000
chrX	21730000	21970000
chrX	21790000	22120000
chrX	21970000	22760000
chrX	21970000	23640000
chrX	22120000	22560000
chrX	22560000	22990000
chrX	22640000	22990000
chrX	22990000	23640000
chrX	22990000	23340000
chrX	23640000	24280000
chrX	23640000	24070000
chrX	23640000	25180000
chrX	24280000	24700000
chrX	24280000	25180000
chrX	24700000	25180000
chrX	25180000	25460000
chrX	25460000	26540000
chrX	25460000	26410000
chrX	26410000	26640000
chrX	26640000	27500000
chrX	26640000	29570000
chrX	26640000	27380000
chrX	26730000	27500000
chrX	26730000	27380000
chrX	27380000	27600000
chrX	27500000	27820000
chrX	27500000	29570000
chrX	27500000	30130000
chrX	27600000	27820000
chrX	27600000	29570000
chrX	27680000	27820000
chrX	27680000	28120000
chrX	27820000	28120000
chrX	27820000	29570000
chrX	28120000	28500000
chrX	28120000	29090000
chrX	28500000	29090000
chrX	29090000	29570000
chrX	29240000	29570000
chrX	29240000	29330000
chrX	29500000	30210000
chrX	29570000	30550000
chrX	30550000	30990000
chrX	30720000	31700000
chrX	30720000	30990000
chrX	30990000	31250000
chrX	30990000	31170000
chrX	30990000	31770000
chrX	30990000	32280000
chrX	31250000	32450000
chrX	31250000	31590000
chrX	31250000	31700000
chrX	31590000	31700000
chrX	31700000	32120000
chrX	31700000	32020000
chrX	31770000	32450000
chrX	32020000	32450000
chrX	32020000	32280000
chrX	32450000	33370000
chrX	32450000	33080000
chrX	33370000	34360000
chrX	34360000	34810000
chrX	34540000	36890000
chrX	35930000	36890000
chrX	36890000	37080000
chrX	36890000	38170000
chrX	37080000	38000000
chrX	37290000	37850000
chrX	37290000	38170000
chrX	37290000	38330000
chrX	37290000	38490000
chrX	37850000	38170000
chrX	38330000	38630000
chrX	38490000	39470000
chrX	38630000	40540000
chrX	38630000	39550000
chrX	39250000	39670000
chrX	39470000	40540000
chrX	39550000	40540000
chrX	39670000	40310000
chrX	40540000	41500000
chrX	40540000	41260000
chrX	40620000	41170000
chrX	41170000	41500000
chrX	41260000	41500000
chrX	41500000	43800000
chrX	41760000	42290000
chrX	41760000	42640000
chrX	41760000	42710000
chrX	41760000	41930000
chrX	41930000	42290000
chrX	42290000	42710000
chrX	42640000	43550000
chrX	42640000	43340000
chrX	43800000	44320000
chrX	43800000	45180000
chrX	44320000	45180000
chrX	45180000	45760000
chrX	45180000	46520000
chrX	46410000	46520000
chrX	46520000	47130000
chrX	46640000	47130000
chrX	47130000	49660000
chrX	47130000	48460000
chrX	47130000	47670000
chrX	47130000	47770000
chrX	47540000	47770000
chrX	47670000	48460000
chrX	47670000	48050000
chrX	47770000	48460000
chrX	48460000	49660000
chrX	48460000	49300000
chrX	48600000	51610000
chrX	48600000	48700000
chrX	48600000	49190000
chrX	48600000	48910000
chrX	48910000	49190000
chrX	49190000	49300000
chrX	49300000	49590000
chrX	49300000	51610000
chrX	49660000	49760000
chrX	49660000	50600000
chrX	49870000	50220000
chrX	49870000	50600000
chrX	49870000	50440000
chrX	50090000	50220000
chrX	50220000	50600000
chrX	50440000	50600000
chrX	50600000	51460000
chrX	50600000	52600000
chrX	51030000	51460000
chrX	51460000	52600000
chrX	51460000	52160000
chrX	51610000	52160000
chrX	52270000	52760000
chrX	52350000	52470000
chrX	52600000	52670000
chrX	52950000	54610000
chrX	52950000	53230000
chrX	53030000	53650000
chrX	53030000	53970000
chrX	53230000	53650000
chrX	53520000	53650000
chrX	53650000	54070000
chrX	53650000	53970000
chrX	53970000	54190000
chrX	53970000	54420000
chrX	54070000	54810000
chrX	54190000	54420000
chrX	54420000	54610000
chrX	54810000	55080000
chrX	55080000	55200000
chrX	55080000	55350000
chrX	55200000	56220000
chrX	55350000	56220000
chrX	55600000	55680000
chrX	56740000	57080000
chrX	56740000	57530000
chrX	57080000	58230000
chrX	57080000	57530000
chrX	57530000	58230000
chrX	58080000	58230000
chrX	63910000	64080000
chrX	63910000	64570000
chrX	63910000	65490000
chrX	64080000	64570000
chrX	64570000	64860000
chrX	64570000	65490000
chrX	64730000	64860000
chrX	66130000	68050000
chrX	66130000	66750000
chrX	66750000	67540000
chrX	67540000	68050000
chrX	68050000	69400000
chrX	68050000	70140000
chrX	70140000	70400000
chrX	70140000	71680000
chrX	70140000	70960000
chrX	70400000	70960000
chrX	70960000	71680000
chrX	70960000	71350000
chrX	71350000	71680000
chrX	71800000	71990000
chrX	71800000	72190000
chrX	71800000	72750000
chrX	71800000	73780000
chrX	71990000	72750000
chrX	71990000	72190000
chrX	72190000	72300000
chrX	72190000	72750000
chrX	72300000	72410000
chrX	72980000	73780000
chrX	72980000	74560000
chrX	73840000	74620000
chrX	74560000	76110000
chrX	74620000	75620000
chrX	74620000	74990000
chrX	74990000	75500000
chrX	74990000	75420000
chrX	75420000	75620000
chrX	75500000	75620000
chrX	75620000	76110000
chrX	75620000	75940000
chrX	75940000	76110000
chrX	76110000	76260000
chrX	76110000	76480000
chrX	76260000	78170000
chrX	76480000	77140000
chrX	76480000	77260000
chrX	76570000	76650000
chrX	76650000	76880000
chrX	76880000	77040000
chrX	77140000	77350000
chrX	77140000	78170000
chrX	77260000	78170000
chrX	77350000	78170000
chrX	77480000	77610000
chrX	77610000	77910000
chrX	78170000	78310000
chrX	78170000	80550000
chrX	78310000	78530000
chrX	78310000	79120000
chrX	78530000	79120000
chrX	79450000	80390000
chrX	80270000	80550000
chrX	80550000	81460000
chrX	80670000	80850000
chrX	80850000	81130000
chrX	81130000	81460000
chrX	81460000	81560000
chrX	81460000	82340000
chrX	81460000	82020000
chrX	81460000	82170000
chrX	82020000	82440000
chrX	82170000	82440000
chrX	82340000	83020000
chrX	82440000	83020000
chrX	83020000	83150000
chrX	83020000	83540000
chrX	83150000	83840000
chrX	83150000	83350000
chrX	83350000	83540000
chrX	83540000	83660000
chrX	83540000	83840000
chrX	83660000	83840000
chrX	83840000	83960000
chrX	83840000	84830000
chrX	83840000	84360000
chrX	83960000	84360000
chrX	83960000	84690000
chrX	84360000	84690000
chrX	84690000	84830000
chrX	84690000	85060000
chrX	84690000	86210000
chrX	84830000	85060000
chrX	84830000	86210000
chrX	84830000	85590000
chrX	85060000	85590000
chrX	85590000	85760000
chrX	85590000	86210000
chrX	85760000	86210000
chrX	86210000	87370000
chrX	86210000	86920000
chrX	86210000	89590000
chrX	87370000	87800000
chrX	87370000	89590000
chrX	87800000	89400000
chrX	87970000	88620000
chrX	88080000	89590000
chrX	88620000	88920000
chrX	88620000	89590000
chrX	88920000	89400000
chrX	89400000	89590000
chrX	89590000	90600000
chrX	89590000	91400000
chrX	89710000	90600000
chrX	89790000	90700000
chrX	89790000	91400000
chrX	89790000	90200000
chrX	90400000	90820000
chrX	90600000	91770000
chrX	90910000	91000000
chrX	91000000	91600000
chrX	91160000	91260000
chrX	91600000	92620000
chrX	91600000	91770000
chrX	91680000	92110000
chrX	91680000	92620000
chrX	91770000	93700000
chrX	91900000	92440000
chrX	92210000	92440000
chrX	92620000	92970000
chrX	92620000	93080000
chrX	93080000	93480000
chrX	93480000	93940000
chrX	93840000	94360000
chrX	94090000	95200000
chrX	94180000	94870000
chrX	94360000	94700000
chrX	94700000	95090000
chrX	94700000	96320000
chrX	95090000	95630000
chrX	95200000	96320000
chrX	95630000	96320000
chrX	96320000	97990000
chrX	96320000	96530000
chrX	96320000	96710000
chrX	96530000	97760000
chrX	96710000	97760000
chrX	97330000	97420000
chrX	97420000	97530000
chrX	97530000	97620000
chrX	97760000	97870000
chrX	97760000	97990000
chrX	97870000	97990000
chrX	97870000	98410000
chrX	97990000	100400000
chrX	97990000	98700000
chrX	98410000	100170000
chrX	98780000	99260000
chrX	99260000	100170000
chrX	99260000	99700000
chrX	99700000	100170000
chrX	99790000	100170000
chrX	100170000	100440000
chrX	100170000	100600000
chrX	100440000	101400000
chrX	100400000	103690000
chrX	100600000	101400000
chrX	100600000	100820000
chrX	101300000	101400000
chrX	101400000	102200000
chrX	101400000	103690000
chrX	101400000	102750000
chrX	101810000	102200000
chrX	102340000	102750000
chrX	102340000	103040000
chrX	102340000	104060000
chrX	102870000	102930000
chrX	102870000	103200000
chrX	103200000	104060000
chrX	103500000	104060000
chrX	103500000	104320000
chrX	103830000	104060000
chrX	103830000	104200000
chrX	104060000	104320000
chrX	104140000	104320000
chrX	104200000	104610000
chrX	104320000	104610000
chrX	104320000	105980000
chrX	104610000	104940000
chrX	104610000	105840000
chrX	104940000	105690000
chrX	105690000	105980000
chrX	105840000	105980000
chrX	105980000	106830000
chrX	105980000	108080000
chrX	106620000	106720000
chrX	106720000	106830000
chrX	106830000	108080000
chrX	106830000	106980000
chrX	106830000	107500000
chrX	106980000	107500000
chrX	107500000	107910000
chrX	107500000	108080000
chrX	108080000	108170000
chrX	108080000	108580000
chrX	108080000	110420000
chrX	108080000	109460000
chrX	108580000	109460000
chrX	108690000	109460000
chrX	109460000	110420000
chrX	109900000	110420000
chrX	110420000	111660000
chrX	111140000	111660000
chrX	111660000	112110000
chrX	111660000	112670000
chrX	111790000	112160000
chrX	112110000	112770000
chrX	112160000	112670000
chrX	112670000	112960000
chrX	112670000	115770000
chrX	112770000	113860000
chrX	112770000	113190000
chrX	112960000	113860000
chrX	113190000	113750000
chrX	113750000	113920000
chrX	113860000	115770000
chrX	113920000	114960000
chrX	114610000	114960000
chrX	114960000	115170000
chrX	115170000	115770000
chrX	115890000	116170000
chrX	115890000	116490000
chrX	115890000	116570000
chrX	115770000	118280000
chrX	116170000	116490000
chrX	116490000	117830000
chrX	116490000	116730000
chrX	116570000	117720000
chrX	116730000	117100000
chrX	117100000	117720000
chrX	117720000	118280000
chrX	117830000	118280000
chrX	118280000	118420000
chrX	118280000	120180000
chrX	118280000	119090000
chrX	118280000	118590000
chrX	118280000	119230000
chrX	118420000	119230000
chrX	118590000	119230000
chrX	118830000	119230000
chrX	118830000	119360000
chrX	119230000	119960000
chrX	119230000	120180000
chrX	119230000	119460000
chrX	119360000	119960000
chrX	119460000	119960000
chrX	119460000	120690000
chrX	119960000	120180000
chrX	119960000	120690000
chrX	119960000	120340000
chrX	120180000	120340000
chrX	120180000	120690000
chrX	120470000	120780000
chrX	120690000	123310000
chrX	120780000	121810000
chrX	120780000	122090000
chrX	120780000	121540000
chrX	120990000	121300000
chrX	121300000	121540000
chrX	121620000	122090000
chrX	121920000	123310000
chrX	122090000	122220000
chrX	122090000	123110000
chrX	122090000	123420000
chrX	122220000	123110000
chrX	123020000	123110000
chrX	123020000	123420000
chrX	123310000	123420000
chrX	123420000	124260000
chrX	123420000	124360000
chrX	123570000	124550000
chrX	123570000	124360000
chrX	123570000	123790000
chrX	123790000	123910000
chrX	124360000	124550000
chrX	124550000	125940000
chrX	124550000	125010000
chrX	124760000	125270000
chrX	125270000	125940000
chrX	126700000	129080000
chrX	127150000	127870000
chrX	128010000	128490000
chrX	128240000	128980000
chrX	128490000	128980000
chrX	128640000	128980000
chrX	128980000	129080000
chrX	129080000	129430000
chrX	129080000	129550000
chrX	129080000	129310000
chrX	129310000	129430000
chrX	129430000	130330000
chrX	129550000	131760000
chrX	130060000	130330000
chrX	130260000	130330000
chrX	130330000	130930000
chrX	130330000	130540000
chrX	130330000	131760000
chrX	131430000	131510000
chrX	131760000	134190000
chrX	132680000	134190000
chrX	132680000	133740000
chrX	132680000	133250000
chrX	133250000	133740000
chrX	133740000	134350000
chrX	133740000	134190000
chrX	133740000	134000000
chrX	133740000	134420000
chrX	134000000	134190000
chrX	134190000	135740000
chrX	134190000	134420000
chrX	134350000	135350000
chrX	134350000	135630000
chrX	134350000	134420000
chrX	134350000	135120000
chrX	135120000	135740000
chrX	135120000	137780000
chrX	135120000	135460000
chrX	135120000	135630000
chrX	135260000	135460000
chrX	135460000	135740000
chrX	135740000	136820000
chrX	135740000	137090000
chrX	135890000	136270000
chrX	135890000	136940000
chrX	135990000	136580000
chrX	136190000	136270000
chrX	136270000	136580000
chrX	136400000	136490000
chrX	136580000	137090000
chrX	136820000	136940000
chrX	136940000	137280000
chrX	136940000	137210000
chrX	137090000	137280000
chrX	137090000	141760000
chrX	137210000	138770000
chrX	137280000	140030000
chrX	137280000	138060000
chrX	138060000	138770000
chrX	138770000	139540000
chrX	138770000	140160000
chrX	139540000	140030000
chrX	139540000	140160000
chrX	139540000	139690000
chrX	140030000	141760000
chrX	140030000	140210000
chrX	140160000	141760000
chrX	140160000	140750000
chrX	140210000	140390000
chrX	140390000	140570000
chrX	140570000	140750000
chrX	140750000	143750000
chrX	140750000	141760000
chrX	140750000	141020000
chrX	140840000	141350000
chrX	140750000	142790000
chrX	140840000	141450000
chrX	141020000	141760000
chrX	141600000	142100000
chrX	142180000	142640000
chrX	142640000	143110000
chrX	142790000	143270000
chrX	143110000	143650000
chrX	143270000	143650000
chrX	143650000	144080000
chrX	144210000	145060000
chrX	145280000	145880000
chrX	146250000	147770000
chrX	146820000	147320000
chrX	147130000	147660000
chrX	147320000	147660000
chrX	147320000	147870000
chrX	147660000	148050000
chrX	147770000	148050000
chrX	147870000	148050000
chrX	147870000	149540000
chrX	148050000	149540000
chrX	148050000	148670000
chrX	148050000	149240000
chrX	148050000	148540000
chrX	148540000	149240000
chrX	149540000	150680000
chrX	149540000	151030000
chrX	149540000	153710000
chrX	149810000	150740000
chrX	149810000	149950000
chrX	149950000	150740000
chrX	149950000	150680000
chrX	150740000	151710000
chrX	151030000	152740000
chrX	151710000	152230000
chrX	152230000	152480000
chrX	152230000	152620000
chrX	152480000	152620000
chrX	152620000	152930000
chrX	152740000	152870000
chrX	152740000	154300000
chrX	152870000	153470000
chrX	152870000	154710000
chrX	152870000	153620000
chrX	152870000	155600000
chrX	152930000	153200000
chrX	153290000	153470000
chrX	153470000	153710000
chrX	153530000	154130000
chrX	153530000	154410000
chrX	153710000	154130000
chrX	153710000	154810000
chrX	153710000	154410000
chrX	153970000	154130000
chrX	154130000	154810000
chrX	154300000	154810000
chrX	154300000	154580000
chrX	154580000	154710000
chr13	18630000	19420000
chr13	19620000	20020000
chr13	19620000	20170000
chr13	21180000	21540000
chr13	21180000	21610000
chr13	21540000	21610000
chr13	21540000	23360000
chr13	22790000	23050000
chr13	22790000	23220000
chr13	22920000	23360000
chr13	23220000	23360000
chr13	23220000	23900000
chr13	23900000	24260000
chr13	23900000	25370000
chr13	23900000	24580000
chr13	24260000	25000000
chr13	25000000	25370000
chr13	25370000	26940000
chr13	25370000	26140000
chr13	26140000	26940000
chr13	28290000	29460000
chr13	28890000	28990000
chr13	28990000	29220000
chr13	29460000	30110000
chr13	29730000	31060000
chr13	30110000	31170000
chr13	30110000	31060000
chr13	30190000	30300000
chr13	30300000	30460000
chr13	30800000	30880000
chr13	30880000	31170000
chr13	30880000	30980000
chr13	31170000	31400000
chr13	31470000	31550000
chr13	31550000	31640000
chr13	31860000	31970000
chr13	31860000	32450000
chr13	31860000	32330000
chr13	31860000	32580000
chr13	31970000	32330000
chr13	32330000	33810000
chr13	32330000	32580000
chr13	32450000	32800000
chr13	32580000	32930000
chr13	32580000	33810000
chr13	32930000	33570000
chr13	33570000	33810000
chr13	33810000	34130000
chr13	33810000	35880000
chr13	34130000	34480000
chr13	34480000	34830000
chr13	34830000	35170000
chr13	35750000	35940000
chr13	35880000	36000000
chr13	35940000	37070000
chr13	35880000	38950000
chr13	36000000	36300000
chr13	36300000	36650000
chr13	36540000	36760000
chr13	36650000	37070000
chr13	36760000	37180000
chr13	37180000	37600000
chr13	37180000	38240000
chr13	37600000	38240000
chr13	38240000	38440000
chr13	38440000	38830000
chr13	38950000	39030000
chr13	38950000	39710000
chr13	38950000	40910000
chr13	39710000	39910000
chr13	39710000	40050000
chr13	40760000	41330000
chr13	40760000	41050000
chr13	40910000	41330000
chr13	40910000	41050000
chr13	40910000	42280000
chr13	41050000	41330000
chr13	41050000	42280000
chr13	41330000	41640000
chr13	41640000	42280000
chr13	41640000	41750000
chr13	42280000	42560000
chr13	42280000	43860000
chr13	42560000	43860000
chr13	42560000	43310000
chr13	43310000	43860000
chr13	43860000	44970000
chr13	43860000	45360000
chr13	44970000	45510000
chr13	45360000	46460000
chr13	45510000	46460000
chr13	45510000	46780000
chr13	45510000	46340000
chr13	46180000	46460000
chr13	46340000	46780000
chr13	46780000	48020000
chr13	46780000	46920000
chr13	46780000	47820000
chr13	46920000	47820000
chr13	47770000	48020000
chr13	48020000	49260000
chr13	48020000	48320000
chr13	48790000	49050000
chr13	48790000	49260000
chr13	49210000	49260000
chr13	49630000	49950000
chr13	49630000	51100000
chr13	49950000	51100000
chr13	51100000	52480000
chr13	51810000	52250000
chr13	52250000	53060000
chr13	52480000	53190000
chr13	52480000	53060000
chr13	52540000	52650000
chr13	52540000	52840000
chr13	52840000	53190000
chr13	53190000	53770000
chr13	53190000	54370000
chr13	53190000	55310000
chr13	53190000	54000000
chr13	54170000	54860000
chr13	55170000	55800000
chr13	57220000	57710000
chr13	58120000	59320000
chr13	58370000	59180000
chr13	59030000	59320000
chr13	59180000	59320000
chr13	59320000	60470000
chr13	59320000	59420000
chr13	59320000	59640000
chr13	59420000	60470000
chr13	59640000	60470000
chr13	60470000	61980000
chr13	60600000	61980000
chr13	60690000	61360000
chr13	60690000	61130000
chr13	61230000	61360000
chr13	61360000	61870000
chr13	61870000	61980000
chr13	61980000	62370000
chr13	61980000	63800000
chr13	62370000	63080000
chr13	63080000	63730000
chr13	63800000	64060000
chr13	64060000	64460000
chr13	64150000	65630000
chr13	64460000	65120000
chr13	65120000	65630000
chr13	65300000	65630000
chr13	65630000	65880000
chr13	65630000	67250000
chr13	65880000	66490000
chr13	65880000	67250000
chr13	66490000	67250000
chr13	66610000	67250000
chr13	67250000	67420000
chr13	67250000	67610000
chr13	67420000	69510000
chr13	68200000	68970000
chr13	69060000	69510000
chr13	69960000	70580000
chr13	70580000	70950000
chr13	70580000	72720000
chr13	71150000	71880000
chr13	71360000	71440000
chr13	71550000	71630000
chr13	71630000	71750000
chr13	71880000	72260000
chr13	72020000	72580000
chr13	72260000	72580000
chr13	72580000	72720000
chr13	72960000	73060000
chr13	73060000	73180000
chr13	73730000	75270000
chr13	74360000	75270000
chr13	74470000	75060000
chr13	75060000	75270000
chr13	75270000	75850000
chr13	75270000	75650000
chr13	75270000	75560000
chr13	75270000	76040000
chr13	75370000	75480000
chr13	75560000	76960000
chr13	75560000	77590000
chr13	76040000	76610000
chr13	76040000	76480000
chr13	76480000	76610000
chr13	76610000	76870000
chr13	76610000	76960000
chr13	76870000	76960000
chr13	76960000	77590000
chr13	77590000	79400000
chr13	77590000	79000000
chr13	77720000	78530000
chr13	78530000	79100000
chr13	78530000	79210000
chr13	78530000	79620000
chr13	78530000	79000000
chr13	78530000	79300000
chr13	79000000	79300000
chr13	79100000	79300000
chr13	79300000	79620000
chr13	79400000	79620000
chr13	79620000	79770000
chr13	79620000	80560000
chr13	79620000	81040000
chr13	79690000	80380000
chr13	79770000	79960000
chr13	79960000	80380000
chr13	80380000	80870000
chr13	80380000	80970000
chr13	80870000	81040000
chr13	81040000	81160000
chr13	81040000	81510000
chr13	81040000	82010000
chr13	81040000	81890000
chr13	81160000	81510000
chr13	81510000	81890000
chr13	81510000	82010000
chr13	81890000	82250000
chr13	81890000	82370000
chr13	82010000	82370000
chr13	82370000	82720000
chr13	82370000	82980000
chr13	82720000	83070000
chr13	83150000	83910000
chr13	83540000	83630000
chr13	83630000	83710000
chr13	83910000	84280000
chr13	83990000	84660000
chr13	84200000	84790000
chr13	84280000	84660000
chr13	84660000	84870000
chr13	85880000	86230000
chr13	85880000	87530000
chr13	85960000	86790000
chr13	86230000	86790000
chr13	86790000	87260000
chr13	87260000	87840000
chr13	87930000	88450000
chr13	88040000	88930000
chr13	88450000	89080000
chr13	89080000	89670000
chr13	89150000	89800000
chr13	89670000	89930000
chr13	89930000	90390000
chr13	89930000	91050000
chr13	90390000	90870000
chr13	91050000	91730000
chr13	91050000	91530000
chr13	91230000	91290000
chr13	91290000	91440000
chr13	91440000	94370000
chr13	91440000	91730000
chr13	91530000	91910000
chr13	91530000	91730000
chr13	91730000	92110000
chr13	92110000	92850000
chr13	93290000	94250000
chr13	94130000	94370000
chr13	94370000	95490000
chr13	94520000	94630000
chr13	95030000	95490000
chr13	95300000	95380000
chr13	95490000	95980000
chr13	95490000	95870000
chr13	95490000	96980000
chr13	95870000	97830000
chr13	95870000	96100000
chr13	95980000	96980000
chr13	95980000	96100000
chr13	96100000	96980000
chr13	96980000	97830000
chr13	97440000	97830000
chr13	97830000	98830000
chr13	97830000	99270000
chr13	98010000	98830000
chr13	98430000	99070000
chr13	98830000	99570000
chr13	98830000	99140000
chr13	99070000	99570000
chr13	99270000	100670000
chr13	99570000	100850000
chr13	99570000	99900000
chr13	100560000	101130000
chr13	100850000	102560000
chr13	101130000	102560000
chr13	101130000	102140000
chr13	101800000	102140000
chr13	102140000	102460000
chr13	102460000	102890000
chr13	102890000	103850000
chr13	103190000	103760000
chr13	103760000	103850000
chr13	103850000	104550000
chr13	103850000	106610000
chr13	103850000	104300000
chr13	104300000	104550000
chr13	104550000	105110000
chr13	104550000	104760000
chr13	104550000	105240000
chr13	104760000	105240000
chr13	105240000	105410000
chr13	105240000	106610000
chr13	105410000	105910000
chr13	105500000	106030000
chr13	105910000	106530000
chr13	106530000	106610000
chr13	106610000	106960000
chr13	106610000	107170000
chr13	106610000	108190000
chr13	106960000	108190000
chr13	107170000	108190000
chr13	108060000	108300000
chr13	108190000	108300000
chr13	108190000	110160000
chr13	108300000	108560000
chr13	109280000	109590000
chr13	109590000	109790000
chr13	110160000	110890000
chr13	110160000	111270000
chr13	110450000	113760000
chr13	110600000	110890000
chr13	110890000	111270000
chr13	110890000	111450000
chr13	111270000	113760000
chr13	112510000	112930000
chr13	112930000	113460000
chr13	113040000	113210000
chr12	1790000	2680000
chr12	1790000	2830000
chr12	2680000	3070000
chr12	2830000	3290000
chr12	2830000	3830000
chr12	3070000	3830000
chr12	3290000	3610000
chr12	3520000	3610000
chr12	3830000	4800000
chr12	4300000	4800000
chr12	4800000	5130000
chr12	5010000	5920000
chr12	5320000	5430000
chr12	5430000	5530000
chr12	5530000	5720000
chr12	5530000	5920000
chr12	5800000	5920000
chr12	5920000	6300000
chr12	6040000	7120000
chr12	6040000	6920000
chr12	6040000	8240000
chr12	6300000	6920000
chr12	6300000	7120000
chr12	7120000	8240000
chr12	7120000	8070000
chr12	7660000	8070000
chr12	7660000	8240000
chr12	8070000	8440000
chr12	8070000	8500000
chr12	8240000	9280000
chr12	8440000	9610000
chr12	8440000	8500000
chr12	8500000	9070000
chr12	8500000	9280000
chr12	9280000	9610000
chr12	9280000	9880000
chr12	9280000	10060000
chr12	9740000	10140000
chr12	9740000	11500000
chr12	10140000	11500000
chr12	11500000	12740000
chr12	11720000	11800000
chr12	12210000	12340000
chr12	12740000	14190000
chr12	13240000	13720000
chr12	14190000	14490000
chr12	14190000	14360000
chr12	14490000	14700000
chr12	14700000	15000000
chr12	14700000	15970000
chr12	14700000	15530000
chr12	15000000	15530000
chr12	15000000	15970000
chr12	15970000	16650000
chr12	15970000	18110000
chr12	16070000	16650000
chr12	16650000	18110000
chr12	16880000	17650000
chr12	16880000	18110000
chr12	17650000	18110000
chr12	18110000	18410000
chr12	18230000	19570000
chr12	18230000	18410000
chr12	18410000	19280000
chr12	18410000	18790000
chr12	19280000	19570000
chr12	19280000	19710000
chr12	19570000	19710000
chr12	19570000	20620000
chr12	19570000	21470000
chr12	20620000	21470000
chr12	21470000	22680000
chr12	21680000	22830000
chr12	22040000	22680000
chr12	22240000	22350000
chr12	22350000	22440000
chr12	22440000	22530000
chr12	22680000	23060000
chr12	22680000	24850000
chr12	23060000	24850000
chr12	23060000	23210000
chr12	23210000	24720000
chr12	24070000	24720000
chr12	24340000	24600000
chr12	24600000	24720000
chr12	24720000	24850000
chr12	24850000	26050000
chr12	24850000	25150000
chr12	24850000	26860000
chr12	24850000	25410000
chr12	25150000	26050000
chr12	25150000	26860000
chr12	25570000	25690000
chr12	26050000	26420000
chr12	26420000	26650000
chr12	26860000	27720000
chr12	26860000	27370000
chr12	27370000	27830000
chr12	27720000	29350000
chr12	27720000	29010000
chr12	27830000	28190000
chr12	28190000	28550000
chr12	28190000	29010000
chr12	28550000	28910000
chr12	28910000	29010000
chr12	29010000	29500000
chr12	29350000	29500000
chr12	29500000	30510000
chr12	29500000	30250000
chr12	30510000	30830000
chr12	31060000	32730000
chr12	31240000	32730000
chr12	31490000	31630000
chr12	32730000	33120000
chr12	32980000	34510000
chr12	34010000	34510000
chr12	37290000	38000000
chr12	37290000	38900000
chr12	37290000	39680000
chr12	38330000	38900000
chr12	38330000	38630000
chr12	38630000	38900000
chr12	39280000	39760000
chr12	39560000	40320000
chr12	39680000	40130000
chr12	40320000	40930000
chr12	40320000	40590000
chr12	40930000	42080000
chr12	40930000	41250000
chr12	42080000	42460000
chr12	43210000	43320000
chr12	43320000	43420000
chr12	43320000	43910000
chr12	43420000	43750000
chr12	43910000	45960000
chr12	44020000	44400000
chr12	44400000	44770000
chr12	44510000	44770000
chr12	45110000	46020000
chr12	45110000	45510000
chr12	45510000	45960000
chr12	45730000	45960000
chr12	45960000	47680000
chr12	47020000	47680000
chr12	47020000	47420000
chr12	47310000	47420000
chr12	47420000	47510000
chr12	47420000	47680000
chr12	47680000	48190000
chr12	47680000	48650000
chr12	47680000	48820000
chr12	47780000	48190000
chr12	47860000	48190000
chr12	47930000	48820000
chr12	47930000	48190000
chr12	48080000	48190000
chr12	48190000	48650000
chr12	48190000	48350000
chr12	48350000	48490000
chr12	48650000	49030000
chr12	48820000	49740000
chr12	48820000	49260000
chr12	48820000	50040000
chr12	49030000	49740000
chr12	49030000	49620000
chr12	49030000	49840000
chr12	49260000	49740000
chr12	49620000	50040000
chr12	49740000	50040000
chr12	49740000	50440000
chr12	49840000	50440000
chr12	50040000	51960000
chr12	50040000	50750000
chr12	50040000	50440000
chr12	50440000	50750000
chr12	50440000	51370000
chr12	50750000	51040000
chr12	52880000	53030000
chr12	53030000	53510000
chr12	53030000	53300000
chr12	53150000	54430000
chr12	53510000	54430000
chr12	53510000	54210000
chr12	53690000	54430000
chr12	53690000	53980000
chr12	54210000	54530000
chr12	54430000	54530000
chr12	54430000	56070000
chr12	54430000	54660000
chr12	54430000	55710000
chr12	54660000	55640000
chr12	54660000	55080000
chr12	55640000	55710000
chr12	55710000	56070000
chr12	55710000	56650000
chr12	55820000	55940000
chr12	55940000	56650000
chr12	56070000	56120000
chr12	56070000	57770000
chr12	56070000	56310000
chr12	56070000	56650000
chr12	56070000	56470000
chr12	56650000	57770000
chr12	56650000	57210000
chr12	56650000	57490000
chr12	57120000	57490000
chr12	57210000	57770000
chr12	57490000	57930000
chr12	57930000	59370000
chr12	57930000	58470000
chr12	57930000	59170000
chr12	57930000	58330000
chr12	58080000	58170000
chr12	58640000	58730000
chr12	58920000	59000000
chr12	59170000	59370000
chr12	59260000	59840000
chr12	59370000	60510000
chr12	59370000	59840000
chr12	59370000	62210000
chr12	59950000	60510000
chr12	60510000	60950000
chr12	60950000	61550000
chr12	61290000	62210000
chr12	61410000	62210000
chr12	61550000	62210000
chr12	62130000	62210000
chr12	62210000	63080000
chr12	62210000	62400000
chr12	62210000	62970000
chr12	62210000	64410000
chr12	63080000	63790000
chr12	63080000	64410000
chr12	63080000	63660000
chr12	63790000	64780000
chr12	64410000	64780000
chr12	64600000	64680000
chr12	64780000	65270000
chr12	64780000	65160000
chr12	65550000	65870000
chr12	65550000	65730000
chr12	65870000	66130000
chr12	66130000	66220000
chr12	66130000	66550000
chr12	66130000	66420000
chr12	66220000	67250000
chr12	66220000	68190000
chr12	66320000	67250000
chr12	66420000	67250000
chr12	66550000	67250000
chr12	66550000	66710000
chr12	66620000	67020000
chr12	66710000	66880000
chr12	66710000	67250000
chr12	66880000	67020000
chr12	67250000	67440000
chr12	67250000	68320000
chr12	67250000	68190000
chr12	67440000	67650000
chr12	67650000	67940000
chr12	67940000	68000000
chr12	68000000	68190000
chr12	68000000	68820000
chr12	68190000	68820000
chr12	68320000	69270000
chr12	68320000	68820000
chr12	68820000	69730000
chr12	68820000	69270000
chr12	68940000	69020000
chr12	69270000	69730000
chr12	69270000	71910000
chr12	69360000	69470000
chr12	69470000	69560000
chr12	69650000	69730000
chr12	69650000	71080000
chr12	69730000	69860000
chr12	71080000	71190000
chr12	71080000	71400000
chr12	71080000	71910000
chr12	71400000	71910000
chr12	71910000	74550000
chr12	72310000	73840000
chr12	72310000	72900000
chr12	73170000	73840000
chr12	73290000	73400000
chr12	73400000	73520000
chr12	73840000	74550000
chr12	73940000	74450000
chr12	73940000	74650000
chr12	74450000	74650000
chr12	74650000	75310000
chr12	75490000	75620000
chr12	75870000	75960000
chr12	76080000	76500000
chr12	76500000	76600000
chr12	76600000	77960000
chr12	76880000	77960000
chr12	77010000	77960000
chr12	77010000	77110000
chr12	77110000	77270000
chr12	77270000	77700000
chr12	77610000	77700000
chr12	77960000	79370000
chr12	78150000	79370000
chr12	78150000	78520000
chr12	78520000	79110000
chr12	79110000	79370000
chr12	79780000	80190000
chr12	80310000	80430000
chr12	80310000	82370000
chr12	80310000	81270000
chr12	80430000	80640000
chr12	80640000	80790000
chr12	80790000	81270000
chr12	80790000	80950000
chr12	81340000	82370000
chr12	82230000	82370000
chr12	82370000	84630000
chr12	82650000	83840000
chr12	83000000	83390000
chr12	83840000	84510000
chr12	84510000	84850000
chr12	84510000	84630000
chr12	84630000	84850000
chr12	84630000	84740000
chr12	84740000	84850000
chr12	84850000	85930000
chr12	85060000	85930000
chr12	85930000	88030000
chr12	85930000	86930000
chr12	86930000	87260000
chr12	86930000	88030000
chr12	87260000	87860000
chr12	88030000	88110000
chr12	88030000	89530000
chr12	88030000	88520000
chr12	88030000	89010000
chr12	88730000	88810000
chr12	88810000	88900000
chr12	89010000	89350000
chr12	90130000	90950000
chr12	90250000	90950000
chr12	90950000	92700000
chr12	91360000	91760000
chr12	91760000	92600000
chr12	92700000	94120000
chr12	93440000	94530000
chr12	94120000	96010000
chr12	94120000	94940000
chr12	94530000	95560000
chr12	95560000	96540000
chr12	95880000	96540000
chr12	96240000	96420000
chr12	96540000	98400000
chr12	96540000	96890000
chr12	96890000	96990000
chr12	96990000	97970000
chr12	96990000	98400000
chr12	97350000	97970000
chr12	97970000	98400000
chr12	98400000	99020000
chr12	98400000	98850000
chr12	98660000	100020000
chr12	98710000	99020000
chr12	99020000	99360000
chr12	99020000	99790000
chr12	99020000	99870000
chr12	99020000	100020000
chr12	99360000	99790000
chr12	99790000	100590000
chr12	100020000	100750000
chr12	100020000	100230000
chr12	100020000	101390000
chr12	100020000	100340000
chr12	100230000	100340000
chr12	100590000	100750000
chr12	100750000	100820000
chr12	101390000	101890000
chr12	101390000	102870000
chr12	101390000	101760000
chr12	101890000	103760000
chr12	101890000	102240000
chr12	102510000	102870000
chr12	102870000	103760000
chr12	103270000	103380000
chr12	103480000	103560000
chr12	103560000	103640000
chr12	103640000	103860000
chr12	103640000	103760000
chr12	103760000	104140000
chr12	103760000	104360000
chr12	103760000	105390000
chr12	103860000	105110000
chr12	104360000	104860000
chr12	104860000	105110000
chr12	105110000	105390000
chr12	105390000	106990000
chr12	106990000	108530000
chr12	107680000	108530000
chr12	107910000	108530000
chr12	108530000	109110000
chr12	108530000	109840000
chr12	108530000	108860000
chr12	109110000	109840000
chr12	109410000	109940000
chr12	109410000	109840000
chr12	109510000	109840000
chr12	109840000	109940000
chr12	109840000	111350000
chr12	109840000	111700000
chr12	109840000	110880000
chr12	109940000	110440000
chr12	109940000	110060000
chr12	110060000	110880000
chr12	110300000	110440000
chr12	110880000	111700000
chr12	111350000	111700000
chr12	111350000	112440000
chr12	111450000	111700000
chr12	111700000	112440000
chr12	111700000	113180000
chr12	111830000	111910000
chr12	111910000	112020000
chr12	112020000	112180000
chr12	112440000	112530000
chr12	112440000	113800000
chr12	112440000	112970000
chr12	112530000	112970000
chr12	112890000	112970000
chr12	112970000	113440000
chr12	113180000	113940000
chr12	113180000	113320000
chr12	113640000	113800000
chr12	113940000	115920000
chr12	114670000	114990000
chr12	114990000	115400000
chr12	115120000	115250000
chr12	115250000	115400000
chr12	115400000	115780000
chr12	115520000	115620000
chr12	115920000	117180000
chr12	115920000	116960000
chr12	116140000	116260000
chr12	116420000	116540000
chr12	117180000	118120000
chr12	118120000	119930000
chr12	118120000	119660000
chr12	118390000	119660000
chr12	118390000	118860000
chr12	118390000	118970000
chr12	118660000	118970000
chr12	118860000	119660000
chr12	118970000	119440000
chr12	119660000	120090000
chr12	119660000	120300000
chr12	119770000	120090000
chr12	119930000	120300000
chr12	120090000	121470000
chr12	120090000	120190000
chr12	120090000	121910000
chr12	120090000	121270000
chr12	120190000	120520000
chr12	120300000	121270000
chr12	120300000	121470000
chr12	120520000	121270000
chr12	120520000	120730000
chr12	121120000	121270000
chr12	121270000	121910000
chr12	121470000	121780000
chr12	121470000	122230000
chr12	121470000	121910000
chr12	121470000	122520000
chr12	121910000	122230000
chr12	121910000	122030000
chr12	121910000	122790000
chr12	121910000	123640000
chr12	122230000	122790000
chr12	122230000	122520000
chr12	122230000	122970000
chr12	122520000	122790000
chr12	122520000	123640000
chr12	122790000	123250000
chr12	122970000	123640000
chr12	122970000	123720000
chr12	123370000	123460000
chr12	123640000	124970000
chr12	123640000	124020000
chr12	123720000	124020000
chr12	123640000	125140000
chr12	124970000	125480000
chr12	125140000	127410000
chr12	125230000	125310000
chr12	125310000	125480000
chr12	125480000	126710000
chr12	125480000	127410000
chr12	125480000	125580000
chr12	125480000	126050000
chr12	126050000	126710000
chr12	126710000	127410000
chr12	126880000	127050000
chr12	127050000	127180000
chr12	127180000	127270000
chr12	127410000	127680000
chr12	127410000	128110000
chr12	127680000	128110000
chr12	128110000	130600000
chr12	128110000	128640000
chr12	128640000	129100000
chr12	129100000	130020000
chr12	130020000	130600000
chr12	130020000	130370000
chr12	130230000	130370000
chr12	130370000	130780000
chr12	130600000	132780000
chr12	130780000	130890000
chr12	130780000	131070000
chr12	131070000	131680000
chr12	131520000	131680000
chr12	131680000	131830000
chr12	131680000	132030000
chr12	131830000	132090000
chr12	132030000	132780000
chr11	860000	1610000
chr11	1080000	1520000
chr11	1260000	1340000
chr11	1520000	1610000
chr11	1610000	2050000
chr11	1610000	1940000
chr11	2050000	2160000
chr11	2160000	3330000
chr11	2900000	3250000
chr11	2900000	3330000
chr11	3330000	3420000
chr11	3330000	3640000
chr11	3420000	4130000
chr11	3640000	4130000
chr11	3830000	3980000
chr11	3980000	4130000
chr11	4130000	5000000
chr11	4330000	4550000
chr11	4630000	4710000
chr11	5000000	5120000
chr11	5120000	5410000
chr11	5120000	5950000
chr11	5310000	5410000
chr11	5410000	5750000
chr11	5750000	5950000
chr11	5850000	5950000
chr11	5850000	6200000
chr11	5950000	6720000
chr11	5950000	6200000
chr11	6200000	6350000
chr11	6200000	6720000
chr11	6350000	8140000
chr11	6720000	6800000
chr11	6720000	7970000
chr11	6720000	7050000
chr11	7050000	7970000
chr11	7480000	7710000
chr11	7710000	7970000
chr11	8140000	8910000
chr11	8140000	9140000
chr11	8140000	8320000
chr11	8320000	8590000
chr11	8590000	8980000
chr11	8910000	9580000
chr11	8910000	8980000
chr11	8980000	9580000
chr11	9140000	10760000
chr11	9580000	10760000
chr11	9580000	10340000
chr11	10760000	12010000
chr11	11020000	11280000
chr11	12280000	13410000
chr11	12400000	12570000
chr11	13410000	13700000
chr11	13410000	14490000
chr11	13410000	14280000
chr11	14280000	15240000
chr11	14490000	15240000
chr11	14490000	16720000
chr11	14640000	14740000
chr11	15240000	15800000
chr11	15240000	16720000
chr11	15300000	15630000
chr11	15630000	15800000
chr11	15800000	16720000
chr11	15800000	16000000
chr11	16000000	16620000
chr11	16720000	17560000
chr11	16720000	17210000
chr11	16720000	18820000
chr11	16720000	18060000
chr11	17560000	18820000
chr11	18060000	18820000
chr11	18060000	18230000
chr11	18230000	18510000
chr11	18310000	18390000
chr11	18390000	18510000
chr11	18510000	18640000
chr11	18820000	20620000
chr11	18820000	19060000
chr11	18820000	19920000
chr11	18990000	19060000
chr11	19920000	20620000
chr11	20120000	20700000
chr11	20360000	20480000
chr11	20620000	20700000
chr11	20620000	22150000
chr11	20700000	20870000
chr11	21400000	22930000
chr11	22150000	22800000
chr11	22340000	22430000
chr11	22430000	22560000
chr11	22560000	22800000
chr11	22930000	24110000
chr11	22930000	23760000
chr11	25620000	26270000
chr11	25900000	26270000
chr11	26270000	26670000
chr11	26670000	27070000
chr11	27070000	27510000
chr11	27170000	29410000
chr11	27670000	28340000
chr11	28340000	28540000
chr11	28540000	28710000
chr11	28710000	29340000
chr11	28710000	29100000
chr11	28710000	29180000
chr11	29100000	29340000
chr11	29340000	29410000
chr11	29410000	30220000
chr11	29410000	30320000
chr11	29410000	31070000
chr11	29410000	30130000
chr11	32010000	32310000
chr11	32600000	33790000
chr11	32600000	32800000
chr11	32700000	33120000
chr11	32700000	33790000
chr11	32800000	33120000
chr11	32800000	33340000
chr11	33790000	35430000
chr11	33990000	34500000
chr11	34500000	36690000
chr11	34690000	34790000
chr11	35430000	36690000
chr11	36280000	36690000
chr11	36520000	36690000
chr11	36520000	36840000
chr11	36690000	36840000
chr11	36690000	39390000
chr11	36840000	37450000
chr11	36840000	37720000
chr11	37450000	37930000
chr11	38140000	38870000
chr11	38870000	39390000
chr11	39000000	39390000
chr11	39390000	39670000
chr11	39390000	40010000
chr11	39670000	40140000
chr11	40260000	40960000
chr11	41950000	42550000
chr11	42420000	43240000
chr11	42550000	43240000
chr11	42770000	43240000
chr11	42860000	43240000
chr11	43240000	43320000
chr11	43240000	43470000
chr11	43240000	43870000
chr11	43320000	44070000
chr11	43470000	44070000
chr11	43470000	43870000
chr11	44070000	45820000
chr11	44070000	44920000
chr11	44920000	45820000
chr11	45100000	45820000
chr11	45820000	46110000
chr11	45820000	45920000
chr11	45820000	46590000
chr11	45820000	48130000
chr11	45920000	46240000
chr11	46110000	46590000
chr11	46370000	46830000
chr11	46370000	47390000
chr11	46370000	46670000
chr11	46590000	46830000
chr11	47390000	47450000
chr11	47390000	48130000
chr11	47390000	47870000
chr11	47600000	47870000
chr11	47600000	47770000
chr11	47870000	48270000
chr11	48130000	49780000
chr11	48130000	48270000
chr11	48270000	48750000
chr11	48940000	49530000
chr11	48940000	50340000
chr11	49530000	50340000
chr11	55930000	56790000
chr11	56790000	56990000
chr11	57290000	57840000
chr11	57290000	58550000
chr11	57290000	59150000
chr11	57840000	58550000
chr11	58550000	58640000
chr11	58550000	59150000
chr11	58550000	59460000
chr11	58640000	59150000
chr11	59150000	59800000
chr11	59150000	60710000
chr11	59460000	60710000
chr11	59460000	59800000
chr11	59710000	59800000
chr11	59800000	60250000
chr11	59930000	60140000
chr11	60140000	60250000
chr11	60250000	60340000
chr11	60710000	61710000
chr11	60710000	61230000
chr11	60710000	62740000
chr11	60710000	60910000
chr11	60790000	61400000
chr11	60910000	61230000
chr11	61230000	61710000
chr11	61400000	61780000
chr11	61710000	61780000
chr11	61710000	62880000
chr11	61710000	62140000
chr11	61710000	62370000
chr11	62370000	62880000
chr11	62570000	62880000
chr11	62790000	62880000
chr11	62740000	64170000
chr11	62880000	63760000
chr11	62880000	63660000
chr11	63030000	63470000
chr11	63030000	63560000
chr11	63560000	63760000
chr11	63660000	63760000
chr11	63660000	64170000
chr11	63760000	63840000
chr11	64170000	64760000
chr11	64170000	65310000
chr11	64170000	65630000
chr11	64270000	64760000
chr11	64370000	64760000
chr11	64370000	64450000
chr11	64370000	64540000
chr11	64760000	65190000
chr11	64760000	65630000
chr11	64760000	65310000
chr11	64870000	65020000
chr11	65020000	65100000
chr11	65190000	65530000
chr11	65190000	65630000
chr11	65310000	66290000
chr11	65530000	65630000
chr11	65530000	66040000
chr11	65530000	66290000
chr11	65630000	66290000
chr11	66040000	67790000
chr11	66290000	67050000
chr11	66290000	67510000
chr11	66290000	67330000
chr11	66480000	66560000
chr11	66560000	66680000
chr11	66680000	67050000
chr11	67050000	67510000
chr11	67330000	67790000
chr11	67510000	67610000
chr11	67510000	67790000
chr11	67510000	68010000
chr11	67510000	68470000
chr11	67610000	68470000
chr11	67790000	68580000
chr11	67790000	68200000
chr11	67790000	68470000
chr11	68200000	68470000
chr11	68200000	68320000
chr11	68470000	70250000
chr11	68470000	69080000
chr11	68470000	69670000
chr11	68670000	68750000
chr11	68750000	68880000
chr11	69670000	70420000
chr11	70250000	71720000
chr11	70420000	71720000
chr11	70420000	71490000
chr11	70790000	71360000
chr11	71080000	71490000
chr11	71490000	71810000
chr11	71720000	72450000
chr11	71810000	72580000
chr11	71720000	73380000
chr11	71810000	72450000
chr11	71960000	72580000
chr11	71960000	72260000
chr11	72450000	73680000
chr11	72450000	73380000
chr11	72580000	73380000
chr11	72690000	72830000
chr11	73290000	73680000
chr11	73380000	74650000
chr11	73380000	74800000
chr11	73940000	75260000
chr11	73940000	74230000
chr11	73940000	74800000
chr11	73940000	74650000
chr11	74650000	74800000
chr11	74650000	75260000
chr11	74800000	75590000
chr11	74800000	75260000
chr11	75260000	75590000
chr11	75400000	76700000
chr11	75590000	76700000
chr11	75590000	75780000
chr11	75590000	76190000
chr11	75780000	76190000
chr11	75780000	76700000
chr11	76340000	76700000
chr11	76700000	77650000
chr11	76700000	78580000
chr11	77110000	78170000
chr11	77110000	77210000
chr11	77210000	77330000
chr11	77330000	77410000
chr11	77570000	77650000
chr11	77650000	78080000
chr11	77650000	78580000
chr11	78080000	78170000
chr11	78580000	79350000
chr11	78890000	78970000
chr11	79350000	79680000
chr11	79350000	80210000
chr11	79350000	82570000
chr11	79350000	81280000
chr11	79450000	80330000
chr11	79560000	79680000
chr11	80210000	80800000
chr11	80330000	81510000
chr11	81280000	82570000
chr11	81510000	82570000
chr11	81630000	81980000
chr11	81980000	82230000
chr11	82140000	82570000
chr11	82230000	82430000
chr11	82430000	82570000
chr11	82570000	82690000
chr11	82570000	83830000
chr11	82690000	83830000
chr11	82690000	83290000
chr11	82860000	83290000
chr11	84530000	84760000
chr11	84760000	85590000
chr11	84760000	84910000
chr11	84760000	85470000
chr11	84910000	85470000
chr11	85470000	85590000
chr11	85590000	86850000
chr11	85590000	86340000
chr11	85590000	87320000
chr11	85590000	85830000
chr11	86070000	86180000
chr11	86340000	86850000
chr11	86850000	86930000
chr11	86850000	89730000
chr11	87320000	89730000
chr11	87320000	87910000
chr11	87320000	88970000
chr11	87450000	87910000
chr11	87910000	88970000
chr11	88890000	89070000
chr11	88890000	89730000
chr11	88970000	89810000
chr11	89070000	89310000
chr11	89310000	89730000
chr11	89500000	89630000
chr11	89630000	89730000
chr11	90100000	90190000
chr11	90190000	90370000
chr11	90190000	90270000
chr11	90190000	91420000
chr11	90270000	92760000
chr11	90370000	91620000
chr11	90370000	90470000
chr11	90470000	91150000
chr11	91150000	93710000
chr11	91620000	92760000
chr11	92030000	92760000
chr11	92320000	92760000
chr11	92900000	93710000
chr11	93710000	94550000
chr11	93710000	94980000
chr11	93710000	96460000
chr11	93850000	94180000
chr11	94550000	95140000
chr11	94550000	94770000
chr11	94980000	96460000
chr11	96460000	97540000
chr11	98210000	99010000
chr11	99120000	99670000
chr11	99120000	100170000
chr11	99670000	100170000
chr11	99900000	100510000
chr11	100050000	100410000
chr11	100320000	100510000
chr11	100410000	100510000
chr11	100410000	100970000
chr11	100510000	102700000
chr11	100510000	101370000
chr11	100970000	101370000
chr11	100970000	101100000
chr11	101100000	101370000
chr11	101370000	102700000
chr11	101850000	102700000
chr11	101850000	102270000
chr11	101850000	103080000
chr11	102010000	102700000
chr11	102700000	103080000
chr11	102810000	103170000
chr11	103080000	104220000
chr11	103080000	103660000
chr11	103080000	106040000
chr11	104220000	104860000
chr11	104220000	106040000
chr11	105000000	105870000
chr11	105870000	106040000
chr11	106040000	106140000
chr11	106040000	107760000
chr11	106140000	107080000
chr11	106140000	107240000
chr11	106140000	106310000
chr11	106140000	106660000
chr11	106310000	106660000
chr11	106660000	107240000
chr11	106660000	107080000
chr11	107080000	107240000
chr11	107080000	107540000
chr11	107240000	107940000
chr11	107240000	107450000
chr11	107240000	107760000
chr11	107450000	107540000
chr11	107450000	108000000
chr11	107540000	107940000
chr11	107760000	107940000
chr11	107760000	108680000
chr11	107940000	108680000
chr11	107940000	109940000
chr11	108680000	109940000
chr11	108950000	109710000
chr11	108950000	109840000
chr11	108950000	109330000
chr11	109330000	109710000
chr11	109710000	109840000
chr11	109710000	109940000
chr11	109940000	110150000
chr11	110450000	111570000
chr11	110700000	111240000
chr11	111450000	112190000
chr11	111450000	112290000
chr11	111880000	112290000
chr11	112070000	113880000
chr11	112290000	112560000
chr11	112290000	113290000
chr11	112560000	112850000
chr11	112850000	113290000
chr11	113290000	114270000
chr11	113770000	113880000
chr11	113770000	114270000
chr11	113770000	114370000
chr11	114270000	116690000
chr11	114610000	116130000
chr11	114610000	115050000
chr11	114610000	116690000
chr11	116130000	116280000
chr11	116130000	116690000
chr11	116280000	116690000
chr11	116690000	118120000
chr11	116690000	117350000
chr11	117250000	117350000
chr11	117250000	118560000
chr11	117250000	118120000
chr11	118120000	119070000
chr11	118120000	119380000
chr11	118360000	118440000
chr11	118360000	118560000
chr11	118360000	119380000
chr11	118560000	118650000
chr11	118560000	119380000
chr11	118560000	119210000
chr11	118650000	118750000
chr11	118750000	118900000
chr11	118900000	118990000
chr11	118990000	119070000
chr11	119070000	119380000
chr11	119070000	119480000
chr11	119380000	119620000
chr11	120150000	120480000
chr11	120320000	120970000
chr11	120320000	122570000
chr11	120320000	121230000
chr11	121230000	122570000
chr11	122570000	123590000
chr11	123060000	123590000
chr11	123300000	123590000
chr11	123590000	126290000
chr11	123590000	124620000
chr11	123590000	124400000
chr11	123740000	124000000
chr11	123740000	124620000
chr11	124000000	124620000
chr11	124620000	125480000
chr11	124620000	126290000
[truncated: 8,936 more rows]
