# Supplementary material for: Cohesin-mediated loop anchors confine the locations of human replication origins
Source: Nature. 2022 Jun 8;606(7915):812–9. doi: 10.1038/s41586-022-04803-0 (PMC9217744; doi:10.1038/s41586-022-04803-0)
Supplement: Supplementary file 3 — This zipped file contains Supplementary Tables 1–19 (see Supplementary Information for full descriptions). [file 41586_2022_4803_MOESM3_ESM.zip › Supplementary Table 12.xlsx]

## Sheet: layout
Supplementary Table 12. Dot and Dotless TAD/subTAD boundaries genome-wide from Rao et al. 2017 Hi-C in the untreated HCT116 Rad21-mAID cell line
in situ Hi-C on untreated HCT116 Rad21-mAID with MboI
hg38 build
Total boundaries split into 3 classes (Dotless, Double-Dot, Single-Dot) based on presence/absence of corner-dot
Double-Dot and Single-Dot boundaries are combined into Dot boundaries (1 class per sheet, 4 total)
2nd column - boundary location, 3rd column - start coordinate (boundary - 100kb), 4th column - end coordinate (boundary + 100kb), 5th column - dot status
	# genome-wide boundaries	# autosomal boundaries
Dot boundaries	6034	5841
Dotless boundaries	1223	1085
Double-Dot boundaries	4609	4495
Single-Dot boundaries	1425	1346

## Sheet: Dot boundaries
Dot Boundaries
chromosome	boundary location	start	end	dotstatus
chrX	10160000	10060000	10260000	doubledot
chrX	13740000	13640000	13840000	doubledot
chrX	13500000	13400000	13600000	doubledot
chrX	15270000	15170000	15370000	doubledot
chrX	16780000	16680000	16880000	doubledot
chrX	17740000	17640000	17840000	doubledot
chrX	19340000	19240000	19440000	doubledot
chrX	19540000	19440000	19640000	doubledot
chrX	20140000	20040000	20240000	doubledot
chrX	20510000	20410000	20610000	doubledot
chrX	23640000	23540000	23740000	doubledot
chrX	30550000	30450000	30650000	doubledot
chrX	38170000	38070000	38270000	doubledot
chrX	40540000	40440000	40640000	doubledot
chrX	41500000	41400000	41600000	doubledot
chrX	43800000	43700000	43900000	doubledot
chrX	47130000	47030000	47230000	doubledot
chrX	49660000	49560000	49760000	doubledot
chrX	51610000	51510000	51710000	doubledot
chrX	56740000	56640000	56840000	doubledot
chrX	65490000	65390000	65590000	doubledot
chrX	70140000	70040000	70240000	doubledot
chrX	78170000	78070000	78270000	doubledot
chrX	100600000	100500000	100700000	doubledot
chrX	103500000	103400000	103600000	doubledot
chrX	108080000	107980000	108180000	doubledot
chrX	110420000	110320000	110520000	doubledot
chrX	120690000	120590000	120790000	doubledot
chrX	120780000	120680000	120880000	doubledot
chrX	123570000	123470000	123670000	doubledot
chrX	129550000	129450000	129650000	doubledot
chrX	131760000	131660000	131860000	doubledot
chrX	135740000	135640000	135840000	doubledot
chrX	149540000	149440000	149640000	doubledot
chrX	153710000	153610000	153810000	doubledot
chrX	152740000	152640000	152840000	doubledot
chrX	152870000	152770000	152970000	doubledot
chrX	17100000	17000000	17200000	doubledot
chrX	30720000	30620000	30820000	doubledot
chrX	46520000	46420000	46620000	doubledot
chrX	76260000	76160000	76360000	doubledot
chrX	120470000	120370000	120570000	doubledot
chrX	29570000	29470000	29670000	doubledot
chrX	135120000	135020000	135220000	doubledot
chrX	1420000	1320000	1520000	doubledot
chrX	2640000	2540000	2740000	doubledot
chrX	1610000	1510000	1710000	doubledot
chrX	2460000	2360000	2560000	doubledot
chrX	2850000	2750000	2950000	doubledot
chrX	11140000	11040000	11240000	doubledot
chrX	10640000	10540000	10740000	doubledot
chrX	12910000	12810000	13010000	doubledot
chrX	13640000	13540000	13740000	doubledot
chrX	18380000	18280000	18480000	doubledot
chrX	18920000	18820000	19020000	doubledot
chrX	24280000	24180000	24380000	doubledot
chrX	37080000	36980000	37180000	doubledot
chrX	37850000	37750000	37950000	doubledot
chrX	41260000	41160000	41360000	doubledot
chrX	43550000	43450000	43650000	doubledot
chrX	48460000	48360000	48560000	doubledot
chrX	49190000	49090000	49290000	doubledot
chrX	49870000	49770000	49970000	doubledot
chrX	54610000	54510000	54710000	doubledot
chrX	53230000	53130000	53330000	doubledot
chrX	53650000	53550000	53750000	doubledot
chrX	54420000	54320000	54520000	doubledot
chrX	68170000	68070000	68270000	doubledot
chrX	69400000	69300000	69500000	doubledot
chrX	68720000	68620000	68820000	doubledot
chrX	70400000	70300000	70500000	doubledot
chrX	70960000	70860000	71060000	doubledot
chrX	71990000	71890000	72090000	doubledot
chrX	72550000	72450000	72650000	doubledot
chrX	102870000	102770000	102970000	doubledot
chrX	103200000	103100000	103300000	doubledot
chrX	103830000	103730000	103930000	doubledot
chrX	106410000	106310000	106510000	doubledot
chrX	106830000	106730000	106930000	doubledot
chrX	108580000	108480000	108680000	doubledot
chrX	119090000	118990000	119190000	doubledot
chrX	118590000	118490000	118690000	doubledot
chrX	118830000	118730000	118930000	doubledot
chrX	130060000	129960000	130160000	doubledot
chrX	130930000	130830000	131030000	doubledot
chrX	132680000	132580000	132780000	doubledot
chrX	135630000	135530000	135730000	doubledot
chrX	136940000	136840000	137040000	doubledot
chrX	136700000	136600000	136800000	doubledot
chrX	150740000	150640000	150840000	doubledot
chrX	151710000	151610000	151810000	doubledot
chrX	152930000	152830000	153030000	doubledot
chrX	153530000	153430000	153630000	doubledot
chrX	154130000	154030000	154230000	doubledot
chrX	154580000	154480000	154680000	doubledot
chrX	19020000	18920000	19120000	doubledot
chrX	19900000	19800000	20000000	doubledot
chrX	37510000	37410000	37610000	doubledot
chrX	40310000	40210000	40410000	doubledot
chrX	45760000	45660000	45860000	doubledot
chrX	46410000	46310000	46510000	doubledot
chrX	47540000	47440000	47640000	doubledot
chrX	48050000	47950000	48150000	doubledot
chrX	49760000	49660000	49860000	doubledot
chrX	68500000	68400000	68600000	doubledot
chrX	70720000	70620000	70820000	doubledot
chrX	100820000	100720000	100920000	doubledot
chrX	101580000	101480000	101680000	doubledot
chrX	106980000	106880000	107080000	doubledot
chrX	107910000	107810000	108010000	doubledot
chrX	109900000	109800000	110000000	doubledot
chrX	123790000	123690000	123890000	doubledot
chrX	151100000	151000000	151200000	doubledot
chrX	153970000	153870000	154070000	doubledot
chr13	99270000	99170000	99370000	doubledot
chr13	19620000	19520000	19720000	doubledot
chr13	21540000	21440000	21640000	doubledot
chr13	23360000	23260000	23460000	doubledot
chr13	23900000	23800000	24000000	doubledot
chr13	25370000	25270000	25470000	doubledot
chr13	26940000	26840000	27040000	doubledot
chr13	28010000	27910000	28110000	doubledot
chr13	28290000	28190000	28390000	doubledot
chr13	28790000	28690000	28890000	doubledot
chr13	29460000	29360000	29560000	doubledot
chr13	30110000	30010000	30210000	doubledot
chr13	31060000	30960000	31160000	doubledot
chr13	31170000	31070000	31270000	doubledot
chr13	33810000	33710000	33910000	doubledot
chr13	35880000	35780000	35980000	doubledot
chr13	40760000	40660000	40860000	doubledot
chr13	41330000	41230000	41430000	doubledot
chr13	43860000	43760000	43960000	doubledot
chr13	44970000	44870000	45070000	doubledot
chr13	45510000	45410000	45610000	doubledot
chr13	46460000	46360000	46560000	doubledot
chr13	46780000	46680000	46880000	doubledot
chr13	49260000	49160000	49360000	doubledot
chr13	51100000	51000000	51200000	doubledot
chr13	53060000	52960000	53160000	doubledot
chr13	77590000	77490000	77690000	doubledot
chr13	91050000	90950000	91150000	doubledot
chr13	94370000	94270000	94470000	doubledot
chr13	95490000	95390000	95590000	doubledot
chr13	96980000	96880000	97080000	doubledot
chr13	97830000	97730000	97930000	doubledot
chr13	98830000	98730000	98930000	doubledot
chr13	99570000	99470000	99670000	doubledot
chr13	100560000	100460000	100660000	doubledot
chr13	102560000	102460000	102660000	doubledot
chr13	106610000	106510000	106710000	doubledot
chr13	110160000	110060000	110260000	doubledot
chr13	110450000	110350000	110550000	doubledot
chr13	111270000	111170000	111370000	doubledot
chr13	29730000	29630000	29830000	doubledot
chr13	45360000	45260000	45460000	doubledot
chr13	49630000	49530000	49730000	doubledot
chr13	72720000	72620000	72820000	doubledot
chr13	73730000	73630000	73830000	doubledot
chr13	79400000	79300000	79500000	doubledot
chr13	102890000	102790000	102990000	doubledot
chr13	101130000	101030000	101230000	doubledot
chr13	20170000	20070000	20270000	doubledot
chr13	20930000	20830000	21030000	doubledot
chr13	20490000	20390000	20590000	doubledot
chr13	24260000	24160000	24360000	doubledot
chr13	24580000	24480000	24680000	doubledot
chr13	25000000	24900000	25100000	doubledot
chr13	26140000	26040000	26240000	doubledot
chr13	26700000	26600000	26800000	doubledot
chr13	27370000	27270000	27470000	doubledot
chr13	30640000	30540000	30740000	doubledot
chr13	30880000	30780000	30980000	doubledot
chr13	31400000	31300000	31500000	doubledot
chr13	35170000	35070000	35270000	doubledot
chr13	35940000	35840000	36040000	doubledot
chr13	37070000	36970000	37170000	doubledot
chr13	36760000	36660000	36860000	doubledot
chr13	37180000	37080000	37280000	doubledot
chr13	39710000	39610000	39810000	doubledot
chr13	41640000	41540000	41740000	doubledot
chr13	42120000	42020000	42220000	doubledot
chr13	46180000	46080000	46280000	doubledot
chr13	46340000	46240000	46440000	doubledot
chr13	48790000	48690000	48890000	doubledot
chr13	48590000	48490000	48690000	doubledot
chr13	51810000	51710000	51910000	doubledot
chr13	52840000	52740000	52940000	doubledot
chr13	60600000	60500000	60700000	doubledot
chr13	73470000	73370000	73570000	doubledot
chr13	75850000	75750000	75950000	doubledot
chr13	75650000	75550000	75750000	doubledot
chr13	76960000	76860000	77060000	doubledot
chr13	94630000	94530000	94730000	doubledot
chr13	95030000	94930000	95130000	doubledot
chr13	98010000	97910000	98110000	doubledot
chr13	98430000	98330000	98530000	doubledot
chr13	99070000	98970000	99170000	doubledot
chr13	99140000	99040000	99240000	doubledot
chr13	108920000	108820000	109020000	doubledot
chr13	110890000	110790000	110990000	doubledot
chr13	111450000	111350000	111550000	doubledot
chr13	112430000	112330000	112530000	doubledot
chr13	112930000	112830000	113030000	doubledot
chr13	113460000	113360000	113560000	doubledot
chr13	20710000	20610000	20810000	doubledot
chr13	22280000	22180000	22380000	doubledot
chr13	25510000	25410000	25610000	doubledot
chr13	27830000	27730000	27930000	doubledot
chr13	28660000	28560000	28760000	doubledot
chr13	30800000	30700000	30900000	doubledot
chr13	35750000	35650000	35850000	doubledot
chr13	36000000	35900000	36100000	doubledot
chr13	40690000	40590000	40790000	doubledot
chr13	44470000	44370000	44570000	doubledot
chr13	45750000	45650000	45850000	doubledot
chr13	48320000	48220000	48420000	doubledot
chr13	51360000	51260000	51460000	doubledot
chr13	77720000	77620000	77820000	doubledot
chr13	97440000	97340000	97540000	doubledot
chr13	98690000	98590000	98790000	doubledot
chr13	99470000	99370000	99570000	doubledot
chr13	99900000	99800000	100000000	doubledot
chr13	106530000	106430000	106630000	doubledot
chr13	109140000	109040000	109240000	doubledot
chr13	109790000	109690000	109890000	doubledot
chr13	113040000	112940000	113140000	doubledot
chr13	113210000	113110000	113310000	doubledot
chr12	3830000	3730000	3930000	doubledot
chr12	4800000	4700000	4900000	doubledot
chr12	5130000	5030000	5230000	doubledot
chr12	5920000	5820000	6020000	doubledot
chr12	6040000	5940000	6140000	doubledot
chr12	8240000	8140000	8340000	doubledot
chr12	8070000	7970000	8170000	doubledot
chr12	8440000	8340000	8540000	doubledot
chr12	8500000	8400000	8600000	doubledot
chr12	9280000	9180000	9380000	doubledot
chr12	9610000	9510000	9710000	doubledot
chr12	11500000	11400000	11600000	doubledot
chr12	12740000	12640000	12840000	doubledot
chr12	14190000	14090000	14290000	doubledot
chr12	22680000	22580000	22780000	doubledot
chr12	26860000	26760000	26960000	doubledot
chr12	27720000	27620000	27820000	doubledot
chr12	29350000	29250000	29450000	doubledot
chr12	30830000	30730000	30930000	doubledot
chr12	32730000	32630000	32830000	doubledot
chr12	32980000	32880000	33080000	doubledot
chr12	43320000	43220000	43420000	doubledot
chr12	43910000	43810000	44010000	doubledot
chr12	45110000	45010000	45210000	doubledot
chr12	48650000	48550000	48750000	doubledot
chr12	48820000	48720000	48920000	doubledot
chr12	49030000	48930000	49130000	doubledot
chr12	49740000	49640000	49840000	doubledot
chr12	50040000	49940000	50140000	doubledot
chr12	51960000	51860000	52060000	doubledot
chr12	53030000	52930000	53130000	doubledot
chr12	53510000	53410000	53610000	doubledot
chr12	54430000	54330000	54530000	doubledot
chr12	54210000	54110000	54310000	doubledot
chr12	56070000	55970000	56170000	doubledot
chr12	55710000	55610000	55810000	doubledot
chr12	56650000	56550000	56750000	doubledot
chr12	57770000	57670000	57870000	doubledot
chr12	57490000	57390000	57590000	doubledot
chr12	57930000	57830000	58030000	doubledot
chr12	62210000	62110000	62310000	doubledot
chr12	63790000	63690000	63890000	doubledot
chr12	64780000	64680000	64880000	doubledot
chr12	67250000	67150000	67350000	doubledot
chr12	68000000	67900000	68100000	doubledot
chr12	68820000	68720000	68920000	doubledot
chr12	69270000	69170000	69370000	doubledot
chr12	76500000	76400000	76600000	doubledot
chr12	77010000	76910000	77110000	doubledot
chr12	77960000	77860000	78060000	doubledot
chr12	79370000	79270000	79470000	doubledot
chr12	80310000	80210000	80410000	doubledot
chr12	82370000	82270000	82470000	doubledot
chr12	88030000	87930000	88130000	doubledot
chr12	89530000	89430000	89630000	doubledot
chr12	90950000	90850000	91050000	doubledot
chr12	92700000	92600000	92800000	doubledot
chr12	93440000	93340000	93540000	doubledot
chr12	94120000	94020000	94220000	doubledot
chr12	94530000	94430000	94630000	doubledot
chr12	96010000	95910000	96110000	doubledot
chr12	95560000	95460000	95660000	doubledot
chr12	96540000	96440000	96640000	doubledot
chr12	101390000	101290000	101490000	doubledot
chr12	101890000	101790000	101990000	doubledot
chr12	102870000	102770000	102970000	doubledot
chr12	103760000	103660000	103860000	doubledot
chr12	103640000	103540000	103740000	doubledot
chr12	106240000	106140000	106340000	doubledot
chr12	106990000	106890000	107090000	doubledot
chr12	109840000	109740000	109940000	doubledot
chr12	109940000	109840000	110040000	doubledot
chr12	111350000	111250000	111450000	doubledot
chr12	112440000	112340000	112540000	doubledot
chr12	113180000	113080000	113280000	doubledot
chr12	113940000	113840000	114040000	doubledot
chr12	115920000	115820000	116020000	doubledot
chr12	117180000	117080000	117280000	doubledot
chr12	118120000	118020000	118220000	doubledot
chr12	117850000	117750000	117950000	doubledot
chr12	118390000	118290000	118490000	doubledot
chr12	119930000	119830000	120030000	doubledot
chr12	119660000	119560000	119760000	doubledot
chr12	120090000	119990000	120190000	doubledot
chr12	120300000	120200000	120400000	doubledot
chr12	121470000	121370000	121570000	doubledot
chr12	121910000	121810000	122010000	doubledot
chr12	122520000	122420000	122620000	doubledot
chr12	123640000	123540000	123740000	doubledot
chr12	122970000	122870000	123070000	doubledot
chr12	124970000	124870000	125070000	doubledot
chr12	125140000	125040000	125240000	doubledot
chr12	5010000	4910000	5110000	doubledot
chr12	9740000	9640000	9840000	doubledot
chr12	18230000	18130000	18330000	doubledot
chr12	21680000	21580000	21780000	doubledot
chr12	22830000	22730000	22930000	doubledot
chr12	27370000	27270000	27470000	doubledot
chr12	31060000	30960000	31160000	doubledot
chr12	33120000	33020000	33220000	doubledot
chr12	42080000	41980000	42180000	doubledot
chr12	43420000	43320000	43520000	doubledot
chr12	53150000	53050000	53250000	doubledot
chr12	76600000	76500000	76700000	doubledot
chr12	105390000	105290000	105490000	doubledot
chr12	123720000	123620000	123820000	doubledot
chr12	2830000	2730000	2930000	doubledot
chr12	6300000	6200000	6400000	doubledot
chr12	15970000	15870000	16070000	doubledot
chr12	27830000	27730000	27930000	doubledot
chr12	31240000	31140000	31340000	doubledot
chr12	71910000	71810000	72010000	doubledot
chr12	12060000	11960000	12160000	doubledot
chr12	47930000	47830000	48030000	doubledot
chr12	57210000	57110000	57310000	doubledot
chr12	58470000	58370000	58570000	doubledot
chr12	3070000	2970000	3170000	doubledot
chr12	3290000	3190000	3390000	doubledot
chr12	4300000	4200000	4400000	doubledot
chr12	7120000	7020000	7220000	doubledot
chr12	6920000	6820000	7020000	doubledot
chr12	6520000	6420000	6620000	doubledot
chr12	7660000	7560000	7760000	doubledot
chr12	10750000	10650000	10850000	doubledot
chr12	12340000	12240000	12440000	doubledot
chr12	13240000	13140000	13340000	doubledot
chr12	15530000	15430000	15630000	doubledot
chr12	20430000	20330000	20530000	doubledot
chr12	20620000	20520000	20720000	doubledot
chr12	22040000	21940000	22140000	doubledot
chr12	22440000	22340000	22540000	doubledot
chr12	26050000	25950000	26150000	doubledot
chr12	25150000	25050000	25250000	doubledot
chr12	25410000	25310000	25510000	doubledot
chr12	26720000	26620000	26820000	doubledot
chr12	31630000	31530000	31730000	doubledot
chr12	34010000	33910000	34110000	doubledot
chr12	42580000	42480000	42680000	doubledot
chr12	44950000	44850000	45050000	doubledot
chr12	47020000	46920000	47120000	doubledot
chr12	49260000	49160000	49360000	doubledot
chr12	49620000	49520000	49720000	doubledot
chr12	49840000	49740000	49940000	doubledot
chr12	50750000	50650000	50850000	doubledot
chr12	51370000	51270000	51470000	doubledot
chr12	52120000	52020000	52220000	doubledot
chr12	53300000	53200000	53400000	doubledot
chr12	53690000	53590000	53790000	doubledot
chr12	53980000	53880000	54080000	doubledot
chr12	54660000	54560000	54760000	doubledot
chr12	55640000	55540000	55740000	doubledot
chr12	55940000	55840000	56040000	doubledot
chr12	56310000	56210000	56410000	doubledot
chr12	56470000	56370000	56570000	doubledot
chr12	57000000	56900000	57100000	doubledot
chr12	63080000	62980000	63180000	doubledot
chr12	62400000	62300000	62500000	doubledot
chr12	62820000	62720000	62920000	doubledot
chr12	65270000	65170000	65370000	doubledot
chr12	65160000	65060000	65260000	doubledot
chr12	65870000	65770000	65970000	doubledot
chr12	65550000	65450000	65650000	doubledot
chr12	67440000	67340000	67540000	doubledot
chr12	69130000	69030000	69230000	doubledot
chr12	69860000	69760000	69960000	doubledot
chr12	70730000	70630000	70830000	doubledot
chr12	71400000	71300000	71500000	doubledot
chr12	75490000	75390000	75590000	doubledot
chr12	76080000	75980000	76180000	doubledot
chr12	75620000	75520000	75720000	doubledot
chr12	77110000	77010000	77210000	doubledot
chr12	77700000	77600000	77800000	doubledot
chr12	81630000	81530000	81730000	doubledot
chr12	82650000	82550000	82750000	doubledot
chr12	89010000	88910000	89110000	doubledot
chr12	91360000	91260000	91460000	doubledot
chr12	95880000	95780000	95980000	doubledot
chr12	96240000	96140000	96340000	doubledot
chr12	96990000	96890000	97090000	doubledot
chr12	100750000	100650000	100850000	doubledot
chr12	103480000	103380000	103580000	doubledot
chr12	104140000	104040000	104240000	doubledot
chr12	104360000	104260000	104460000	doubledot
chr12	107680000	107580000	107780000	doubledot
chr12	109110000	109010000	109210000	doubledot
chr12	110060000	109960000	110160000	doubledot
chr12	110880000	110780000	110980000	doubledot
chr12	110440000	110340000	110540000	doubledot
chr12	112530000	112430000	112630000	doubledot
chr12	113440000	113340000	113540000	doubledot
chr12	114610000	114510000	114710000	doubledot
chr12	115780000	115680000	115880000	doubledot
chr12	116720000	116620000	116820000	doubledot
chr12	116960000	116860000	117060000	doubledot
chr12	119770000	119670000	119870000	doubledot
chr12	120190000	120090000	120290000	doubledot
chr12	121270000	121170000	121370000	doubledot
chr12	120520000	120420000	120620000	doubledot
chr12	121010000	120910000	121110000	doubledot
chr12	121780000	121680000	121880000	doubledot
chr12	122230000	122130000	122330000	doubledot
chr12	122790000	122690000	122890000	doubledot
chr12	123250000	123150000	123350000	doubledot
chr12	124020000	123920000	124120000	doubledot
chr12	124780000	124680000	124880000	doubledot
chr12	130780000	130680000	130880000	doubledot
chr12	132030000	131930000	132130000	doubledot
chr12	131680000	131580000	131780000	doubledot
chr12	1610000	1510000	1710000	doubledot
chr12	2680000	2580000	2780000	doubledot
chr12	9070000	8970000	9170000	doubledot
chr12	11200000	11100000	11300000	doubledot
chr12	21220000	21120000	21320000	doubledot
chr12	27960000	27860000	28060000	doubledot
chr12	32350000	32250000	32450000	doubledot
chr12	39120000	39020000	39220000	doubledot
chr12	40130000	40030000	40230000	doubledot
chr12	43750000	43650000	43850000	doubledot
chr12	46120000	46020000	46220000	doubledot
chr12	51040000	50940000	51140000	doubledot
chr12	52340000	52240000	52440000	doubledot
chr12	55080000	54980000	55180000	doubledot
chr12	55820000	55720000	55920000	doubledot
chr12	56730000	56630000	56830000	doubledot
chr12	57120000	57020000	57220000	doubledot
chr12	57630000	57530000	57730000	doubledot
chr12	62580000	62480000	62680000	doubledot
chr12	64280000	64180000	64380000	doubledot
chr12	70590000	70490000	70690000	doubledot
chr12	71760000	71660000	71860000	doubledot
chr12	71980000	71880000	72080000	doubledot
chr12	80190000	80090000	80290000	doubledot
chr12	82500000	82400000	82600000	doubledot
chr12	85450000	85350000	85550000	doubledot
chr12	103560000	103460000	103660000	doubledot
chr12	108860000	108760000	108960000	doubledot
chr12	110300000	110200000	110400000	doubledot
chr12	110640000	110540000	110740000	doubledot
chr12	111830000	111730000	111930000	doubledot
chr12	111910000	111810000	112010000	doubledot
chr12	116260000	116160000	116360000	doubledot
chr12	119440000	119340000	119540000	doubledot
chr12	120730000	120630000	120830000	doubledot
chr12	121690000	121590000	121790000	doubledot
chr12	122030000	121930000	122130000	doubledot
chr12	122130000	122030000	122230000	doubledot
chr12	122370000	122270000	122470000	doubledot
chr12	122630000	122530000	122730000	doubledot
chr12	123370000	123270000	123470000	doubledot
chr12	124330000	124230000	124430000	doubledot
chr12	131520000	131420000	131620000	doubledot
chr12	131830000	131730000	131930000	doubledot
chr11	62740000	62640000	62840000	doubledot
chr11	3330000	3230000	3430000	doubledot
chr11	3640000	3540000	3740000	doubledot
chr11	4130000	4030000	4230000	doubledot
chr11	4550000	4450000	4650000	doubledot
chr11	5120000	5020000	5220000	doubledot
chr11	5950000	5850000	6050000	doubledot
chr11	6350000	6250000	6450000	doubledot
chr11	6720000	6620000	6820000	doubledot
chr11	8140000	8040000	8240000	doubledot
chr11	8910000	8810000	9010000	doubledot
chr11	9140000	9040000	9240000	doubledot
chr11	9580000	9480000	9680000	doubledot
chr11	10760000	10660000	10860000	doubledot
chr11	11790000	11690000	11890000	doubledot
chr11	12280000	12180000	12380000	doubledot
chr11	13410000	13310000	13510000	doubledot
chr11	14490000	14390000	14590000	doubledot
chr11	14280000	14180000	14380000	doubledot
chr11	16720000	16620000	16820000	doubledot
chr11	18820000	18720000	18920000	doubledot
chr11	20120000	20020000	20220000	doubledot
chr11	27070000	26970000	27170000	doubledot
chr11	27510000	27410000	27610000	doubledot
chr11	31070000	30970000	31170000	doubledot
chr11	32310000	32210000	32410000	doubledot
chr11	33790000	33690000	33890000	doubledot
chr11	34500000	34400000	34600000	doubledot
chr11	35430000	35330000	35530000	doubledot
chr11	36690000	36590000	36790000	doubledot
chr11	43870000	43770000	43970000	doubledot
chr11	44070000	43970000	44170000	doubledot
chr11	45820000	45720000	45920000	doubledot
chr11	48130000	48030000	48230000	doubledot
chr11	47870000	47770000	47970000	doubledot
chr11	57290000	57190000	57390000	doubledot
chr11	59460000	59360000	59560000	doubledot
chr11	60710000	60610000	60810000	doubledot
chr11	61710000	61610000	61810000	doubledot
chr11	62880000	62780000	62980000	doubledot
chr11	64170000	64070000	64270000	doubledot
chr11	63760000	63660000	63860000	doubledot
chr11	65310000	65210000	65410000	doubledot
chr11	65630000	65530000	65730000	doubledot
chr11	66290000	66190000	66390000	doubledot
chr11	66040000	65940000	66140000	doubledot
chr11	67790000	67690000	67890000	doubledot
chr11	68470000	68370000	68570000	doubledot
chr11	68580000	68480000	68680000	doubledot
chr11	70250000	70150000	70350000	doubledot
chr11	69670000	69570000	69770000	doubledot
chr11	70420000	70320000	70520000	doubledot
chr11	71490000	71390000	71590000	doubledot
chr11	71810000	71710000	71910000	doubledot
chr11	72450000	72350000	72550000	doubledot
chr11	73380000	73280000	73480000	doubledot
chr11	73680000	73580000	73780000	doubledot
chr11	73290000	73190000	73390000	doubledot
chr11	73940000	73840000	74040000	doubledot
chr11	75260000	75160000	75360000	doubledot
chr11	76700000	76600000	76800000	doubledot
chr11	78580000	78480000	78680000	doubledot
chr11	83830000	83730000	83930000	doubledot
chr11	85590000	85490000	85690000	doubledot
chr11	86850000	86750000	86950000	doubledot
chr11	87320000	87220000	87420000	doubledot
chr11	93710000	93610000	93810000	doubledot
chr11	96460000	96360000	96560000	doubledot
chr11	102700000	102600000	102800000	doubledot
chr11	101850000	101750000	101950000	doubledot
chr11	108680000	108580000	108780000	doubledot
chr11	109940000	109840000	110040000	doubledot
chr11	110450000	110350000	110550000	doubledot
chr11	111450000	111350000	111550000	doubledot
chr11	113290000	113190000	113390000	doubledot
chr11	114270000	114170000	114370000	doubledot
chr11	116690000	116590000	116790000	doubledot
chr11	118120000	118020000	118220000	doubledot
chr11	117250000	117150000	117350000	doubledot
chr11	118560000	118460000	118660000	doubledot
chr11	119070000	118970000	119170000	doubledot
chr11	119380000	119280000	119480000	doubledot
chr11	119480000	119380000	119580000	doubledot
chr11	120150000	120050000	120250000	doubledot
chr11	120320000	120220000	120420000	doubledot
chr11	122570000	122470000	122670000	doubledot
chr11	123590000	123490000	123690000	doubledot
chr11	126290000	126190000	126390000	doubledot
chr11	125480000	125380000	125580000	doubledot
chr11	125890000	125790000	125990000	doubledot
chr11	128130000	128030000	128230000	doubledot
chr11	128860000	128760000	128960000	doubledot
chr11	130940000	130840000	131040000	doubledot
chr11	133850000	133750000	133950000	doubledot
chr11	1610000	1510000	1710000	doubledot
chr11	2160000	2060000	2260000	doubledot
chr11	3420000	3320000	3520000	doubledot
chr11	12010000	11910000	12110000	doubledot
chr11	27170000	27070000	27270000	doubledot
chr11	36520000	36420000	36620000	doubledot
chr11	43320000	43220000	43420000	doubledot
chr11	75400000	75300000	75500000	doubledot
chr11	111570000	111470000	111670000	doubledot
chr11	120480000	120380000	120580000	doubledot
chr11	32700000	32600000	32800000	doubledot
chr11	64270000	64170000	64370000	doubledot
chr11	126400000	126300000	126500000	doubledot
chr11	46110000	46010000	46210000	doubledot
chr11	46590000	46490000	46690000	doubledot
chr11	1080000	980000	1180000	doubledot
chr11	1520000	1420000	1620000	doubledot
chr11	2420000	2320000	2520000	doubledot
chr11	2900000	2800000	3000000	doubledot
chr11	3830000	3730000	3930000	doubledot
chr11	7970000	7870000	8070000	doubledot
chr11	8590000	8490000	8690000	doubledot
chr11	10340000	10240000	10440000	doubledot
chr11	10920000	10820000	11020000	doubledot
chr11	11020000	10920000	11120000	doubledot
chr11	12940000	12840000	13040000	doubledot
chr11	14890000	14790000	14990000	doubledot
chr11	17560000	17460000	17660000	doubledot
chr11	17210000	17110000	17310000	doubledot
chr11	18060000	17960000	18160000	doubledot
chr11	18990000	18890000	19090000	doubledot
chr11	19060000	18960000	19160000	doubledot
chr11	19920000	19820000	20020000	doubledot
chr11	19550000	19450000	19650000	doubledot
chr11	20360000	20260000	20460000	doubledot
chr11	27670000	27570000	27770000	doubledot
chr11	30220000	30120000	30320000	doubledot
chr11	30320000	30220000	30420000	doubledot
chr11	32010000	31910000	32110000	doubledot
chr11	33120000	33020000	33220000	doubledot
chr11	33340000	33240000	33440000	doubledot
chr11	33990000	33890000	34090000	doubledot
chr11	34150000	34050000	34250000	doubledot
chr11	34370000	34270000	34470000	doubledot
chr11	34910000	34810000	35010000	doubledot
chr11	36280000	36180000	36380000	doubledot
chr11	43470000	43370000	43570000	doubledot
chr11	44920000	44820000	45020000	doubledot
chr11	45100000	45000000	45200000	doubledot
chr11	45340000	45240000	45440000	doubledot
chr11	46370000	46270000	46470000	doubledot
chr11	46830000	46730000	46930000	doubledot
chr11	47390000	47290000	47490000	doubledot
chr11	47160000	47060000	47260000	doubledot
chr11	59800000	59700000	59900000	doubledot
chr11	60790000	60690000	60890000	doubledot
chr11	61230000	61130000	61330000	doubledot
chr11	60910000	60810000	61010000	doubledot
chr11	61400000	61300000	61500000	doubledot
chr11	62140000	62040000	62240000	doubledot
chr11	62370000	62270000	62470000	doubledot
chr11	62570000	62470000	62670000	doubledot
chr11	63030000	62930000	63130000	doubledot
chr11	63980000	63880000	64080000	doubledot
chr11	64760000	64660000	64860000	doubledot
chr11	65190000	65090000	65290000	doubledot
chr11	65530000	65430000	65630000	doubledot
chr11	66380000	66280000	66480000	doubledot
chr11	67050000	66950000	67150000	doubledot
chr11	67330000	67230000	67430000	doubledot
chr11	66480000	66380000	66580000	doubledot
chr11	66680000	66580000	66780000	doubledot
chr11	66860000	66760000	66960000	doubledot
chr11	67610000	67510000	67710000	doubledot
chr11	68010000	67910000	68110000	doubledot
chr11	68200000	68100000	68300000	doubledot
chr11	69080000	68980000	69180000	doubledot
chr11	68880000	68780000	68980000	doubledot
chr11	70790000	70690000	70890000	doubledot
chr11	71960000	71860000	72060000	doubledot
chr11	72580000	72480000	72680000	doubledot
chr11	72690000	72590000	72790000	doubledot
chr11	74650000	74550000	74750000	doubledot
chr11	77110000	77010000	77210000	doubledot
chr11	82690000	82590000	82790000	doubledot
chr11	83290000	83190000	83390000	doubledot
chr11	86340000	86240000	86440000	doubledot
chr11	85830000	85730000	85930000	doubledot
chr11	92900000	92800000	93000000	doubledot
chr11	93850000	93750000	93950000	doubledot
chr11	94550000	94450000	94650000	doubledot
chr11	94980000	94880000	95080000	doubledot
chr11	95140000	95040000	95240000	doubledot
chr11	111240000	111140000	111340000	doubledot
chr11	117350000	117250000	117450000	doubledot
chr11	118360000	118260000	118460000	doubledot
chr11	119210000	119110000	119310000	doubledot
chr11	120970000	120870000	121070000	doubledot
chr11	121230000	121130000	121330000	doubledot
chr11	123060000	122960000	123160000	doubledot
chr11	123300000	123200000	123400000	doubledot
chr11	124620000	124520000	124720000	doubledot
chr11	129000000	128900000	129100000	doubledot
chr11	129360000	129260000	129460000	doubledot
chr11	130200000	130100000	130300000	doubledot
chr11	129790000	129690000	129890000	doubledot
chr11	130400000	130300000	130500000	doubledot
chr11	2540000	2440000	2640000	doubledot
chr11	7480000	7380000	7580000	doubledot
chr11	8320000	8220000	8420000	doubledot
chr11	9760000	9660000	9860000	doubledot
chr11	13190000	13090000	13290000	doubledot
chr11	13700000	13600000	13800000	doubledot
chr11	19260000	19160000	19360000	doubledot
chr11	19760000	19660000	19860000	doubledot
chr11	30940000	30840000	31040000	doubledot
chr11	32220000	32120000	32320000	doubledot
chr11	35530000	35430000	35630000	doubledot
chr11	43570000	43470000	43670000	doubledot
chr11	44550000	44450000	44650000	doubledot
chr11	45920000	45820000	46020000	doubledot
chr11	46240000	46140000	46340000	doubledot
chr11	47270000	47170000	47370000	doubledot
chr11	56990000	56890000	57090000	doubledot
chr11	59710000	59610000	59810000	doubledot
chr11	62790000	62690000	62890000	doubledot
chr11	64670000	64570000	64770000	doubledot
chr11	64870000	64770000	64970000	doubledot
chr11	65860000	65760000	65960000	doubledot
chr11	67250000	67150000	67350000	doubledot
chr11	69290000	69190000	69390000	doubledot
chr11	69900000	69800000	70000000	doubledot
chr11	72260000	72160000	72360000	doubledot
chr11	73180000	73080000	73280000	doubledot
chr11	77210000	77110000	77310000	doubledot
chr11	87450000	87350000	87550000	doubledot
chr11	88560000	88460000	88660000	doubledot
chr11	93230000	93130000	93330000	doubledot
chr11	95780000	95680000	95880000	doubledot
chr11	113540000	113440000	113640000	doubledot
chr11	117140000	117040000	117240000	doubledot
chr11	117810000	117710000	117910000	doubledot
chr11	118990000	118890000	119090000	doubledot
chr11	121610000	121510000	121710000	doubledot
chr11	124890000	124790000	124990000	doubledot
chr11	128670000	128570000	128770000	doubledot
chr11	131030000	130930000	131130000	doubledot
chr10	117350000	117250000	117450000	doubledot
chr10	4810000	4710000	4910000	doubledot
chr10	5890000	5790000	5990000	doubledot
chr10	6420000	6320000	6520000	doubledot
chr10	11770000	11670000	11870000	doubledot
chr10	13340000	13240000	13440000	doubledot
chr10	13130000	13030000	13230000	doubledot
chr10	13610000	13510000	13710000	doubledot
chr10	14490000	14390000	14590000	doubledot
chr10	15400000	15300000	15500000	doubledot
chr10	15120000	15020000	15220000	doubledot
chr10	15850000	15750000	15950000	doubledot
chr10	16810000	16710000	16910000	doubledot
chr10	23110000	23010000	23210000	doubledot
chr10	24550000	24450000	24650000	doubledot
chr10	26560000	26460000	26660000	doubledot
chr10	28430000	28330000	28530000	doubledot
chr10	29420000	29320000	29520000	doubledot
chr10	29520000	29420000	29620000	doubledot
chr10	30650000	30550000	30750000	doubledot
chr10	32240000	32140000	32340000	doubledot
chr10	31810000	31710000	31910000	doubledot
chr10	33160000	33060000	33260000	doubledot
chr10	34990000	34890000	35090000	doubledot
chr10	35610000	35510000	35710000	doubledot
chr10	44910000	44810000	45010000	doubledot
chr10	49540000	49440000	49640000	doubledot
chr10	52780000	52680000	52880000	doubledot
chr10	58150000	58050000	58250000	doubledot
chr10	59600000	59500000	59700000	doubledot
chr10	60790000	60690000	60890000	doubledot
chr10	62240000	62140000	62340000	doubledot
chr10	63830000	63730000	63930000	doubledot
chr10	67790000	67690000	67890000	doubledot
chr10	68360000	68260000	68460000	doubledot
chr10	69160000	69060000	69260000	doubledot
chr10	69740000	69640000	69840000	doubledot
chr10	69510000	69410000	69610000	doubledot
chr10	70110000	70010000	70210000	doubledot
chr10	70400000	70300000	70500000	doubledot
chr10	70890000	70790000	70990000	doubledot
chr10	71860000	71760000	71960000	doubledot
chr10	73190000	73090000	73290000	doubledot
chr10	75260000	75160000	75360000	doubledot
chr10	77130000	77030000	77230000	doubledot
chr10	77760000	77660000	77860000	doubledot
chr10	78040000	77940000	78140000	doubledot
chr10	79500000	79400000	79600000	doubledot
chr10	84110000	84010000	84210000	doubledot
chr10	86380000	86280000	86480000	doubledot
chr10	89230000	89130000	89330000	doubledot
chr10	88820000	88720000	88920000	doubledot
chr10	89720000	89620000	89820000	doubledot
chr10	91930000	91830000	92030000	doubledot
chr10	93700000	93600000	93800000	doubledot
chr10	93530000	93430000	93630000	doubledot
chr10	95660000	95560000	95760000	doubledot
chr10	96350000	96250000	96450000	doubledot
chr10	97740000	97640000	97840000	doubledot
chr10	97270000	97170000	97370000	doubledot
chr10	97890000	97790000	97990000	doubledot
chr10	99740000	99640000	99840000	doubledot
chr10	100520000	100420000	100620000	doubledot
chr10	101020000	100920000	101120000	doubledot
chr10	102670000	102570000	102770000	doubledot
chr10	104340000	104240000	104440000	doubledot
chr10	109870000	109770000	109970000	doubledot
chr10	112460000	112360000	112560000	doubledot
chr10	114830000	114730000	114930000	doubledot
chr10	114260000	114160000	114360000	doubledot
chr10	115130000	115030000	115230000	doubledot
chr10	118520000	118420000	118620000	doubledot
chr10	122130000	122030000	122230000	doubledot
chr10	121920000	121820000	122020000	doubledot
chr10	123980000	123880000	124080000	doubledot
chr10	3080000	2980000	3180000	doubledot
chr10	28550000	28450000	28650000	doubledot
chr10	30290000	30190000	30390000	doubledot
chr10	30350000	30250000	30450000	doubledot
chr10	34650000	34550000	34750000	doubledot
chr10	50170000	50070000	50270000	doubledot
chr10	60070000	59970000	60170000	doubledot
chr10	60440000	60340000	60540000	doubledot
chr10	63960000	63860000	64060000	doubledot
chr10	72060000	71960000	72160000	doubledot
chr10	99620000	99520000	99720000	doubledot
chr10	112320000	112220000	112420000	doubledot
chr10	114160000	114060000	114260000	doubledot
chr10	122660000	122560000	122760000	doubledot
chr10	124460000	124360000	124560000	doubledot
chr10	17570000	17470000	17670000	doubledot
chr10	27360000	27260000	27460000	doubledot
chr10	128130000	128030000	128230000	doubledot
chr10	23530000	23430000	23630000	doubledot
chr10	63160000	63060000	63260000	doubledot
chr10	119030000	118930000	119130000	doubledot
chr10	3180000	3080000	3280000	doubledot
chr10	5410000	5310000	5510000	doubledot
chr10	12190000	12090000	12290000	doubledot
chr10	17800000	17700000	17900000	doubledot
chr10	21040000	20940000	21140000	doubledot
chr10	21960000	21860000	22060000	doubledot
chr10	21270000	21170000	21370000	doubledot
chr10	21750000	21650000	21850000	doubledot
chr10	24370000	24270000	24470000	doubledot
chr10	24200000	24100000	24300000	doubledot
chr10	25130000	25030000	25230000	doubledot
chr10	27700000	27600000	27800000	doubledot
chr10	45210000	45110000	45310000	doubledot
chr10	48660000	48560000	48760000	doubledot
chr10	49400000	49300000	49500000	doubledot
chr10	52240000	52140000	52340000	doubledot
chr10	58750000	58650000	58850000	doubledot
chr10	59220000	59120000	59320000	doubledot
chr10	62470000	62370000	62570000	doubledot
chr10	68960000	68860000	69060000	doubledot
chr10	68900000	68800000	69000000	doubledot
chr10	69970000	69870000	70070000	doubledot
chr10	69410000	69310000	69510000	doubledot
chr10	71290000	71190000	71390000	doubledot
chr10	71710000	71610000	71810000	doubledot
chr10	72340000	72240000	72440000	doubledot
chr10	73070000	72970000	73170000	doubledot
chr10	72950000	72850000	73050000	doubledot
chr10	74240000	74140000	74340000	doubledot
chr10	79320000	79220000	79420000	doubledot
chr10	79260000	79160000	79360000	doubledot
chr10	80350000	80250000	80450000	doubledot
chr10	80620000	80520000	80720000	doubledot
chr10	84220000	84120000	84320000	doubledot
chr10	84620000	84520000	84720000	doubledot
chr10	86920000	86820000	87020000	doubledot
chr10	87820000	87720000	87920000	doubledot
chr10	88560000	88460000	88660000	doubledot
chr10	90870000	90770000	90970000	doubledot
chr10	91290000	91190000	91390000	doubledot
chr10	93850000	93750000	93950000	doubledot
chr10	95180000	95080000	95280000	doubledot
chr10	96580000	96480000	96680000	doubledot
chr10	98130000	98030000	98230000	doubledot
chr10	98250000	98150000	98350000	doubledot
chr10	98410000	98310000	98510000	doubledot
chr10	99380000	99280000	99480000	doubledot
chr10	101150000	101050000	101250000	doubledot
chr10	102110000	102010000	102210000	doubledot
chr10	101780000	101680000	101880000	doubledot
chr10	101590000	101490000	101690000	doubledot
chr10	103570000	103470000	103670000	doubledot
chr10	103350000	103250000	103450000	doubledot
chr10	103080000	102980000	103180000	doubledot
chr10	103690000	103590000	103790000	doubledot
chr10	103870000	103770000	103970000	doubledot
chr10	110290000	110190000	110390000	doubledot
chr10	110710000	110610000	110810000	doubledot
chr10	110610000	110510000	110710000	doubledot
chr10	117200000	117100000	117300000	doubledot
chr10	117480000	117380000	117580000	doubledot
chr10	118260000	118160000	118360000	doubledot
chr10	119000000	118900000	119100000	doubledot
chr10	119190000	119090000	119290000	doubledot
chr10	121740000	121640000	121840000	doubledot
chr10	122990000	122890000	123090000	doubledot
chr10	123570000	123470000	123670000	doubledot
chr10	128210000	128110000	128310000	doubledot
chr10	12720000	12620000	12820000	doubledot
chr10	14820000	14720000	14920000	doubledot
chr10	14980000	14880000	15080000	doubledot
chr10	15750000	15650000	15850000	doubledot
chr10	17450000	17350000	17550000	doubledot
chr10	21490000	21390000	21590000	doubledot
chr10	26320000	26220000	26420000	doubledot
chr10	28250000	28150000	28350000	doubledot
chr10	33320000	33220000	33420000	doubledot
chr10	45000000	44900000	45100000	doubledot
chr10	47300000	47200000	47400000	doubledot
chr10	48540000	48440000	48640000	doubledot
chr10	50760000	50660000	50860000	doubledot
chr10	58280000	58180000	58380000	doubledot
chr10	58950000	58850000	59050000	doubledot
chr10	68220000	68120000	68320000	doubledot
chr10	68800000	68700000	68900000	doubledot
chr10	69210000	69110000	69310000	doubledot
chr10	69640000	69540000	69740000	doubledot
chr10	69880000	69780000	69980000	doubledot
chr10	70540000	70440000	70640000	doubledot
chr10	73490000	73390000	73590000	doubledot
chr10	75110000	75010000	75210000	doubledot
chr10	84400000	84300000	84500000	doubledot
chr10	90730000	90630000	90830000	doubledot
chr10	91740000	91640000	91840000	doubledot
chr10	92040000	91940000	92140000	doubledot
chr10	92460000	92360000	92560000	doubledot
chr10	93360000	93260000	93460000	doubledot
chr10	94330000	94230000	94430000	doubledot
chr10	95380000	95280000	95480000	doubledot
chr10	97030000	96930000	97130000	doubledot
chr10	100900000	100800000	101000000	doubledot
chr10	101230000	101130000	101330000	doubledot
chr10	101480000	101380000	101580000	doubledot
chr10	102500000	102400000	102600000	doubledot
chr10	103490000	103390000	103590000	doubledot
chr10	110110000	110010000	110210000	doubledot
chr10	114460000	114360000	114560000	doubledot
chr10	122260000	122160000	122360000	doubledot
chr10	125910000	125810000	126010000	doubledot
chr17	2330000	2230000	2430000	doubledot
chr17	2720000	2620000	2820000	doubledot
chr17	3680000	3580000	3780000	doubledot
chr17	5070000	4970000	5170000	doubledot
chr17	5470000	5370000	5570000	doubledot
chr17	6640000	6540000	6740000	doubledot
chr17	7020000	6920000	7120000	doubledot
chr17	7200000	7100000	7300000	doubledot
chr17	9870000	9770000	9970000	doubledot
chr17	9750000	9650000	9850000	doubledot
chr17	10720000	10620000	10820000	doubledot
chr17	10640000	10540000	10740000	doubledot
chr17	10860000	10760000	10960000	doubledot
chr17	11980000	11880000	12080000	doubledot
chr17	13030000	12930000	13130000	doubledot
chr17	13580000	13480000	13680000	doubledot
chr17	15190000	15090000	15290000	doubledot
chr17	15540000	15440000	15640000	doubledot
chr17	16010000	15910000	16110000	doubledot
chr17	16690000	16590000	16790000	doubledot
chr17	16780000	16680000	16880000	doubledot
chr17	19500000	19400000	19600000	doubledot
chr17	21760000	21660000	21860000	doubledot
chr17	28330000	28230000	28430000	doubledot
chr17	28440000	28340000	28540000	doubledot
chr17	28540000	28440000	28640000	doubledot
chr17	28950000	28850000	29050000	doubledot
chr17	28690000	28590000	28790000	doubledot
chr17	29130000	29030000	29230000	doubledot
chr17	29580000	29480000	29680000	doubledot
chr17	30780000	30680000	30880000	doubledot
chr17	32450000	32350000	32550000	doubledot
chr17	32190000	32090000	32290000	doubledot
chr17	32970000	32870000	33070000	doubledot
chr17	34370000	34270000	34470000	doubledot
chr17	35570000	35470000	35670000	doubledot
chr17	36180000	36080000	36280000	doubledot
chr17	37640000	37540000	37740000	doubledot
chr17	39620000	39520000	39720000	doubledot
chr17	41690000	41590000	41790000	doubledot
chr17	43280000	43180000	43380000	doubledot
chr17	44360000	44260000	44460000	doubledot
chr17	45140000	45040000	45240000	doubledot
chr17	47820000	47720000	47920000	doubledot
chr17	47660000	47560000	47760000	doubledot
chr17	48640000	48540000	48740000	doubledot
chr17	49210000	49110000	49310000	doubledot
chr17	50340000	50240000	50440000	doubledot
chr17	54930000	54830000	55030000	doubledot
chr17	56790000	56690000	56890000	doubledot
chr17	56990000	56890000	57090000	doubledot
chr17	58240000	58140000	58340000	doubledot
chr17	57810000	57710000	57910000	doubledot
chr17	58500000	58400000	58600000	doubledot
chr17	60060000	59960000	60160000	doubledot
chr17	61590000	61490000	61690000	doubledot
chr17	62240000	62140000	62340000	doubledot
chr17	63830000	63730000	63930000	doubledot
chr17	64770000	64670000	64870000	doubledot
chr17	66190000	66090000	66290000	doubledot
chr17	68500000	68400000	68600000	doubledot
chr17	69270000	69170000	69370000	doubledot
chr17	70630000	70530000	70730000	doubledot
chr17	72550000	72450000	72650000	doubledot
chr17	74220000	74120000	74320000	doubledot
chr17	74730000	74630000	74830000	doubledot
chr17	75860000	75760000	75960000	doubledot
chr17	75780000	75680000	75880000	doubledot
chr17	76730000	76630000	76830000	doubledot
chr17	77300000	77200000	77400000	doubledot
chr17	78210000	78110000	78310000	doubledot
chr17	79000000	78900000	79100000	doubledot
chr17	79740000	79640000	79840000	doubledot
chr17	80990000	80890000	81090000	doubledot
chr17	81520000	81420000	81620000	doubledot
chr17	81680000	81580000	81780000	doubledot
chr17	1670000	1570000	1770000	doubledot
chr17	4920000	4820000	5020000	doubledot
chr17	5190000	5090000	5290000	doubledot
chr17	13270000	13170000	13370000	doubledot
chr17	21290000	21190000	21390000	doubledot
chr17	35930000	35830000	36030000	doubledot
chr17	43720000	43620000	43820000	doubledot
chr17	47510000	47410000	47610000	doubledot
chr17	48020000	47920000	48120000	doubledot
chr17	56570000	56470000	56670000	doubledot
chr17	63720000	63620000	63820000	doubledot
chr17	65190000	65090000	65290000	doubledot
chr17	75420000	75320000	75520000	doubledot
chr17	76510000	76410000	76610000	doubledot
chr17	79070000	78970000	79170000	doubledot
chr17	82110000	82010000	82210000	doubledot
chr17	82210000	82110000	82310000	doubledot
chr17	8320000	8220000	8420000	doubledot
chr17	21600000	21500000	21700000	doubledot
chr17	41810000	41710000	41910000	doubledot
chr17	47940000	47840000	48040000	doubledot
chr17	50110000	50010000	50210000	doubledot
chr17	69530000	69430000	69630000	doubledot
chr17	78080000	77980000	78180000	doubledot
chr17	76410000	76310000	76510000	doubledot
chr17	3030000	2930000	3130000	doubledot
chr17	3860000	3760000	3960000	doubledot
chr17	4440000	4340000	4540000	doubledot
chr17	4540000	4440000	4640000	doubledot
chr17	4650000	4550000	4750000	doubledot
chr17	6460000	6360000	6560000	doubledot
chr17	7700000	7600000	7800000	doubledot
chr17	7330000	7230000	7430000	doubledot
chr17	7570000	7470000	7670000	doubledot
chr17	9550000	9450000	9650000	doubledot
chr17	10300000	10200000	10400000	doubledot
chr17	11890000	11790000	11990000	doubledot
chr17	11780000	11680000	11880000	doubledot
chr17	17270000	17170000	17370000	doubledot
chr17	17020000	16920000	17120000	doubledot
chr17	17690000	17590000	17790000	doubledot
chr17	18140000	18040000	18240000	doubledot
chr17	17940000	17840000	18040000	doubledot
chr17	21010000	20910000	21110000	doubledot
chr17	30100000	30000000	30200000	doubledot
chr17	31920000	31820000	32020000	doubledot
chr17	31530000	31430000	31630000	doubledot
chr17	32760000	32660000	32860000	doubledot
chr17	34940000	34840000	35040000	doubledot
chr17	35150000	35050000	35250000	doubledot
chr17	35810000	35710000	35910000	doubledot
chr17	36550000	36450000	36650000	doubledot
chr17	37130000	37030000	37230000	doubledot
chr17	38410000	38310000	38510000	doubledot
chr17	38720000	38620000	38820000	doubledot
chr17	38870000	38770000	38970000	doubledot
chr17	40200000	40100000	40300000	doubledot
chr17	38960000	38860000	39060000	doubledot
chr17	40340000	40240000	40440000	doubledot
chr17	40580000	40480000	40680000	doubledot
chr17	40790000	40690000	40890000	doubledot
chr17	41520000	41420000	41620000	doubledot
chr17	41930000	41830000	42030000	doubledot
chr17	42140000	42040000	42240000	doubledot
chr17	42550000	42450000	42650000	doubledot
chr17	42970000	42870000	43070000	doubledot
chr17	42820000	42720000	42920000	doubledot
chr17	43850000	43750000	43950000	doubledot
chr17	44020000	43920000	44120000	doubledot
chr17	44170000	44070000	44270000	doubledot
chr17	43550000	43450000	43650000	doubledot
chr17	43780000	43680000	43880000	doubledot
chr17	44740000	44640000	44840000	doubledot
chr17	44890000	44790000	44990000	doubledot
chr17	45370000	45270000	45470000	doubledot
chr17	45930000	45830000	46030000	doubledot
chr17	47330000	47230000	47430000	doubledot
chr17	49060000	48960000	49160000	doubledot
chr17	49560000	49460000	49660000	doubledot
chr17	49800000	49700000	49900000	doubledot
chr17	50460000	50360000	50560000	doubledot
chr17	50720000	50620000	50820000	doubledot
chr17	55520000	55420000	55620000	doubledot
chr17	57110000	57010000	57210000	doubledot
chr17	59540000	59440000	59640000	doubledot
chr17	60670000	60570000	60770000	doubledot
chr17	61410000	61310000	61510000	doubledot
chr17	63410000	63310000	63510000	doubledot
chr17	62980000	62880000	63080000	doubledot
chr17	63620000	63520000	63720000	doubledot
chr17	64140000	64040000	64240000	doubledot
chr17	64300000	64200000	64400000	doubledot
chr17	64420000	64320000	64520000	doubledot
chr17	66690000	66590000	66790000	doubledot
chr17	67350000	67250000	67450000	doubledot
chr17	68760000	68660000	68860000	doubledot
chr17	71110000	71010000	71210000	doubledot
chr17	71460000	71360000	71560000	doubledot
chr17	72100000	72000000	72200000	doubledot
chr17	73220000	73120000	73320000	doubledot
chr17	73410000	73310000	73510000	doubledot
chr17	74870000	74770000	74970000	doubledot
chr17	74530000	74430000	74630000	doubledot
chr17	75240000	75140000	75340000	doubledot
chr17	75540000	75440000	75640000	doubledot
chr17	75980000	75880000	76080000	doubledot
chr17	76300000	76200000	76400000	doubledot
chr17	77510000	77410000	77610000	doubledot
chr17	77830000	77730000	77930000	doubledot
chr17	78440000	78340000	78540000	doubledot
chr17	80400000	80300000	80500000	doubledot
chr17	81120000	81020000	81220000	doubledot
chr17	81240000	81140000	81340000	doubledot
chr17	2800000	2700000	2900000	doubledot
chr17	7860000	7760000	7960000	doubledot
chr17	8060000	7960000	8160000	doubledot
chr17	16530000	16430000	16630000	doubledot
chr17	21520000	21420000	21620000	doubledot
chr17	30340000	30240000	30440000	doubledot
chr17	30980000	30880000	31080000	doubledot
chr17	32350000	32250000	32450000	doubledot
chr17	32640000	32540000	32740000	doubledot
chr17	34530000	34430000	34630000	doubledot
chr17	42300000	42200000	42400000	doubledot
chr17	45240000	45140000	45340000	doubledot
chr17	48150000	48050000	48250000	doubledot
chr17	48880000	48780000	48980000	doubledot
chr17	49410000	49310000	49510000	doubledot
chr17	49700000	49600000	49800000	doubledot
chr17	50020000	49920000	50120000	doubledot
chr17	50970000	50870000	51070000	doubledot
chr17	57230000	57130000	57330000	doubledot
chr17	57720000	57620000	57820000	doubledot
chr17	58680000	58580000	58780000	doubledot
chr17	59690000	59590000	59790000	doubledot
chr17	63090000	62990000	63190000	doubledot
chr17	64030000	63930000	64130000	doubledot
chr17	65990000	65890000	66090000	doubledot
chr17	68210000	68110000	68310000	doubledot
chr17	72720000	72620000	72820000	doubledot
chr17	75040000	74940000	75140000	doubledot
chr17	77080000	76980000	77180000	doubledot
chr17	78020000	77920000	78120000	doubledot
chr17	79410000	79310000	79510000	doubledot
chr17	81890000	81790000	81990000	doubledot
chr17	82030000	81930000	82130000	doubledot
chr17	82340000	82240000	82440000	doubledot
chr17	82420000	82320000	82520000	doubledot
chr16	18830000	18730000	18930000	doubledot
chr16	1960000	1860000	2060000	doubledot
chr16	2990000	2890000	3090000	doubledot
chr16	9150000	9050000	9250000	doubledot
chr16	10920000	10820000	11020000	doubledot
chr16	12100000	12000000	12200000	doubledot
chr16	13890000	13790000	13990000	doubledot
chr16	21580000	21480000	21680000	doubledot
chr16	24520000	24420000	24620000	doubledot
chr16	50800000	50700000	50900000	doubledot
chr16	53470000	53370000	53570000	doubledot
chr16	58770000	58670000	58870000	doubledot
chr16	67480000	67380000	67580000	doubledot
chr16	68290000	68190000	68390000	doubledot
chr16	68070000	67970000	68170000	doubledot
chr16	68350000	68250000	68450000	doubledot
chr16	70760000	70660000	70860000	doubledot
chr16	74280000	74180000	74380000	doubledot
chr16	75150000	75050000	75250000	doubledot
chr16	75630000	75530000	75730000	doubledot
chr16	75780000	75680000	75880000	doubledot
chr16	77180000	77080000	77280000	doubledot
chr16	78100000	78000000	78200000	doubledot
chr16	81890000	81790000	81990000	doubledot
chr16	83900000	83800000	84000000	doubledot
chr16	84500000	84400000	84600000	doubledot
chr16	85740000	85640000	85840000	doubledot
chr16	87380000	87280000	87480000	doubledot
chr16	88590000	88490000	88690000	doubledot
chr16	8500000	8400000	8600000	doubledot
chr16	29660000	29560000	29760000	doubledot
chr16	49950000	49850000	50050000	doubledot
chr16	50890000	50790000	50990000	doubledot
chr16	87700000	87600000	87800000	doubledot
chr16	87760000	87660000	87860000	doubledot
chr16	46930000	46830000	47030000	doubledot
chr16	47020000	46920000	47120000	doubledot
chr16	88800000	88700000	88900000	doubledot
chr16	3540000	3440000	3640000	doubledot
chr16	3640000	3540000	3740000	doubledot
chr16	4420000	4320000	4520000	doubledot
chr16	3910000	3810000	4010000	doubledot
chr16	10210000	10110000	10310000	doubledot
chr16	10510000	10410000	10610000	doubledot
chr16	11370000	11270000	11470000	doubledot
chr16	11260000	11160000	11360000	doubledot
chr16	11730000	11630000	11830000	doubledot
chr16	14280000	14180000	14380000	doubledot
chr16	15920000	15820000	16020000	doubledot
chr16	19540000	19440000	19640000	doubledot
chr16	19890000	19790000	19990000	doubledot
chr16	20680000	20580000	20780000	doubledot
chr16	22270000	22170000	22370000	doubledot
chr16	23470000	23370000	23570000	doubledot
chr16	24040000	23940000	24140000	doubledot
chr16	27480000	27380000	27580000	doubledot
chr16	28220000	28120000	28320000	doubledot
chr16	28100000	28000000	28200000	doubledot
chr16	27870000	27770000	27970000	doubledot
chr16	28970000	28870000	29070000	doubledot
chr16	30630000	30530000	30730000	doubledot
chr16	30070000	29970000	30170000	doubledot
chr16	30700000	30600000	30800000	doubledot
chr16	30940000	30840000	31040000	doubledot
chr16	48180000	48080000	48280000	doubledot
chr16	48640000	48540000	48740000	doubledot
chr16	49390000	49290000	49490000	doubledot
chr16	57530000	57430000	57630000	doubledot
chr16	57170000	57070000	57270000	doubledot
chr16	57060000	56960000	57160000	doubledot
chr16	57420000	57320000	57520000	doubledot
chr16	58010000	57910000	58110000	doubledot
chr16	58130000	58030000	58230000	doubledot
chr16	57740000	57640000	57840000	doubledot
chr16	58280000	58180000	58380000	doubledot
chr16	66890000	66790000	66990000	doubledot
chr16	67660000	67560000	67760000	doubledot
chr16	67950000	67850000	68050000	doubledot
chr16	69140000	69040000	69240000	doubledot
chr16	69320000	69220000	69420000	doubledot
chr16	70110000	70010000	70210000	doubledot
chr16	68850000	68750000	68950000	doubledot
chr16	70250000	70150000	70350000	doubledot
chr16	69770000	69670000	69870000	doubledot
chr16	69950000	69850000	70050000	doubledot
chr16	70350000	70250000	70450000	doubledot
chr16	71430000	71330000	71530000	doubledot
chr16	72110000	72010000	72210000	doubledot
chr16	72480000	72380000	72580000	doubledot
chr16	72830000	72730000	72930000	doubledot
chr16	74660000	74560000	74760000	doubledot
chr16	75950000	75850000	76050000	doubledot
chr16	77030000	76930000	77130000	doubledot
chr16	81010000	80910000	81110000	doubledot
chr16	81340000	81240000	81440000	doubledot
chr16	81750000	81650000	81850000	doubledot
chr16	85070000	84970000	85170000	doubledot
chr16	84140000	84040000	84240000	doubledot
chr16	84230000	84130000	84330000	doubledot
chr16	84740000	84640000	84840000	doubledot
chr16	86030000	85930000	86130000	doubledot
chr16	86540000	86440000	86640000	doubledot
chr16	87930000	87830000	88030000	doubledot
chr16	89240000	89140000	89340000	doubledot
chr16	1110000	1010000	1210000	doubledot
chr16	2730000	2630000	2830000	doubledot
chr16	3160000	3060000	3260000	doubledot
chr16	4260000	4160000	4360000	doubledot
chr16	4620000	4520000	4720000	doubledot
chr16	9280000	9180000	9380000	doubledot
chr16	10740000	10640000	10840000	doubledot
chr16	11500000	11400000	11600000	doubledot
chr16	14400000	14300000	14500000	doubledot
chr16	15410000	15310000	15510000	doubledot
chr16	20410000	20310000	20510000	doubledot
chr16	21130000	21030000	21230000	doubledot
chr16	24290000	24190000	24390000	doubledot
chr16	30420000	30320000	30520000	doubledot
chr16	31190000	31090000	31290000	doubledot
chr16	52950000	52850000	53050000	doubledot
chr16	53520000	53420000	53620000	doubledot
chr16	55450000	55350000	55550000	doubledot
chr16	55710000	55610000	55810000	doubledot
chr16	57890000	57790000	57990000	doubledot
chr16	58500000	58400000	58600000	doubledot
chr16	67220000	67120000	67320000	doubledot
chr16	69680000	69580000	69780000	doubledot
chr16	71630000	71530000	71730000	doubledot
chr16	74410000	74310000	74510000	doubledot
chr16	75440000	75340000	75540000	doubledot
chr16	78290000	78190000	78390000	doubledot
chr16	81220000	81120000	81320000	doubledot
chr16	81630000	81530000	81730000	doubledot
chr16	85000000	84900000	85100000	doubledot
chr16	85300000	85200000	85400000	doubledot
chr16	87100000	87000000	87200000	doubledot
chr16	88440000	88340000	88540000	doubledot
chr15	34010000	33910000	34110000	doubledot
chr15	34990000	34890000	35090000	doubledot
chr15	37930000	37830000	38030000	doubledot
chr15	40020000	39920000	40120000	doubledot
chr15	41410000	41310000	41510000	doubledot
chr15	41290000	41190000	41390000	doubledot
chr15	43350000	43250000	43450000	doubledot
chr15	43810000	43710000	43910000	doubledot
chr15	44550000	44450000	44650000	doubledot
chr15	45670000	45570000	45770000	doubledot
chr15	48100000	48000000	48200000	doubledot
chr15	48820000	48720000	48920000	doubledot
chr15	51520000	51420000	51620000	doubledot
chr15	52200000	52100000	52300000	doubledot
chr15	52750000	52650000	52850000	doubledot
chr15	55180000	55080000	55280000	doubledot
chr15	55460000	55360000	55560000	doubledot
chr15	57550000	57450000	57650000	doubledot
chr15	58200000	58100000	58300000	doubledot
chr15	59680000	59580000	59780000	doubledot
chr15	64120000	64020000	64220000	doubledot
chr15	65020000	64920000	65120000	doubledot
chr15	66580000	66480000	66680000	doubledot
chr15	66500000	66400000	66600000	doubledot
chr15	66910000	66810000	67010000	doubledot
chr15	68230000	68130000	68330000	doubledot
chr15	69460000	69360000	69560000	doubledot
chr15	70570000	70470000	70670000	doubledot
chr15	72190000	72090000	72290000	doubledot
chr15	73920000	73820000	74020000	doubledot
chr15	74350000	74250000	74450000	doubledot
chr15	75300000	75200000	75400000	doubledot
chr15	75800000	75700000	75900000	doubledot
chr15	77900000	77800000	78000000	doubledot
chr15	78870000	78770000	78970000	doubledot
chr15	79260000	79160000	79360000	doubledot
chr15	80400000	80300000	80500000	doubledot
chr15	85810000	85710000	85910000	doubledot
chr15	88460000	88360000	88560000	doubledot
chr15	88860000	88760000	88960000	doubledot
chr15	89230000	89130000	89330000	doubledot
chr15	91040000	90940000	91140000	doubledot
chr15	91280000	91180000	91380000	doubledot
chr15	92950000	92850000	93050000	doubledot
chr15	92700000	92600000	92800000	doubledot
chr15	98420000	98320000	98520000	doubledot
chr15	33210000	33110000	33310000	doubledot
chr15	48290000	48190000	48390000	doubledot
chr15	78990000	78890000	79090000	doubledot
chr15	86130000	86030000	86230000	doubledot
chr15	89600000	89500000	89700000	doubledot
chr15	93080000	92980000	93180000	doubledot
chr15	94150000	94050000	94250000	doubledot
chr15	99800000	99700000	99900000	doubledot
chr15	39910000	39810000	40010000	doubledot
chr15	64950000	64850000	65050000	doubledot
chr15	23650000	23550000	23750000	doubledot
chr15	25600000	25500000	25700000	doubledot
chr15	38710000	38610000	38810000	doubledot
chr15	39630000	39530000	39730000	doubledot
chr15	40280000	40180000	40380000	doubledot
chr15	40880000	40780000	40980000	doubledot
chr15	41950000	41850000	42050000	doubledot
chr15	43180000	43080000	43280000	doubledot
chr15	45100000	45000000	45200000	doubledot
chr15	45440000	45340000	45540000	doubledot
chr15	50140000	50040000	50240000	doubledot
chr15	51400000	51300000	51500000	doubledot
chr15	51790000	51690000	51890000	doubledot
chr15	51930000	51830000	52030000	doubledot
chr15	56450000	56350000	56550000	doubledot
chr15	57320000	57220000	57420000	doubledot
chr15	60560000	60460000	60660000	doubledot
chr15	61840000	61740000	61940000	doubledot
chr15	63430000	63330000	63530000	doubledot
chr15	65180000	65080000	65280000	doubledot
chr15	64690000	64590000	64790000	doubledot
chr15	65890000	65790000	65990000	doubledot
chr15	66300000	66200000	66400000	doubledot
chr15	67320000	67220000	67420000	doubledot
chr15	67440000	67340000	67540000	doubledot
chr15	67830000	67730000	67930000	doubledot
chr15	68950000	68850000	69050000	doubledot
chr15	70900000	70800000	71000000	doubledot
chr15	71740000	71640000	71840000	doubledot
chr15	72310000	72210000	72410000	doubledot
chr15	73260000	73160000	73360000	doubledot
chr15	73550000	73450000	73650000	doubledot
chr15	73760000	73660000	73860000	doubledot
chr15	74050000	73950000	74150000	doubledot
chr15	74970000	74870000	75070000	doubledot
chr15	74620000	74520000	74720000	doubledot
chr15	76150000	76050000	76250000	doubledot
chr15	76960000	76860000	77060000	doubledot
chr15	76880000	76780000	76980000	doubledot
chr15	77080000	76980000	77180000	doubledot
chr15	77560000	77460000	77660000	doubledot
chr15	78280000	78180000	78380000	doubledot
chr15	78580000	78480000	78680000	doubledot
chr15	80990000	80890000	81090000	doubledot
chr15	81100000	81000000	81200000	doubledot
chr15	81270000	81170000	81370000	doubledot
chr15	83430000	83330000	83530000	doubledot
chr15	85220000	85120000	85320000	doubledot
chr15	89320000	89220000	89420000	doubledot
chr15	90270000	90170000	90370000	doubledot
chr15	90110000	90010000	90210000	doubledot
chr15	92080000	91980000	92180000	doubledot
chr15	99230000	99130000	99330000	doubledot
chr15	99090000	98990000	99190000	doubledot
chr15	25280000	25180000	25380000	doubledot
chr15	33040000	32940000	33140000	doubledot
chr15	33740000	33640000	33840000	doubledot
chr15	35280000	35180000	35380000	doubledot
chr15	38440000	38340000	38540000	doubledot
chr15	39770000	39670000	39870000	doubledot
chr15	41830000	41730000	41930000	doubledot
chr15	42120000	42020000	42220000	doubledot
chr15	44810000	44710000	44910000	doubledot
chr15	55640000	55540000	55740000	doubledot
chr15	57710000	57610000	57810000	doubledot
chr15	59530000	59430000	59630000	doubledot
chr15	60330000	60230000	60430000	doubledot
chr15	62090000	61990000	62190000	doubledot
chr15	63600000	63500000	63700000	doubledot
chr15	64390000	64290000	64490000	doubledot
chr15	67190000	67090000	67290000	doubledot
chr15	67540000	67440000	67640000	doubledot
chr15	68400000	68300000	68500000	doubledot
chr15	68700000	68600000	68800000	doubledot
chr15	71450000	71350000	71550000	doubledot
chr15	73660000	73560000	73760000	doubledot
chr15	74770000	74670000	74870000	doubledot
chr15	75450000	75350000	75550000	doubledot
chr15	78110000	78010000	78210000	doubledot
chr15	78760000	78660000	78860000	doubledot
chr15	79340000	79240000	79440000	doubledot
chr15	84970000	84870000	85070000	doubledot
chr15	89020000	88920000	89120000	doubledot
chr15	90930000	90830000	91030000	doubledot
chr15	98660000	98560000	98760000	doubledot
chr15	98890000	98790000	98990000	doubledot
chr14	21590000	21490000	21690000	doubledot
chr14	22520000	22420000	22620000	doubledot
chr14	24470000	24370000	24570000	doubledot
chr14	32540000	32440000	32640000	doubledot
chr14	34350000	34250000	34450000	doubledot
chr14	33800000	33700000	33900000	doubledot
chr14	34550000	34450000	34650000	doubledot
chr14	35850000	35750000	35950000	doubledot
chr14	37200000	37100000	37300000	doubledot
chr14	37890000	37790000	37990000	doubledot
chr14	39470000	39370000	39570000	doubledot
chr14	49570000	49470000	49670000	doubledot
chr14	50930000	50830000	51030000	doubledot
chr14	51990000	51890000	52090000	doubledot
chr14	54440000	54340000	54540000	doubledot
chr14	55020000	54920000	55120000	doubledot
chr14	55400000	55300000	55500000	doubledot
chr14	55200000	55100000	55300000	doubledot
chr14	55680000	55580000	55780000	doubledot
chr14	57430000	57330000	57530000	doubledot
chr14	58420000	58320000	58520000	doubledot
chr14	59490000	59390000	59590000	doubledot
chr14	60560000	60460000	60660000	doubledot
chr14	61850000	61750000	61950000	doubledot
chr14	63350000	63250000	63450000	doubledot
chr14	64520000	64420000	64620000	doubledot
chr14	64970000	64870000	65070000	doubledot
chr14	65100000	65000000	65200000	doubledot
chr14	67370000	67270000	67470000	doubledot
chr14	67790000	67690000	67890000	doubledot
chr14	69520000	69420000	69620000	doubledot
chr14	71010000	70910000	71110000	doubledot
chr14	72980000	72880000	73080000	doubledot
chr14	74080000	73980000	74180000	doubledot
chr14	74850000	74750000	74950000	doubledot
chr14	75660000	75560000	75760000	doubledot
chr14	76790000	76690000	76890000	doubledot
chr14	76680000	76580000	76780000	doubledot
chr14	77120000	77020000	77220000	doubledot
chr14	77840000	77740000	77940000	doubledot
chr14	78000000	77900000	78100000	doubledot
chr14	81580000	81480000	81680000	doubledot
chr14	88140000	88040000	88240000	doubledot
chr14	90250000	90150000	90350000	doubledot
chr14	91300000	91200000	91400000	doubledot
chr14	92680000	92580000	92780000	doubledot
chr14	92810000	92710000	92910000	doubledot
chr14	93930000	93830000	94030000	doubledot
chr14	94650000	94550000	94750000	doubledot
chr14	95530000	95430000	95630000	doubledot
chr14	96530000	96430000	96630000	doubledot
chr14	99460000	99360000	99560000	doubledot
chr14	100680000	100580000	100780000	doubledot
chr14	101950000	101850000	102050000	doubledot
chr14	101680000	101580000	101780000	doubledot
chr14	102350000	102250000	102450000	doubledot
chr14	103540000	103440000	103640000	doubledot
chr14	105530000	105430000	105630000	doubledot
chr14	20690000	20590000	20790000	doubledot
chr14	20980000	20880000	21080000	doubledot
chr14	59590000	59490000	59690000	doubledot
chr14	60230000	60130000	60330000	doubledot
chr14	74300000	74200000	74400000	doubledot
chr14	75550000	75450000	75650000	doubledot
chr14	90850000	90750000	90950000	doubledot
chr14	100190000	100090000	100290000	doubledot
chr14	99310000	99210000	99410000	doubledot
chr14	94570000	94470000	94670000	doubledot
chr14	22910000	22810000	23010000	doubledot
chr14	23570000	23470000	23670000	doubledot
chr14	23080000	22980000	23180000	doubledot
chr14	23310000	23210000	23410000	doubledot
chr14	23460000	23360000	23560000	doubledot
chr14	23950000	23850000	24050000	doubledot
chr14	30520000	30420000	30620000	doubledot
chr14	31460000	31360000	31560000	doubledot
chr14	35430000	35330000	35530000	doubledot
chr14	36050000	35950000	36150000	doubledot
chr14	39010000	38910000	39110000	doubledot
chr14	38890000	38790000	38990000	doubledot
chr14	50540000	50440000	50640000	doubledot
chr14	50280000	50180000	50380000	doubledot
chr14	51780000	51680000	51880000	doubledot
chr14	53410000	53310000	53510000	doubledot
chr14	56480000	56380000	56580000	doubledot
chr14	58260000	58160000	58360000	doubledot
chr14	58070000	57970000	58170000	doubledot
chr14	59110000	59010000	59210000	doubledot
chr14	58630000	58530000	58730000	doubledot
chr14	58990000	58890000	59090000	doubledot
chr14	59950000	59850000	60050000	doubledot
chr14	61280000	61180000	61380000	doubledot
chr14	62150000	62050000	62250000	doubledot
chr14	63140000	63040000	63240000	doubledot
chr14	63790000	63690000	63890000	doubledot
chr14	64320000	64220000	64420000	doubledot
chr14	64010000	63910000	64110000	doubledot
chr14	64630000	64530000	64730000	doubledot
chr14	66120000	66020000	66220000	doubledot
chr14	66300000	66200000	66400000	doubledot
chr14	65970000	65870000	66070000	doubledot
chr14	68860000	68760000	68960000	doubledot
chr14	68240000	68140000	68340000	doubledot
chr14	69120000	69020000	69220000	doubledot
chr14	69230000	69130000	69330000	doubledot
chr14	69780000	69680000	69880000	doubledot
chr14	70820000	70720000	70920000	doubledot
chr14	70060000	69960000	70160000	doubledot
chr14	70590000	70490000	70690000	doubledot
chr14	72480000	72380000	72580000	doubledot
chr14	73150000	73050000	73250000	doubledot
chr14	73640000	73540000	73740000	doubledot
chr14	73900000	73800000	74000000	doubledot
chr14	73480000	73380000	73580000	doubledot
chr14	74500000	74400000	74600000	doubledot
chr14	75110000	75010000	75210000	doubledot
chr14	75310000	75210000	75410000	doubledot
chr14	76000000	75900000	76100000	doubledot
chr14	76420000	76320000	76520000	doubledot
chr14	88990000	88890000	89090000	doubledot
chr14	89940000	89840000	90040000	doubledot
chr14	90730000	90630000	90830000	doubledot
chr14	90400000	90300000	90500000	doubledot
chr14	92020000	91920000	92120000	doubledot
chr14	92130000	92030000	92230000	doubledot
chr14	92480000	92380000	92580000	doubledot
chr14	93190000	93090000	93290000	doubledot
chr14	94020000	93920000	94120000	doubledot
chr14	95420000	95320000	95520000	doubledot
chr14	96050000	95950000	96150000	doubledot
chr14	97180000	97080000	97280000	doubledot
chr14	99950000	99850000	100050000	doubledot
chr14	100840000	100740000	100940000	doubledot
chr14	102960000	102860000	103060000	doubledot
chr14	103380000	103280000	103480000	doubledot
chr14	103990000	103890000	104090000	doubledot
chr14	103730000	103630000	103830000	doubledot
chr14	104700000	104600000	104800000	doubledot
chr14	104870000	104770000	104970000	doubledot
chr14	105090000	104990000	105190000	doubledot
chr14	105180000	105080000	105280000	doubledot
chr14	105350000	105250000	105450000	doubledot
chr14	21190000	21090000	21290000	doubledot
chr14	23700000	23600000	23800000	doubledot
chr14	24100000	24000000	24200000	doubledot
chr14	24310000	24210000	24410000	doubledot
chr14	31890000	31790000	31990000	doubledot
chr14	32270000	32170000	32370000	doubledot
chr14	32710000	32610000	32810000	doubledot
chr14	33670000	33570000	33770000	doubledot
chr14	37660000	37560000	37760000	doubledot
chr14	50140000	50040000	50240000	doubledot
chr14	50800000	50700000	50900000	doubledot
chr14	53520000	53420000	53620000	doubledot
chr14	54360000	54260000	54460000	doubledot
chr14	54560000	54460000	54660000	doubledot
chr14	63630000	63530000	63730000	doubledot
chr14	64780000	64680000	64880000	doubledot
chr14	67150000	67050000	67250000	doubledot
chr14	67920000	67820000	68020000	doubledot
chr14	71130000	71030000	71230000	doubledot
chr14	71720000	71620000	71820000	doubledot
chr14	73290000	73190000	73390000	doubledot
chr14	74580000	74480000	74680000	doubledot
chr14	90070000	89970000	90170000	doubledot
chr14	92900000	92800000	93000000	doubledot
chr14	93640000	93540000	93740000	doubledot
chr14	96280000	96180000	96380000	doubledot
chr14	99270000	99170000	99370000	doubledot
chr14	101240000	101140000	101340000	doubledot
chr14	102140000	102040000	102240000	doubledot
chr19	1860000	1760000	1960000	doubledot
chr19	3510000	3410000	3610000	doubledot
chr19	3990000	3890000	4090000	doubledot
chr19	3290000	3190000	3390000	doubledot
chr19	4230000	4130000	4330000	doubledot
chr19	4680000	4580000	4780000	doubledot
chr19	5690000	5590000	5790000	doubledot
chr19	6910000	6810000	7010000	doubledot
chr19	8260000	8160000	8360000	doubledot
chr19	8580000	8480000	8680000	doubledot
chr19	10060000	9960000	10160000	doubledot
chr19	9850000	9750000	9950000	doubledot
chr19	10870000	10770000	10970000	doubledot
chr19	11550000	11450000	11650000	doubledot
chr19	12920000	12820000	13020000	doubledot
chr19	12690000	12590000	12790000	doubledot
chr19	14540000	14440000	14640000	doubledot
chr19	18420000	18320000	18520000	doubledot
chr19	18280000	18180000	18380000	doubledot
chr19	19010000	18910000	19110000	doubledot
chr19	19520000	19420000	19620000	doubledot
chr19	19660000	19560000	19760000	doubledot
chr19	32240000	32140000	32340000	doubledot
chr19	33200000	33100000	33300000	doubledot
chr19	34420000	34320000	34520000	doubledot
chr19	35020000	34920000	35120000	doubledot
chr19	36140000	36040000	36240000	doubledot
chr19	37860000	37760000	37960000	doubledot
chr19	41840000	41740000	41940000	doubledot
chr19	44670000	44570000	44770000	doubledot
chr19	44540000	44440000	44640000	doubledot
chr19	44910000	44810000	45010000	doubledot
chr19	45390000	45290000	45490000	doubledot
chr19	45700000	45600000	45800000	doubledot
chr19	45810000	45710000	45910000	doubledot
chr19	47910000	47810000	48010000	doubledot
chr19	47250000	47150000	47350000	doubledot
chr19	48610000	48510000	48710000	doubledot
chr19	49880000	49780000	49980000	doubledot
chr19	51110000	51010000	51210000	doubledot
chr19	51710000	51610000	51810000	doubledot
chr19	54450000	54350000	54550000	doubledot
chr19	55700000	55600000	55800000	doubledot
chr19	1270000	1170000	1370000	doubledot
chr19	4470000	4370000	4570000	doubledot
chr19	33410000	33310000	33510000	doubledot
chr19	39120000	39020000	39220000	doubledot
chr19	54110000	54010000	54210000	doubledot
chr19	56350000	56250000	56450000	doubledot
chr19	57180000	57080000	57280000	doubledot
chr19	13270000	13170000	13370000	doubledot
chr19	33140000	33040000	33240000	doubledot
chr19	53780000	53680000	53880000	doubledot
chr19	9090000	8990000	9190000	doubledot
chr19	49070000	48970000	49170000	doubledot
chr19	2630000	2530000	2730000	doubledot
chr19	2410000	2310000	2510000	doubledot
chr19	2930000	2830000	3030000	doubledot
chr19	3630000	3530000	3730000	doubledot
chr19	3740000	3640000	3840000	doubledot
chr19	4820000	4720000	4920000	doubledot
chr19	5030000	4930000	5130000	doubledot
chr19	5990000	5890000	6090000	doubledot
chr19	7060000	6960000	7160000	doubledot
chr19	7330000	7230000	7430000	doubledot
chr19	7920000	7820000	8020000	doubledot
chr19	7530000	7430000	7630000	doubledot
chr19	8700000	8600000	8800000	doubledot
chr19	10250000	10150000	10350000	doubledot
chr19	10420000	10320000	10520000	doubledot
chr19	11240000	11140000	11340000	doubledot
chr19	11130000	11030000	11230000	doubledot
chr19	13160000	13060000	13260000	doubledot
chr19	13770000	13670000	13870000	doubledot
chr19	13860000	13760000	13960000	doubledot
chr19	13580000	13480000	13680000	doubledot
chr19	14120000	14020000	14220000	doubledot
chr19	15580000	15480000	15680000	doubledot
chr19	16020000	15920000	16120000	doubledot
chr19	16180000	16080000	16280000	doubledot
chr19	17280000	17180000	17380000	doubledot
chr19	17060000	16960000	17160000	doubledot
chr19	17390000	17290000	17490000	doubledot
chr19	17890000	17790000	17990000	doubledot
chr19	18170000	18070000	18270000	doubledot
chr19	18880000	18780000	18980000	doubledot
chr19	19140000	19040000	19240000	doubledot
chr19	19800000	19700000	19900000	doubledot
chr19	30680000	30580000	30780000	doubledot
chr19	33770000	33670000	33870000	doubledot
chr19	34160000	34060000	34260000	doubledot
chr19	34730000	34630000	34830000	doubledot
chr19	35250000	35150000	35350000	doubledot
chr19	35510000	35410000	35610000	doubledot
chr19	35970000	35870000	36070000	doubledot
chr19	37890000	37790000	37990000	doubledot
chr19	38210000	38110000	38310000	doubledot
chr19	38370000	38270000	38470000	doubledot
chr19	38940000	38840000	39040000	doubledot
chr19	38510000	38410000	38610000	doubledot
chr19	40240000	40140000	40340000	doubledot
chr19	40640000	40540000	40740000	doubledot
chr19	40130000	40030000	40230000	doubledot
chr19	40820000	40720000	40920000	doubledot
chr19	41380000	41280000	41480000	doubledot
chr19	41150000	41050000	41250000	doubledot
chr19	42070000	41970000	42170000	doubledot
chr19	42570000	42470000	42670000	doubledot
chr19	43190000	43090000	43290000	doubledot
chr19	43520000	43420000	43620000	doubledot
chr19	43420000	43320000	43520000	doubledot
chr19	42770000	42670000	42870000	doubledot
chr19	43090000	42990000	43190000	doubledot
chr19	43790000	43690000	43890000	doubledot
chr19	43660000	43560000	43760000	doubledot
chr19	45880000	45780000	45980000	doubledot
chr19	46600000	46500000	46700000	doubledot
chr19	46520000	46420000	46620000	doubledot
chr19	45990000	45890000	46090000	doubledot
chr19	46290000	46190000	46390000	doubledot
chr19	47130000	47030000	47230000	doubledot
chr19	46730000	46630000	46830000	doubledot
chr19	47010000	46910000	47110000	doubledot
chr19	47420000	47320000	47520000	doubledot
chr19	47780000	47680000	47880000	doubledot
chr19	48280000	48180000	48380000	doubledot
chr19	47700000	47600000	47800000	doubledot
chr19	49470000	49370000	49570000	doubledot
chr19	48990000	48890000	49090000	doubledot
chr19	49210000	49110000	49310000	doubledot
chr19	49680000	49580000	49780000	doubledot
chr19	50320000	50220000	50420000	doubledot
chr19	50800000	50700000	50900000	doubledot
chr19	50530000	50430000	50630000	doubledot
chr19	54220000	54120000	54320000	doubledot
chr19	54680000	54580000	54780000	doubledot
chr19	55140000	55040000	55240000	doubledot
chr19	2270000	2170000	2370000	doubledot
chr19	3190000	3090000	3290000	doubledot
chr19	5340000	5240000	5440000	doubledot
chr19	6720000	6620000	6820000	doubledot
chr19	6870000	6770000	6970000	doubledot
chr19	7650000	7550000	7750000	doubledot
chr19	9310000	9210000	9410000	doubledot
chr19	10710000	10610000	10810000	doubledot
chr19	15260000	15160000	15360000	doubledot
chr19	15810000	15710000	15910000	doubledot
chr19	18590000	18490000	18690000	doubledot
chr19	19360000	19260000	19460000	doubledot
chr19	35140000	35040000	35240000	doubledot
chr19	35680000	35580000	35780000	doubledot
chr19	40940000	40840000	41040000	doubledot
chr19	41580000	41480000	41680000	doubledot
chr19	42900000	42800000	43000000	doubledot
chr19	45140000	45040000	45240000	doubledot
chr19	45500000	45400000	45600000	doubledot
chr19	46850000	46750000	46950000	doubledot
chr19	48490000	48390000	48590000	doubledot
chr19	48780000	48680000	48880000	doubledot
chr19	55840000	55740000	55940000	doubledot
chr19	57580000	57480000	57680000	doubledot
chr19	57920000	57820000	58020000	doubledot
chr18	2550000	2450000	2650000	doubledot
chr18	9950000	9850000	10050000	doubledot
chr18	11640000	11540000	11740000	doubledot
chr18	11580000	11480000	11680000	doubledot
chr18	12260000	12160000	12360000	doubledot
chr18	12690000	12590000	12790000	doubledot
chr18	32630000	32530000	32730000	doubledot
chr18	32120000	32020000	32220000	doubledot
chr18	34840000	34740000	34940000	doubledot
chr18	35210000	35110000	35310000	doubledot
chr18	35970000	35870000	36070000	doubledot
chr18	48010000	47910000	48110000	doubledot
chr18	48460000	48360000	48560000	doubledot
chr18	50450000	50350000	50550000	doubledot
chr18	54120000	54020000	54220000	doubledot
chr18	55070000	54970000	55170000	doubledot
chr18	57580000	57480000	57680000	doubledot
chr18	59170000	59070000	59270000	doubledot
chr18	59430000	59330000	59530000	doubledot
chr18	59830000	59730000	59930000	doubledot
chr18	62150000	62050000	62250000	doubledot
chr18	64010000	63910000	64110000	doubledot
chr18	76350000	76250000	76450000	doubledot
chr18	7750000	7650000	7850000	doubledot
chr18	12070000	11970000	12170000	doubledot
chr18	13010000	12910000	13110000	doubledot
chr18	13150000	13050000	13250000	doubledot
chr18	22770000	22670000	22870000	doubledot
chr18	23470000	23370000	23570000	doubledot
chr18	24150000	24050000	24250000	doubledot
chr18	24500000	24400000	24600000	doubledot
chr18	45540000	45440000	45640000	doubledot
chr18	47740000	47640000	47840000	doubledot
chr18	55240000	55140000	55340000	doubledot
chr18	56600000	56500000	56700000	doubledot
chr18	74110000	74010000	74210000	doubledot
chr18	47800000	47700000	47900000	doubledot
chr18	76760000	76660000	76860000	doubledot
chr18	3260000	3160000	3360000	doubledot
chr18	3700000	3600000	3800000	doubledot
chr18	8590000	8490000	8690000	doubledot
chr18	9070000	8970000	9170000	doubledot
chr18	9560000	9460000	9660000	doubledot
chr18	10560000	10460000	10660000	doubledot
chr18	10750000	10650000	10850000	doubledot
chr18	31540000	31440000	31640000	doubledot
chr18	35380000	35280000	35480000	doubledot
chr18	45620000	45520000	45720000	doubledot
chr18	46100000	46000000	46200000	doubledot
chr18	48680000	48580000	48780000	doubledot
chr18	49460000	49360000	49560000	doubledot
chr18	49240000	49140000	49340000	doubledot
chr18	49880000	49780000	49980000	doubledot
chr18	50780000	50680000	50880000	doubledot
chr18	51080000	50980000	51180000	doubledot
chr18	54410000	54310000	54510000	doubledot
chr18	57470000	57370000	57570000	doubledot
chr18	58500000	58400000	58600000	doubledot
chr18	58770000	58670000	58870000	doubledot
chr18	58370000	58270000	58470000	doubledot
chr18	59080000	58980000	59180000	doubledot
chr18	59650000	59550000	59750000	doubledot
chr18	61520000	61420000	61620000	doubledot
chr18	62580000	62480000	62680000	doubledot
chr18	63000000	62900000	63100000	doubledot
chr18	63490000	63390000	63590000	doubledot
chr18	63860000	63760000	63960000	doubledot
chr18	70490000	70390000	70590000	doubledot
chr18	74590000	74490000	74690000	doubledot
chr18	3450000	3350000	3550000	doubledot
chr18	8430000	8330000	8530000	doubledot
chr18	9690000	9590000	9790000	doubledot
chr18	12370000	12270000	12470000	doubledot
chr18	13640000	13540000	13740000	doubledot
chr18	23810000	23710000	23910000	doubledot
chr18	46280000	46180000	46380000	doubledot
chr18	46520000	46420000	46620000	doubledot
chr18	47210000	47110000	47310000	doubledot
chr18	48210000	48110000	48310000	doubledot
chr18	50220000	50120000	50320000	doubledot
chr18	54660000	54560000	54760000	doubledot
chr18	56460000	56360000	56560000	doubledot
chr18	57890000	57790000	57990000	doubledot
chr18	58160000	58060000	58260000	doubledot
chr18	59990000	59890000	60090000	doubledot
chr18	62300000	62200000	62400000	doubledot
chr18	63340000	63240000	63440000	doubledot
chr18	64130000	64030000	64230000	doubledot
chr22	20340000	20240000	20440000	doubledot
chr22	21960000	21860000	22060000	doubledot
chr22	22300000	22200000	22400000	doubledot
chr22	23960000	23860000	24060000	doubledot
chr22	24580000	24480000	24680000	doubledot
chr22	25180000	25080000	25280000	doubledot
chr22	26660000	26560000	26760000	doubledot
chr22	28590000	28490000	28690000	doubledot
chr22	27860000	27760000	27960000	doubledot
chr22	29270000	29170000	29370000	doubledot
chr22	31340000	31240000	31440000	doubledot
chr22	33020000	32920000	33120000	doubledot
chr22	35250000	35150000	35350000	doubledot
chr22	37600000	37500000	37700000	doubledot
chr22	37250000	37150000	37350000	doubledot
chr22	37980000	37880000	38080000	doubledot
chr22	37810000	37710000	37910000	doubledot
chr22	38710000	38610000	38810000	doubledot
chr22	39370000	39270000	39470000	doubledot
chr22	39510000	39410000	39610000	doubledot
chr22	41620000	41520000	41720000	doubledot
chr22	43180000	43080000	43280000	doubledot
chr22	44770000	44670000	44870000	doubledot
chr22	45170000	45070000	45270000	doubledot
chr22	46340000	46240000	46440000	doubledot
chr22	46120000	46020000	46220000	doubledot
chr22	19950000	19850000	20050000	doubledot
chr22	20120000	20020000	20220000	doubledot
chr22	21680000	21580000	21780000	doubledot
chr22	29370000	29270000	29470000	doubledot
chr22	44650000	44550000	44750000	doubledot
chr22	29180000	29080000	29280000	doubledot
chr22	46560000	46460000	46660000	doubledot
chr22	35620000	35520000	35720000	doubledot
chr22	22390000	22290000	22490000	doubledot
chr22	22950000	22850000	23050000	doubledot
chr22	23140000	23040000	23240000	doubledot
chr22	23300000	23200000	23400000	doubledot
chr22	24910000	24810000	25010000	doubledot
chr22	26400000	26300000	26500000	doubledot
chr22	26770000	26670000	26870000	doubledot
chr22	28690000	28590000	28790000	doubledot
chr22	29570000	29470000	29670000	doubledot
chr22	30420000	30320000	30520000	doubledot
chr22	30090000	29990000	30190000	doubledot
chr22	30280000	30180000	30380000	doubledot
chr22	30600000	30500000	30700000	doubledot
chr22	31160000	31060000	31260000	doubledot
chr22	30930000	30830000	31030000	doubledot
chr22	31650000	31550000	31750000	doubledot
chr22	31970000	31870000	32070000	doubledot
chr22	32500000	32400000	32600000	doubledot
chr22	35010000	34910000	35110000	doubledot
chr22	36150000	36050000	36250000	doubledot
chr22	36280000	36180000	36380000	doubledot
chr22	36510000	36410000	36610000	doubledot
chr22	37020000	36920000	37120000	doubledot
chr22	40390000	40290000	40490000	doubledot
chr22	40860000	40760000	40960000	doubledot
chr22	41250000	41150000	41350000	doubledot
chr22	40650000	40550000	40750000	doubledot
chr22	42590000	42490000	42690000	doubledot
chr22	41940000	41840000	42040000	doubledot
chr22	42480000	42380000	42580000	doubledot
chr22	43390000	43290000	43490000	doubledot
chr22	43930000	43830000	44030000	doubledot
chr22	45990000	45890000	46090000	doubledot
chr22	45550000	45450000	45650000	doubledot
chr22	20500000	20400000	20600000	doubledot
chr22	23560000	23460000	23660000	doubledot
chr22	24280000	24180000	24380000	doubledot
chr22	25420000	25320000	25520000	doubledot
chr22	28010000	27910000	28110000	doubledot
chr22	29080000	28980000	29180000	doubledot
chr22	30760000	30660000	30860000	doubledot
chr22	31080000	30980000	31180000	doubledot
chr22	32830000	32730000	32930000	doubledot
chr22	35840000	35740000	35940000	doubledot
chr22	36780000	36680000	36880000	doubledot
chr22	39150000	39050000	39250000	doubledot
chr22	40040000	39940000	40140000	doubledot
chr22	41370000	41270000	41470000	doubledot
chr22	42120000	42020000	42220000	doubledot
chr22	49360000	49260000	49460000	doubledot
chr20	9510000	9410000	9610000	doubledot
chr20	1490000	1390000	1590000	doubledot
chr20	2670000	2570000	2770000	doubledot
chr20	2460000	2360000	2560000	doubledot
chr20	3900000	3800000	4000000	doubledot
chr20	3660000	3560000	3760000	doubledot
chr20	4190000	4090000	4290000	doubledot
chr20	4090000	3990000	4190000	doubledot
chr20	6100000	6000000	6200000	doubledot
chr20	8740000	8640000	8840000	doubledot
chr20	9390000	9290000	9490000	doubledot
chr20	9600000	9500000	9700000	doubledot
chr20	10430000	10330000	10530000	doubledot
chr20	11590000	11490000	11690000	doubledot
chr20	17470000	17370000	17570000	doubledot
chr20	19690000	19590000	19790000	doubledot
chr20	20050000	19950000	20150000	doubledot
chr20	20790000	20690000	20890000	doubledot
chr20	23430000	23330000	23530000	doubledot
chr20	23350000	23250000	23450000	doubledot
chr20	23650000	23550000	23750000	doubledot
chr20	31580000	31480000	31680000	doubledot
chr20	32830000	32730000	32930000	doubledot
chr20	33330000	33230000	33430000	doubledot
chr20	34150000	34050000	34250000	doubledot
chr20	35450000	35350000	35550000	doubledot
chr20	38570000	38470000	38670000	doubledot
chr20	38420000	38320000	38520000	doubledot
chr20	39070000	38970000	39170000	doubledot
chr20	40700000	40600000	40800000	doubledot
chr20	43430000	43330000	43530000	doubledot
chr20	44930000	44830000	45030000	doubledot
chr20	45970000	45870000	46070000	doubledot
chr20	46710000	46610000	46810000	doubledot
chr20	49010000	48910000	49110000	doubledot
chr20	48630000	48530000	48730000	doubledot
chr20	49240000	49140000	49340000	doubledot
chr20	50090000	49990000	50190000	doubledot
chr20	50790000	50690000	50890000	doubledot
chr20	50610000	50510000	50710000	doubledot
chr20	50940000	50840000	51040000	doubledot
chr20	52160000	52060000	52260000	doubledot
chr20	54200000	54100000	54300000	doubledot
chr20	56350000	56250000	56450000	doubledot
chr20	57370000	57270000	57470000	doubledot
chr20	57500000	57400000	57600000	doubledot
chr20	58220000	58120000	58320000	doubledot
chr20	59560000	59460000	59660000	doubledot
chr20	61940000	61840000	62040000	doubledot
chr20	62840000	62740000	62940000	doubledot
chr20	63000000	62900000	63100000	doubledot
chr20	4730000	4630000	4830000	doubledot
chr20	4600000	4500000	4700000	doubledot
chr20	5110000	5010000	5210000	doubledot
chr20	5210000	5110000	5310000	doubledot
chr20	12910000	12810000	13010000	doubledot
chr20	16770000	16670000	16870000	doubledot
chr20	24940000	24840000	25040000	doubledot
chr20	30490000	30390000	30590000	doubledot
chr20	30390000	30290000	30490000	doubledot
chr20	40950000	40850000	41050000	doubledot
chr20	59910000	59810000	60010000	doubledot
chr20	2190000	2090000	2290000	doubledot
chr20	2780000	2680000	2880000	doubledot
[truncated: 4,036 more rows]

## Sheet: Dotless boundaries
Dotless Boundaries
chromosome	boundary location	start	end	dotstatus
chrX	82340000	82240000	82440000	dotless
chrX	7950000	7850000	8050000	dotless
chrX	26640000	26540000	26740000	dotless
chrX	30990000	30890000	31090000	dotless
chrX	31700000	31600000	31800000	dotless
chrX	31250000	31150000	31350000	dotless
chrX	32450000	32350000	32550000	dotless
chrX	52600000	52500000	52700000	dotless
chrX	57530000	57430000	57630000	dotless
chrX	81460000	81360000	81560000	dotless
chrX	83540000	83440000	83640000	dotless
chrX	83840000	83740000	83940000	dotless
chrX	84830000	84730000	84930000	dotless
chrX	84690000	84590000	84790000	dotless
chrX	89590000	89490000	89690000	dotless
chrX	91600000	91500000	91700000	dotless
chrX	92620000	92520000	92720000	dotless
chrX	96320000	96220000	96420000	dotless
chrX	97990000	97890000	98090000	dotless
chrX	100170000	100070000	100270000	dotless
chrX	112770000	112670000	112870000	dotless
chrX	129080000	128980000	129180000	dotless
chrX	130330000	130230000	130430000	dotless
chrX	140750000	140650000	140850000	dotless
chrX	147660000	147560000	147760000	dotless
chrX	8750000	8650000	8850000	dotless
chrX	25460000	25360000	25560000	dotless
chrX	33370000	33270000	33470000	dotless
chrX	45180000	45080000	45280000	dotless
chrX	80550000	80450000	80650000	dotless
chrX	82440000	82340000	82540000	dotless
chrX	83020000	82920000	83120000	dotless
chrX	83150000	83050000	83250000	dotless
chrX	91770000	91670000	91870000	dotless
chrX	94700000	94600000	94800000	dotless
chrX	97870000	97770000	97970000	dotless
chrX	111660000	111560000	111760000	dotless
chrX	112110000	112010000	112210000	dotless
chrX	112670000	112570000	112770000	dotless
chrX	147320000	147220000	147420000	dotless
chrX	39470000	39370000	39570000	dotless
chrX	82020000	81920000	82120000	dotless
chrX	90600000	90500000	90700000	dotless
chrX	95200000	95100000	95300000	dotless
chrX	98410000	98310000	98510000	dotless
chrX	31770000	31670000	31870000	dotless
chrX	39550000	39450000	39650000	dotless
chrX	77260000	77160000	77360000	dotless
chrX	96710000	96610000	96810000	dotless
chrX	9720000	9620000	9820000	dotless
chrX	21480000	21380000	21580000	dotless
chrX	21370000	21270000	21470000	dotless
chrX	22560000	22460000	22660000	dotless
chrX	22990000	22890000	23090000	dotless
chrX	24700000	24600000	24800000	dotless
chrX	27820000	27720000	27920000	dotless
chrX	28120000	28020000	28220000	dotless
chrX	29090000	28990000	29190000	dotless
chrX	32020000	31920000	32120000	dotless
chrX	42290000	42190000	42390000	dotless
chrX	42640000	42540000	42740000	dotless
chrX	53970000	53870000	54070000	dotless
chrX	64570000	64470000	64670000	dotless
chrX	75620000	75520000	75720000	dotless
chrX	74990000	74890000	75090000	dotless
chrX	75500000	75400000	75600000	dotless
chrX	75420000	75320000	75520000	dotless
chrX	77140000	77040000	77240000	dotless
chrX	77350000	77250000	77450000	dotless
chrX	82170000	82070000	82270000	dotless
chrX	83960000	83860000	84060000	dotless
chrX	84360000	84260000	84460000	dotless
chrX	85060000	84960000	85160000	dotless
chrX	85590000	85490000	85690000	dotless
chrX	87370000	87270000	87470000	dotless
chrX	87800000	87700000	87900000	dotless
chrX	89400000	89300000	89500000	dotless
chrX	88620000	88520000	88720000	dotless
chrX	91000000	90900000	91100000	dotless
chrX	93080000	92980000	93180000	dotless
chrX	96530000	96430000	96630000	dotless
chrX	97760000	97660000	97860000	dotless
chrX	99260000	99160000	99360000	dotless
chrX	99700000	99600000	99800000	dotless
chrX	105690000	105590000	105790000	dotless
chrX	112960000	112860000	113060000	dotless
chrX	114960000	114860000	115060000	dotless
chrX	117830000	117730000	117930000	dotless
chrX	117720000	117620000	117820000	dotless
chrX	128490000	128390000	128590000	dotless
chrX	128980000	128880000	129080000	dotless
chrX	138770000	138670000	138870000	dotless
chrX	139540000	139440000	139640000	dotless
chrX	142790000	142690000	142890000	dotless
chrX	143110000	143010000	143210000	dotless
chrX	143650000	143550000	143750000	dotless
chrX	149950000	149850000	150050000	dotless
chrX	152230000	152130000	152330000	dotless
chrX	4570000	4470000	4670000	dotless
chrX	7270000	7170000	7370000	dotless
chrX	7550000	7450000	7650000	dotless
chrX	7780000	7680000	7880000	dotless
chrX	16130000	16030000	16230000	dotless
chrX	26410000	26310000	26510000	dotless
chrX	31590000	31490000	31690000	dotless
chrX	34360000	34260000	34460000	dotless
chrX	39670000	39570000	39770000	dotless
chrX	64080000	63980000	64180000	dotless
chrX	66750000	66650000	66850000	dotless
chrX	67540000	67440000	67640000	dotless
chrX	76880000	76780000	76980000	dotless
chrX	77610000	77510000	77710000	dotless
chrX	78530000	78430000	78630000	dotless
chrX	80850000	80750000	80950000	dotless
chrX	81130000	81030000	81230000	dotless
chrX	83350000	83250000	83450000	dotless
chrX	83660000	83560000	83760000	dotless
chrX	85760000	85660000	85860000	dotless
chrX	88920000	88820000	89020000	dotless
chrX	93480000	93380000	93580000	dotless
chrX	94360000	94260000	94460000	dotless
chrX	95090000	94990000	95190000	dotless
chrX	95630000	95530000	95730000	dotless
chrX	97420000	97320000	97520000	dotless
chrX	97530000	97430000	97630000	dotless
chrX	104940000	104840000	105040000	dotless
chrX	112160000	112060000	112260000	dotless
chrX	113190000	113090000	113290000	dotless
chrX	115170000	115070000	115270000	dotless
chrX	117100000	117000000	117200000	dotless
chrX	125270000	125170000	125370000	dotless
chrX	134000000	133900000	134100000	dotless
chrX	138060000	137960000	138160000	dotless
chrX	140570000	140470000	140670000	dotless
chrX	141020000	140920000	141120000	dotless
chrX	142640000	142540000	142740000	dotless
chrX	143270000	143170000	143370000	dotless
chrX	148540000	148440000	148640000	dotless
chr13	32330000	32230000	32430000	dotless
chr13	59320000	59220000	59420000	dotless
chr13	61980000	61880000	62080000	dotless
chr13	65630000	65530000	65730000	dotless
chr13	67250000	67150000	67350000	dotless
chr13	78530000	78430000	78630000	dotless
chr13	81040000	80940000	81140000	dotless
chr13	82010000	81910000	82110000	dotless
chr13	81890000	81790000	81990000	dotless
chr13	91730000	91630000	91830000	dotless
chr13	103850000	103750000	103950000	dotless
chr13	63800000	63700000	63900000	dotless
chr13	67420000	67320000	67520000	dotless
chr13	70580000	70480000	70680000	dotless
chr13	82370000	82270000	82470000	dotless
chr13	83910000	83810000	84010000	dotless
chr13	89930000	89830000	90030000	dotless
chr13	38240000	38140000	38340000	dotless
chr13	42560000	42460000	42660000	dotless
chr13	59420000	59320000	59520000	dotless
chr13	59640000	59540000	59740000	dotless
chr13	61360000	61260000	61460000	dotless
chr13	65120000	65020000	65220000	dotless
chr13	65880000	65780000	65980000	dotless
chr13	66490000	66390000	66590000	dotless
chr13	71880000	71780000	71980000	dotless
chr13	80380000	80280000	80480000	dotless
chr13	81510000	81410000	81610000	dotless
chr13	86790000	86690000	86890000	dotless
chr13	91530000	91430000	91630000	dotless
chr13	96100000	96000000	96200000	dotless
chr13	102140000	102040000	102240000	dotless
chr13	104550000	104450000	104650000	dotless
chr13	105240000	105140000	105340000	dotless
chr13	32930000	32830000	33030000	dotless
chr13	34480000	34380000	34580000	dotless
chr13	34830000	34730000	34930000	dotless
chr13	36300000	36200000	36400000	dotless
chr13	37600000	37500000	37700000	dotless
chr13	38440000	38340000	38540000	dotless
chr13	43310000	43210000	43410000	dotless
chr13	59180000	59080000	59280000	dotless
chr13	61870000	61770000	61970000	dotless
chr13	63080000	62980000	63180000	dotless
chr13	64060000	63960000	64160000	dotless
chr13	64460000	64360000	64560000	dotless
chr13	71630000	71530000	71730000	dotless
chr13	72260000	72160000	72360000	dotless
chr13	73060000	72960000	73160000	dotless
chr13	75060000	74960000	75160000	dotless
chr13	79960000	79860000	80060000	dotless
chr13	80870000	80770000	80970000	dotless
chr13	81160000	81060000	81260000	dotless
chr13	82720000	82620000	82820000	dotless
chr13	83630000	83530000	83730000	dotless
chr13	84280000	84180000	84380000	dotless
chr13	86230000	86130000	86330000	dotless
chr13	87260000	87160000	87360000	dotless
chr13	88450000	88350000	88550000	dotless
chr13	89080000	88980000	89180000	dotless
chr13	89670000	89570000	89770000	dotless
chr13	90390000	90290000	90490000	dotless
chr13	92110000	92010000	92210000	dotless
chr13	103760000	103660000	103860000	dotless
chr13	104300000	104200000	104400000	dotless
chr13	104760000	104660000	104860000	dotless
chr13	105410000	105310000	105510000	dotless
chr12	59370000	59270000	59470000	dotless
chr12	84630000	84530000	84730000	dotless
chr12	99020000	98920000	99120000	dotless
chr12	74650000	74550000	74750000	dotless
chr12	84510000	84410000	84610000	dotless
chr12	128110000	128010000	128210000	dotless
chr12	73840000	73740000	73940000	dotless
chr12	118860000	118760000	118960000	dotless
chr12	16650000	16550000	16750000	dotless
chr12	30510000	30410000	30610000	dotless
chr12	44400000	44300000	44500000	dotless
chr12	60510000	60410000	60610000	dotless
chr12	61550000	61450000	61650000	dotless
chr12	83840000	83740000	83940000	dotless
chr12	86930000	86830000	87030000	dotless
chr12	97970000	97870000	98070000	dotless
chr12	114990000	114890000	115090000	dotless
chr12	115400000	115300000	115500000	dotless
chr12	118970000	118870000	119070000	dotless
chr12	126050000	125950000	126150000	dotless
chr12	130020000	129920000	130120000	dotless
chr12	130370000	130270000	130470000	dotless
chr12	24600000	24500000	24700000	dotless
chr12	26420000	26320000	26520000	dotless
chr12	28550000	28450000	28650000	dotless
chr12	38630000	38530000	38730000	dotless
chr12	60950000	60850000	61050000	dotless
chr12	67650000	67550000	67750000	dotless
chr12	73400000	73300000	73500000	dotless
chr12	78520000	78420000	78620000	dotless
chr12	87260000	87160000	87360000	dotless
chr12	104860000	104760000	104960000	dotless
chr12	115250000	115150000	115350000	dotless
chr12	127680000	127580000	127780000	dotless
chr12	128640000	128540000	128740000	dotless
chr12	129100000	129000000	129200000	dotless
chr11	39390000	39290000	39490000	dotless
chr11	84760000	84660000	84860000	dotless
chr11	103080000	102980000	103180000	dotless
chr11	107240000	107140000	107340000	dotless
chr11	126600000	126500000	126700000	dotless
chr11	22930000	22830000	23030000	dotless
chr11	91150000	91050000	91250000	dotless
chr11	79350000	79250000	79450000	dotless
chr11	81280000	81180000	81380000	dotless
chr11	91620000	91520000	91720000	dotless
chr11	15800000	15700000	15900000	dotless
chr11	38870000	38770000	38970000	dotless
chr11	42550000	42450000	42650000	dotless
chr11	80210000	80110000	80310000	dotless
chr11	80330000	80230000	80430000	dotless
chr11	81510000	81410000	81610000	dotless
chr11	89310000	89210000	89410000	dotless
chr11	107080000	106980000	107180000	dotless
chr11	106660000	106560000	106760000	dotless
chr11	116130000	116030000	116230000	dotless
chr11	15630000	15530000	15730000	dotless
chr11	16000000	15900000	16100000	dotless
chr11	26670000	26570000	26770000	dotless
chr11	37450000	37350000	37550000	dotless
chr11	39670000	39570000	39770000	dotless
chr11	49530000	49430000	49630000	dotless
chr11	81980000	81880000	82080000	dotless
chr11	84910000	84810000	85010000	dotless
chr11	90470000	90370000	90570000	dotless
chr11	99670000	99570000	99770000	dotless
chr11	109330000	109230000	109430000	dotless
chr11	112850000	112750000	112950000	dotless
chr11	116280000	116180000	116380000	dotless
chr11	133530000	133430000	133630000	dotless
chr11	134550000	134450000	134650000	dotless
chr10	25520000	25420000	25620000	dotless
chr10	25700000	25600000	25800000	dotless
chr10	37700000	37600000	37800000	dotless
chr10	105140000	105040000	105240000	dotless
chr10	9300000	9200000	9400000	dotless
chr10	36840000	36740000	36940000	dotless
chr10	37520000	37420000	37620000	dotless
chr10	57260000	57160000	57360000	dotless
chr10	64720000	64620000	64820000	dotless
chr10	65340000	65240000	65440000	dotless
chr10	66190000	66090000	66290000	dotless
chr10	66940000	66840000	67040000	dotless
chr10	106220000	106120000	106320000	dotless
chr10	111650000	111550000	111750000	dotless
chr10	1660000	1560000	1760000	dotless
chr10	4170000	4070000	4270000	dotless
chr10	8510000	8410000	8610000	dotless
chr10	19800000	19700000	19900000	dotless
chr10	29880000	29780000	29980000	dotless
chr10	78600000	78500000	78700000	dotless
chr10	85430000	85330000	85530000	dotless
chr10	85500000	85400000	85600000	dotless
chr10	85260000	85160000	85360000	dotless
chr10	105040000	104940000	105140000	dotless
chr10	105790000	105690000	105890000	dotless
chr10	109230000	109130000	109330000	dotless
chr10	111240000	111140000	111340000	dotless
chr10	111350000	111250000	111450000	dotless
chr10	120390000	120290000	120490000	dotless
chr10	126790000	126690000	126890000	dotless
chr10	330000	230000	430000	dotless
chr10	1380000	1280000	1480000	dotless
chr10	14030000	13930000	14130000	dotless
chr10	20220000	20120000	20320000	dotless
chr10	36260000	36160000	36360000	dotless
chr10	51430000	51330000	51530000	dotless
chr10	64410000	64310000	64510000	dotless
chr10	64950000	64850000	65050000	dotless
chr10	65900000	65800000	66000000	dotless
chr10	66350000	66250000	66450000	dotless
chr10	66640000	66540000	66740000	dotless
chr10	75650000	75550000	75750000	dotless
chr10	78410000	78310000	78510000	dotless
chr10	85150000	85050000	85250000	dotless
chr10	105460000	105360000	105560000	dotless
chr10	107380000	107280000	107480000	dotless
chr10	115640000	115540000	115740000	dotless
chr10	127390000	127290000	127490000	dotless
chr17	51880000	51780000	51980000	dotless
chr17	9290000	9190000	9390000	dotless
chr17	47010000	46910000	47110000	dotless
chr17	51760000	51660000	51860000	dotless
chr17	52120000	52020000	52220000	dotless
chr17	12450000	12350000	12550000	dotless
chr17	13930000	13830000	14030000	dotless
chr17	22440000	22340000	22540000	dotless
chr17	33760000	33660000	33860000	dotless
chr17	54500000	54400000	54600000	dotless
chr16	60760000	60660000	60860000	dotless
chr16	28490000	28390000	28590000	dotless
chr16	56350000	56250000	56450000	dotless
chr16	80550000	80450000	80650000	dotless
chr16	64990000	64890000	65090000	dotless
chr16	47640000	47540000	47740000	dotless
chr16	82670000	82570000	82770000	dotless
chr16	13440000	13340000	13540000	dotless
chr16	17470000	17370000	17570000	dotless
chr16	17070000	16970000	17170000	dotless
chr16	17190000	17090000	17290000	dotless
chr16	52020000	51920000	52120000	dotless
chr16	54250000	54150000	54350000	dotless
chr16	54950000	54850000	55050000	dotless
chr16	56440000	56340000	56540000	dotless
chr16	65680000	65580000	65780000	dotless
chr16	65860000	65760000	65960000	dotless
chr16	82470000	82370000	82570000	dotless
chr16	83520000	83420000	83620000	dotless
chr16	9650000	9550000	9750000	dotless
chr16	13140000	13040000	13240000	dotless
chr16	13240000	13140000	13340000	dotless
chr16	13560000	13460000	13660000	dotless
chr16	17580000	17480000	17680000	dotless
chr16	54630000	54530000	54730000	dotless
chr16	55050000	54950000	55150000	dotless
chr16	60870000	60770000	60970000	dotless
chr16	61340000	61240000	61440000	dotless
chr16	61780000	61680000	61880000	dotless
chr16	73500000	73400000	73600000	dotless
chr16	76170000	76070000	76270000	dotless
chr16	76310000	76210000	76410000	dotless
chr16	76500000	76400000	76600000	dotless
chr16	76680000	76580000	76780000	dotless
chr16	76800000	76700000	76900000	dotless
chr16	79240000	79140000	79340000	dotless
chr15	26840000	26740000	26940000	dotless
chr15	96790000	96690000	96890000	dotless
chr15	94640000	94540000	94740000	dotless
chr15	95180000	95080000	95280000	dotless
chr15	96670000	96570000	96770000	dotless
chr15	96370000	96270000	96470000	dotless
chr15	46370000	46270000	46470000	dotless
chr15	24400000	24300000	24500000	dotless
chr15	25980000	25880000	26080000	dotless
chr15	35730000	35630000	35830000	dotless
chr15	47160000	47060000	47260000	dotless
chr15	53790000	53690000	53890000	dotless
chr15	70100000	70000000	70200000	dotless
chr15	26360000	26260000	26460000	dotless
chr15	28710000	28610000	28810000	dotless
chr15	35960000	35860000	36060000	dotless
chr15	36220000	36120000	36320000	dotless
chr15	46290000	46190000	46390000	dotless
chr15	46660000	46560000	46760000	dotless
chr15	47580000	47480000	47680000	dotless
chr15	53300000	53200000	53400000	dotless
chr15	53960000	53860000	54060000	dotless
chr15	54530000	54430000	54630000	dotless
chr15	61430000	61330000	61530000	dotless
chr15	93500000	93400000	93600000	dotless
chr15	97260000	97160000	97360000	dotless
chr14	43490000	43390000	43590000	dotless
chr14	85890000	85790000	85990000	dotless
chr14	86930000	86830000	87030000	dotless
chr14	22120000	22020000	22220000	dotless
chr14	79790000	79690000	79890000	dotless
chr14	25430000	25330000	25530000	dotless
chr14	29520000	29420000	29620000	dotless
chr14	39960000	39860000	40060000	dotless
chr14	42900000	42800000	43000000	dotless
chr14	44140000	44040000	44240000	dotless
chr14	46490000	46390000	46590000	dotless
chr14	47550000	47450000	47650000	dotless
chr14	47860000	47760000	47960000	dotless
chr14	48530000	48430000	48630000	dotless
chr14	53980000	53880000	54080000	dotless
chr14	78350000	78250000	78450000	dotless
chr14	79000000	78900000	79100000	dotless
chr14	40170000	40070000	40270000	dotless
chr14	42210000	42110000	42310000	dotless
chr14	42760000	42660000	42860000	dotless
chr14	43910000	43810000	44010000	dotless
chr14	44440000	44340000	44540000	dotless
chr14	47040000	46940000	47140000	dotless
chr14	56160000	56060000	56260000	dotless
chr14	87610000	87510000	87710000	dotless
chr14	97600000	97500000	97700000	dotless
chr14	98790000	98690000	98890000	dotless
chr14	106350000	106250000	106450000	dotless
chr19	12000000	11900000	12100000	dotless
chr19	21510000	21410000	21610000	dotless
chr19	21950000	21850000	22050000	dotless
chr19	28460000	28360000	28560000	dotless
chr19	28810000	28710000	28910000	dotless
chr19	12150000	12050000	12250000	dotless
chr19	12290000	12190000	12390000	dotless
chr19	22460000	22360000	22560000	dotless
chr19	31450000	31350000	31550000	dotless
chr19	36510000	36410000	36610000	dotless
chr18	51460000	51360000	51560000	dotless
chr18	25880000	25780000	25980000	dotless
chr18	27630000	27530000	27730000	dotless
chr18	27750000	27650000	27850000	dotless
chr18	28910000	28810000	29010000	dotless
chr18	38810000	38710000	38910000	dotless
chr18	67180000	67080000	67280000	dotless
chr18	5800000	5700000	5900000	dotless
chr18	43610000	43510000	43710000	dotless
chr18	65880000	65780000	65980000	dotless
chr18	28330000	28230000	28430000	dotless
chr18	72670000	72570000	72770000	dotless
chr18	7090000	6990000	7190000	dotless
chr18	26290000	26190000	26390000	dotless
chr18	28220000	28120000	28320000	dotless
chr18	29840000	29740000	29940000	dotless
chr18	33210000	33110000	33310000	dotless
chr18	33090000	32990000	33190000	dotless
chr18	33790000	33690000	33890000	dotless
chr18	37240000	37140000	37340000	dotless
chr18	42290000	42190000	42390000	dotless
chr18	44510000	44410000	44610000	dotless
chr18	44970000	44870000	45070000	dotless
chr18	51610000	51510000	51710000	dotless
chr18	52560000	52460000	52660000	dotless
chr18	64700000	64600000	64800000	dotless
chr18	65080000	64980000	65180000	dotless
chr18	66320000	66220000	66420000	dotless
chr18	67020000	66920000	67120000	dotless
chr18	66580000	66480000	66680000	dotless
chr18	69380000	69280000	69480000	dotless
chr18	75780000	75680000	75880000	dotless
chr18	75070000	74970000	75170000	dotless
chr18	75550000	75450000	75650000	dotless
chr18	77730000	77630000	77830000	dotless
chr18	78070000	77970000	78170000	dotless
chr18	5060000	4960000	5160000	dotless
chr18	6510000	6410000	6610000	dotless
chr18	28570000	28470000	28670000	dotless
chr18	30330000	30230000	30430000	dotless
chr18	33400000	33300000	33500000	dotless
chr18	33540000	33440000	33640000	dotless
chr18	33650000	33550000	33750000	dotless
chr18	38650000	38550000	38750000	dotless
chr18	39590000	39490000	39690000	dotless
chr18	52350000	52250000	52450000	dotless
chr18	52470000	52370000	52570000	dotless
chr18	64550000	64450000	64650000	dotless
chr18	64820000	64720000	64920000	dotless
chr18	64940000	64840000	65040000	dotless
chr18	65190000	65090000	65290000	dotless
chr18	65320000	65220000	65420000	dotless
chr18	67450000	67350000	67550000	dotless
chr18	67830000	67730000	67930000	dotless
chr18	68200000	68100000	68300000	dotless
chr18	69610000	69510000	69710000	dotless
chr18	69720000	69620000	69820000	dotless
chr18	69840000	69740000	69940000	dotless
chr18	71290000	71190000	71390000	dotless
chr18	73530000	73430000	73630000	dotless
chr18	77970000	77870000	78070000	dotless
chr18	78470000	78370000	78570000	dotless
chr22	48510000	48410000	48610000	dotless
chr22	21010000	20910000	21110000	dotless
chr22	27080000	26980000	27180000	dotless
chr22	33930000	33830000	34030000	dotless
chr22	43660000	43560000	43760000	dotless
chr20	16200000	16100000	16300000	dotless
chr20	6770000	6670000	6870000	dotless
chr20	12000000	11900000	12100000	dotless
chr20	14320000	14220000	14420000	dotless
chr20	15230000	15130000	15330000	dotless
chr20	24520000	24420000	24620000	dotless
chr20	61240000	61140000	61340000	dotless
chr20	7410000	7310000	7510000	dotless
chr20	8420000	8320000	8520000	dotless
chr20	14700000	14600000	14800000	dotless
chr20	19200000	19100000	19300000	dotless
chr20	39700000	39600000	39800000	dotless
chr20	39810000	39710000	39910000	dotless
chr20	39960000	39860000	40060000	dotless
chr20	55420000	55320000	55520000	dotless
chr20	60900000	60800000	61000000	dotless
chr21	14830000	14730000	14930000	dotless
chr21	15500000	15400000	15600000	dotless
chr21	18440000	18340000	18540000	dotless
chr21	19750000	19650000	19850000	dotless
chr21	16360000	16260000	16460000	dotless
chr21	24590000	24490000	24690000	dotless
chr21	29930000	29830000	30030000	dotless
chr21	15110000	15010000	15210000	dotless
chr21	19230000	19130000	19330000	dotless
chr21	20210000	20110000	20310000	dotless
chr7	70790000	70690000	70890000	dotless
chr7	109830000	109730000	109930000	dotless
chr7	10490000	10390000	10590000	dotless
chr7	143710000	143610000	143810000	dotless
chr7	146530000	146430000	146630000	dotless
chr7	3180000	3080000	3280000	dotless
chr7	3280000	3180000	3380000	dotless
chr7	24290000	24190000	24390000	dotless
chr7	28630000	28530000	28730000	dotless
chr7	54980000	54880000	55080000	dotless
chr7	68420000	68320000	68520000	dotless
chr7	68060000	67960000	68160000	dotless
chr7	71850000	71750000	71950000	dotless
chr7	78500000	78400000	78600000	dotless
chr7	88510000	88410000	88610000	dotless
chr7	88800000	88700000	88900000	dotless
chr7	114700000	114600000	114800000	dotless
chr7	115350000	115250000	115450000	dotless
chr7	118810000	118710000	118910000	dotless
chr7	126340000	126240000	126440000	dotless
chr7	133390000	133290000	133490000	dotless
chr7	136310000	136210000	136410000	dotless
chr7	141730000	141630000	141830000	dotless
chr7	141540000	141440000	141640000	dotless
chr7	146180000	146080000	146280000	dotless
chr7	9660000	9560000	9760000	dotless
chr7	17300000	17200000	17400000	dotless
chr7	41010000	40910000	41110000	dotless
chr7	41360000	41260000	41460000	dotless
chr7	49260000	49160000	49360000	dotless
chr7	49690000	49590000	49790000	dotless
chr7	52400000	52300000	52500000	dotless
chr7	84540000	84440000	84640000	dotless
chr7	89790000	89690000	89890000	dotless
chr7	97430000	97330000	97530000	dotless
chr7	109360000	109260000	109460000	dotless
chr7	122800000	122700000	122900000	dotless
chr7	126130000	126030000	126230000	dotless
chr7	127100000	127000000	127200000	dotless
chr7	136410000	136310000	136510000	dotless
chr7	136870000	136770000	136970000	dotless
chr6	80570000	80470000	80670000	dotless
chr6	95390000	95290000	95490000	dotless
chr6	104550000	104450000	104650000	dotless
chr6	104630000	104530000	104730000	dotless
chr6	146820000	146720000	146920000	dotless
chr6	164000000	163900000	164100000	dotless
chr6	22120000	22020000	22220000	dotless
chr6	66240000	66140000	66340000	dotless
chr6	69590000	69490000	69690000	dotless
chr6	71030000	70930000	71130000	dotless
chr6	78850000	78750000	78950000	dotless
chr6	90940000	90840000	91040000	dotless
chr6	96310000	96210000	96410000	dotless
chr6	102080000	101980000	102180000	dotless
chr6	103810000	103710000	103910000	dotless
chr6	162260000	162160000	162360000	dotless
chr6	162830000	162730000	162930000	dotless
chr6	22300000	22200000	22400000	dotless
chr6	100910000	100810000	101010000	dotless
chr6	88610000	88510000	88710000	dotless
chr6	5780000	5680000	5880000	dotless
chr6	6020000	5920000	6120000	dotless
chr6	8490000	8390000	8590000	dotless
chr6	9990000	9890000	10090000	dotless
chr6	14700000	14600000	14800000	dotless
chr6	63040000	62940000	63140000	dotless
chr6	74350000	74250000	74450000	dotless
chr6	81460000	81360000	81560000	dotless
chr6	86680000	86580000	86780000	dotless
chr6	87890000	87790000	87990000	dotless
chr6	87390000	87290000	87490000	dotless
chr6	96190000	96090000	96290000	dotless
chr6	97670000	97570000	97770000	dotless
chr6	98040000	97940000	98140000	dotless
chr6	98840000	98740000	98940000	dotless
chr6	101370000	101270000	101470000	dotless
chr6	104770000	104670000	104870000	dotless
chr6	114600000	114500000	114700000	dotless
chr6	114760000	114660000	114860000	dotless
chr6	115520000	115420000	115620000	dotless
chr6	120360000	120260000	120460000	dotless
chr6	140020000	139920000	140120000	dotless
chr6	156140000	156040000	156240000	dotless
chr6	156030000	155930000	156130000	dotless
chr6	165300000	165200000	165400000	dotless
chr6	165110000	165010000	165210000	dotless
chr6	164950000	164850000	165050000	dotless
chr6	5700000	5600000	5800000	dotless
chr6	8680000	8580000	8780000	dotless
chr6	44940000	44840000	45040000	dotless
chr6	49130000	49030000	49230000	dotless
chr6	62860000	62760000	62960000	dotless
chr6	65850000	65750000	65950000	dotless
chr6	66630000	66530000	66730000	dotless
chr6	67090000	66990000	67190000	dotless
chr6	76410000	76310000	76510000	dotless
chr6	78380000	78280000	78480000	dotless
chr6	81160000	81060000	81260000	dotless
chr6	86590000	86490000	86690000	dotless
chr6	87810000	87710000	87910000	dotless
chr6	88510000	88410000	88610000	dotless
chr6	91050000	90950000	91150000	dotless
chr6	95720000	95620000	95820000	dotless
chr6	95900000	95800000	96000000	dotless
chr6	98520000	98420000	98620000	dotless
chr6	98750000	98650000	98850000	dotless
chr6	101110000	101010000	101210000	dotless
chr6	101810000	101710000	101910000	dotless
chr6	104350000	104250000	104450000	dotless
chr6	113550000	113450000	113650000	dotless
chr6	113690000	113590000	113790000	dotless
chr6	116400000	116300000	116500000	dotless
chr6	123130000	123030000	123230000	dotless
chr6	128520000	128420000	128620000	dotless
chr6	140460000	140360000	140560000	dotless
chr6	142840000	142740000	142940000	dotless
chr6	146710000	146610000	146810000	dotless
chr6	162520000	162420000	162620000	dotless
chr6	163140000	163040000	163240000	dotless
chr6	164300000	164200000	164400000	dotless
chr5	9860000	9760000	9960000	dotless
chr5	43610000	43510000	43710000	dotless
chr5	59790000	59690000	59890000	dotless
chr5	86350000	86250000	86450000	dotless
chr5	106150000	106050000	106250000	dotless
chr5	167540000	167440000	167640000	dotless
chr5	169610000	169510000	169710000	dotless
chr5	9740000	9640000	9840000	dotless
chr5	25540000	25440000	25640000	dotless
chr5	26010000	25910000	26110000	dotless
chr5	28810000	28710000	28910000	dotless
chr5	92650000	92550000	92750000	dotless
chr5	145320000	145220000	145420000	dotless
chr5	3410000	3310000	3510000	dotless
chr5	6180000	6080000	6280000	dotless
chr5	7260000	7160000	7360000	dotless
chr5	9270000	9170000	9370000	dotless
chr5	11600000	11500000	11700000	dotless
chr5	12070000	11970000	12170000	dotless
chr5	30250000	30150000	30350000	dotless
chr5	30570000	30470000	30670000	dotless
chr5	30660000	30560000	30760000	dotless
chr5	35610000	35510000	35710000	dotless
chr5	52010000	51910000	52110000	dotless
chr5	60350000	60250000	60450000	dotless
chr5	61680000	61580000	61780000	dotless
chr5	82910000	82810000	83010000	dotless
chr5	85070000	84970000	85170000	dotless
chr5	89210000	89110000	89310000	dotless
chr5	92290000	92190000	92390000	dotless
chr5	101660000	101560000	101760000	dotless
chr5	106890000	106790000	106990000	dotless
chr5	110030000	109930000	110130000	dotless
chr5	119760000	119660000	119860000	dotless
chr5	120630000	120530000	120730000	dotless
chr5	120490000	120390000	120590000	dotless
chr5	119940000	119840000	120040000	dotless
chr5	120800000	120700000	120900000	dotless
chr5	121470000	121370000	121570000	dotless
chr5	137060000	136960000	137160000	dotless
chr5	155370000	155270000	155470000	dotless
chr5	156770000	156670000	156870000	dotless
chr5	3790000	3690000	3890000	dotless
chr5	4280000	4180000	4380000	dotless
chr5	17960000	17860000	18060000	dotless
chr5	18110000	18010000	18210000	dotless
chr5	20210000	20110000	20310000	dotless
chr5	20760000	20660000	20860000	dotless
chr5	24560000	24460000	24660000	dotless
chr5	26280000	26180000	26380000	dotless
chr5	26500000	26400000	26600000	dotless
chr5	26730000	26630000	26830000	dotless
chr5	26980000	26880000	27080000	dotless
chr5	31010000	30910000	31110000	dotless
chr5	41260000	41160000	41360000	dotless
chr5	60250000	60150000	60350000	dotless
chr5	63270000	63170000	63370000	dotless
chr5	67910000	67810000	68010000	dotless
chr5	85920000	85820000	86020000	dotless
chr5	91910000	91810000	92010000	dotless
chr5	92890000	92790000	92990000	dotless
chr5	98370000	98270000	98470000	dotless
chr5	100560000	100460000	100660000	dotless
chr5	101400000	101300000	101500000	dotless
chr5	105460000	105360000	105560000	dotless
chr5	107220000	107120000	107320000	dotless
chr5	107680000	107580000	107780000	dotless
chr5	109190000	109090000	109290000	dotless
chr5	117450000	117350000	117550000	dotless
chr5	118630000	118530000	118730000	dotless
chr5	130100000	130000000	130200000	dotless
chr5	143430000	143330000	143530000	dotless
chr5	151520000	151420000	151620000	dotless
chr5	155860000	155760000	155960000	dotless
chr5	160990000	160890000	161090000	dotless
chr5	163020000	162920000	163120000	dotless
chr5	163960000	163860000	164060000	dotless
chr5	166560000	166460000	166660000	dotless
chr4	43670000	43570000	43770000	dotless
chr4	92300000	92200000	92400000	dotless
chr4	18640000	18540000	18740000	dotless
chr4	29140000	29040000	29240000	dotless
chr4	35990000	35890000	36090000	dotless
chr4	47420000	47320000	47520000	dotless
chr4	107230000	107130000	107330000	dotless
chr4	145950000	145850000	146050000	dotless
chr4	161220000	161120000	161320000	dotless
chr4	177540000	177440000	177640000	dotless
chr4	179820000	179720000	179920000	dotless
chr4	30260000	30160000	30360000	dotless
chr4	92180000	92080000	92280000	dotless
chr4	115060000	114960000	115160000	dotless
chr4	115970000	115870000	116070000	dotless
chr4	116040000	115940000	116140000	dotless
chr4	130330000	130230000	130430000	dotless
chr4	130860000	130760000	130960000	dotless
chr4	132650000	132550000	132750000	dotless
chr4	71210000	71110000	71310000	dotless
chr4	187590000	187490000	187690000	dotless
chr4	159930000	159830000	160030000	dotless
chr4	160700000	160600000	160800000	dotless
chr4	20280000	20180000	20380000	dotless
chr4	37000000	36900000	37100000	dotless
chr4	43750000	43650000	43850000	dotless
chr4	58390000	58290000	58490000	dotless
chr4	66990000	66890000	67090000	dotless
chr4	67870000	67770000	67970000	dotless
chr4	77930000	77830000	78030000	dotless
chr4	79640000	79540000	79740000	dotless
chr4	93230000	93130000	93330000	dotless
chr4	96360000	96260000	96460000	dotless
chr4	100860000	100760000	100960000	dotless
chr4	106900000	106800000	107000000	dotless
chr4	116150000	116050000	116250000	dotless
chr4	117570000	117470000	117670000	dotless
chr4	129900000	129800000	130000000	dotless
chr4	137710000	137610000	137810000	dotless
chr4	150600000	150500000	150700000	dotless
chr4	162200000	162100000	162300000	dotless
chr4	166980000	166880000	167080000	dotless
chr4	178310000	178210000	178410000	dotless
chr4	178590000	178490000	178690000	dotless
chr4	179320000	179220000	179420000	dotless
chr4	180180000	180080000	180280000	dotless
chr4	180400000	180300000	180500000	dotless
chr4	182110000	182010000	182210000	dotless
chr4	188430000	188330000	188530000	dotless
chr4	189180000	189080000	189280000	dotless
chr4	10930000	10830000	11030000	dotless
chr4	12280000	12180000	12380000	dotless
chr4	18210000	18110000	18310000	dotless
chr4	19190000	19090000	19290000	dotless
chr4	31710000	31610000	31810000	dotless
chr4	33140000	33040000	33240000	dotless
chr4	33640000	33540000	33740000	dotless
chr4	34390000	34290000	34490000	dotless
chr4	35150000	35050000	35250000	dotless
chr4	36710000	36610000	36810000	dotless
chr4	36790000	36690000	36890000	dotless
chr4	36870000	36770000	36970000	dotless
chr4	43130000	43030000	43230000	dotless
chr4	63400000	63300000	63500000	dotless
chr4	67120000	67020000	67220000	dotless
chr4	67750000	67650000	67850000	dotless
chr4	68750000	68650000	68850000	dotless
chr4	68840000	68740000	68940000	dotless
chr4	68930000	68830000	69030000	dotless
chr4	69030000	68930000	69130000	dotless
chr4	78050000	77950000	78150000	dotless
chr4	78320000	78220000	78420000	dotless
chr4	79310000	79210000	79410000	dotless
chr4	79880000	79780000	79980000	dotless
chr4	92460000	92360000	92560000	dotless
chr4	95510000	95410000	95610000	dotless
chr4	97740000	97640000	97840000	dotless
chr4	100380000	100280000	100480000	dotless
chr4	115860000	115760000	115960000	dotless
chr4	116350000	116250000	116450000	dotless
chr4	116790000	116690000	116890000	dotless
chr4	117740000	117640000	117840000	dotless
chr4	126020000	125920000	126120000	dotless
chr4	126590000	126490000	126690000	dotless
chr4	132240000	132140000	132340000	dotless
chr4	137090000	136990000	137190000	dotless
chr4	146640000	146540000	146740000	dotless
chr4	146770000	146670000	146870000	dotless
chr4	148180000	148080000	148280000	dotless
chr4	148450000	148350000	148550000	dotless
chr4	148710000	148610000	148810000	dotless
chr4	151940000	151840000	152040000	dotless
chr4	161520000	161420000	161620000	dotless
chr4	164350000	164250000	164450000	dotless
chr4	165790000	165690000	165890000	dotless
chr4	167600000	167500000	167700000	dotless
chr4	171740000	171640000	171840000	dotless
chr4	175270000	175170000	175370000	dotless
chr4	179720000	179620000	179820000	dotless
chr4	182440000	182340000	182540000	dotless
chr4	188770000	188670000	188870000	dotless
chr3	5220000	5120000	5320000	dotless
chr3	7280000	7180000	7380000	dotless
chr3	18430000	18330000	18530000	dotless
chr3	18800000	18700000	18900000	dotless
chr3	20470000	20370000	20570000	dotless
chr3	31550000	31450000	31650000	dotless
chr3	31760000	31660000	31860000	dotless
chr3	79510000	79410000	79610000	dotless
chr3	86630000	86530000	86730000	dotless
chr3	103950000	103850000	104050000	dotless
chr3	116760000	116660000	116860000	dotless
chr3	174060000	173960000	174160000	dotless
chr3	185330000	185230000	185430000	dotless
chr3	192460000	192360000	192560000	dotless
chr3	18670000	18570000	18770000	dotless
chr3	22970000	22870000	23070000	dotless
chr3	59210000	59110000	59310000	dotless
chr3	76660000	76560000	76760000	dotless
chr3	78620000	78520000	78720000	dotless
chr3	82900000	82800000	83000000	dotless
chr3	82750000	82650000	82850000	dotless
chr3	163910000	163810000	164010000	dotless
chr3	165220000	165120000	165320000	dotless
chr3	174110000	174010000	174210000	dotless
chr3	41440000	41340000	41540000	dotless
chr3	116450000	116350000	116550000	dotless
chr3	6400000	6300000	6500000	dotless
chr3	18550000	18450000	18650000	dotless
chr3	22350000	22250000	22450000	dotless
chr3	21340000	21240000	21440000	dotless
chr3	23140000	23040000	23240000	dotless
chr3	26820000	26720000	26920000	dotless
chr3	28760000	28660000	28860000	dotless
chr3	34350000	34250000	34450000	dotless
chr3	36350000	36250000	36450000	dotless
chr3	35950000	35850000	36050000	dotless
chr3	41170000	41070000	41270000	dotless
chr3	54830000	54730000	54930000	dotless
chr3	70520000	70420000	70620000	dotless
chr3	74330000	74230000	74430000	dotless
chr3	80630000	80530000	80730000	dotless
chr3	80440000	80340000	80540000	dotless
chr3	82500000	82400000	82600000	dotless
chr3	100740000	100640000	100840000	dotless
chr3	103320000	103220000	103420000	dotless
chr3	111130000	111030000	111230000	dotless
chr3	118010000	117910000	118110000	dotless
chr3	131550000	131450000	131650000	dotless
chr3	135170000	135070000	135270000	dotless
chr3	144860000	144760000	144960000	dotless
chr3	147620000	147520000	147720000	dotless
chr3	148120000	148020000	148220000	dotless
chr3	173370000	173270000	173470000	dotless
chr3	174820000	174720000	174920000	dotless
chr3	177820000	177720000	177920000	dotless
chr3	3560000	3460000	3660000	dotless
chr3	3960000	3860000	4060000	dotless
chr3	4850000	4750000	4950000	dotless
chr3	4970000	4870000	5070000	dotless
chr3	5550000	5450000	5650000	dotless
chr3	6670000	6570000	6770000	dotless
chr3	6800000	6700000	6900000	dotless
chr3	6970000	6870000	7070000	dotless
chr3	19310000	19210000	19410000	dotless
chr3	23380000	23280000	23480000	dotless
chr3	29530000	29430000	29630000	dotless
chr3	31380000	31280000	31480000	dotless
chr3	41340000	41240000	41440000	dotless
chr3	70090000	69990000	70190000	dotless
chr3	70960000	70860000	71060000	dotless
chr3	76180000	76080000	76280000	dotless
chr3	78390000	78290000	78490000	dotless
chr3	78490000	78390000	78590000	dotless
chr3	81920000	81820000	82020000	dotless
chr3	82000000	81900000	82100000	dotless
chr3	84490000	84390000	84590000	dotless
chr3	86360000	86260000	86460000	dotless
chr3	88510000	88410000	88610000	dotless
chr3	89070000	88970000	89170000	dotless
chr3	89460000	89360000	89560000	dotless
chr3	103720000	103620000	103820000	dotless
chr3	104250000	104150000	104350000	dotless
chr3	106230000	106130000	106330000	dotless
chr3	110580000	110480000	110680000	dotless
chr3	110820000	110720000	110920000	dotless
chr3	111010000	110910000	111110000	dotless
chr3	116360000	116260000	116460000	dotless
chr3	117570000	117470000	117670000	dotless
chr3	121180000	121080000	121280000	dotless
chr3	121820000	121720000	121920000	dotless
chr3	140070000	139970000	140170000	dotless
chr3	143240000	143140000	143340000	dotless
chr3	143410000	143310000	143510000	dotless
chr3	145250000	145150000	145350000	dotless
chr3	145760000	145660000	145860000	dotless
chr3	164510000	164410000	164610000	dotless
chr3	165950000	165850000	166050000	dotless
chr3	167060000	166960000	167160000	dotless
chr3	173570000	173470000	173670000	dotless
chr3	174330000	174230000	174430000	dotless
chr3	175140000	175040000	175240000	dotless
chr3	175950000	175850000	176050000	dotless
chr3	188390000	188290000	188490000	dotless
chr3	192150000	192050000	192250000	dotless
chr2	2660000	2560000	2760000	dotless
chr2	17350000	17250000	17450000	dotless
chr2	22980000	22880000	23080000	dotless
chr2	35800000	35700000	35900000	dotless
chr2	81130000	81030000	81230000	dotless
chr2	104990000	104890000	105090000	dotless
chr2	111080000	110980000	111180000	dotless
chr2	122480000	122380000	122580000	dotless
chr2	129900000	129800000	130000000	dotless
chr2	143550000	143450000	143650000	dotless
chr2	193620000	193520000	193720000	dotless
chr2	193990000	193890000	194090000	dotless
chr2	211170000	211070000	211270000	dotless
chr2	6420000	6320000	6520000	dotless
chr2	78880000	78780000	78980000	dotless
chr2	87320000	87220000	87420000	dotless
chr2	185160000	185060000	185260000	dotless
chr2	184560000	184460000	184660000	dotless
chr2	51480000	51380000	51580000	dotless
chr2	87080000	86980000	87180000	dotless
chr2	122260000	122160000	122360000	dotless
chr2	65930000	65830000	66030000	dotless
chr2	66250000	66150000	66350000	dotless
chr2	67710000	67610000	67810000	dotless
chr2	67630000	67530000	67730000	dotless
chr2	139770000	139670000	139870000	dotless
chr2	145260000	145160000	145360000	dotless
chr2	197070000	196970000	197170000	dotless
chr2	215110000	215010000	215210000	dotless
chr2	214430000	214330000	214530000	dotless
chr2	3140000	3040000	3240000	dotless
chr2	22350000	22250000	22450000	dotless
chr2	32370000	32270000	32470000	dotless
chr2	49480000	49380000	49580000	dotless
chr2	60190000	60090000	60290000	dotless
chr2	63550000	63450000	63650000	dotless
chr2	66070000	65970000	66170000	dotless
chr2	81240000	81140000	81340000	dotless
chr2	82170000	82070000	82270000	dotless
chr2	83020000	82920000	83120000	dotless
chr2	104620000	104520000	104720000	dotless
chr2	103630000	103530000	103730000	dotless
chr2	104130000	104030000	104230000	dotless
chr2	107850000	107750000	107950000	dotless
chr2	107290000	107190000	107390000	dotless
chr2	108860000	108760000	108960000	dotless
chr2	122330000	122230000	122430000	dotless
chr2	122970000	122870000	123070000	dotless
chr2	128740000	128640000	128840000	dotless
chr2	129980000	129880000	130080000	dotless
chr2	129400000	129300000	129500000	dotless
chr2	132710000	132610000	132810000	dotless
chr2	133520000	133420000	133620000	dotless
chr2	139450000	139350000	139550000	dotless
chr2	144560000	144460000	144660000	dotless
chr2	143820000	143720000	143920000	dotless
chr2	167670000	167570000	167770000	dotless
chr2	167540000	167440000	167640000	dotless
chr2	184070000	183970000	184170000	dotless
chr2	192750000	192650000	192850000	dotless
chr2	193010000	192910000	193110000	dotless
chr2	193240000	193140000	193340000	dotless
chr2	196790000	196690000	196890000	dotless
chr2	196950000	196850000	197050000	dotless
chr2	211690000	211590000	211790000	dotless
chr2	220290000	220190000	220390000	dotless
chr2	220650000	220550000	220750000	dotless
chr2	220380000	220280000	220480000	dotless
chr2	221580000	221480000	221680000	dotless
chr2	228680000	228580000	228780000	dotless
chr2	239400000	239300000	239500000	dotless
chr2	1200000	1100000	1300000	dotless
chr2	6570000	6470000	6670000	dotless
chr2	8380000	8280000	8480000	dotless
chr2	27890000	27790000	27990000	dotless
chr2	34370000	34270000	34470000	dotless
chr2	34490000	34390000	34590000	dotless
chr2	37530000	37430000	37630000	dotless
chr2	37680000	37580000	37780000	dotless
chr2	49240000	49140000	49340000	dotless
chr2	49370000	49270000	49470000	dotless
chr2	49590000	49490000	49690000	dotless
chr2	49710000	49610000	49810000	dotless
chr2	49790000	49690000	49890000	dotless
chr2	49910000	49810000	50010000	dotless
chr2	50050000	49950000	50150000	dotless
chr2	66440000	66340000	66540000	dotless
chr2	72400000	72300000	72500000	dotless
chr2	77570000	77470000	77670000	dotless
chr2	80610000	80510000	80710000	dotless
chr2	80720000	80620000	80820000	dotless
chr2	83210000	83110000	83310000	dotless
chr2	83800000	83700000	83900000	dotless
chr2	86730000	86630000	86830000	dotless
chr2	122730000	122630000	122830000	dotless
chr2	129720000	129620000	129820000	dotless
chr2	142650000	142550000	142750000	dotless
chr2	144080000	143980000	144180000	dotless
chr2	145770000	145670000	145870000	dotless
chr2	146310000	146210000	146410000	dotless
chr2	156010000	155910000	156110000	dotless
chr2	163620000	163520000	163720000	dotless
chr2	164060000	163960000	164160000	dotless
chr2	183530000	183430000	183630000	dotless
chr2	194100000	194000000	194200000	dotless
chr2	194910000	194810000	195010000	dotless
chr2	208630000	208530000	208730000	dotless
chr2	213780000	213680000	213880000	dotless
chr2	214960000	214860000	215060000	dotless
chr2	221260000	221160000	221360000	dotless
chr2	221370000	221270000	221470000	dotless
chr2	240840000	240740000	240940000	dotless
chr1	58180000	58080000	58280000	dotless
chr1	68470000	68370000	68570000	dotless
chr1	75830000	75730000	75930000	dotless
chr1	82750000	82650000	82850000	dotless
chr1	98510000	98410000	98610000	dotless
chr1	237160000	237060000	237260000	dotless
chr1	80130000	80030000	80230000	dotless
chr1	81800000	81700000	81900000	dotless
chr1	83460000	83360000	83560000	dotless
chr1	188350000	188250000	188450000	dotless
chr1	239990000	239890000	240090000	dotless
chr1	195900000	195800000	196000000	dotless
chr1	237630000	237530000	237730000	dotless
chr1	240690000	240590000	240790000	dotless
chr1	242290000	242190000	242390000	dotless
chr1	55920000	55820000	56020000	dotless
chr1	69810000	69710000	69910000	dotless
chr1	34190000	34090000	34290000	dotless
chr1	63250000	63150000	63350000	dotless
chr1	68790000	68690000	68890000	dotless
chr1	71510000	71410000	71610000	dotless
chr1	79440000	79340000	79540000	dotless
chr1	86030000	85930000	86130000	dotless
chr1	90950000	90850000	91050000	dotless
chr1	96940000	96840000	97040000	dotless
chr1	96170000	96070000	96270000	dotless
chr1	103000000	102900000	103100000	dotless
chr1	107190000	107090000	107290000	dotless
chr1	171030000	170930000	171130000	dotless
chr1	170920000	170820000	171020000	dotless
chr1	217350000	217250000	217450000	dotless
chr1	217260000	217160000	217360000	dotless
chr1	243040000	242940000	243140000	dotless
chr1	33890000	33790000	33990000	dotless
chr1	37020000	36920000	37120000	dotless
chr1	50040000	49940000	50140000	dotless
chr1	57990000	57890000	58090000	dotless
chr1	68580000	68480000	68680000	dotless
chr1	95860000	95760000	95960000	dotless
chr1	98770000	98670000	98870000	dotless
chr1	104450000	104350000	104550000	dotless
chr1	104770000	104670000	104870000	dotless
chr1	106950000	106850000	107050000	dotless
chr1	118750000	118650000	118850000	dotless
chr1	159520000	159420000	159620000	dotless
chr1	170670000	170570000	170770000	dotless
chr1	170790000	170690000	170890000	dotless
chr1	177560000	177460000	177660000	dotless
chr1	189410000	189310000	189510000	dotless
chr1	190410000	190310000	190510000	dotless
chr1	190730000	190630000	190830000	dotless
chr1	191220000	191120000	191320000	dotless
chr1	191830000	191730000	191930000	dotless
chr1	194110000	194010000	194210000	dotless
chr1	194480000	194380000	194580000	dotless
chr1	195850000	195750000	195950000	dotless
chr1	208600000	208500000	208700000	dotless
chr1	216000000	215900000	216100000	dotless
chr1	216750000	216650000	216850000	dotless
chr1	217800000	217700000	217900000	dotless
chr1	219420000	219320000	219520000	dotless
chr1	222050000	221950000	222150000	dotless
chr1	237550000	237450000	237650000	dotless
chr1	240430000	240330000	240530000	dotless
chr1	242410000	242310000	242510000	dotless
chr9	2110000	2010000	2210000	dotless
chr9	7840000	7740000	7940000	dotless
chr9	9980000	9880000	10080000	dotless
chr9	17510000	17410000	17610000	dotless
chr9	27700000	27600000	27800000	dotless
chr9	29780000	29680000	29880000	dotless
chr9	79250000	79150000	79350000	dotless
chr9	81220000	81120000	81320000	dotless
chr9	82170000	82070000	82270000	dotless
chr9	105780000	105680000	105880000	dotless
chr9	81050000	80950000	81150000	dotless
chr9	82980000	82880000	83080000	dotless
chr9	103960000	103860000	104060000	dotless
chr9	119780000	119680000	119880000	dotless
chr9	106560000	106460000	106660000	dotless
chr9	1960000	1860000	2060000	dotless
chr9	7550000	7450000	7650000	dotless
chr9	7270000	7170000	7370000	dotless
chr9	8390000	8290000	8490000	dotless
chr9	14120000	14020000	14220000	dotless
chr9	14010000	13910000	14110000	dotless
chr9	20320000	20220000	20420000	dotless
chr9	22700000	22600000	22800000	dotless
chr9	23390000	23290000	23490000	dotless
chr9	28690000	28590000	28790000	dotless
chr9	30980000	30880000	31080000	dotless
chr9	30490000	30390000	30590000	dotless
chr9	31810000	31710000	31910000	dotless
chr9	73660000	73560000	73760000	dotless
chr9	79130000	79030000	79230000	dotless
chr9	82040000	81940000	82140000	dotless
chr9	91190000	91090000	91290000	dotless
chr9	119900000	119800000	120000000	dotless
chr9	9410000	9310000	9510000	dotless
chr9	10290000	10190000	10390000	dotless
chr9	10570000	10470000	10670000	dotless
chr9	16470000	16370000	16570000	dotless
chr9	16780000	16680000	16880000	dotless
chr9	17040000	16940000	17140000	dotless
chr9	26350000	26250000	26450000	dotless
chr9	27900000	27800000	28000000	dotless
chr9	28090000	27990000	28190000	dotless
chr9	28900000	28800000	29000000	dotless
chr9	31330000	31230000	31430000	dotless
chr9	78780000	78680000	78880000	dotless
chr9	79660000	79560000	79760000	dotless
chr9	82370000	82270000	82470000	dotless
chr9	82500000	82400000	82600000	dotless
chr9	86860000	86760000	86960000	dotless
chr9	104440000	104340000	104540000	dotless
chr9	105910000	105810000	106010000	dotless
chr9	106320000	106220000	106420000	dotless
chr9	106650000	106550000	106750000	dotless
chr9	115320000	115220000	115420000	dotless
chr9	118520000	118420000	118620000	dotless
chr8	72670000	72570000	72770000	dotless
chr8	36800000	36700000	36900000	dotless
chr8	39890000	39790000	39990000	dotless
chr8	117330000	117230000	117430000	dotless
chr8	135830000	135730000	135930000	dotless
chr8	15290000	15190000	15390000	dotless
chr8	62290000	62190000	62390000	dotless
chr8	14850000	14750000	14950000	dotless
chr8	14310000	14210000	14410000	dotless
chr8	15660000	15560000	15760000	dotless
chr8	16140000	16040000	16240000	dotless
chr8	21440000	21340000	21540000	dotless
chr8	21320000	21220000	21420000	dotless
chr8	35170000	35070000	35270000	dotless
chr8	35900000	35800000	36000000	dotless
chr8	37150000	37050000	37250000	dotless
chr8	39510000	39410000	39610000	dotless
chr8	53710000	53610000	53810000	dotless
chr8	55470000	55370000	55570000	dotless
chr8	55690000	55590000	55790000	dotless
chr8	62190000	62090000	62290000	dotless
chr8	64460000	64360000	64560000	dotless
chr8	63800000	63700000	63900000	dotless
chr8	69280000	69180000	69380000	dotless
chr8	82570000	82470000	82670000	dotless
chr8	83330000	83230000	83430000	dotless
chr8	92750000	92650000	92850000	dotless
chr8	93120000	93020000	93220000	dotless
chr8	97190000	97090000	97290000	dotless
chr8	105410000	105310000	105510000	dotless
chr8	118430000	118330000	118530000	dotless
chr8	122240000	122140000	122340000	dotless
chr8	128280000	128180000	128380000	dotless
chr8	135210000	135110000	135310000	dotless
chr8	137900000	137800000	138000000	dotless
chr8	3830000	3730000	3930000	dotless
chr8	4310000	4210000	4410000	dotless
chr8	4700000	4600000	4800000	dotless
chr8	5040000	4940000	5140000	dotless
chr8	14400000	14300000	14500000	dotless
chr8	14520000	14420000	14620000	dotless
chr8	36480000	36380000	36580000	dotless
chr8	40430000	40330000	40530000	dotless
chr8	40570000	40470000	40670000	dotless
chr8	59160000	59060000	59260000	dotless
chr8	62610000	62510000	62710000	dotless
chr8	64250000	64150000	64350000	dotless
chr8	64740000	64640000	64840000	dotless
chr8	65020000	64920000	65120000	dotless
chr8	75620000	75520000	75720000	dotless
chr8	88860000	88760000	88960000	dotless
chr8	96650000	96550000	96750000	dotless
chr8	99050000	98950000	99150000	dotless
chr8	107200000	107100000	107300000	dotless
chr8	108170000	108070000	108270000	dotless
chr8	113460000	113360000	113560000	dotless
chr8	117430000	117330000	117530000	dotless
chr8	130360000	130260000	130460000	dotless
chr8	130440000	130340000	130540000	dotless
chr8	139930000	139830000	140030000	dotless

## Sheet: Double-Dot boundaries
Double-Dot boundaries
chromosome	boundary location	start	end	dotstatus
chrX	10160000	10060000	10260000	doubledot
chrX	13740000	13640000	13840000	doubledot
chrX	13500000	13400000	13600000	doubledot
chrX	15270000	15170000	15370000	doubledot
chrX	16780000	16680000	16880000	doubledot
chrX	17740000	17640000	17840000	doubledot
chrX	19340000	19240000	19440000	doubledot
chrX	19540000	19440000	19640000	doubledot
chrX	20140000	20040000	20240000	doubledot
chrX	20510000	20410000	20610000	doubledot
chrX	23640000	23540000	23740000	doubledot
chrX	30550000	30450000	30650000	doubledot
chrX	38170000	38070000	38270000	doubledot
chrX	40540000	40440000	40640000	doubledot
chrX	41500000	41400000	41600000	doubledot
chrX	43800000	43700000	43900000	doubledot
chrX	47130000	47030000	47230000	doubledot
chrX	49660000	49560000	49760000	doubledot
chrX	51610000	51510000	51710000	doubledot
chrX	56740000	56640000	56840000	doubledot
chrX	65490000	65390000	65590000	doubledot
chrX	70140000	70040000	70240000	doubledot
chrX	78170000	78070000	78270000	doubledot
chrX	100600000	100500000	100700000	doubledot
chrX	103500000	103400000	103600000	doubledot
chrX	108080000	107980000	108180000	doubledot
chrX	110420000	110320000	110520000	doubledot
chrX	120690000	120590000	120790000	doubledot
chrX	120780000	120680000	120880000	doubledot
chrX	123570000	123470000	123670000	doubledot
chrX	129550000	129450000	129650000	doubledot
chrX	131760000	131660000	131860000	doubledot
chrX	135740000	135640000	135840000	doubledot
chrX	149540000	149440000	149640000	doubledot
chrX	153710000	153610000	153810000	doubledot
chrX	152740000	152640000	152840000	doubledot
chrX	152870000	152770000	152970000	doubledot
chrX	17100000	17000000	17200000	doubledot
chrX	30720000	30620000	30820000	doubledot
chrX	46520000	46420000	46620000	doubledot
chrX	76260000	76160000	76360000	doubledot
chrX	120470000	120370000	120570000	doubledot
chrX	29570000	29470000	29670000	doubledot
chrX	135120000	135020000	135220000	doubledot
chrX	1420000	1320000	1520000	doubledot
chrX	2640000	2540000	2740000	doubledot
chrX	1610000	1510000	1710000	doubledot
chrX	2460000	2360000	2560000	doubledot
chrX	2850000	2750000	2950000	doubledot
chrX	11140000	11040000	11240000	doubledot
chrX	10640000	10540000	10740000	doubledot
chrX	12910000	12810000	13010000	doubledot
chrX	13640000	13540000	13740000	doubledot
chrX	18380000	18280000	18480000	doubledot
chrX	18920000	18820000	19020000	doubledot
chrX	24280000	24180000	24380000	doubledot
chrX	37080000	36980000	37180000	doubledot
chrX	37850000	37750000	37950000	doubledot
chrX	41260000	41160000	41360000	doubledot
chrX	43550000	43450000	43650000	doubledot
chrX	48460000	48360000	48560000	doubledot
chrX	49190000	49090000	49290000	doubledot
chrX	49870000	49770000	49970000	doubledot
chrX	54610000	54510000	54710000	doubledot
chrX	53230000	53130000	53330000	doubledot
chrX	53650000	53550000	53750000	doubledot
chrX	54420000	54320000	54520000	doubledot
chrX	68170000	68070000	68270000	doubledot
chrX	69400000	69300000	69500000	doubledot
chrX	68720000	68620000	68820000	doubledot
chrX	70400000	70300000	70500000	doubledot
chrX	70960000	70860000	71060000	doubledot
chrX	71990000	71890000	72090000	doubledot
chrX	72550000	72450000	72650000	doubledot
chrX	102870000	102770000	102970000	doubledot
chrX	103200000	103100000	103300000	doubledot
chrX	103830000	103730000	103930000	doubledot
chrX	106410000	106310000	106510000	doubledot
chrX	106830000	106730000	106930000	doubledot
chrX	108580000	108480000	108680000	doubledot
chrX	119090000	118990000	119190000	doubledot
chrX	118590000	118490000	118690000	doubledot
chrX	118830000	118730000	118930000	doubledot
chrX	130060000	129960000	130160000	doubledot
chrX	130930000	130830000	131030000	doubledot
chrX	132680000	132580000	132780000	doubledot
chrX	135630000	135530000	135730000	doubledot
chrX	136940000	136840000	137040000	doubledot
chrX	136700000	136600000	136800000	doubledot
chrX	150740000	150640000	150840000	doubledot
chrX	151710000	151610000	151810000	doubledot
chrX	152930000	152830000	153030000	doubledot
chrX	153530000	153430000	153630000	doubledot
chrX	154130000	154030000	154230000	doubledot
chrX	154580000	154480000	154680000	doubledot
chrX	19020000	18920000	19120000	doubledot
chrX	19900000	19800000	20000000	doubledot
chrX	37510000	37410000	37610000	doubledot
chrX	40310000	40210000	40410000	doubledot
chrX	45760000	45660000	45860000	doubledot
chrX	46410000	46310000	46510000	doubledot
chrX	47540000	47440000	47640000	doubledot
chrX	48050000	47950000	48150000	doubledot
chrX	49760000	49660000	49860000	doubledot
chrX	68500000	68400000	68600000	doubledot
chrX	70720000	70620000	70820000	doubledot
chrX	100820000	100720000	100920000	doubledot
chrX	101580000	101480000	101680000	doubledot
chrX	106980000	106880000	107080000	doubledot
chrX	107910000	107810000	108010000	doubledot
chrX	109900000	109800000	110000000	doubledot
chrX	123790000	123690000	123890000	doubledot
chrX	151100000	151000000	151200000	doubledot
chrX	153970000	153870000	154070000	doubledot
chr13	99270000	99170000	99370000	doubledot
chr13	19620000	19520000	19720000	doubledot
chr13	21540000	21440000	21640000	doubledot
chr13	23360000	23260000	23460000	doubledot
chr13	23900000	23800000	24000000	doubledot
chr13	25370000	25270000	25470000	doubledot
chr13	26940000	26840000	27040000	doubledot
chr13	28010000	27910000	28110000	doubledot
chr13	28290000	28190000	28390000	doubledot
chr13	28790000	28690000	28890000	doubledot
chr13	29460000	29360000	29560000	doubledot
chr13	30110000	30010000	30210000	doubledot
chr13	31060000	30960000	31160000	doubledot
chr13	31170000	31070000	31270000	doubledot
chr13	33810000	33710000	33910000	doubledot
chr13	35880000	35780000	35980000	doubledot
chr13	40760000	40660000	40860000	doubledot
chr13	41330000	41230000	41430000	doubledot
chr13	43860000	43760000	43960000	doubledot
chr13	44970000	44870000	45070000	doubledot
chr13	45510000	45410000	45610000	doubledot
chr13	46460000	46360000	46560000	doubledot
chr13	46780000	46680000	46880000	doubledot
chr13	49260000	49160000	49360000	doubledot
chr13	51100000	51000000	51200000	doubledot
chr13	53060000	52960000	53160000	doubledot
chr13	77590000	77490000	77690000	doubledot
chr13	91050000	90950000	91150000	doubledot
chr13	94370000	94270000	94470000	doubledot
chr13	95490000	95390000	95590000	doubledot
chr13	96980000	96880000	97080000	doubledot
chr13	97830000	97730000	97930000	doubledot
chr13	98830000	98730000	98930000	doubledot
chr13	99570000	99470000	99670000	doubledot
chr13	100560000	100460000	100660000	doubledot
chr13	102560000	102460000	102660000	doubledot
chr13	106610000	106510000	106710000	doubledot
chr13	110160000	110060000	110260000	doubledot
chr13	110450000	110350000	110550000	doubledot
chr13	111270000	111170000	111370000	doubledot
chr13	29730000	29630000	29830000	doubledot
chr13	45360000	45260000	45460000	doubledot
chr13	49630000	49530000	49730000	doubledot
chr13	72720000	72620000	72820000	doubledot
chr13	73730000	73630000	73830000	doubledot
chr13	79400000	79300000	79500000	doubledot
chr13	102890000	102790000	102990000	doubledot
chr13	101130000	101030000	101230000	doubledot
chr13	20170000	20070000	20270000	doubledot
chr13	20930000	20830000	21030000	doubledot
chr13	20490000	20390000	20590000	doubledot
chr13	24260000	24160000	24360000	doubledot
chr13	24580000	24480000	24680000	doubledot
chr13	25000000	24900000	25100000	doubledot
chr13	26140000	26040000	26240000	doubledot
chr13	26700000	26600000	26800000	doubledot
chr13	27370000	27270000	27470000	doubledot
chr13	30640000	30540000	30740000	doubledot
chr13	30880000	30780000	30980000	doubledot
chr13	31400000	31300000	31500000	doubledot
chr13	35170000	35070000	35270000	doubledot
chr13	35940000	35840000	36040000	doubledot
chr13	37070000	36970000	37170000	doubledot
chr13	36760000	36660000	36860000	doubledot
chr13	37180000	37080000	37280000	doubledot
chr13	39710000	39610000	39810000	doubledot
chr13	41640000	41540000	41740000	doubledot
chr13	42120000	42020000	42220000	doubledot
chr13	46180000	46080000	46280000	doubledot
chr13	46340000	46240000	46440000	doubledot
chr13	48790000	48690000	48890000	doubledot
chr13	48590000	48490000	48690000	doubledot
chr13	51810000	51710000	51910000	doubledot
chr13	52840000	52740000	52940000	doubledot
chr13	60600000	60500000	60700000	doubledot
chr13	73470000	73370000	73570000	doubledot
chr13	75850000	75750000	75950000	doubledot
chr13	75650000	75550000	75750000	doubledot
chr13	76960000	76860000	77060000	doubledot
chr13	94630000	94530000	94730000	doubledot
chr13	95030000	94930000	95130000	doubledot
chr13	98010000	97910000	98110000	doubledot
chr13	98430000	98330000	98530000	doubledot
chr13	99070000	98970000	99170000	doubledot
chr13	99140000	99040000	99240000	doubledot
chr13	108920000	108820000	109020000	doubledot
chr13	110890000	110790000	110990000	doubledot
chr13	111450000	111350000	111550000	doubledot
chr13	112430000	112330000	112530000	doubledot
chr13	112930000	112830000	113030000	doubledot
chr13	113460000	113360000	113560000	doubledot
chr13	20710000	20610000	20810000	doubledot
chr13	22280000	22180000	22380000	doubledot
chr13	25510000	25410000	25610000	doubledot
chr13	27830000	27730000	27930000	doubledot
chr13	28660000	28560000	28760000	doubledot
chr13	30800000	30700000	30900000	doubledot
chr13	35750000	35650000	35850000	doubledot
chr13	36000000	35900000	36100000	doubledot
chr13	40690000	40590000	40790000	doubledot
chr13	44470000	44370000	44570000	doubledot
chr13	45750000	45650000	45850000	doubledot
chr13	48320000	48220000	48420000	doubledot
chr13	51360000	51260000	51460000	doubledot
chr13	77720000	77620000	77820000	doubledot
chr13	97440000	97340000	97540000	doubledot
chr13	98690000	98590000	98790000	doubledot
chr13	99470000	99370000	99570000	doubledot
chr13	99900000	99800000	100000000	doubledot
chr13	106530000	106430000	106630000	doubledot
chr13	109140000	109040000	109240000	doubledot
chr13	109790000	109690000	109890000	doubledot
chr13	113040000	112940000	113140000	doubledot
chr13	113210000	113110000	113310000	doubledot
chr12	3830000	3730000	3930000	doubledot
chr12	4800000	4700000	4900000	doubledot
chr12	5130000	5030000	5230000	doubledot
chr12	5920000	5820000	6020000	doubledot
chr12	6040000	5940000	6140000	doubledot
chr12	8240000	8140000	8340000	doubledot
chr12	8070000	7970000	8170000	doubledot
chr12	8440000	8340000	8540000	doubledot
chr12	8500000	8400000	8600000	doubledot
chr12	9280000	9180000	9380000	doubledot
chr12	9610000	9510000	9710000	doubledot
chr12	11500000	11400000	11600000	doubledot
chr12	12740000	12640000	12840000	doubledot
chr12	14190000	14090000	14290000	doubledot
chr12	22680000	22580000	22780000	doubledot
chr12	26860000	26760000	26960000	doubledot
chr12	27720000	27620000	27820000	doubledot
chr12	29350000	29250000	29450000	doubledot
chr12	30830000	30730000	30930000	doubledot
chr12	32730000	32630000	32830000	doubledot
chr12	32980000	32880000	33080000	doubledot
chr12	43320000	43220000	43420000	doubledot
chr12	43910000	43810000	44010000	doubledot
chr12	45110000	45010000	45210000	doubledot
chr12	48650000	48550000	48750000	doubledot
chr12	48820000	48720000	48920000	doubledot
chr12	49030000	48930000	49130000	doubledot
chr12	49740000	49640000	49840000	doubledot
chr12	50040000	49940000	50140000	doubledot
chr12	51960000	51860000	52060000	doubledot
chr12	53030000	52930000	53130000	doubledot
chr12	53510000	53410000	53610000	doubledot
chr12	54430000	54330000	54530000	doubledot
chr12	54210000	54110000	54310000	doubledot
chr12	56070000	55970000	56170000	doubledot
chr12	55710000	55610000	55810000	doubledot
chr12	56650000	56550000	56750000	doubledot
chr12	57770000	57670000	57870000	doubledot
chr12	57490000	57390000	57590000	doubledot
chr12	57930000	57830000	58030000	doubledot
chr12	62210000	62110000	62310000	doubledot
chr12	63790000	63690000	63890000	doubledot
chr12	64780000	64680000	64880000	doubledot
chr12	67250000	67150000	67350000	doubledot
chr12	68000000	67900000	68100000	doubledot
chr12	68820000	68720000	68920000	doubledot
chr12	69270000	69170000	69370000	doubledot
chr12	76500000	76400000	76600000	doubledot
chr12	77010000	76910000	77110000	doubledot
chr12	77960000	77860000	78060000	doubledot
chr12	79370000	79270000	79470000	doubledot
chr12	80310000	80210000	80410000	doubledot
chr12	82370000	82270000	82470000	doubledot
chr12	88030000	87930000	88130000	doubledot
chr12	89530000	89430000	89630000	doubledot
chr12	90950000	90850000	91050000	doubledot
chr12	92700000	92600000	92800000	doubledot
chr12	93440000	93340000	93540000	doubledot
chr12	94120000	94020000	94220000	doubledot
chr12	94530000	94430000	94630000	doubledot
chr12	96010000	95910000	96110000	doubledot
chr12	95560000	95460000	95660000	doubledot
chr12	96540000	96440000	96640000	doubledot
chr12	101390000	101290000	101490000	doubledot
chr12	101890000	101790000	101990000	doubledot
chr12	102870000	102770000	102970000	doubledot
chr12	103760000	103660000	103860000	doubledot
chr12	103640000	103540000	103740000	doubledot
chr12	106240000	106140000	106340000	doubledot
chr12	106990000	106890000	107090000	doubledot
chr12	109840000	109740000	109940000	doubledot
chr12	109940000	109840000	110040000	doubledot
chr12	111350000	111250000	111450000	doubledot
chr12	112440000	112340000	112540000	doubledot
chr12	113180000	113080000	113280000	doubledot
chr12	113940000	113840000	114040000	doubledot
chr12	115920000	115820000	116020000	doubledot
chr12	117180000	117080000	117280000	doubledot
chr12	118120000	118020000	118220000	doubledot
chr12	117850000	117750000	117950000	doubledot
chr12	118390000	118290000	118490000	doubledot
chr12	119930000	119830000	120030000	doubledot
chr12	119660000	119560000	119760000	doubledot
chr12	120090000	119990000	120190000	doubledot
chr12	120300000	120200000	120400000	doubledot
chr12	121470000	121370000	121570000	doubledot
chr12	121910000	121810000	122010000	doubledot
chr12	122520000	122420000	122620000	doubledot
chr12	123640000	123540000	123740000	doubledot
chr12	122970000	122870000	123070000	doubledot
chr12	124970000	124870000	125070000	doubledot
chr12	125140000	125040000	125240000	doubledot
chr12	5010000	4910000	5110000	doubledot
chr12	9740000	9640000	9840000	doubledot
chr12	18230000	18130000	18330000	doubledot
chr12	21680000	21580000	21780000	doubledot
chr12	22830000	22730000	22930000	doubledot
chr12	27370000	27270000	27470000	doubledot
chr12	31060000	30960000	31160000	doubledot
chr12	33120000	33020000	33220000	doubledot
chr12	42080000	41980000	42180000	doubledot
chr12	43420000	43320000	43520000	doubledot
chr12	53150000	53050000	53250000	doubledot
chr12	76600000	76500000	76700000	doubledot
chr12	105390000	105290000	105490000	doubledot
chr12	123720000	123620000	123820000	doubledot
chr12	2830000	2730000	2930000	doubledot
chr12	6300000	6200000	6400000	doubledot
chr12	15970000	15870000	16070000	doubledot
chr12	27830000	27730000	27930000	doubledot
chr12	31240000	31140000	31340000	doubledot
chr12	71910000	71810000	72010000	doubledot
chr12	12060000	11960000	12160000	doubledot
chr12	47930000	47830000	48030000	doubledot
chr12	57210000	57110000	57310000	doubledot
chr12	58470000	58370000	58570000	doubledot
chr12	3070000	2970000	3170000	doubledot
chr12	3290000	3190000	3390000	doubledot
chr12	4300000	4200000	4400000	doubledot
chr12	7120000	7020000	7220000	doubledot
chr12	6920000	6820000	7020000	doubledot
chr12	6520000	6420000	6620000	doubledot
chr12	7660000	7560000	7760000	doubledot
chr12	10750000	10650000	10850000	doubledot
chr12	12340000	12240000	12440000	doubledot
chr12	13240000	13140000	13340000	doubledot
chr12	15530000	15430000	15630000	doubledot
chr12	20430000	20330000	20530000	doubledot
chr12	20620000	20520000	20720000	doubledot
chr12	22040000	21940000	22140000	doubledot
chr12	22440000	22340000	22540000	doubledot
chr12	26050000	25950000	26150000	doubledot
chr12	25150000	25050000	25250000	doubledot
chr12	25410000	25310000	25510000	doubledot
chr12	26720000	26620000	26820000	doubledot
chr12	31630000	31530000	31730000	doubledot
chr12	34010000	33910000	34110000	doubledot
chr12	42580000	42480000	42680000	doubledot
chr12	44950000	44850000	45050000	doubledot
chr12	47020000	46920000	47120000	doubledot
chr12	49260000	49160000	49360000	doubledot
chr12	49620000	49520000	49720000	doubledot
chr12	49840000	49740000	49940000	doubledot
chr12	50750000	50650000	50850000	doubledot
chr12	51370000	51270000	51470000	doubledot
chr12	52120000	52020000	52220000	doubledot
chr12	53300000	53200000	53400000	doubledot
chr12	53690000	53590000	53790000	doubledot
chr12	53980000	53880000	54080000	doubledot
chr12	54660000	54560000	54760000	doubledot
chr12	55640000	55540000	55740000	doubledot
chr12	55940000	55840000	56040000	doubledot
chr12	56310000	56210000	56410000	doubledot
chr12	56470000	56370000	56570000	doubledot
chr12	57000000	56900000	57100000	doubledot
chr12	63080000	62980000	63180000	doubledot
chr12	62400000	62300000	62500000	doubledot
chr12	62820000	62720000	62920000	doubledot
chr12	65270000	65170000	65370000	doubledot
chr12	65160000	65060000	65260000	doubledot
chr12	65870000	65770000	65970000	doubledot
chr12	65550000	65450000	65650000	doubledot
chr12	67440000	67340000	67540000	doubledot
chr12	69130000	69030000	69230000	doubledot
chr12	69860000	69760000	69960000	doubledot
chr12	70730000	70630000	70830000	doubledot
chr12	71400000	71300000	71500000	doubledot
chr12	75490000	75390000	75590000	doubledot
chr12	76080000	75980000	76180000	doubledot
chr12	75620000	75520000	75720000	doubledot
chr12	77110000	77010000	77210000	doubledot
chr12	77700000	77600000	77800000	doubledot
chr12	81630000	81530000	81730000	doubledot
chr12	82650000	82550000	82750000	doubledot
chr12	89010000	88910000	89110000	doubledot
chr12	91360000	91260000	91460000	doubledot
chr12	95880000	95780000	95980000	doubledot
chr12	96240000	96140000	96340000	doubledot
chr12	96990000	96890000	97090000	doubledot
chr12	100750000	100650000	100850000	doubledot
chr12	103480000	103380000	103580000	doubledot
chr12	104140000	104040000	104240000	doubledot
chr12	104360000	104260000	104460000	doubledot
chr12	107680000	107580000	107780000	doubledot
chr12	109110000	109010000	109210000	doubledot
chr12	110060000	109960000	110160000	doubledot
chr12	110880000	110780000	110980000	doubledot
chr12	110440000	110340000	110540000	doubledot
chr12	112530000	112430000	112630000	doubledot
chr12	113440000	113340000	113540000	doubledot
chr12	114610000	114510000	114710000	doubledot
chr12	115780000	115680000	115880000	doubledot
chr12	116720000	116620000	116820000	doubledot
chr12	116960000	116860000	117060000	doubledot
chr12	119770000	119670000	119870000	doubledot
chr12	120190000	120090000	120290000	doubledot
chr12	121270000	121170000	121370000	doubledot
chr12	120520000	120420000	120620000	doubledot
chr12	121010000	120910000	121110000	doubledot
chr12	121780000	121680000	121880000	doubledot
chr12	122230000	122130000	122330000	doubledot
chr12	122790000	122690000	122890000	doubledot
chr12	123250000	123150000	123350000	doubledot
chr12	124020000	123920000	124120000	doubledot
chr12	124780000	124680000	124880000	doubledot
chr12	130780000	130680000	130880000	doubledot
chr12	132030000	131930000	132130000	doubledot
chr12	131680000	131580000	131780000	doubledot
chr12	1610000	1510000	1710000	doubledot
chr12	2680000	2580000	2780000	doubledot
chr12	9070000	8970000	9170000	doubledot
chr12	11200000	11100000	11300000	doubledot
chr12	21220000	21120000	21320000	doubledot
chr12	27960000	27860000	28060000	doubledot
chr12	32350000	32250000	32450000	doubledot
chr12	39120000	39020000	39220000	doubledot
chr12	40130000	40030000	40230000	doubledot
chr12	43750000	43650000	43850000	doubledot
chr12	46120000	46020000	46220000	doubledot
chr12	51040000	50940000	51140000	doubledot
chr12	52340000	52240000	52440000	doubledot
chr12	55080000	54980000	55180000	doubledot
chr12	55820000	55720000	55920000	doubledot
chr12	56730000	56630000	56830000	doubledot
chr12	57120000	57020000	57220000	doubledot
chr12	57630000	57530000	57730000	doubledot
chr12	62580000	62480000	62680000	doubledot
chr12	64280000	64180000	64380000	doubledot
chr12	70590000	70490000	70690000	doubledot
chr12	71760000	71660000	71860000	doubledot
chr12	71980000	71880000	72080000	doubledot
chr12	80190000	80090000	80290000	doubledot
chr12	82500000	82400000	82600000	doubledot
chr12	85450000	85350000	85550000	doubledot
chr12	103560000	103460000	103660000	doubledot
chr12	108860000	108760000	108960000	doubledot
chr12	110300000	110200000	110400000	doubledot
chr12	110640000	110540000	110740000	doubledot
chr12	111830000	111730000	111930000	doubledot
chr12	111910000	111810000	112010000	doubledot
chr12	116260000	116160000	116360000	doubledot
chr12	119440000	119340000	119540000	doubledot
chr12	120730000	120630000	120830000	doubledot
chr12	121690000	121590000	121790000	doubledot
chr12	122030000	121930000	122130000	doubledot
chr12	122130000	122030000	122230000	doubledot
chr12	122370000	122270000	122470000	doubledot
chr12	122630000	122530000	122730000	doubledot
chr12	123370000	123270000	123470000	doubledot
chr12	124330000	124230000	124430000	doubledot
chr12	131520000	131420000	131620000	doubledot
chr12	131830000	131730000	131930000	doubledot
chr11	62740000	62640000	62840000	doubledot
chr11	3330000	3230000	3430000	doubledot
chr11	3640000	3540000	3740000	doubledot
chr11	4130000	4030000	4230000	doubledot
chr11	4550000	4450000	4650000	doubledot
chr11	5120000	5020000	5220000	doubledot
chr11	5950000	5850000	6050000	doubledot
chr11	6350000	6250000	6450000	doubledot
chr11	6720000	6620000	6820000	doubledot
chr11	8140000	8040000	8240000	doubledot
chr11	8910000	8810000	9010000	doubledot
chr11	9140000	9040000	9240000	doubledot
chr11	9580000	9480000	9680000	doubledot
chr11	10760000	10660000	10860000	doubledot
chr11	11790000	11690000	11890000	doubledot
chr11	12280000	12180000	12380000	doubledot
chr11	13410000	13310000	13510000	doubledot
chr11	14490000	14390000	14590000	doubledot
chr11	14280000	14180000	14380000	doubledot
chr11	16720000	16620000	16820000	doubledot
chr11	18820000	18720000	18920000	doubledot
chr11	20120000	20020000	20220000	doubledot
chr11	27070000	26970000	27170000	doubledot
chr11	27510000	27410000	27610000	doubledot
chr11	31070000	30970000	31170000	doubledot
chr11	32310000	32210000	32410000	doubledot
chr11	33790000	33690000	33890000	doubledot
chr11	34500000	34400000	34600000	doubledot
chr11	35430000	35330000	35530000	doubledot
chr11	36690000	36590000	36790000	doubledot
chr11	43870000	43770000	43970000	doubledot
chr11	44070000	43970000	44170000	doubledot
chr11	45820000	45720000	45920000	doubledot
chr11	48130000	48030000	48230000	doubledot
chr11	47870000	47770000	47970000	doubledot
chr11	57290000	57190000	57390000	doubledot
chr11	59460000	59360000	59560000	doubledot
chr11	60710000	60610000	60810000	doubledot
chr11	61710000	61610000	61810000	doubledot
chr11	62880000	62780000	62980000	doubledot
chr11	64170000	64070000	64270000	doubledot
chr11	63760000	63660000	63860000	doubledot
chr11	65310000	65210000	65410000	doubledot
chr11	65630000	65530000	65730000	doubledot
chr11	66290000	66190000	66390000	doubledot
chr11	66040000	65940000	66140000	doubledot
chr11	67790000	67690000	67890000	doubledot
chr11	68470000	68370000	68570000	doubledot
chr11	68580000	68480000	68680000	doubledot
chr11	70250000	70150000	70350000	doubledot
chr11	69670000	69570000	69770000	doubledot
chr11	70420000	70320000	70520000	doubledot
chr11	71490000	71390000	71590000	doubledot
chr11	71810000	71710000	71910000	doubledot
chr11	72450000	72350000	72550000	doubledot
chr11	73380000	73280000	73480000	doubledot
chr11	73680000	73580000	73780000	doubledot
chr11	73290000	73190000	73390000	doubledot
chr11	73940000	73840000	74040000	doubledot
chr11	75260000	75160000	75360000	doubledot
chr11	76700000	76600000	76800000	doubledot
chr11	78580000	78480000	78680000	doubledot
chr11	83830000	83730000	83930000	doubledot
chr11	85590000	85490000	85690000	doubledot
chr11	86850000	86750000	86950000	doubledot
chr11	87320000	87220000	87420000	doubledot
chr11	93710000	93610000	93810000	doubledot
chr11	96460000	96360000	96560000	doubledot
chr11	102700000	102600000	102800000	doubledot
chr11	101850000	101750000	101950000	doubledot
chr11	108680000	108580000	108780000	doubledot
chr11	109940000	109840000	110040000	doubledot
chr11	110450000	110350000	110550000	doubledot
chr11	111450000	111350000	111550000	doubledot
chr11	113290000	113190000	113390000	doubledot
chr11	114270000	114170000	114370000	doubledot
chr11	116690000	116590000	116790000	doubledot
chr11	118120000	118020000	118220000	doubledot
chr11	117250000	117150000	117350000	doubledot
chr11	118560000	118460000	118660000	doubledot
chr11	119070000	118970000	119170000	doubledot
chr11	119380000	119280000	119480000	doubledot
chr11	119480000	119380000	119580000	doubledot
chr11	120150000	120050000	120250000	doubledot
chr11	120320000	120220000	120420000	doubledot
chr11	122570000	122470000	122670000	doubledot
chr11	123590000	123490000	123690000	doubledot
chr11	126290000	126190000	126390000	doubledot
chr11	125480000	125380000	125580000	doubledot
chr11	125890000	125790000	125990000	doubledot
chr11	128130000	128030000	128230000	doubledot
chr11	128860000	128760000	128960000	doubledot
chr11	130940000	130840000	131040000	doubledot
chr11	133850000	133750000	133950000	doubledot
chr11	1610000	1510000	1710000	doubledot
chr11	2160000	2060000	2260000	doubledot
chr11	3420000	3320000	3520000	doubledot
chr11	12010000	11910000	12110000	doubledot
chr11	27170000	27070000	27270000	doubledot
chr11	36520000	36420000	36620000	doubledot
chr11	43320000	43220000	43420000	doubledot
chr11	75400000	75300000	75500000	doubledot
chr11	111570000	111470000	111670000	doubledot
chr11	120480000	120380000	120580000	doubledot
chr11	32700000	32600000	32800000	doubledot
chr11	64270000	64170000	64370000	doubledot
chr11	126400000	126300000	126500000	doubledot
chr11	46110000	46010000	46210000	doubledot
chr11	46590000	46490000	46690000	doubledot
chr11	1080000	980000	1180000	doubledot
chr11	1520000	1420000	1620000	doubledot
chr11	2420000	2320000	2520000	doubledot
chr11	2900000	2800000	3000000	doubledot
chr11	3830000	3730000	3930000	doubledot
chr11	7970000	7870000	8070000	doubledot
chr11	8590000	8490000	8690000	doubledot
chr11	10340000	10240000	10440000	doubledot
chr11	10920000	10820000	11020000	doubledot
chr11	11020000	10920000	11120000	doubledot
chr11	12940000	12840000	13040000	doubledot
chr11	14890000	14790000	14990000	doubledot
chr11	17560000	17460000	17660000	doubledot
chr11	17210000	17110000	17310000	doubledot
chr11	18060000	17960000	18160000	doubledot
chr11	18990000	18890000	19090000	doubledot
chr11	19060000	18960000	19160000	doubledot
chr11	19920000	19820000	20020000	doubledot
chr11	19550000	19450000	19650000	doubledot
chr11	20360000	20260000	20460000	doubledot
chr11	27670000	27570000	27770000	doubledot
chr11	30220000	30120000	30320000	doubledot
chr11	30320000	30220000	30420000	doubledot
chr11	32010000	31910000	32110000	doubledot
chr11	33120000	33020000	33220000	doubledot
chr11	33340000	33240000	33440000	doubledot
chr11	33990000	33890000	34090000	doubledot
chr11	34150000	34050000	34250000	doubledot
chr11	34370000	34270000	34470000	doubledot
chr11	34910000	34810000	35010000	doubledot
chr11	36280000	36180000	36380000	doubledot
chr11	43470000	43370000	43570000	doubledot
chr11	44920000	44820000	45020000	doubledot
chr11	45100000	45000000	45200000	doubledot
chr11	45340000	45240000	45440000	doubledot
chr11	46370000	46270000	46470000	doubledot
chr11	46830000	46730000	46930000	doubledot
chr11	47390000	47290000	47490000	doubledot
chr11	47160000	47060000	47260000	doubledot
chr11	59800000	59700000	59900000	doubledot
chr11	60790000	60690000	60890000	doubledot
chr11	61230000	61130000	61330000	doubledot
chr11	60910000	60810000	61010000	doubledot
chr11	61400000	61300000	61500000	doubledot
chr11	62140000	62040000	62240000	doubledot
chr11	62370000	62270000	62470000	doubledot
chr11	62570000	62470000	62670000	doubledot
chr11	63030000	62930000	63130000	doubledot
chr11	63980000	63880000	64080000	doubledot
chr11	64760000	64660000	64860000	doubledot
chr11	65190000	65090000	65290000	doubledot
chr11	65530000	65430000	65630000	doubledot
chr11	66380000	66280000	66480000	doubledot
chr11	67050000	66950000	67150000	doubledot
chr11	67330000	67230000	67430000	doubledot
chr11	66480000	66380000	66580000	doubledot
chr11	66680000	66580000	66780000	doubledot
chr11	66860000	66760000	66960000	doubledot
chr11	67610000	67510000	67710000	doubledot
chr11	68010000	67910000	68110000	doubledot
chr11	68200000	68100000	68300000	doubledot
chr11	69080000	68980000	69180000	doubledot
chr11	68880000	68780000	68980000	doubledot
chr11	70790000	70690000	70890000	doubledot
chr11	71960000	71860000	72060000	doubledot
chr11	72580000	72480000	72680000	doubledot
chr11	72690000	72590000	72790000	doubledot
chr11	74650000	74550000	74750000	doubledot
chr11	77110000	77010000	77210000	doubledot
chr11	82690000	82590000	82790000	doubledot
chr11	83290000	83190000	83390000	doubledot
chr11	86340000	86240000	86440000	doubledot
chr11	85830000	85730000	85930000	doubledot
chr11	92900000	92800000	93000000	doubledot
chr11	93850000	93750000	93950000	doubledot
chr11	94550000	94450000	94650000	doubledot
chr11	94980000	94880000	95080000	doubledot
chr11	95140000	95040000	95240000	doubledot
chr11	111240000	111140000	111340000	doubledot
chr11	117350000	117250000	117450000	doubledot
chr11	118360000	118260000	118460000	doubledot
chr11	119210000	119110000	119310000	doubledot
chr11	120970000	120870000	121070000	doubledot
chr11	121230000	121130000	121330000	doubledot
chr11	123060000	122960000	123160000	doubledot
chr11	123300000	123200000	123400000	doubledot
chr11	124620000	124520000	124720000	doubledot
chr11	129000000	128900000	129100000	doubledot
chr11	129360000	129260000	129460000	doubledot
chr11	130200000	130100000	130300000	doubledot
chr11	129790000	129690000	129890000	doubledot
chr11	130400000	130300000	130500000	doubledot
chr11	2540000	2440000	2640000	doubledot
chr11	7480000	7380000	7580000	doubledot
chr11	8320000	8220000	8420000	doubledot
chr11	9760000	9660000	9860000	doubledot
chr11	13190000	13090000	13290000	doubledot
chr11	13700000	13600000	13800000	doubledot
chr11	19260000	19160000	19360000	doubledot
chr11	19760000	19660000	19860000	doubledot
chr11	30940000	30840000	31040000	doubledot
chr11	32220000	32120000	32320000	doubledot
chr11	35530000	35430000	35630000	doubledot
chr11	43570000	43470000	43670000	doubledot
chr11	44550000	44450000	44650000	doubledot
chr11	45920000	45820000	46020000	doubledot
chr11	46240000	46140000	46340000	doubledot
chr11	47270000	47170000	47370000	doubledot
chr11	56990000	56890000	57090000	doubledot
chr11	59710000	59610000	59810000	doubledot
chr11	62790000	62690000	62890000	doubledot
chr11	64670000	64570000	64770000	doubledot
chr11	64870000	64770000	64970000	doubledot
chr11	65860000	65760000	65960000	doubledot
chr11	67250000	67150000	67350000	doubledot
chr11	69290000	69190000	69390000	doubledot
chr11	69900000	69800000	70000000	doubledot
chr11	72260000	72160000	72360000	doubledot
chr11	73180000	73080000	73280000	doubledot
chr11	77210000	77110000	77310000	doubledot
chr11	87450000	87350000	87550000	doubledot
chr11	88560000	88460000	88660000	doubledot
chr11	93230000	93130000	93330000	doubledot
chr11	95780000	95680000	95880000	doubledot
chr11	113540000	113440000	113640000	doubledot
chr11	117140000	117040000	117240000	doubledot
chr11	117810000	117710000	117910000	doubledot
chr11	118990000	118890000	119090000	doubledot
chr11	121610000	121510000	121710000	doubledot
chr11	124890000	124790000	124990000	doubledot
chr11	128670000	128570000	128770000	doubledot
chr11	131030000	130930000	131130000	doubledot
chr10	117350000	117250000	117450000	doubledot
chr10	4810000	4710000	4910000	doubledot
chr10	5890000	5790000	5990000	doubledot
chr10	6420000	6320000	6520000	doubledot
chr10	11770000	11670000	11870000	doubledot
chr10	13340000	13240000	13440000	doubledot
chr10	13130000	13030000	13230000	doubledot
chr10	13610000	13510000	13710000	doubledot
chr10	14490000	14390000	14590000	doubledot
chr10	15400000	15300000	15500000	doubledot
chr10	15120000	15020000	15220000	doubledot
chr10	15850000	15750000	15950000	doubledot
chr10	16810000	16710000	16910000	doubledot
chr10	23110000	23010000	23210000	doubledot
chr10	24550000	24450000	24650000	doubledot
chr10	26560000	26460000	26660000	doubledot
chr10	28430000	28330000	28530000	doubledot
chr10	29420000	29320000	29520000	doubledot
chr10	29520000	29420000	29620000	doubledot
chr10	30650000	30550000	30750000	doubledot
chr10	32240000	32140000	32340000	doubledot
chr10	31810000	31710000	31910000	doubledot
chr10	33160000	33060000	33260000	doubledot
chr10	34990000	34890000	35090000	doubledot
chr10	35610000	35510000	35710000	doubledot
chr10	44910000	44810000	45010000	doubledot
chr10	49540000	49440000	49640000	doubledot
chr10	52780000	52680000	52880000	doubledot
chr10	58150000	58050000	58250000	doubledot
chr10	59600000	59500000	59700000	doubledot
chr10	60790000	60690000	60890000	doubledot
chr10	62240000	62140000	62340000	doubledot
chr10	63830000	63730000	63930000	doubledot
chr10	67790000	67690000	67890000	doubledot
chr10	68360000	68260000	68460000	doubledot
chr10	69160000	69060000	69260000	doubledot
chr10	69740000	69640000	69840000	doubledot
chr10	69510000	69410000	69610000	doubledot
chr10	70110000	70010000	70210000	doubledot
chr10	70400000	70300000	70500000	doubledot
chr10	70890000	70790000	70990000	doubledot
chr10	71860000	71760000	71960000	doubledot
chr10	73190000	73090000	73290000	doubledot
chr10	75260000	75160000	75360000	doubledot
chr10	77130000	77030000	77230000	doubledot
chr10	77760000	77660000	77860000	doubledot
chr10	78040000	77940000	78140000	doubledot
chr10	79500000	79400000	79600000	doubledot
chr10	84110000	84010000	84210000	doubledot
chr10	86380000	86280000	86480000	doubledot
chr10	89230000	89130000	89330000	doubledot
chr10	88820000	88720000	88920000	doubledot
chr10	89720000	89620000	89820000	doubledot
chr10	91930000	91830000	92030000	doubledot
chr10	93700000	93600000	93800000	doubledot
chr10	93530000	93430000	93630000	doubledot
chr10	95660000	95560000	95760000	doubledot
chr10	96350000	96250000	96450000	doubledot
chr10	97740000	97640000	97840000	doubledot
chr10	97270000	97170000	97370000	doubledot
chr10	97890000	97790000	97990000	doubledot
chr10	99740000	99640000	99840000	doubledot
chr10	100520000	100420000	100620000	doubledot
chr10	101020000	100920000	101120000	doubledot
chr10	102670000	102570000	102770000	doubledot
chr10	104340000	104240000	104440000	doubledot
chr10	109870000	109770000	109970000	doubledot
chr10	112460000	112360000	112560000	doubledot
chr10	114830000	114730000	114930000	doubledot
chr10	114260000	114160000	114360000	doubledot
chr10	115130000	115030000	115230000	doubledot
chr10	118520000	118420000	118620000	doubledot
chr10	122130000	122030000	122230000	doubledot
chr10	121920000	121820000	122020000	doubledot
chr10	123980000	123880000	124080000	doubledot
chr10	3080000	2980000	3180000	doubledot
chr10	28550000	28450000	28650000	doubledot
chr10	30290000	30190000	30390000	doubledot
chr10	30350000	30250000	30450000	doubledot
chr10	34650000	34550000	34750000	doubledot
chr10	50170000	50070000	50270000	doubledot
chr10	60070000	59970000	60170000	doubledot
chr10	60440000	60340000	60540000	doubledot
chr10	63960000	63860000	64060000	doubledot
chr10	72060000	71960000	72160000	doubledot
chr10	99620000	99520000	99720000	doubledot
chr10	112320000	112220000	112420000	doubledot
chr10	114160000	114060000	114260000	doubledot
chr10	122660000	122560000	122760000	doubledot
chr10	124460000	124360000	124560000	doubledot
chr10	17570000	17470000	17670000	doubledot
chr10	27360000	27260000	27460000	doubledot
chr10	128130000	128030000	128230000	doubledot
chr10	23530000	23430000	23630000	doubledot
chr10	63160000	63060000	63260000	doubledot
chr10	119030000	118930000	119130000	doubledot
chr10	3180000	3080000	3280000	doubledot
chr10	5410000	5310000	5510000	doubledot
chr10	12190000	12090000	12290000	doubledot
chr10	17800000	17700000	17900000	doubledot
chr10	21040000	20940000	21140000	doubledot
chr10	21960000	21860000	22060000	doubledot
chr10	21270000	21170000	21370000	doubledot
chr10	21750000	21650000	21850000	doubledot
chr10	24370000	24270000	24470000	doubledot
chr10	24200000	24100000	24300000	doubledot
chr10	25130000	25030000	25230000	doubledot
chr10	27700000	27600000	27800000	doubledot
chr10	45210000	45110000	45310000	doubledot
chr10	48660000	48560000	48760000	doubledot
chr10	49400000	49300000	49500000	doubledot
chr10	52240000	52140000	52340000	doubledot
chr10	58750000	58650000	58850000	doubledot
chr10	59220000	59120000	59320000	doubledot
chr10	62470000	62370000	62570000	doubledot
chr10	68960000	68860000	69060000	doubledot
chr10	68900000	68800000	69000000	doubledot
chr10	69970000	69870000	70070000	doubledot
chr10	69410000	69310000	69510000	doubledot
chr10	71290000	71190000	71390000	doubledot
chr10	71710000	71610000	71810000	doubledot
chr10	72340000	72240000	72440000	doubledot
chr10	73070000	72970000	73170000	doubledot
chr10	72950000	72850000	73050000	doubledot
chr10	74240000	74140000	74340000	doubledot
chr10	79320000	79220000	79420000	doubledot
chr10	79260000	79160000	79360000	doubledot
chr10	80350000	80250000	80450000	doubledot
chr10	80620000	80520000	80720000	doubledot
chr10	84220000	84120000	84320000	doubledot
chr10	84620000	84520000	84720000	doubledot
chr10	86920000	86820000	87020000	doubledot
chr10	87820000	87720000	87920000	doubledot
chr10	88560000	88460000	88660000	doubledot
chr10	90870000	90770000	90970000	doubledot
chr10	91290000	91190000	91390000	doubledot
chr10	93850000	93750000	93950000	doubledot
chr10	95180000	95080000	95280000	doubledot
chr10	96580000	96480000	96680000	doubledot
chr10	98130000	98030000	98230000	doubledot
chr10	98250000	98150000	98350000	doubledot
chr10	98410000	98310000	98510000	doubledot
chr10	99380000	99280000	99480000	doubledot
chr10	101150000	101050000	101250000	doubledot
chr10	102110000	102010000	102210000	doubledot
chr10	101780000	101680000	101880000	doubledot
chr10	101590000	101490000	101690000	doubledot
chr10	103570000	103470000	103670000	doubledot
chr10	103350000	103250000	103450000	doubledot
chr10	103080000	102980000	103180000	doubledot
chr10	103690000	103590000	103790000	doubledot
chr10	103870000	103770000	103970000	doubledot
chr10	110290000	110190000	110390000	doubledot
chr10	110710000	110610000	110810000	doubledot
chr10	110610000	110510000	110710000	doubledot
chr10	117200000	117100000	117300000	doubledot
chr10	117480000	117380000	117580000	doubledot
chr10	118260000	118160000	118360000	doubledot
chr10	119000000	118900000	119100000	doubledot
chr10	119190000	119090000	119290000	doubledot
chr10	121740000	121640000	121840000	doubledot
chr10	122990000	122890000	123090000	doubledot
chr10	123570000	123470000	123670000	doubledot
chr10	128210000	128110000	128310000	doubledot
chr10	12720000	12620000	12820000	doubledot
chr10	14820000	14720000	14920000	doubledot
chr10	14980000	14880000	15080000	doubledot
chr10	15750000	15650000	15850000	doubledot
chr10	17450000	17350000	17550000	doubledot
chr10	21490000	21390000	21590000	doubledot
chr10	26320000	26220000	26420000	doubledot
chr10	28250000	28150000	28350000	doubledot
chr10	33320000	33220000	33420000	doubledot
chr10	45000000	44900000	45100000	doubledot
chr10	47300000	47200000	47400000	doubledot
chr10	48540000	48440000	48640000	doubledot
chr10	50760000	50660000	50860000	doubledot
chr10	58280000	58180000	58380000	doubledot
chr10	58950000	58850000	59050000	doubledot
chr10	68220000	68120000	68320000	doubledot
chr10	68800000	68700000	68900000	doubledot
chr10	69210000	69110000	69310000	doubledot
chr10	69640000	69540000	69740000	doubledot
chr10	69880000	69780000	69980000	doubledot
chr10	70540000	70440000	70640000	doubledot
chr10	73490000	73390000	73590000	doubledot
chr10	75110000	75010000	75210000	doubledot
chr10	84400000	84300000	84500000	doubledot
chr10	90730000	90630000	90830000	doubledot
chr10	91740000	91640000	91840000	doubledot
chr10	92040000	91940000	92140000	doubledot
chr10	92460000	92360000	92560000	doubledot
chr10	93360000	93260000	93460000	doubledot
chr10	94330000	94230000	94430000	doubledot
chr10	95380000	95280000	95480000	doubledot
chr10	97030000	96930000	97130000	doubledot
chr10	100900000	100800000	101000000	doubledot
chr10	101230000	101130000	101330000	doubledot
chr10	101480000	101380000	101580000	doubledot
chr10	102500000	102400000	102600000	doubledot
chr10	103490000	103390000	103590000	doubledot
chr10	110110000	110010000	110210000	doubledot
chr10	114460000	114360000	114560000	doubledot
chr10	122260000	122160000	122360000	doubledot
chr10	125910000	125810000	126010000	doubledot
chr17	2330000	2230000	2430000	doubledot
chr17	2720000	2620000	2820000	doubledot
chr17	3680000	3580000	3780000	doubledot
chr17	5070000	4970000	5170000	doubledot
chr17	5470000	5370000	5570000	doubledot
chr17	6640000	6540000	6740000	doubledot
chr17	7020000	6920000	7120000	doubledot
chr17	7200000	7100000	7300000	doubledot
chr17	9870000	9770000	9970000	doubledot
chr17	9750000	9650000	9850000	doubledot
chr17	10720000	10620000	10820000	doubledot
chr17	10640000	10540000	10740000	doubledot
chr17	10860000	10760000	10960000	doubledot
chr17	11980000	11880000	12080000	doubledot
chr17	13030000	12930000	13130000	doubledot
chr17	13580000	13480000	13680000	doubledot
chr17	15190000	15090000	15290000	doubledot
chr17	15540000	15440000	15640000	doubledot
chr17	16010000	15910000	16110000	doubledot
chr17	16690000	16590000	16790000	doubledot
chr17	16780000	16680000	16880000	doubledot
chr17	19500000	19400000	19600000	doubledot
chr17	21760000	21660000	21860000	doubledot
chr17	28330000	28230000	28430000	doubledot
chr17	28440000	28340000	28540000	doubledot
chr17	28540000	28440000	28640000	doubledot
chr17	28950000	28850000	29050000	doubledot
chr17	28690000	28590000	28790000	doubledot
chr17	29130000	29030000	29230000	doubledot
chr17	29580000	29480000	29680000	doubledot
chr17	30780000	30680000	30880000	doubledot
chr17	32450000	32350000	32550000	doubledot
chr17	32190000	32090000	32290000	doubledot
chr17	32970000	32870000	33070000	doubledot
chr17	34370000	34270000	34470000	doubledot
chr17	35570000	35470000	35670000	doubledot
chr17	36180000	36080000	36280000	doubledot
chr17	37640000	37540000	37740000	doubledot
chr17	39620000	39520000	39720000	doubledot
chr17	41690000	41590000	41790000	doubledot
chr17	43280000	43180000	43380000	doubledot
chr17	44360000	44260000	44460000	doubledot
chr17	45140000	45040000	45240000	doubledot
chr17	47820000	47720000	47920000	doubledot
chr17	47660000	47560000	47760000	doubledot
chr17	48640000	48540000	48740000	doubledot
chr17	49210000	49110000	49310000	doubledot
chr17	50340000	50240000	50440000	doubledot
chr17	54930000	54830000	55030000	doubledot
chr17	56790000	56690000	56890000	doubledot
chr17	56990000	56890000	57090000	doubledot
chr17	58240000	58140000	58340000	doubledot
chr17	57810000	57710000	57910000	doubledot
chr17	58500000	58400000	58600000	doubledot
chr17	60060000	59960000	60160000	doubledot
chr17	61590000	61490000	61690000	doubledot
chr17	62240000	62140000	62340000	doubledot
chr17	63830000	63730000	63930000	doubledot
chr17	64770000	64670000	64870000	doubledot
chr17	66190000	66090000	66290000	doubledot
chr17	68500000	68400000	68600000	doubledot
chr17	69270000	69170000	69370000	doubledot
chr17	70630000	70530000	70730000	doubledot
chr17	72550000	72450000	72650000	doubledot
chr17	74220000	74120000	74320000	doubledot
chr17	74730000	74630000	74830000	doubledot
chr17	75860000	75760000	75960000	doubledot
chr17	75780000	75680000	75880000	doubledot
chr17	76730000	76630000	76830000	doubledot
chr17	77300000	77200000	77400000	doubledot
chr17	78210000	78110000	78310000	doubledot
chr17	79000000	78900000	79100000	doubledot
chr17	79740000	79640000	79840000	doubledot
chr17	80990000	80890000	81090000	doubledot
chr17	81520000	81420000	81620000	doubledot
chr17	81680000	81580000	81780000	doubledot
chr17	1670000	1570000	1770000	doubledot
chr17	4920000	4820000	5020000	doubledot
chr17	5190000	5090000	5290000	doubledot
chr17	13270000	13170000	13370000	doubledot
chr17	21290000	21190000	21390000	doubledot
chr17	35930000	35830000	36030000	doubledot
chr17	43720000	43620000	43820000	doubledot
chr17	47510000	47410000	47610000	doubledot
chr17	48020000	47920000	48120000	doubledot
chr17	56570000	56470000	56670000	doubledot
chr17	63720000	63620000	63820000	doubledot
chr17	65190000	65090000	65290000	doubledot
chr17	75420000	75320000	75520000	doubledot
chr17	76510000	76410000	76610000	doubledot
chr17	79070000	78970000	79170000	doubledot
chr17	82110000	82010000	82210000	doubledot
chr17	82210000	82110000	82310000	doubledot
chr17	8320000	8220000	8420000	doubledot
chr17	21600000	21500000	21700000	doubledot
chr17	41810000	41710000	41910000	doubledot
chr17	47940000	47840000	48040000	doubledot
chr17	50110000	50010000	50210000	doubledot
chr17	69530000	69430000	69630000	doubledot
chr17	78080000	77980000	78180000	doubledot
chr17	76410000	76310000	76510000	doubledot
chr17	3030000	2930000	3130000	doubledot
chr17	3860000	3760000	3960000	doubledot
chr17	4440000	4340000	4540000	doubledot
chr17	4540000	4440000	4640000	doubledot
chr17	4650000	4550000	4750000	doubledot
chr17	6460000	6360000	6560000	doubledot
chr17	7700000	7600000	7800000	doubledot
chr17	7330000	7230000	7430000	doubledot
chr17	7570000	7470000	7670000	doubledot
chr17	9550000	9450000	9650000	doubledot
chr17	10300000	10200000	10400000	doubledot
chr17	11890000	11790000	11990000	doubledot
chr17	11780000	11680000	11880000	doubledot
chr17	17270000	17170000	17370000	doubledot
chr17	17020000	16920000	17120000	doubledot
chr17	17690000	17590000	17790000	doubledot
chr17	18140000	18040000	18240000	doubledot
chr17	17940000	17840000	18040000	doubledot
chr17	21010000	20910000	21110000	doubledot
chr17	30100000	30000000	30200000	doubledot
chr17	31920000	31820000	32020000	doubledot
chr17	31530000	31430000	31630000	doubledot
chr17	32760000	32660000	32860000	doubledot
chr17	34940000	34840000	35040000	doubledot
chr17	35150000	35050000	35250000	doubledot
chr17	35810000	35710000	35910000	doubledot
chr17	36550000	36450000	36650000	doubledot
chr17	37130000	37030000	37230000	doubledot
chr17	38410000	38310000	38510000	doubledot
chr17	38720000	38620000	38820000	doubledot
chr17	38870000	38770000	38970000	doubledot
chr17	40200000	40100000	40300000	doubledot
chr17	38960000	38860000	39060000	doubledot
chr17	40340000	40240000	40440000	doubledot
chr17	40580000	40480000	40680000	doubledot
chr17	40790000	40690000	40890000	doubledot
chr17	41520000	41420000	41620000	doubledot
chr17	41930000	41830000	42030000	doubledot
chr17	42140000	42040000	42240000	doubledot
chr17	42550000	42450000	42650000	doubledot
chr17	42970000	42870000	43070000	doubledot
chr17	42820000	42720000	42920000	doubledot
chr17	43850000	43750000	43950000	doubledot
chr17	44020000	43920000	44120000	doubledot
chr17	44170000	44070000	44270000	doubledot
chr17	43550000	43450000	43650000	doubledot
chr17	43780000	43680000	43880000	doubledot
chr17	44740000	44640000	44840000	doubledot
chr17	44890000	44790000	44990000	doubledot
chr17	45370000	45270000	45470000	doubledot
chr17	45930000	45830000	46030000	doubledot
chr17	47330000	47230000	47430000	doubledot
chr17	49060000	48960000	49160000	doubledot
chr17	49560000	49460000	49660000	doubledot
chr17	49800000	49700000	49900000	doubledot
chr17	50460000	50360000	50560000	doubledot
chr17	50720000	50620000	50820000	doubledot
chr17	55520000	55420000	55620000	doubledot
chr17	57110000	57010000	57210000	doubledot
chr17	59540000	59440000	59640000	doubledot
chr17	60670000	60570000	60770000	doubledot
chr17	61410000	61310000	61510000	doubledot
chr17	63410000	63310000	63510000	doubledot
chr17	62980000	62880000	63080000	doubledot
chr17	63620000	63520000	63720000	doubledot
chr17	64140000	64040000	64240000	doubledot
chr17	64300000	64200000	64400000	doubledot
chr17	64420000	64320000	64520000	doubledot
chr17	66690000	66590000	66790000	doubledot
chr17	67350000	67250000	67450000	doubledot
chr17	68760000	68660000	68860000	doubledot
chr17	71110000	71010000	71210000	doubledot
chr17	71460000	71360000	71560000	doubledot
chr17	72100000	72000000	72200000	doubledot
chr17	73220000	73120000	73320000	doubledot
chr17	73410000	73310000	73510000	doubledot
chr17	74870000	74770000	74970000	doubledot
chr17	74530000	74430000	74630000	doubledot
chr17	75240000	75140000	75340000	doubledot
chr17	75540000	75440000	75640000	doubledot
chr17	75980000	75880000	76080000	doubledot
chr17	76300000	76200000	76400000	doubledot
chr17	77510000	77410000	77610000	doubledot
chr17	77830000	77730000	77930000	doubledot
chr17	78440000	78340000	78540000	doubledot
chr17	80400000	80300000	80500000	doubledot
chr17	81120000	81020000	81220000	doubledot
chr17	81240000	81140000	81340000	doubledot
chr17	2800000	2700000	2900000	doubledot
chr17	7860000	7760000	7960000	doubledot
chr17	8060000	7960000	8160000	doubledot
chr17	16530000	16430000	16630000	doubledot
chr17	21520000	21420000	21620000	doubledot
chr17	30340000	30240000	30440000	doubledot
chr17	30980000	30880000	31080000	doubledot
chr17	32350000	32250000	32450000	doubledot
chr17	32640000	32540000	32740000	doubledot
chr17	34530000	34430000	34630000	doubledot
chr17	42300000	42200000	42400000	doubledot
chr17	45240000	45140000	45340000	doubledot
chr17	48150000	48050000	48250000	doubledot
chr17	48880000	48780000	48980000	doubledot
chr17	49410000	49310000	49510000	doubledot
chr17	49700000	49600000	49800000	doubledot
chr17	50020000	49920000	50120000	doubledot
chr17	50970000	50870000	51070000	doubledot
chr17	57230000	57130000	57330000	doubledot
chr17	57720000	57620000	57820000	doubledot
chr17	58680000	58580000	58780000	doubledot
chr17	59690000	59590000	59790000	doubledot
chr17	63090000	62990000	63190000	doubledot
chr17	64030000	63930000	64130000	doubledot
chr17	65990000	65890000	66090000	doubledot
chr17	68210000	68110000	68310000	doubledot
chr17	72720000	72620000	72820000	doubledot
chr17	75040000	74940000	75140000	doubledot
chr17	77080000	76980000	77180000	doubledot
chr17	78020000	77920000	78120000	doubledot
chr17	79410000	79310000	79510000	doubledot
chr17	81890000	81790000	81990000	doubledot
chr17	82030000	81930000	82130000	doubledot
chr17	82340000	82240000	82440000	doubledot
chr17	82420000	82320000	82520000	doubledot
chr16	18830000	18730000	18930000	doubledot
chr16	1960000	1860000	2060000	doubledot
chr16	2990000	2890000	3090000	doubledot
chr16	9150000	9050000	9250000	doubledot
chr16	10920000	10820000	11020000	doubledot
chr16	12100000	12000000	12200000	doubledot
chr16	13890000	13790000	13990000	doubledot
chr16	21580000	21480000	21680000	doubledot
chr16	24520000	24420000	24620000	doubledot
chr16	50800000	50700000	50900000	doubledot
chr16	53470000	53370000	53570000	doubledot
chr16	58770000	58670000	58870000	doubledot
chr16	67480000	67380000	67580000	doubledot
chr16	68290000	68190000	68390000	doubledot
chr16	68070000	67970000	68170000	doubledot
chr16	68350000	68250000	68450000	doubledot
chr16	70760000	70660000	70860000	doubledot
chr16	74280000	74180000	74380000	doubledot
chr16	75150000	75050000	75250000	doubledot
chr16	75630000	75530000	75730000	doubledot
chr16	75780000	75680000	75880000	doubledot
chr16	77180000	77080000	77280000	doubledot
chr16	78100000	78000000	78200000	doubledot
chr16	81890000	81790000	81990000	doubledot
chr16	83900000	83800000	84000000	doubledot
chr16	84500000	84400000	84600000	doubledot
chr16	85740000	85640000	85840000	doubledot
chr16	87380000	87280000	87480000	doubledot
chr16	88590000	88490000	88690000	doubledot
chr16	8500000	8400000	8600000	doubledot
chr16	29660000	29560000	29760000	doubledot
chr16	49950000	49850000	50050000	doubledot
chr16	50890000	50790000	50990000	doubledot
chr16	87700000	87600000	87800000	doubledot
chr16	87760000	87660000	87860000	doubledot
chr16	46930000	46830000	47030000	doubledot
chr16	47020000	46920000	47120000	doubledot
chr16	88800000	88700000	88900000	doubledot
chr16	3540000	3440000	3640000	doubledot
chr16	3640000	3540000	3740000	doubledot
chr16	4420000	4320000	4520000	doubledot
chr16	3910000	3810000	4010000	doubledot
chr16	10210000	10110000	10310000	doubledot
chr16	10510000	10410000	10610000	doubledot
chr16	11370000	11270000	11470000	doubledot
chr16	11260000	11160000	11360000	doubledot
chr16	11730000	11630000	11830000	doubledot
chr16	14280000	14180000	14380000	doubledot
chr16	15920000	15820000	16020000	doubledot
chr16	19540000	19440000	19640000	doubledot
chr16	19890000	19790000	19990000	doubledot
chr16	20680000	20580000	20780000	doubledot
chr16	22270000	22170000	22370000	doubledot
chr16	23470000	23370000	23570000	doubledot
chr16	24040000	23940000	24140000	doubledot
chr16	27480000	27380000	27580000	doubledot
chr16	28220000	28120000	28320000	doubledot
chr16	28100000	28000000	28200000	doubledot
chr16	27870000	27770000	27970000	doubledot
chr16	28970000	28870000	29070000	doubledot
chr16	30630000	30530000	30730000	doubledot
chr16	30070000	29970000	30170000	doubledot
chr16	30700000	30600000	30800000	doubledot
chr16	30940000	30840000	31040000	doubledot
chr16	48180000	48080000	48280000	doubledot
chr16	48640000	48540000	48740000	doubledot
chr16	49390000	49290000	49490000	doubledot
chr16	57530000	57430000	57630000	doubledot
chr16	57170000	57070000	57270000	doubledot
chr16	57060000	56960000	57160000	doubledot
chr16	57420000	57320000	57520000	doubledot
chr16	58010000	57910000	58110000	doubledot
chr16	58130000	58030000	58230000	doubledot
chr16	57740000	57640000	57840000	doubledot
chr16	58280000	58180000	58380000	doubledot
chr16	66890000	66790000	66990000	doubledot
chr16	67660000	67560000	67760000	doubledot
chr16	67950000	67850000	68050000	doubledot
chr16	69140000	69040000	69240000	doubledot
chr16	69320000	69220000	69420000	doubledot
chr16	70110000	70010000	70210000	doubledot
chr16	68850000	68750000	68950000	doubledot
chr16	70250000	70150000	70350000	doubledot
chr16	69770000	69670000	69870000	doubledot
chr16	69950000	69850000	70050000	doubledot
chr16	70350000	70250000	70450000	doubledot
chr16	71430000	71330000	71530000	doubledot
chr16	72110000	72010000	72210000	doubledot
chr16	72480000	72380000	72580000	doubledot
chr16	72830000	72730000	72930000	doubledot
chr16	74660000	74560000	74760000	doubledot
chr16	75950000	75850000	76050000	doubledot
chr16	77030000	76930000	77130000	doubledot
chr16	81010000	80910000	81110000	doubledot
chr16	81340000	81240000	81440000	doubledot
chr16	81750000	81650000	81850000	doubledot
chr16	85070000	84970000	85170000	doubledot
chr16	84140000	84040000	84240000	doubledot
chr16	84230000	84130000	84330000	doubledot
chr16	84740000	84640000	84840000	doubledot
chr16	86030000	85930000	86130000	doubledot
chr16	86540000	86440000	86640000	doubledot
chr16	87930000	87830000	88030000	doubledot
chr16	89240000	89140000	89340000	doubledot
chr16	1110000	1010000	1210000	doubledot
chr16	2730000	2630000	2830000	doubledot
chr16	3160000	3060000	3260000	doubledot
chr16	4260000	4160000	4360000	doubledot
chr16	4620000	4520000	4720000	doubledot
chr16	9280000	9180000	9380000	doubledot
chr16	10740000	10640000	10840000	doubledot
chr16	11500000	11400000	11600000	doubledot
chr16	14400000	14300000	14500000	doubledot
chr16	15410000	15310000	15510000	doubledot
chr16	20410000	20310000	20510000	doubledot
chr16	21130000	21030000	21230000	doubledot
chr16	24290000	24190000	24390000	doubledot
chr16	30420000	30320000	30520000	doubledot
chr16	31190000	31090000	31290000	doubledot
chr16	52950000	52850000	53050000	doubledot
chr16	53520000	53420000	53620000	doubledot
chr16	55450000	55350000	55550000	doubledot
chr16	55710000	55610000	55810000	doubledot
chr16	57890000	57790000	57990000	doubledot
chr16	58500000	58400000	58600000	doubledot
chr16	67220000	67120000	67320000	doubledot
chr16	69680000	69580000	69780000	doubledot
chr16	71630000	71530000	71730000	doubledot
chr16	74410000	74310000	74510000	doubledot
chr16	75440000	75340000	75540000	doubledot
chr16	78290000	78190000	78390000	doubledot
chr16	81220000	81120000	81320000	doubledot
chr16	81630000	81530000	81730000	doubledot
chr16	85000000	84900000	85100000	doubledot
chr16	85300000	85200000	85400000	doubledot
chr16	87100000	87000000	87200000	doubledot
chr16	88440000	88340000	88540000	doubledot
chr15	34010000	33910000	34110000	doubledot
chr15	34990000	34890000	35090000	doubledot
chr15	37930000	37830000	38030000	doubledot
chr15	40020000	39920000	40120000	doubledot
chr15	41410000	41310000	41510000	doubledot
chr15	41290000	41190000	41390000	doubledot
chr15	43350000	43250000	43450000	doubledot
chr15	43810000	43710000	43910000	doubledot
chr15	44550000	44450000	44650000	doubledot
chr15	45670000	45570000	45770000	doubledot
chr15	48100000	48000000	48200000	doubledot
chr15	48820000	48720000	48920000	doubledot
chr15	51520000	51420000	51620000	doubledot
chr15	52200000	52100000	52300000	doubledot
chr15	52750000	52650000	52850000	doubledot
chr15	55180000	55080000	55280000	doubledot
chr15	55460000	55360000	55560000	doubledot
chr15	57550000	57450000	57650000	doubledot
chr15	58200000	58100000	58300000	doubledot
chr15	59680000	59580000	59780000	doubledot
chr15	64120000	64020000	64220000	doubledot
chr15	65020000	64920000	65120000	doubledot
chr15	66580000	66480000	66680000	doubledot
chr15	66500000	66400000	66600000	doubledot
chr15	66910000	66810000	67010000	doubledot
chr15	68230000	68130000	68330000	doubledot
chr15	69460000	69360000	69560000	doubledot
chr15	70570000	70470000	70670000	doubledot
chr15	72190000	72090000	72290000	doubledot
chr15	73920000	73820000	74020000	doubledot
chr15	74350000	74250000	74450000	doubledot
chr15	75300000	75200000	75400000	doubledot
chr15	75800000	75700000	75900000	doubledot
chr15	77900000	77800000	78000000	doubledot
chr15	78870000	78770000	78970000	doubledot
chr15	79260000	79160000	79360000	doubledot
chr15	80400000	80300000	80500000	doubledot
chr15	85810000	85710000	85910000	doubledot
chr15	88460000	88360000	88560000	doubledot
chr15	88860000	88760000	88960000	doubledot
chr15	89230000	89130000	89330000	doubledot
chr15	91040000	90940000	91140000	doubledot
chr15	91280000	91180000	91380000	doubledot
chr15	92950000	92850000	93050000	doubledot
chr15	92700000	92600000	92800000	doubledot
chr15	98420000	98320000	98520000	doubledot
chr15	33210000	33110000	33310000	doubledot
chr15	48290000	48190000	48390000	doubledot
chr15	78990000	78890000	79090000	doubledot
chr15	86130000	86030000	86230000	doubledot
chr15	89600000	89500000	89700000	doubledot
chr15	93080000	92980000	93180000	doubledot
chr15	94150000	94050000	94250000	doubledot
chr15	99800000	99700000	99900000	doubledot
chr15	39910000	39810000	40010000	doubledot
chr15	64950000	64850000	65050000	doubledot
chr15	23650000	23550000	23750000	doubledot
chr15	25600000	25500000	25700000	doubledot
chr15	38710000	38610000	38810000	doubledot
chr15	39630000	39530000	39730000	doubledot
chr15	40280000	40180000	40380000	doubledot
chr15	40880000	40780000	40980000	doubledot
chr15	41950000	41850000	42050000	doubledot
chr15	43180000	43080000	43280000	doubledot
chr15	45100000	45000000	45200000	doubledot
chr15	45440000	45340000	45540000	doubledot
chr15	50140000	50040000	50240000	doubledot
chr15	51400000	51300000	51500000	doubledot
chr15	51790000	51690000	51890000	doubledot
chr15	51930000	51830000	52030000	doubledot
chr15	56450000	56350000	56550000	doubledot
chr15	57320000	57220000	57420000	doubledot
chr15	60560000	60460000	60660000	doubledot
chr15	61840000	61740000	61940000	doubledot
chr15	63430000	63330000	63530000	doubledot
chr15	65180000	65080000	65280000	doubledot
chr15	64690000	64590000	64790000	doubledot
chr15	65890000	65790000	65990000	doubledot
chr15	66300000	66200000	66400000	doubledot
chr15	67320000	67220000	67420000	doubledot
chr15	67440000	67340000	67540000	doubledot
chr15	67830000	67730000	67930000	doubledot
chr15	68950000	68850000	69050000	doubledot
chr15	70900000	70800000	71000000	doubledot
chr15	71740000	71640000	71840000	doubledot
chr15	72310000	72210000	72410000	doubledot
chr15	73260000	73160000	73360000	doubledot
chr15	73550000	73450000	73650000	doubledot
chr15	73760000	73660000	73860000	doubledot
chr15	74050000	73950000	74150000	doubledot
chr15	74970000	74870000	75070000	doubledot
chr15	74620000	74520000	74720000	doubledot
chr15	76150000	76050000	76250000	doubledot
chr15	76960000	76860000	77060000	doubledot
chr15	76880000	76780000	76980000	doubledot
chr15	77080000	76980000	77180000	doubledot
chr15	77560000	77460000	77660000	doubledot
chr15	78280000	78180000	78380000	doubledot
chr15	78580000	78480000	78680000	doubledot
chr15	80990000	80890000	81090000	doubledot
chr15	81100000	81000000	81200000	doubledot
chr15	81270000	81170000	81370000	doubledot
chr15	83430000	83330000	83530000	doubledot
chr15	85220000	85120000	85320000	doubledot
chr15	89320000	89220000	89420000	doubledot
chr15	90270000	90170000	90370000	doubledot
chr15	90110000	90010000	90210000	doubledot
chr15	92080000	91980000	92180000	doubledot
chr15	99230000	99130000	99330000	doubledot
chr15	99090000	98990000	99190000	doubledot
chr15	25280000	25180000	25380000	doubledot
chr15	33040000	32940000	33140000	doubledot
chr15	33740000	33640000	33840000	doubledot
chr15	35280000	35180000	35380000	doubledot
chr15	38440000	38340000	38540000	doubledot
chr15	39770000	39670000	39870000	doubledot
chr15	41830000	41730000	41930000	doubledot
chr15	42120000	42020000	42220000	doubledot
chr15	44810000	44710000	44910000	doubledot
chr15	55640000	55540000	55740000	doubledot
chr15	57710000	57610000	57810000	doubledot
chr15	59530000	59430000	59630000	doubledot
chr15	60330000	60230000	60430000	doubledot
chr15	62090000	61990000	62190000	doubledot
chr15	63600000	63500000	63700000	doubledot
chr15	64390000	64290000	64490000	doubledot
chr15	67190000	67090000	67290000	doubledot
chr15	67540000	67440000	67640000	doubledot
chr15	68400000	68300000	68500000	doubledot
chr15	68700000	68600000	68800000	doubledot
chr15	71450000	71350000	71550000	doubledot
chr15	73660000	73560000	73760000	doubledot
chr15	74770000	74670000	74870000	doubledot
chr15	75450000	75350000	75550000	doubledot
chr15	78110000	78010000	78210000	doubledot
chr15	78760000	78660000	78860000	doubledot
chr15	79340000	79240000	79440000	doubledot
chr15	84970000	84870000	85070000	doubledot
chr15	89020000	88920000	89120000	doubledot
chr15	90930000	90830000	91030000	doubledot
chr15	98660000	98560000	98760000	doubledot
chr15	98890000	98790000	98990000	doubledot
chr14	21590000	21490000	21690000	doubledot
chr14	22520000	22420000	22620000	doubledot
chr14	24470000	24370000	24570000	doubledot
chr14	32540000	32440000	32640000	doubledot
chr14	34350000	34250000	34450000	doubledot
chr14	33800000	33700000	33900000	doubledot
chr14	34550000	34450000	34650000	doubledot
chr14	35850000	35750000	35950000	doubledot
chr14	37200000	37100000	37300000	doubledot
chr14	37890000	37790000	37990000	doubledot
chr14	39470000	39370000	39570000	doubledot
chr14	49570000	49470000	49670000	doubledot
chr14	50930000	50830000	51030000	doubledot
chr14	51990000	51890000	52090000	doubledot
chr14	54440000	54340000	54540000	doubledot
chr14	55020000	54920000	55120000	doubledot
chr14	55400000	55300000	55500000	doubledot
chr14	55200000	55100000	55300000	doubledot
chr14	55680000	55580000	55780000	doubledot
chr14	57430000	57330000	57530000	doubledot
chr14	58420000	58320000	58520000	doubledot
chr14	59490000	59390000	59590000	doubledot
chr14	60560000	60460000	60660000	doubledot
chr14	61850000	61750000	61950000	doubledot
chr14	63350000	63250000	63450000	doubledot
chr14	64520000	64420000	64620000	doubledot
chr14	64970000	64870000	65070000	doubledot
chr14	65100000	65000000	65200000	doubledot
chr14	67370000	67270000	67470000	doubledot
chr14	67790000	67690000	67890000	doubledot
chr14	69520000	69420000	69620000	doubledot
chr14	71010000	70910000	71110000	doubledot
chr14	72980000	72880000	73080000	doubledot
chr14	74080000	73980000	74180000	doubledot
chr14	74850000	74750000	74950000	doubledot
chr14	75660000	75560000	75760000	doubledot
chr14	76790000	76690000	76890000	doubledot
chr14	76680000	76580000	76780000	doubledot
chr14	77120000	77020000	77220000	doubledot
chr14	77840000	77740000	77940000	doubledot
chr14	78000000	77900000	78100000	doubledot
chr14	81580000	81480000	81680000	doubledot
chr14	88140000	88040000	88240000	doubledot
chr14	90250000	90150000	90350000	doubledot
chr14	91300000	91200000	91400000	doubledot
chr14	92680000	92580000	92780000	doubledot
chr14	92810000	92710000	92910000	doubledot
chr14	93930000	93830000	94030000	doubledot
chr14	94650000	94550000	94750000	doubledot
chr14	95530000	95430000	95630000	doubledot
chr14	96530000	96430000	96630000	doubledot
chr14	99460000	99360000	99560000	doubledot
chr14	100680000	100580000	100780000	doubledot
chr14	101950000	101850000	102050000	doubledot
chr14	101680000	101580000	101780000	doubledot
chr14	102350000	102250000	102450000	doubledot
chr14	103540000	103440000	103640000	doubledot
chr14	105530000	105430000	105630000	doubledot
chr14	20690000	20590000	20790000	doubledot
chr14	20980000	20880000	21080000	doubledot
chr14	59590000	59490000	59690000	doubledot
chr14	60230000	60130000	60330000	doubledot
chr14	74300000	74200000	74400000	doubledot
chr14	75550000	75450000	75650000	doubledot
chr14	90850000	90750000	90950000	doubledot
chr14	100190000	100090000	100290000	doubledot
chr14	99310000	99210000	99410000	doubledot
chr14	94570000	94470000	94670000	doubledot
chr14	22910000	22810000	23010000	doubledot
chr14	23570000	23470000	23670000	doubledot
chr14	23080000	22980000	23180000	doubledot
chr14	23310000	23210000	23410000	doubledot
chr14	23460000	23360000	23560000	doubledot
chr14	23950000	23850000	24050000	doubledot
chr14	30520000	30420000	30620000	doubledot
chr14	31460000	31360000	31560000	doubledot
chr14	35430000	35330000	35530000	doubledot
chr14	36050000	35950000	36150000	doubledot
chr14	39010000	38910000	39110000	doubledot
chr14	38890000	38790000	38990000	doubledot
chr14	50540000	50440000	50640000	doubledot
chr14	50280000	50180000	50380000	doubledot
chr14	51780000	51680000	51880000	doubledot
chr14	53410000	53310000	53510000	doubledot
chr14	56480000	56380000	56580000	doubledot
chr14	58260000	58160000	58360000	doubledot
chr14	58070000	57970000	58170000	doubledot
chr14	59110000	59010000	59210000	doubledot
chr14	58630000	58530000	58730000	doubledot
chr14	58990000	58890000	59090000	doubledot
chr14	59950000	59850000	60050000	doubledot
chr14	61280000	61180000	61380000	doubledot
chr14	62150000	62050000	62250000	doubledot
chr14	63140000	63040000	63240000	doubledot
chr14	63790000	63690000	63890000	doubledot
chr14	64320000	64220000	64420000	doubledot
chr14	64010000	63910000	64110000	doubledot
chr14	64630000	64530000	64730000	doubledot
chr14	66120000	66020000	66220000	doubledot
chr14	66300000	66200000	66400000	doubledot
chr14	65970000	65870000	66070000	doubledot
chr14	68860000	68760000	68960000	doubledot
chr14	68240000	68140000	68340000	doubledot
chr14	69120000	69020000	69220000	doubledot
chr14	69230000	69130000	69330000	doubledot
chr14	69780000	69680000	69880000	doubledot
chr14	70820000	70720000	70920000	doubledot
chr14	70060000	69960000	70160000	doubledot
chr14	70590000	70490000	70690000	doubledot
chr14	72480000	72380000	72580000	doubledot
chr14	73150000	73050000	73250000	doubledot
chr14	73640000	73540000	73740000	doubledot
chr14	73900000	73800000	74000000	doubledot
chr14	73480000	73380000	73580000	doubledot
chr14	74500000	74400000	74600000	doubledot
chr14	75110000	75010000	75210000	doubledot
chr14	75310000	75210000	75410000	doubledot
chr14	76000000	75900000	76100000	doubledot
chr14	76420000	76320000	76520000	doubledot
chr14	88990000	88890000	89090000	doubledot
chr14	89940000	89840000	90040000	doubledot
chr14	90730000	90630000	90830000	doubledot
chr14	90400000	90300000	90500000	doubledot
chr14	92020000	91920000	92120000	doubledot
chr14	92130000	92030000	92230000	doubledot
chr14	92480000	92380000	92580000	doubledot
chr14	93190000	93090000	93290000	doubledot
chr14	94020000	93920000	94120000	doubledot
chr14	95420000	95320000	95520000	doubledot
chr14	96050000	95950000	96150000	doubledot
chr14	97180000	97080000	97280000	doubledot
chr14	99950000	99850000	100050000	doubledot
chr14	100840000	100740000	100940000	doubledot
chr14	102960000	102860000	103060000	doubledot
chr14	103380000	103280000	103480000	doubledot
chr14	103990000	103890000	104090000	doubledot
chr14	103730000	103630000	103830000	doubledot
chr14	104700000	104600000	104800000	doubledot
chr14	104870000	104770000	104970000	doubledot
chr14	105090000	104990000	105190000	doubledot
chr14	105180000	105080000	105280000	doubledot
chr14	105350000	105250000	105450000	doubledot
chr14	21190000	21090000	21290000	doubledot
chr14	23700000	23600000	23800000	doubledot
chr14	24100000	24000000	24200000	doubledot
chr14	24310000	24210000	24410000	doubledot
chr14	31890000	31790000	31990000	doubledot
chr14	32270000	32170000	32370000	doubledot
chr14	32710000	32610000	32810000	doubledot
chr14	33670000	33570000	33770000	doubledot
chr14	37660000	37560000	37760000	doubledot
chr14	50140000	50040000	50240000	doubledot
chr14	50800000	50700000	50900000	doubledot
chr14	53520000	53420000	53620000	doubledot
chr14	54360000	54260000	54460000	doubledot
chr14	54560000	54460000	54660000	doubledot
chr14	63630000	63530000	63730000	doubledot
chr14	64780000	64680000	64880000	doubledot
chr14	67150000	67050000	67250000	doubledot
chr14	67920000	67820000	68020000	doubledot
chr14	71130000	71030000	71230000	doubledot
chr14	71720000	71620000	71820000	doubledot
chr14	73290000	73190000	73390000	doubledot
chr14	74580000	74480000	74680000	doubledot
chr14	90070000	89970000	90170000	doubledot
chr14	92900000	92800000	93000000	doubledot
chr14	93640000	93540000	93740000	doubledot
chr14	96280000	96180000	96380000	doubledot
chr14	99270000	99170000	99370000	doubledot
chr14	101240000	101140000	101340000	doubledot
chr14	102140000	102040000	102240000	doubledot
chr19	1860000	1760000	1960000	doubledot
chr19	3510000	3410000	3610000	doubledot
chr19	3990000	3890000	4090000	doubledot
chr19	3290000	3190000	3390000	doubledot
chr19	4230000	4130000	4330000	doubledot
chr19	4680000	4580000	4780000	doubledot
chr19	5690000	5590000	5790000	doubledot
chr19	6910000	6810000	7010000	doubledot
chr19	8260000	8160000	8360000	doubledot
chr19	8580000	8480000	8680000	doubledot
chr19	10060000	9960000	10160000	doubledot
chr19	9850000	9750000	9950000	doubledot
chr19	10870000	10770000	10970000	doubledot
chr19	11550000	11450000	11650000	doubledot
chr19	12920000	12820000	13020000	doubledot
chr19	12690000	12590000	12790000	doubledot
chr19	14540000	14440000	14640000	doubledot
chr19	18420000	18320000	18520000	doubledot
chr19	18280000	18180000	18380000	doubledot
chr19	19010000	18910000	19110000	doubledot
chr19	19520000	19420000	19620000	doubledot
chr19	19660000	19560000	19760000	doubledot
chr19	32240000	32140000	32340000	doubledot
chr19	33200000	33100000	33300000	doubledot
chr19	34420000	34320000	34520000	doubledot
chr19	35020000	34920000	35120000	doubledot
chr19	36140000	36040000	36240000	doubledot
chr19	37860000	37760000	37960000	doubledot
chr19	41840000	41740000	41940000	doubledot
chr19	44670000	44570000	44770000	doubledot
chr19	44540000	44440000	44640000	doubledot
chr19	44910000	44810000	45010000	doubledot
chr19	45390000	45290000	45490000	doubledot
chr19	45700000	45600000	45800000	doubledot
chr19	45810000	45710000	45910000	doubledot
chr19	47910000	47810000	48010000	doubledot
chr19	47250000	47150000	47350000	doubledot
chr19	48610000	48510000	48710000	doubledot
chr19	49880000	49780000	49980000	doubledot
chr19	51110000	51010000	51210000	doubledot
chr19	51710000	51610000	51810000	doubledot
chr19	54450000	54350000	54550000	doubledot
chr19	55700000	55600000	55800000	doubledot
chr19	1270000	1170000	1370000	doubledot
chr19	4470000	4370000	4570000	doubledot
chr19	33410000	33310000	33510000	doubledot
chr19	39120000	39020000	39220000	doubledot
chr19	54110000	54010000	54210000	doubledot
chr19	56350000	56250000	56450000	doubledot
chr19	57180000	57080000	57280000	doubledot
chr19	13270000	13170000	13370000	doubledot
chr19	33140000	33040000	33240000	doubledot
chr19	53780000	53680000	53880000	doubledot
chr19	9090000	8990000	9190000	doubledot
chr19	49070000	48970000	49170000	doubledot
chr19	2630000	2530000	2730000	doubledot
chr19	2410000	2310000	2510000	doubledot
chr19	2930000	2830000	3030000	doubledot
chr19	3630000	3530000	3730000	doubledot
chr19	3740000	3640000	3840000	doubledot
chr19	4820000	4720000	4920000	doubledot
chr19	5030000	4930000	5130000	doubledot
chr19	5990000	5890000	6090000	doubledot
chr19	7060000	6960000	7160000	doubledot
chr19	7330000	7230000	7430000	doubledot
chr19	7920000	7820000	8020000	doubledot
chr19	7530000	7430000	7630000	doubledot
chr19	8700000	8600000	8800000	doubledot
chr19	10250000	10150000	10350000	doubledot
chr19	10420000	10320000	10520000	doubledot
chr19	11240000	11140000	11340000	doubledot
chr19	11130000	11030000	11230000	doubledot
chr19	13160000	13060000	13260000	doubledot
chr19	13770000	13670000	13870000	doubledot
chr19	13860000	13760000	13960000	doubledot
chr19	13580000	13480000	13680000	doubledot
chr19	14120000	14020000	14220000	doubledot
chr19	15580000	15480000	15680000	doubledot
chr19	16020000	15920000	16120000	doubledot
chr19	16180000	16080000	16280000	doubledot
chr19	17280000	17180000	17380000	doubledot
chr19	17060000	16960000	17160000	doubledot
chr19	17390000	17290000	17490000	doubledot
chr19	17890000	17790000	17990000	doubledot
chr19	18170000	18070000	18270000	doubledot
chr19	18880000	18780000	18980000	doubledot
chr19	19140000	19040000	19240000	doubledot
chr19	19800000	19700000	19900000	doubledot
chr19	30680000	30580000	30780000	doubledot
chr19	33770000	33670000	33870000	doubledot
chr19	34160000	34060000	34260000	doubledot
chr19	34730000	34630000	34830000	doubledot
chr19	35250000	35150000	35350000	doubledot
chr19	35510000	35410000	35610000	doubledot
chr19	35970000	35870000	36070000	doubledot
chr19	37890000	37790000	37990000	doubledot
chr19	38210000	38110000	38310000	doubledot
chr19	38370000	38270000	38470000	doubledot
chr19	38940000	38840000	39040000	doubledot
chr19	38510000	38410000	38610000	doubledot
chr19	40240000	40140000	40340000	doubledot
chr19	40640000	40540000	40740000	doubledot
chr19	40130000	40030000	40230000	doubledot
chr19	40820000	40720000	40920000	doubledot
chr19	41380000	41280000	41480000	doubledot
chr19	41150000	41050000	41250000	doubledot
chr19	42070000	41970000	42170000	doubledot
chr19	42570000	42470000	42670000	doubledot
chr19	43190000	43090000	43290000	doubledot
chr19	43520000	43420000	43620000	doubledot
chr19	43420000	43320000	43520000	doubledot
chr19	42770000	42670000	42870000	doubledot
chr19	43090000	42990000	43190000	doubledot
chr19	43790000	43690000	43890000	doubledot
chr19	43660000	43560000	43760000	doubledot
chr19	45880000	45780000	45980000	doubledot
chr19	46600000	46500000	46700000	doubledot
chr19	46520000	46420000	46620000	doubledot
chr19	45990000	45890000	46090000	doubledot
chr19	46290000	46190000	46390000	doubledot
chr19	47130000	47030000	47230000	doubledot
chr19	46730000	46630000	46830000	doubledot
chr19	47010000	46910000	47110000	doubledot
chr19	47420000	47320000	47520000	doubledot
chr19	47780000	47680000	47880000	doubledot
chr19	48280000	48180000	48380000	doubledot
chr19	47700000	47600000	47800000	doubledot
chr19	49470000	49370000	49570000	doubledot
chr19	48990000	48890000	49090000	doubledot
chr19	49210000	49110000	49310000	doubledot
chr19	49680000	49580000	49780000	doubledot
chr19	50320000	50220000	50420000	doubledot
chr19	50800000	50700000	50900000	doubledot
chr19	50530000	50430000	50630000	doubledot
chr19	54220000	54120000	54320000	doubledot
chr19	54680000	54580000	54780000	doubledot
chr19	55140000	55040000	55240000	doubledot
chr19	2270000	2170000	2370000	doubledot
chr19	3190000	3090000	3290000	doubledot
chr19	5340000	5240000	5440000	doubledot
chr19	6720000	6620000	6820000	doubledot
chr19	6870000	6770000	6970000	doubledot
chr19	7650000	7550000	7750000	doubledot
chr19	9310000	9210000	9410000	doubledot
chr19	10710000	10610000	10810000	doubledot
chr19	15260000	15160000	15360000	doubledot
chr19	15810000	15710000	15910000	doubledot
chr19	18590000	18490000	18690000	doubledot
chr19	19360000	19260000	19460000	doubledot
chr19	35140000	35040000	35240000	doubledot
chr19	35680000	35580000	35780000	doubledot
chr19	40940000	40840000	41040000	doubledot
chr19	41580000	41480000	41680000	doubledot
chr19	42900000	42800000	43000000	doubledot
chr19	45140000	45040000	45240000	doubledot
chr19	45500000	45400000	45600000	doubledot
chr19	46850000	46750000	46950000	doubledot
chr19	48490000	48390000	48590000	doubledot
chr19	48780000	48680000	48880000	doubledot
chr19	55840000	55740000	55940000	doubledot
chr19	57580000	57480000	57680000	doubledot
chr19	57920000	57820000	58020000	doubledot
chr18	2550000	2450000	2650000	doubledot
chr18	9950000	9850000	10050000	doubledot
chr18	11640000	11540000	11740000	doubledot
chr18	11580000	11480000	11680000	doubledot
chr18	12260000	12160000	12360000	doubledot
chr18	12690000	12590000	12790000	doubledot
chr18	32630000	32530000	32730000	doubledot
chr18	32120000	32020000	32220000	doubledot
chr18	34840000	34740000	34940000	doubledot
chr18	35210000	35110000	35310000	doubledot
chr18	35970000	35870000	36070000	doubledot
chr18	48010000	47910000	48110000	doubledot
chr18	48460000	48360000	48560000	doubledot
chr18	50450000	50350000	50550000	doubledot
chr18	54120000	54020000	54220000	doubledot
chr18	55070000	54970000	55170000	doubledot
chr18	57580000	57480000	57680000	doubledot
chr18	59170000	59070000	59270000	doubledot
chr18	59430000	59330000	59530000	doubledot
chr18	59830000	59730000	59930000	doubledot
chr18	62150000	62050000	62250000	doubledot
chr18	64010000	63910000	64110000	doubledot
chr18	76350000	76250000	76450000	doubledot
chr18	7750000	7650000	7850000	doubledot
chr18	12070000	11970000	12170000	doubledot
chr18	13010000	12910000	13110000	doubledot
chr18	13150000	13050000	13250000	doubledot
chr18	22770000	22670000	22870000	doubledot
chr18	23470000	23370000	23570000	doubledot
chr18	24150000	24050000	24250000	doubledot
chr18	24500000	24400000	24600000	doubledot
chr18	45540000	45440000	45640000	doubledot
chr18	47740000	47640000	47840000	doubledot
chr18	55240000	55140000	55340000	doubledot
chr18	56600000	56500000	56700000	doubledot
chr18	74110000	74010000	74210000	doubledot
chr18	47800000	47700000	47900000	doubledot
chr18	76760000	76660000	76860000	doubledot
chr18	3260000	3160000	3360000	doubledot
chr18	3700000	3600000	3800000	doubledot
chr18	8590000	8490000	8690000	doubledot
chr18	9070000	8970000	9170000	doubledot
chr18	9560000	9460000	9660000	doubledot
chr18	10560000	10460000	10660000	doubledot
chr18	10750000	10650000	10850000	doubledot
chr18	31540000	31440000	31640000	doubledot
chr18	35380000	35280000	35480000	doubledot
chr18	45620000	45520000	45720000	doubledot
chr18	46100000	46000000	46200000	doubledot
chr18	48680000	48580000	48780000	doubledot
chr18	49460000	49360000	49560000	doubledot
chr18	49240000	49140000	49340000	doubledot
chr18	49880000	49780000	49980000	doubledot
chr18	50780000	50680000	50880000	doubledot
chr18	51080000	50980000	51180000	doubledot
chr18	54410000	54310000	54510000	doubledot
chr18	57470000	57370000	57570000	doubledot
chr18	58500000	58400000	58600000	doubledot
chr18	58770000	58670000	58870000	doubledot
chr18	58370000	58270000	58470000	doubledot
chr18	59080000	58980000	59180000	doubledot
chr18	59650000	59550000	59750000	doubledot
chr18	61520000	61420000	61620000	doubledot
chr18	62580000	62480000	62680000	doubledot
chr18	63000000	62900000	63100000	doubledot
chr18	63490000	63390000	63590000	doubledot
chr18	63860000	63760000	63960000	doubledot
chr18	70490000	70390000	70590000	doubledot
chr18	74590000	74490000	74690000	doubledot
chr18	3450000	3350000	3550000	doubledot
chr18	8430000	8330000	8530000	doubledot
chr18	9690000	9590000	9790000	doubledot
chr18	12370000	12270000	12470000	doubledot
chr18	13640000	13540000	13740000	doubledot
chr18	23810000	23710000	23910000	doubledot
chr18	46280000	46180000	46380000	doubledot
chr18	46520000	46420000	46620000	doubledot
chr18	47210000	47110000	47310000	doubledot
chr18	48210000	48110000	48310000	doubledot
chr18	50220000	50120000	50320000	doubledot
chr18	54660000	54560000	54760000	doubledot
chr18	56460000	56360000	56560000	doubledot
chr18	57890000	57790000	57990000	doubledot
chr18	58160000	58060000	58260000	doubledot
chr18	59990000	59890000	60090000	doubledot
chr18	62300000	62200000	62400000	doubledot
chr18	63340000	63240000	63440000	doubledot
chr18	64130000	64030000	64230000	doubledot
chr22	20340000	20240000	20440000	doubledot
chr22	21960000	21860000	22060000	doubledot
chr22	22300000	22200000	22400000	doubledot
chr22	23960000	23860000	24060000	doubledot
chr22	24580000	24480000	24680000	doubledot
chr22	25180000	25080000	25280000	doubledot
chr22	26660000	26560000	26760000	doubledot
chr22	28590000	28490000	28690000	doubledot
chr22	27860000	27760000	27960000	doubledot
chr22	29270000	29170000	29370000	doubledot
chr22	31340000	31240000	31440000	doubledot
chr22	33020000	32920000	33120000	doubledot
chr22	35250000	35150000	35350000	doubledot
chr22	37600000	37500000	37700000	doubledot
chr22	37250000	37150000	37350000	doubledot
chr22	37980000	37880000	38080000	doubledot
chr22	37810000	37710000	37910000	doubledot
chr22	38710000	38610000	38810000	doubledot
chr22	39370000	39270000	39470000	doubledot
chr22	39510000	39410000	39610000	doubledot
chr22	41620000	41520000	41720000	doubledot
chr22	43180000	43080000	43280000	doubledot
chr22	44770000	44670000	44870000	doubledot
chr22	45170000	45070000	45270000	doubledot
chr22	46340000	46240000	46440000	doubledot
chr22	46120000	46020000	46220000	doubledot
chr22	19950000	19850000	20050000	doubledot
chr22	20120000	20020000	20220000	doubledot
chr22	21680000	21580000	21780000	doubledot
chr22	29370000	29270000	29470000	doubledot
chr22	44650000	44550000	44750000	doubledot
chr22	29180000	29080000	29280000	doubledot
chr22	46560000	46460000	46660000	doubledot
chr22	35620000	35520000	35720000	doubledot
chr22	22390000	22290000	22490000	doubledot
chr22	22950000	22850000	23050000	doubledot
chr22	23140000	23040000	23240000	doubledot
chr22	23300000	23200000	23400000	doubledot
chr22	24910000	24810000	25010000	doubledot
chr22	26400000	26300000	26500000	doubledot
chr22	26770000	26670000	26870000	doubledot
chr22	28690000	28590000	28790000	doubledot
chr22	29570000	29470000	29670000	doubledot
chr22	30420000	30320000	30520000	doubledot
chr22	30090000	29990000	30190000	doubledot
chr22	30280000	30180000	30380000	doubledot
chr22	30600000	30500000	30700000	doubledot
chr22	31160000	31060000	31260000	doubledot
chr22	30930000	30830000	31030000	doubledot
chr22	31650000	31550000	31750000	doubledot
chr22	31970000	31870000	32070000	doubledot
chr22	32500000	32400000	32600000	doubledot
chr22	35010000	34910000	35110000	doubledot
chr22	36150000	36050000	36250000	doubledot
chr22	36280000	36180000	36380000	doubledot
chr22	36510000	36410000	36610000	doubledot
chr22	37020000	36920000	37120000	doubledot
chr22	40390000	40290000	40490000	doubledot
chr22	40860000	40760000	40960000	doubledot
chr22	41250000	41150000	41350000	doubledot
chr22	40650000	40550000	40750000	doubledot
chr22	42590000	42490000	42690000	doubledot
chr22	41940000	41840000	42040000	doubledot
chr22	42480000	42380000	42580000	doubledot
chr22	43390000	43290000	43490000	doubledot
chr22	43930000	43830000	44030000	doubledot
chr22	45990000	45890000	46090000	doubledot
chr22	45550000	45450000	45650000	doubledot
chr22	20500000	20400000	20600000	doubledot
chr22	23560000	23460000	23660000	doubledot
chr22	24280000	24180000	24380000	doubledot
chr22	25420000	25320000	25520000	doubledot
chr22	28010000	27910000	28110000	doubledot
chr22	29080000	28980000	29180000	doubledot
chr22	30760000	30660000	30860000	doubledot
chr22	31080000	30980000	31180000	doubledot
chr22	32830000	32730000	32930000	doubledot
chr22	35840000	35740000	35940000	doubledot
chr22	36780000	36680000	36880000	doubledot
chr22	39150000	39050000	39250000	doubledot
chr22	40040000	39940000	40140000	doubledot
chr22	41370000	41270000	41470000	doubledot
chr22	42120000	42020000	42220000	doubledot
chr22	49360000	49260000	49460000	doubledot
chr20	9510000	9410000	9610000	doubledot
chr20	1490000	1390000	1590000	doubledot
chr20	2670000	2570000	2770000	doubledot
chr20	2460000	2360000	2560000	doubledot
chr20	3900000	3800000	4000000	doubledot
chr20	3660000	3560000	3760000	doubledot
chr20	4190000	4090000	4290000	doubledot
chr20	4090000	3990000	4190000	doubledot
chr20	6100000	6000000	6200000	doubledot
chr20	8740000	8640000	8840000	doubledot
chr20	9390000	9290000	9490000	doubledot
chr20	9600000	9500000	9700000	doubledot
chr20	10430000	10330000	10530000	doubledot
chr20	11590000	11490000	11690000	doubledot
chr20	17470000	17370000	17570000	doubledot
chr20	19690000	19590000	19790000	doubledot
chr20	20050000	19950000	20150000	doubledot
chr20	20790000	20690000	20890000	doubledot
chr20	23430000	23330000	23530000	doubledot
chr20	23350000	23250000	23450000	doubledot
chr20	23650000	23550000	23750000	doubledot
chr20	31580000	31480000	31680000	doubledot
chr20	32830000	32730000	32930000	doubledot
chr20	33330000	33230000	33430000	doubledot
chr20	34150000	34050000	34250000	doubledot
chr20	35450000	35350000	35550000	doubledot
chr20	38570000	38470000	38670000	doubledot
chr20	38420000	38320000	38520000	doubledot
chr20	39070000	38970000	39170000	doubledot
chr20	40700000	40600000	40800000	doubledot
chr20	43430000	43330000	43530000	doubledot
chr20	44930000	44830000	45030000	doubledot
chr20	45970000	45870000	46070000	doubledot
chr20	46710000	46610000	46810000	doubledot
chr20	49010000	48910000	49110000	doubledot
chr20	48630000	48530000	48730000	doubledot
chr20	49240000	49140000	49340000	doubledot
chr20	50090000	49990000	50190000	doubledot
chr20	50790000	50690000	50890000	doubledot
chr20	50610000	50510000	50710000	doubledot
chr20	50940000	50840000	51040000	doubledot
chr20	52160000	52060000	52260000	doubledot
chr20	54200000	54100000	54300000	doubledot
chr20	56350000	56250000	56450000	doubledot
chr20	57370000	57270000	57470000	doubledot
chr20	57500000	57400000	57600000	doubledot
chr20	58220000	58120000	58320000	doubledot
chr20	59560000	59460000	59660000	doubledot
chr20	61940000	61840000	62040000	doubledot
chr20	62840000	62740000	62940000	doubledot
chr20	63000000	62900000	63100000	doubledot
chr20	4730000	4630000	4830000	doubledot
chr20	4600000	4500000	4700000	doubledot
chr20	5110000	5010000	5210000	doubledot
chr20	5210000	5110000	5310000	doubledot
chr20	12910000	12810000	13010000	doubledot
chr20	16770000	16670000	16870000	doubledot
chr20	24940000	24840000	25040000	doubledot
chr20	30490000	30390000	30590000	doubledot
chr20	30390000	30290000	30490000	doubledot
chr20	40950000	40850000	41050000	doubledot
chr20	59910000	59810000	60010000	doubledot
chr20	2190000	2090000	2290000	doubledot
chr20	2780000	2680000	2880000	doubledot
[truncated: 2,611 more rows]

## Sheet: Single-Dot boundaries
Single-Dot boundaries
chromosome	boundary location	start	end	dotstatus
chrX	74560000	74460000	74660000	singledot
chrX	11790000	11690000	11890000	singledot
chrX	14050000	13950000	14150000	singledot
chrX	21790000	21690000	21890000	singledot
chrX	21970000	21870000	22070000	singledot
chrX	25180000	25080000	25280000	singledot
chrX	38630000	38530000	38730000	singledot
chrX	50600000	50500000	50700000	singledot
chrX	56220000	56120000	56320000	singledot
chrX	57080000	56980000	57180000	singledot
chrX	86210000	86110000	86310000	singledot
chrX	104060000	103960000	104160000	singledot
chrX	104320000	104220000	104420000	singledot
chrX	104610000	104510000	104710000	singledot
chrX	105980000	105880000	106080000	singledot
chrX	115770000	115670000	115870000	singledot
chrX	122090000	121990000	122190000	singledot
chrX	124360000	124260000	124460000	singledot
chrX	133740000	133640000	133840000	singledot
chrX	148050000	147950000	148150000	singledot
chrX	55200000	55100000	55300000	singledot
chrX	66130000	66030000	66230000	singledot
chrX	119460000	119360000	119560000	singledot
chrX	147870000	147770000	147970000	singledot
chrX	27500000	27400000	27600000	singledot
chrX	30130000	30030000	30230000	singledot
chrX	76480000	76380000	76580000	singledot
chrX	104200000	104100000	104300000	singledot
chrX	113860000	113760000	113960000	singledot
chrX	116570000	116470000	116670000	singledot
chrX	119360000	119260000	119460000	singledot
chrX	140160000	140060000	140260000	singledot
chrX	1200000	1100000	1300000	singledot
chrX	3640000	3540000	3740000	singledot
chrX	7000000	6900000	7100000	singledot
chrX	11510000	11410000	11610000	singledot
chrX	14660000	14560000	14760000	singledot
chrX	15680000	15580000	15780000	singledot
chrX	16440000	16340000	16540000	singledot
chrX	27600000	27500000	27700000	singledot
chrX	41760000	41660000	41860000	singledot
chrX	44320000	44220000	44420000	singledot
chrX	47770000	47670000	47870000	singledot
chrX	48910000	48810000	49010000	singledot
chrX	50220000	50120000	50320000	singledot
chrX	54810000	54710000	54910000	singledot
chrX	64860000	64760000	64960000	singledot
chrX	72190000	72090000	72290000	singledot
chrX	72300000	72200000	72400000	singledot
chrX	74620000	74520000	74720000	singledot
chrX	101810000	101710000	101910000	singledot
chrX	107500000	107400000	107600000	singledot
chrX	109460000	109360000	109560000	singledot
chrX	113920000	113820000	114020000	singledot
chrX	116490000	116390000	116590000	singledot
chrX	119960000	119860000	120060000	singledot
chrX	134350000	134250000	134450000	singledot
chrX	136270000	136170000	136370000	singledot
chrX	140030000	139930000	140130000	singledot
chrX	149240000	149140000	149340000	singledot
chrX	3060000	2960000	3160000	singledot
chrX	9300000	9200000	9400000	singledot
chrX	20750000	20650000	20850000	singledot
chrX	23340000	23240000	23440000	singledot
chrX	28500000	28400000	28600000	singledot
chrX	30210000	30110000	30310000	singledot
chrX	39250000	39150000	39350000	singledot
chrX	50090000	49990000	50190000	singledot
chrX	51030000	50930000	51130000	singledot
chrX	54190000	54090000	54290000	singledot
chrX	71350000	71250000	71450000	singledot
chrX	77910000	77810000	78010000	singledot
chrX	101300000	101200000	101400000	singledot
chrX	116170000	116070000	116270000	singledot
chrX	121300000	121200000	121400000	singledot
chrX	130540000	130440000	130640000	singledot
chrX	133250000	133150000	133350000	singledot
chrX	136190000	136090000	136290000	singledot
chrX	140210000	140110000	140310000	singledot
chr13	100850000	100750000	100950000	singledot
chr13	21180000	21080000	21280000	singledot
chr13	31860000	31760000	31960000	singledot
chr13	32580000	32480000	32680000	singledot
chr13	38950000	38850000	39050000	singledot
chr13	48020000	47920000	48120000	singledot
chr13	75270000	75170000	75370000	singledot
chr13	79620000	79520000	79720000	singledot
chr13	95870000	95770000	95970000	singledot
chr13	108190000	108090000	108290000	singledot
chr13	52250000	52150000	52350000	singledot
chr13	84660000	84560000	84760000	singledot
chr13	85880000	85780000	85980000	singledot
chr13	108300000	108200000	108400000	singledot
chr13	52480000	52380000	52580000	singledot
chr13	22790000	22690000	22890000	singledot
chr13	39910000	39810000	40010000	singledot
chr13	40050000	39950000	40150000	singledot
chr13	41050000	40950000	41150000	singledot
chr13	49950000	49850000	50050000	singledot
chr13	52540000	52440000	52640000	singledot
chr13	74360000	74260000	74460000	singledot
chr13	76610000	76510000	76710000	singledot
chr13	79000000	78900000	79100000	singledot
chr13	106030000	105930000	106130000	singledot
chr13	106960000	106860000	107060000	singledot
chr13	107170000	107070000	107270000	singledot
chr13	28990000	28890000	29090000	singledot
chr13	33570000	33470000	33670000	singledot
chr13	34130000	34030000	34230000	singledot
chr13	38830000	38730000	38930000	singledot
chr13	62370000	62270000	62470000	singledot
chr13	76480000	76380000	76580000	singledot
chr13	84870000	84770000	84970000	singledot
chr13	91290000	91190000	91390000	singledot
chr13	103190000	103090000	103290000	singledot
chr13	108560000	108460000	108660000	singledot
chr12	14700000	14600000	14800000	singledot
chr12	19570000	19470000	19670000	singledot
chr12	19280000	19180000	19380000	singledot
chr12	24850000	24750000	24950000	singledot
chr12	29010000	28910000	29110000	singledot
chr12	47680000	47580000	47780000	singledot
chr12	50440000	50340000	50540000	singledot
chr12	66220000	66120000	66320000	singledot
chr12	66130000	66030000	66230000	singledot
chr12	66550000	66450000	66650000	singledot
chr12	68320000	68220000	68420000	singledot
chr12	84850000	84750000	84950000	singledot
chr12	85930000	85830000	86030000	singledot
chr12	98400000	98300000	98500000	singledot
chr12	100020000	99920000	100120000	singledot
chr12	99790000	99690000	99890000	singledot
chr12	108530000	108430000	108630000	singledot
chr12	109410000	109310000	109510000	singledot
chr12	125480000	125380000	125580000	singledot
chr12	127410000	127310000	127510000	singledot
chr12	19710000	19610000	19810000	singledot
chr12	39680000	39580000	39780000	singledot
chr12	40930000	40830000	41030000	singledot
chr12	98710000	98610000	98810000	singledot
chr12	98660000	98560000	98760000	singledot
chr12	21470000	21370000	21570000	singledot
chr12	88520000	88420000	88620000	singledot
chr12	3610000	3510000	3710000	singledot
chr12	5530000	5430000	5630000	singledot
chr12	5430000	5330000	5530000	singledot
chr12	10140000	10040000	10240000	singledot
chr12	14490000	14390000	14590000	singledot
chr12	15000000	14900000	15100000	singledot
chr12	23060000	22960000	23160000	singledot
chr12	28190000	28090000	28290000	singledot
chr12	38900000	38800000	39000000	singledot
chr12	45510000	45410000	45610000	singledot
chr12	47420000	47320000	47520000	singledot
chr12	48190000	48090000	48290000	singledot
chr12	59170000	59070000	59270000	singledot
chr12	67020000	66920000	67120000	singledot
chr12	71080000	70980000	71180000	singledot
chr12	72310000	72210000	72410000	singledot
chr12	81270000	81170000	81370000	singledot
chr12	80790000	80690000	80890000	singledot
chr12	90130000	90030000	90230000	singledot
chr12	90250000	90150000	90350000	singledot
chr12	100340000	100240000	100440000	singledot
chr12	102510000	102410000	102610000	singledot
chr12	105110000	105010000	105210000	singledot
chr12	112970000	112870000	113070000	singledot
chr12	126710000	126610000	126810000	singledot
chr12	131070000	130970000	131170000	singledot
chr12	3520000	3420000	3620000	singledot
chr12	13720000	13620000	13820000	singledot
chr12	17650000	17550000	17750000	singledot
chr12	18790000	18690000	18890000	singledot
chr12	40590000	40490000	40690000	singledot
chr12	41250000	41150000	41350000	singledot
chr12	45730000	45630000	45830000	singledot
chr12	48350000	48250000	48450000	singledot
chr12	69470000	69370000	69570000	singledot
chr12	74450000	74350000	74550000	singledot
chr12	79110000	79010000	79210000	singledot
chr12	79780000	79680000	79880000	singledot
chr12	83000000	82900000	83100000	singledot
chr12	91760000	91660000	91860000	singledot
chr12	97350000	97250000	97450000	singledot
chr12	99360000	99260000	99460000	singledot
chr12	100230000	100130000	100330000	singledot
chr12	107910000	107810000	108010000	singledot
chr12	112180000	112080000	112280000	singledot
chr12	113640000	113540000	113740000	singledot
chr12	118660000	118560000	118760000	singledot
chr12	126880000	126780000	126980000	singledot
chr12	127180000	127080000	127280000	singledot
chr11	15240000	15140000	15340000	singledot
chr11	20620000	20520000	20720000	singledot
chr11	26270000	26170000	26370000	singledot
chr11	29410000	29310000	29510000	singledot
chr11	58550000	58450000	58650000	singledot
chr11	59150000	59050000	59250000	singledot
chr11	88970000	88870000	89070000	singledot
chr11	90190000	90090000	90290000	singledot
chr11	100510000	100410000	100610000	singledot
chr11	100970000	100870000	101070000	singledot
chr11	106040000	105940000	106140000	singledot
chr11	107760000	107660000	107860000	singledot
chr11	112290000	112190000	112390000	singledot
chr11	113770000	113670000	113870000	singledot
chr11	20700000	20600000	20800000	singledot
chr11	22150000	22050000	22250000	singledot
chr11	5410000	5310000	5510000	singledot
chr11	7050000	6950000	7150000	singledot
chr11	18510000	18410000	18610000	singledot
chr11	22560000	22460000	22660000	singledot
chr11	28710000	28610000	28810000	singledot
chr11	28540000	28440000	28640000	singledot
chr11	29340000	29240000	29440000	singledot
chr11	29100000	29000000	29200000	singledot
chr11	29180000	29080000	29280000	singledot
chr11	47600000	47500000	47700000	singledot
chr11	60250000	60150000	60350000	singledot
chr11	75780000	75680000	75880000	singledot
chr11	76340000	76240000	76440000	singledot
chr11	77650000	77550000	77750000	singledot
chr11	78170000	78070000	78270000	singledot
chr11	87910000	87810000	88010000	singledot
chr11	101370000	101270000	101470000	singledot
chr11	102270000	102170000	102370000	singledot
chr11	104220000	104120000	104320000	singledot
chr11	106140000	106040000	106240000	singledot
chr11	107540000	107440000	107640000	singledot
chr11	108950000	108850000	109050000	singledot
chr11	112560000	112460000	112660000	singledot
chr11	114610000	114510000	114710000	singledot
chr11	124400000	124300000	124500000	singledot
chr11	124000000	123900000	124100000	singledot
chr11	127010000	126910000	127110000	singledot
chr11	131700000	131600000	131800000	singledot
chr11	132990000	132890000	133090000	singledot
chr11	4330000	4230000	4430000	singledot
chr11	7710000	7610000	7810000	singledot
chr11	11280000	11180000	11380000	singledot
chr11	12570000	12470000	12670000	singledot
chr11	22430000	22330000	22530000	singledot
chr11	57840000	57740000	57940000	singledot
chr11	58640000	58540000	58740000	singledot
chr11	60140000	60040000	60240000	singledot
chr11	60340000	60240000	60440000	singledot
chr11	63470000	63370000	63570000	singledot
chr11	74230000	74130000	74330000	singledot
chr11	78080000	77980000	78180000	singledot
chr11	82430000	82330000	82530000	singledot
chr11	89630000	89530000	89730000	singledot
chr11	94180000	94080000	94280000	singledot
chr11	103660000	103560000	103760000	singledot
chr11	106310000	106210000	106410000	singledot
chr11	110150000	110050000	110250000	singledot
chr11	110700000	110600000	110800000	singledot
chr11	125680000	125580000	125780000	singledot
chr11	133080000	132980000	133180000	singledot
chr11	134240000	134140000	134340000	singledot
chr10	7750000	7650000	7850000	singledot
chr10	7490000	7390000	7590000	singledot
chr10	11310000	11210000	11410000	singledot
chr10	11440000	11340000	11540000	singledot
chr10	18290000	18190000	18390000	singledot
chr10	20790000	20690000	20890000	singledot
chr10	43650000	43550000	43750000	singledot
chr10	50970000	50870000	51070000	singledot
chr10	73740000	73640000	73840000	singledot
chr10	81030000	80930000	81130000	singledot
chr10	94570000	94470000	94670000	singledot
chr10	95980000	95880000	96080000	singledot
chr10	100280000	100180000	100380000	singledot
chr10	113640000	113540000	113740000	singledot
chr10	116490000	116390000	116590000	singledot
chr10	119900000	119800000	120000000	singledot
chr10	124950000	124850000	125050000	singledot
chr10	5660000	5560000	5760000	singledot
chr10	18680000	18580000	18780000	singledot
chr10	35820000	35720000	35920000	singledot
chr10	37190000	37090000	37290000	singledot
chr10	47020000	46920000	47120000	singledot
chr10	67550000	67450000	67650000	singledot
chr10	83870000	83770000	83970000	singledot
chr10	46180000	46080000	46280000	singledot
chr10	92680000	92580000	92780000	singledot
chr10	61740000	61640000	61840000	singledot
chr10	2790000	2690000	2890000	singledot
chr10	3770000	3670000	3870000	singledot
chr10	18820000	18720000	18920000	singledot
chr10	44400000	44300000	44500000	singledot
chr10	58510000	58410000	58610000	singledot
chr10	61840000	61740000	61940000	singledot
chr10	61300000	61200000	61400000	singledot
chr10	76080000	75980000	76180000	singledot
chr10	84840000	84740000	84940000	singledot
chr10	92880000	92780000	92980000	singledot
chr10	95880000	95780000	95980000	singledot
chr10	104650000	104550000	104750000	singledot
chr10	118730000	118630000	118830000	singledot
chr10	119580000	119480000	119680000	singledot
chr10	120850000	120750000	120950000	singledot
chr10	125470000	125370000	125570000	singledot
chr10	127600000	127500000	127700000	singledot
chr10	127840000	127740000	127940000	singledot
chr10	129570000	129470000	129670000	singledot
chr10	128820000	128720000	128920000	singledot
chr10	5050000	4950000	5150000	singledot
chr10	6680000	6580000	6780000	singledot
chr10	32760000	32660000	32860000	singledot
chr10	38490000	38390000	38590000	singledot
chr10	43490000	43390000	43590000	singledot
chr10	43960000	43860000	44060000	singledot
chr10	45790000	45690000	45890000	singledot
chr10	46630000	46530000	46730000	singledot
chr10	48950000	48850000	49050000	singledot
chr10	51990000	51890000	52090000	singledot
chr10	61660000	61560000	61760000	singledot
chr10	76330000	76230000	76430000	singledot
chr10	98690000	98590000	98790000	singledot
chr10	110920000	110820000	111020000	singledot
chr10	113090000	112990000	113190000	singledot
chr10	116410000	116310000	116510000	singledot
chr10	116600000	116500000	116700000	singledot
chr10	117800000	117700000	117900000	singledot
chr10	128540000	128440000	128640000	singledot
chr17	18540000	18440000	18640000	singledot
chr17	51280000	51180000	51380000	singledot
chr17	67090000	66990000	67190000	singledot
chr17	67990000	67890000	68090000	singledot
chr17	80010000	79910000	80110000	singledot
chr17	19780000	19680000	19880000	singledot
chr17	27900000	27800000	28000000	singledot
chr17	62440000	62340000	62540000	singledot
chr17	80670000	80570000	80770000	singledot
chr17	4130000	4030000	4230000	singledot
chr17	8900000	8800000	9000000	singledot
chr17	12200000	12100000	12300000	singledot
chr17	12750000	12650000	12850000	singledot
chr17	14300000	14200000	14400000	singledot
chr17	15760000	15660000	15860000	singledot
chr17	17480000	17380000	17580000	singledot
chr17	19920000	19820000	20020000	singledot
chr17	20360000	20260000	20460000	singledot
chr17	33190000	33090000	33290000	singledot
chr17	39230000	39130000	39330000	singledot
chr17	39960000	39860000	40060000	singledot
chr17	55790000	55690000	55890000	singledot
chr17	59260000	59160000	59360000	singledot
chr17	61860000	61760000	61960000	singledot
chr17	62650000	62550000	62750000	singledot
chr17	66920000	66820000	67020000	singledot
chr17	67710000	67610000	67810000	singledot
chr17	8980000	8880000	9080000	singledot
chr17	16210000	16110000	16310000	singledot
chr17	31240000	31140000	31340000	singledot
chr17	57460000	57360000	57560000	singledot
chr17	65560000	65460000	65660000	singledot
chr17	68960000	68860000	69060000	singledot
chr17	71770000	71670000	71870000	singledot
chr16	1310000	1210000	1410000	singledot
chr16	22670000	22570000	22770000	singledot
chr16	23690000	23590000	23790000	singledot
chr16	25260000	25160000	25360000	singledot
chr16	27140000	27040000	27240000	singledot
chr16	28730000	28630000	28830000	singledot
chr16	66310000	66210000	66410000	singledot
chr16	82240000	82140000	82340000	singledot
chr16	12330000	12230000	12430000	singledot
chr16	12870000	12770000	12970000	singledot
chr16	15200000	15100000	15300000	singledot
chr16	16570000	16470000	16670000	singledot
chr16	16820000	16720000	16920000	singledot
chr16	23180000	23080000	23280000	singledot
chr16	23070000	22970000	23170000	singledot
chr16	24820000	24720000	24920000	singledot
chr16	25740000	25640000	25840000	singledot
chr16	50360000	50260000	50460000	singledot
chr16	52690000	52590000	52790000	singledot
chr16	53880000	53780000	53980000	singledot
chr16	56830000	56730000	56930000	singledot
chr16	66610000	66510000	66710000	singledot
chr16	73210000	73110000	73310000	singledot
chr16	79040000	78940000	79140000	singledot
chr16	12560000	12460000	12660000	singledot
chr16	21920000	21820000	22020000	singledot
chr16	22940000	22840000	23040000	singledot
chr16	24740000	24640000	24840000	singledot
chr16	24990000	24890000	25090000	singledot
chr16	25350000	25250000	25450000	singledot
chr16	51170000	51070000	51270000	singledot
chr16	56730000	56630000	56830000	singledot
chr16	58980000	58880000	59080000	singledot
chr16	89550000	89450000	89650000	singledot
chr15	28040000	27940000	28140000	singledot
chr15	49180000	49080000	49280000	singledot
chr15	62340000	62240000	62440000	singledot
chr15	65390000	65290000	65490000	singledot
chr15	82380000	82280000	82480000	singledot
chr15	97830000	97730000	97930000	singledot
chr15	88110000	88010000	88210000	singledot
chr15	88220000	88120000	88320000	singledot
chr15	52990000	52890000	53090000	singledot
chr15	82030000	81930000	82130000	singledot
chr15	23330000	23230000	23430000	singledot
chr15	23910000	23810000	24010000	singledot
chr15	35480000	35380000	35580000	singledot
chr15	37170000	37070000	37270000	singledot
chr15	36580000	36480000	36680000	singledot
chr15	36490000	36390000	36590000	singledot
chr15	42670000	42570000	42770000	singledot
chr15	50930000	50830000	51030000	singledot
chr15	51110000	51010000	51210000	singledot
chr15	55880000	55780000	55980000	singledot
chr15	58930000	58830000	59030000	singledot
chr15	61060000	60960000	61160000	singledot
chr15	61170000	61070000	61270000	singledot
chr15	62740000	62640000	62840000	singledot
chr15	63120000	63020000	63220000	singledot
chr15	65550000	65450000	65650000	singledot
chr15	72780000	72680000	72880000	singledot
chr15	79850000	79750000	79950000	singledot
chr15	82220000	82120000	82320000	singledot
chr15	84120000	84020000	84220000	singledot
chr15	83060000	82960000	83160000	singledot
chr15	83210000	83110000	83310000	singledot
chr15	29110000	29010000	29210000	singledot
chr15	31970000	31870000	32070000	singledot
chr15	39110000	39010000	39210000	singledot
chr15	44300000	44200000	44400000	singledot
chr15	49440000	49340000	49540000	singledot
chr15	79620000	79520000	79720000	singledot
chr15	80020000	79920000	80120000	singledot
chr15	90630000	90530000	90730000	singledot
chr15	91840000	91740000	91940000	singledot
chr15	92390000	92290000	92490000	singledot
chr15	94390000	94290000	94490000	singledot
chr14	30270000	30170000	30370000	singledot
chr14	44820000	44720000	44920000	singledot
chr14	45390000	45290000	45490000	singledot
chr14	52270000	52170000	52370000	singledot
chr14	52490000	52390000	52590000	singledot
chr14	77600000	77500000	77700000	singledot
chr14	78760000	78660000	78860000	singledot
chr14	78620000	78520000	78720000	singledot
chr14	80170000	80070000	80270000	singledot
chr14	87920000	87820000	88020000	singledot
chr14	88460000	88360000	88560000	singledot
chr14	106010000	105910000	106110000	singledot
chr14	49290000	49190000	49390000	singledot
chr14	24700000	24600000	24800000	singledot
chr14	36620000	36520000	36720000	singledot
chr14	38670000	38570000	38770000	singledot
chr14	51240000	51140000	51340000	singledot
chr14	51360000	51260000	51460000	singledot
chr14	53090000	52990000	53190000	singledot
chr14	52710000	52610000	52810000	singledot
chr14	77320000	77220000	77420000	singledot
chr14	80880000	80780000	80980000	singledot
chr14	96770000	96670000	96870000	singledot
chr14	102680000	102580000	102780000	singledot
chr14	105930000	105830000	106030000	singledot
chr14	21830000	21730000	21930000	singledot
chr14	35060000	34960000	35160000	singledot
chr14	39690000	39590000	39790000	singledot
chr14	44660000	44560000	44760000	singledot
chr14	62410000	62310000	62510000	singledot
chr14	68520000	68420000	68620000	singledot
chr14	68600000	68500000	68700000	singledot
chr14	70340000	70240000	70440000	singledot
chr14	88620000	88520000	88720000	singledot
chr14	95120000	95020000	95220000	singledot
chr14	104340000	104240000	104440000	singledot
chr14	104430000	104330000	104530000	singledot
chr14	105750000	105650000	105850000	singledot
chr19	16460000	16360000	16560000	singledot
chr19	29170000	29070000	29270000	singledot
chr19	30420000	30320000	30520000	singledot
chr19	39430000	39330000	39530000	singledot
chr19	39530000	39430000	39630000	singledot
chr19	1480000	1380000	1580000	singledot
chr19	32590000	32490000	32690000	singledot
chr19	52990000	52890000	53090000	singledot
chr19	6510000	6410000	6610000	singledot
chr19	14780000	14680000	14880000	singledot
chr19	16660000	16560000	16760000	singledot
chr19	29570000	29470000	29670000	singledot
chr19	39840000	39740000	39940000	singledot
chr19	51400000	51300000	51500000	singledot
chr19	52300000	52200000	52400000	singledot
chr19	52530000	52430000	52630000	singledot
chr19	53150000	53050000	53250000	singledot
chr19	56040000	55940000	56140000	singledot
chr19	39340000	39240000	39440000	singledot
chr19	52730000	52630000	52830000	singledot
chr18	4070000	3970000	4170000	singledot
chr18	7520000	7420000	7620000	singledot
chr18	30910000	30810000	31010000	singledot
chr18	34520000	34420000	34620000	singledot
chr18	36860000	36760000	36960000	singledot
chr18	41960000	41860000	42060000	singledot
chr18	46990000	46890000	47090000	singledot
chr18	77240000	77140000	77340000	singledot
chr18	78990000	78890000	79090000	singledot
chr18	27000000	26900000	27100000	singledot
chr18	37600000	37500000	37700000	singledot
chr18	53880000	53780000	53980000	singledot
chr18	68630000	68530000	68730000	singledot
chr18	1560000	1460000	1660000	singledot
chr18	11300000	11200000	11400000	singledot
chr18	24770000	24670000	24870000	singledot
chr18	26790000	26690000	26890000	singledot
chr18	35730000	35630000	35830000	singledot
chr18	36310000	36210000	36410000	singledot
chr18	36660000	36560000	36760000	singledot
chr18	45250000	45150000	45350000	singledot
chr18	60640000	60540000	60740000	singledot
chr18	68800000	68700000	68900000	singledot
chr18	70770000	70670000	70870000	singledot
chr18	78720000	78620000	78820000	singledot
chr18	2090000	1990000	2190000	singledot
chr18	23020000	22920000	23120000	singledot
chr18	26680000	26580000	26780000	singledot
chr18	46770000	46670000	46870000	singledot
chr18	57020000	56920000	57120000	singledot
chr18	70060000	69960000	70160000	singledot
chr18	78860000	78760000	78960000	singledot
chr22	46800000	46700000	46900000	singledot
chr22	47170000	47070000	47270000	singledot
chr22	48980000	48880000	49080000	singledot
chr22	47410000	47310000	47510000	singledot
chr22	20730000	20630000	20830000	singledot
chr22	22740000	22640000	22840000	singledot
chr22	25790000	25690000	25890000	singledot
chr22	27380000	27280000	27480000	singledot
chr22	38380000	38280000	38480000	singledot
chr22	34800000	34700000	34900000	singledot
chr22	47490000	47390000	47590000	singledot
chr20	3040000	2940000	3140000	singledot
chr20	14110000	14010000	14210000	singledot
chr20	18300000	18200000	18400000	singledot
chr20	18600000	18500000	18700000	singledot
chr20	21620000	21520000	21720000	singledot
chr20	36470000	36370000	36570000	singledot
chr20	36950000	36850000	37050000	singledot
chr20	40430000	40330000	40530000	singledot
chr20	54670000	54570000	54770000	singledot
chr20	16470000	16370000	16570000	singledot
chr20	63410000	63310000	63510000	singledot
chr20	37100000	37000000	37200000	singledot
chr20	53340000	53240000	53440000	singledot
chr20	41430000	41330000	41530000	singledot
chr20	3330000	3230000	3430000	singledot
chr20	6300000	6200000	6400000	singledot
chr20	13800000	13700000	13900000	singledot
chr20	18830000	18730000	18930000	singledot
chr20	33710000	33610000	33810000	singledot
chr20	37180000	37080000	37280000	singledot
chr20	38020000	37920000	38120000	singledot
chr20	39280000	39180000	39380000	singledot
chr20	40240000	40140000	40340000	singledot
chr20	53530000	53430000	53630000	singledot
chr20	23010000	22910000	23110000	singledot
chr20	48320000	48220000	48420000	singledot
chr20	63540000	63440000	63640000	singledot
chr21	15960000	15860000	16060000	singledot
chr21	17310000	17210000	17410000	singledot
chr21	37610000	37510000	37710000	singledot
chr21	29580000	29480000	29680000	singledot
chr21	30810000	30710000	30910000	singledot
chr21	41590000	41490000	41690000	singledot
chr21	41480000	41380000	41580000	singledot
chr21	38690000	38590000	38790000	singledot
chr21	38940000	38840000	39040000	singledot
chr7	51640000	51540000	51740000	singledot
chr7	23740000	23640000	23840000	singledot
chr7	41720000	41620000	41820000	singledot
chr7	50020000	49920000	50120000	singledot
chr7	67510000	67410000	67610000	singledot
chr7	72260000	72160000	72360000	singledot
chr7	76600000	76500000	76700000	singledot
chr7	86890000	86790000	86990000	singledot
chr7	91830000	91730000	91930000	singledot
chr7	108580000	108480000	108680000	singledot
chr7	110530000	110430000	110630000	singledot
chr7	122020000	121920000	122120000	singledot
chr7	123530000	123430000	123630000	singledot
chr7	125710000	125610000	125810000	singledot
chr7	126770000	126670000	126870000	singledot
chr7	134400000	134300000	134500000	singledot
chr7	136070000	135970000	136170000	singledot
chr7	137590000	137490000	137690000	singledot
chr7	139380000	139280000	139480000	singledot
chr7	144830000	144730000	144930000	singledot
chr7	145020000	144920000	145120000	singledot
chr7	154760000	154660000	154860000	singledot
chr7	75050000	74950000	75150000	singledot
chr7	92100000	92000000	92200000	singledot
chr7	111040000	110940000	111140000	singledot
chr7	74890000	74790000	74990000	singledot
chr7	123160000	123060000	123260000	singledot
chr7	139100000	139000000	139200000	singledot
chr7	8760000	8660000	8860000	singledot
chr7	15250000	15150000	15350000	singledot
chr7	18590000	18490000	18690000	singledot
chr7	24720000	24620000	24820000	singledot
chr7	28880000	28780000	28980000	singledot
chr7	37880000	37780000	37980000	singledot
chr7	38920000	38820000	39020000	singledot
chr7	56380000	56280000	56480000	singledot
chr7	67330000	67230000	67430000	singledot
chr7	65990000	65890000	66090000	singledot
chr7	67650000	67550000	67750000	singledot
chr7	74810000	74710000	74910000	singledot
chr7	79240000	79140000	79340000	singledot
chr7	86500000	86400000	86600000	singledot
chr7	87670000	87570000	87770000	singledot
chr7	104160000	104060000	104260000	singledot
chr7	115880000	115780000	115980000	singledot
chr7	120300000	120200000	120400000	singledot
chr7	122580000	122480000	122680000	singledot
chr7	127370000	127270000	127470000	singledot
chr7	131320000	131220000	131420000	singledot
chr7	152070000	151970000	152170000	singledot
chr7	153100000	153000000	153200000	singledot
chr7	153190000	153090000	153290000	singledot
chr7	153890000	153790000	153990000	singledot
chr7	1800000	1700000	1900000	singledot
chr7	3900000	3800000	4000000	singledot
chr7	14470000	14370000	14570000	singledot
chr7	19100000	19000000	19200000	singledot
chr7	22730000	22630000	22830000	singledot
chr7	27610000	27510000	27710000	singledot
chr7	37410000	37310000	37510000	singledot
chr7	40610000	40510000	40710000	singledot
chr7	46370000	46270000	46470000	singledot
chr7	48980000	48880000	49080000	singledot
chr7	49920000	49820000	50020000	singledot
chr7	50660000	50560000	50760000	singledot
chr7	51730000	51630000	51830000	singledot
chr7	56480000	56380000	56580000	singledot
chr7	66510000	66410000	66610000	singledot
chr7	83680000	83580000	83780000	singledot
chr7	87780000	87680000	87880000	singledot
chr7	93610000	93510000	93710000	singledot
chr7	101820000	101720000	101920000	singledot
chr7	102980000	102880000	103080000	singledot
chr7	119220000	119120000	119320000	singledot
chr7	119890000	119790000	119990000	singledot
chr7	126900000	126800000	127000000	singledot
chr7	132310000	132210000	132410000	singledot
chr7	134020000	133920000	134120000	singledot
chr7	144710000	144610000	144810000	singledot
chr7	148750000	148650000	148850000	singledot
chr7	157910000	157810000	158010000	singledot
chr6	5040000	4940000	5140000	singledot
chr6	5430000	5330000	5530000	singledot
chr6	6620000	6520000	6720000	singledot
chr6	13320000	13220000	13420000	singledot
chr6	13780000	13680000	13880000	singledot
chr6	18250000	18150000	18350000	singledot
chr6	21590000	21490000	21690000	singledot
chr6	28680000	28580000	28780000	singledot
chr6	28990000	28890000	29090000	singledot
chr6	38730000	38630000	38830000	singledot
chr6	38600000	38500000	38700000	singledot
chr6	38820000	38720000	38920000	singledot
chr6	50070000	49970000	50170000	singledot
chr6	72370000	72270000	72470000	singledot
chr6	88920000	88820000	89020000	singledot
chr6	97460000	97360000	97560000	singledot
chr6	118610000	118510000	118710000	singledot
chr6	121000000	120900000	121100000	singledot
chr6	122860000	122760000	122960000	singledot
chr6	123370000	123270000	123470000	singledot
chr6	125990000	125890000	126090000	singledot
chr6	154120000	154020000	154220000	singledot
chr6	50120000	50020000	50220000	singledot
chr6	115960000	115860000	116060000	singledot
chr6	118910000	118810000	119010000	singledot
chr6	28590000	28490000	28690000	singledot
chr6	75860000	75760000	75960000	singledot
chr6	96520000	96420000	96620000	singledot
chr6	34700000	34600000	34800000	singledot
chr6	8950000	8850000	9050000	singledot
chr6	9240000	9140000	9340000	singledot
chr6	17840000	17740000	17940000	singledot
chr6	18990000	18890000	19090000	singledot
chr6	25610000	25510000	25710000	singledot
chr6	36100000	36000000	36200000	singledot
chr6	38500000	38400000	38600000	singledot
chr6	46650000	46550000	46750000	singledot
chr6	48780000	48680000	48880000	singledot
chr6	52710000	52610000	52810000	singledot
chr6	54660000	54560000	54760000	singledot
chr6	63940000	63840000	64040000	singledot
chr6	70180000	70080000	70280000	singledot
chr6	76660000	76560000	76760000	singledot
chr6	86190000	86090000	86290000	singledot
chr6	89370000	89270000	89470000	singledot
chr6	100700000	100600000	100800000	singledot
chr6	112730000	112630000	112830000	singledot
chr6	113280000	113180000	113380000	singledot
chr6	114340000	114240000	114440000	singledot
chr6	119730000	119630000	119830000	singledot
chr6	124850000	124750000	124950000	singledot
chr6	126700000	126600000	126800000	singledot
chr6	137290000	137190000	137390000	singledot
chr6	141590000	141490000	141690000	singledot
chr6	145230000	145130000	145330000	singledot
chr6	147370000	147270000	147470000	singledot
chr6	152470000	152370000	152570000	singledot
chr6	153230000	153130000	153330000	singledot
chr6	154380000	154280000	154480000	singledot
chr6	166400000	166300000	166500000	singledot
chr6	166760000	166660000	166860000	singledot
chr6	168900000	168800000	169000000	singledot
chr6	169710000	169610000	169810000	singledot
chr6	2440000	2340000	2540000	singledot
chr6	9540000	9440000	9640000	singledot
chr6	12930000	12830000	13030000	singledot
chr6	18530000	18430000	18630000	singledot
chr6	19860000	19760000	19960000	singledot
chr6	20850000	20750000	20950000	singledot
chr6	25490000	25390000	25590000	singledot
chr6	28470000	28370000	28570000	singledot
chr6	29300000	29200000	29400000	singledot
chr6	29380000	29280000	29480000	singledot
chr6	34910000	34810000	35010000	singledot
chr6	39570000	39470000	39670000	singledot
chr6	51840000	51740000	51940000	singledot
chr6	54280000	54180000	54380000	singledot
chr6	55960000	55860000	56060000	singledot
chr6	76910000	76810000	77010000	singledot
chr6	80200000	80100000	80300000	singledot
chr6	81750000	81650000	81850000	singledot
chr6	85050000	84950000	85150000	singledot
chr6	100390000	100290000	100490000	singledot
chr6	126810000	126710000	126910000	singledot
chr6	139130000	139030000	139230000	singledot
chr6	143060000	142960000	143160000	singledot
chr6	155560000	155460000	155660000	singledot
chr6	161720000	161620000	161820000	singledot
chr5	7880000	7780000	7980000	singledot
chr5	11230000	11130000	11330000	singledot
chr5	33440000	33340000	33540000	singledot
chr5	37050000	36950000	37150000	singledot
chr5	37380000	37280000	37480000	singledot
chr5	39130000	39030000	39230000	singledot
chr5	59380000	59280000	59480000	singledot
chr5	60580000	60480000	60680000	singledot
chr5	66790000	66690000	66890000	singledot
chr5	75700000	75600000	75800000	singledot
chr5	78300000	78200000	78400000	singledot
chr5	78480000	78380000	78580000	singledot
chr5	80330000	80230000	80430000	singledot
chr5	93590000	93490000	93690000	singledot
chr5	95580000	95480000	95680000	singledot
chr5	108130000	108030000	108230000	singledot
chr5	110680000	110580000	110780000	singledot
chr5	118840000	118740000	118940000	singledot
chr5	119440000	119340000	119540000	singledot
chr5	144190000	144090000	144290000	singledot
chr5	160670000	160570000	160770000	singledot
chr5	163420000	163320000	163520000	singledot
chr5	163760000	163660000	163860000	singledot
chr5	2280000	2180000	2380000	singledot
chr5	16370000	16270000	16470000	singledot
chr5	77040000	76940000	77140000	singledot
chr5	86960000	86860000	87060000	singledot
chr5	163540000	163440000	163640000	singledot
chr5	10080000	9980000	10180000	singledot
chr5	86810000	86710000	86910000	singledot
chr5	157210000	157110000	157310000	singledot
chr5	114470000	114370000	114570000	singledot
chr5	7730000	7630000	7830000	singledot
chr5	10200000	10100000	10300000	singledot
chr5	16270000	16170000	16370000	singledot
chr5	17560000	17460000	17660000	singledot
chr5	37750000	37650000	37850000	singledot
chr5	42670000	42570000	42770000	singledot
chr5	44470000	44370000	44570000	singledot
chr5	53140000	53040000	53240000	singledot
chr5	53440000	53340000	53540000	singledot
chr5	61940000	61840000	62040000	singledot
chr5	64180000	64080000	64280000	singledot
chr5	75340000	75240000	75440000	singledot
chr5	77500000	77400000	77600000	singledot
chr5	78040000	77940000	78140000	singledot
chr5	81860000	81760000	81960000	singledot
chr5	87740000	87640000	87840000	singledot
chr5	89740000	89640000	89840000	singledot
chr5	102390000	102290000	102490000	singledot
chr5	110410000	110310000	110510000	singledot
chr5	111100000	111000000	111200000	singledot
chr5	126910000	126810000	127010000	singledot
chr5	134610000	134510000	134710000	singledot
chr5	136810000	136710000	136910000	singledot
chr5	137300000	137200000	137400000	singledot
chr5	143840000	143740000	143940000	singledot
chr5	144000000	143900000	144100000	singledot
chr5	144470000	144370000	144570000	singledot
chr5	158670000	158570000	158770000	singledot
chr5	168950000	168850000	169050000	singledot
chr5	178620000	178520000	178720000	singledot
chr5	180660000	180560000	180760000	singledot
chr5	5680000	5580000	5780000	singledot
chr5	10990000	10890000	11090000	singledot
chr5	17710000	17610000	17810000	singledot
chr5	37520000	37420000	37620000	singledot
chr5	43230000	43130000	43330000	singledot
chr5	43390000	43290000	43490000	singledot
chr5	51380000	51280000	51480000	singledot
chr5	66870000	66770000	66970000	singledot
chr5	68470000	68370000	68570000	singledot
chr5	80460000	80360000	80560000	singledot
chr5	88110000	88010000	88210000	singledot
chr5	93900000	93800000	94000000	singledot
chr5	95310000	95210000	95410000	singledot
chr5	97560000	97460000	97660000	singledot
chr5	98770000	98670000	98870000	singledot
chr5	102530000	102430000	102630000	singledot
chr5	103210000	103110000	103310000	singledot
chr5	104220000	104120000	104320000	singledot
chr5	111510000	111410000	111610000	singledot
chr5	116520000	116420000	116620000	singledot
chr5	126840000	126740000	126940000	singledot
chr5	130820000	130720000	130920000	singledot
chr5	133350000	133250000	133450000	singledot
chr5	138790000	138690000	138890000	singledot
chr5	153400000	153300000	153500000	singledot
chr5	158780000	158680000	158880000	singledot
chr5	160780000	160680000	160880000	singledot
chr5	168510000	168410000	168610000	singledot
chr5	169310000	169210000	169410000	singledot
chr5	180490000	180390000	180590000	singledot
chr4	3050000	2950000	3150000	singledot
chr4	27670000	27570000	27770000	singledot
chr4	40030000	39930000	40130000	singledot
chr4	41950000	41850000	42050000	singledot
chr4	44540000	44440000	44640000	singledot
chr4	67350000	67250000	67450000	singledot
chr4	71580000	71480000	71680000	singledot
chr4	75530000	75430000	75630000	singledot
chr4	82310000	82210000	82410000	singledot
chr4	86060000	85960000	86160000	singledot
chr4	91190000	91090000	91290000	singledot
chr4	98050000	97950000	98150000	singledot
chr4	114360000	114260000	114460000	singledot
chr4	140900000	140800000	141000000	singledot
chr4	141130000	141030000	141230000	singledot
chr4	145620000	145520000	145720000	singledot
chr4	163550000	163450000	163650000	singledot
chr4	164740000	164640000	164840000	singledot
chr4	166620000	166520000	166720000	singledot
chr4	168130000	168030000	168230000	singledot
chr4	175540000	175440000	175640000	singledot
chr4	181560000	181460000	181660000	singledot
chr4	182850000	182750000	182950000	singledot
chr4	1020000	920000	1120000	singledot
chr4	22780000	22680000	22880000	singledot
chr4	25840000	25740000	25940000	singledot
chr4	34740000	34640000	34840000	singledot
chr4	54470000	54370000	54570000	singledot
chr4	77720000	77620000	77820000	singledot
chr4	86450000	86350000	86550000	singledot
chr4	94190000	94090000	94290000	singledot
chr4	114770000	114670000	114870000	singledot
chr4	127550000	127450000	127650000	singledot
chr4	127800000	127700000	127900000	singledot
chr4	162480000	162380000	162580000	singledot
chr4	94270000	94170000	94370000	singledot
chr4	42270000	42170000	42370000	singledot
chr4	7350000	7250000	7450000	singledot
chr4	16520000	16420000	16620000	singledot
chr4	16910000	16810000	17010000	singledot
chr4	17820000	17720000	17920000	singledot
chr4	31330000	31230000	31430000	singledot
chr4	40340000	40240000	40440000	singledot
chr4	47640000	47540000	47740000	singledot
chr4	55890000	55790000	55990000	singledot
chr4	56400000	56300000	56500000	singledot
chr4	57380000	57280000	57480000	singledot
chr4	67490000	67390000	67590000	singledot
chr4	71710000	71610000	71810000	singledot
chr4	72690000	72590000	72790000	singledot
chr4	78560000	78460000	78660000	singledot
chr4	81890000	81790000	81990000	singledot
chr4	82470000	82370000	82570000	singledot
chr4	82810000	82710000	82910000	singledot
chr4	89470000	89370000	89570000	singledot
chr4	101760000	101660000	101860000	singledot
chr4	106530000	106430000	106630000	singledot
chr4	117100000	117000000	117200000	singledot
chr4	128900000	128800000	129000000	singledot
chr4	138010000	137910000	138110000	singledot
chr4	140000000	139900000	140100000	singledot
chr4	142040000	141940000	142140000	singledot
chr4	151650000	151550000	151750000	singledot
chr4	156450000	156350000	156550000	singledot
chr4	164040000	163940000	164140000	singledot
chr4	170940000	170840000	171040000	singledot
chr4	174740000	174640000	174840000	singledot
chr4	177180000	177080000	177280000	singledot
chr4	1870000	1770000	1970000	singledot
chr4	2480000	2380000	2580000	singledot
chr4	2720000	2620000	2820000	singledot
chr4	3290000	3190000	3390000	singledot
chr4	3740000	3640000	3840000	singledot
chr4	13370000	13270000	13470000	singledot
chr4	14730000	14630000	14830000	singledot
chr4	15220000	15120000	15320000	singledot
chr4	21490000	21390000	21590000	singledot
chr4	44780000	44680000	44880000	singledot
chr4	53490000	53390000	53590000	singledot
chr4	55750000	55650000	55850000	singledot
chr4	102070000	101970000	102170000	singledot
chr4	104910000	104810000	105010000	singledot
chr4	106350000	106250000	106450000	singledot
chr4	119800000	119700000	119900000	singledot
chr4	122290000	122190000	122390000	singledot
chr4	129660000	129560000	129760000	singledot
chr4	138190000	138090000	138290000	singledot
chr4	139760000	139660000	139860000	singledot
chr4	141260000	141160000	141360000	singledot
chr4	148970000	148870000	149070000	singledot
chr4	156160000	156060000	156260000	singledot
chr4	156680000	156580000	156780000	singledot
chr4	163060000	162960000	163160000	singledot
chr4	168560000	168460000	168660000	singledot
chr4	169140000	169040000	169240000	singledot
chr3	12550000	12450000	12650000	singledot
chr3	17860000	17760000	17960000	singledot
chr3	19860000	19760000	19960000	singledot
chr3	19700000	19600000	19800000	singledot
chr3	23930000	23830000	24030000	singledot
chr3	25960000	25860000	26060000	singledot
chr3	29990000	29890000	30090000	singledot
chr3	53920000	53820000	54020000	singledot
chr3	54410000	54310000	54510000	singledot
chr3	65320000	65220000	65420000	singledot
chr3	68920000	68820000	69020000	singledot
chr3	69790000	69690000	69890000	singledot
chr3	71660000	71560000	71760000	singledot
chr3	73540000	73440000	73640000	singledot
chr3	97740000	97640000	97840000	singledot
chr3	107160000	107060000	107260000	singledot
chr3	113720000	113620000	113820000	singledot
chr3	118800000	118700000	118900000	singledot
chr3	119730000	119630000	119830000	singledot
chr3	132430000	132330000	132530000	singledot
chr3	143040000	142940000	143140000	singledot
chr3	143800000	143700000	143900000	singledot
chr3	148340000	148240000	148440000	singledot
chr3	154010000	153910000	154110000	singledot
chr3	154300000	154200000	154400000	singledot
chr3	161460000	161360000	161560000	singledot
chr3	163030000	162930000	163130000	singledot
chr3	176460000	176360000	176560000	singledot
chr3	178410000	178310000	178510000	singledot
chr3	24710000	24610000	24810000	singledot
chr3	60530000	60430000	60630000	singledot
chr3	105570000	105470000	105670000	singledot
chr3	146030000	145930000	146130000	singledot
chr3	146630000	146530000	146730000	singledot
chr3	152480000	152380000	152580000	singledot
chr3	152600000	152500000	152700000	singledot
chr3	163530000	163430000	163630000	singledot
chr3	167360000	167260000	167460000	singledot
chr3	190750000	190650000	190850000	singledot
chr3	190460000	190360000	190560000	singledot
chr3	191080000	190980000	191180000	singledot
chr3	176940000	176840000	177040000	singledot
chr3	180740000	180640000	180840000	singledot
chr3	180610000	180510000	180710000	singledot
chr3	181590000	181490000	181690000	singledot
chr3	3220000	3120000	3320000	singledot
chr3	8950000	8850000	9050000	singledot
chr3	9700000	9600000	9800000	singledot
chr3	11850000	11750000	11950000	singledot
chr3	31160000	31060000	31260000	singledot
chr3	43160000	43060000	43260000	singledot
chr3	43510000	43410000	43610000	singledot
chr3	56170000	56070000	56270000	singledot
chr3	65700000	65600000	65800000	singledot
chr3	67360000	67260000	67460000	singledot
chr3	67850000	67750000	67950000	singledot
chr3	75150000	75050000	75250000	singledot
chr3	87550000	87450000	87650000	singledot
chr3	101220000	101120000	101320000	singledot
chr3	102600000	102500000	102700000	singledot
chr3	106620000	106520000	106720000	singledot
chr3	109680000	109580000	109780000	singledot
chr3	110330000	110230000	110430000	singledot
chr3	113310000	113210000	113410000	singledot
chr3	113940000	113840000	114040000	singledot
chr3	114800000	114700000	114900000	singledot
chr3	119470000	119370000	119570000	singledot
chr3	119860000	119760000	119960000	singledot
chr3	120820000	120720000	120920000	singledot
chr3	128060000	127960000	128160000	singledot
chr3	128950000	128850000	129050000	singledot
chr3	128850000	128750000	128950000	singledot
chr3	130690000	130590000	130790000	singledot
chr3	131780000	131680000	131880000	singledot
chr3	134190000	134090000	134290000	singledot
chr3	135510000	135410000	135610000	singledot
chr3	139670000	139570000	139770000	singledot
chr3	140890000	140790000	140990000	singledot
chr3	142330000	142230000	142430000	singledot
chr3	142570000	142470000	142670000	singledot
chr3	147250000	147150000	147350000	singledot
chr3	151930000	151830000	152030000	singledot
chr3	153620000	153520000	153720000	singledot
chr3	154730000	154630000	154830000	singledot
chr3	181180000	181080000	181280000	singledot
chr3	181010000	180910000	181110000	singledot
chr3	181690000	181590000	181790000	singledot
chr3	182900000	182800000	183000000	singledot
chr3	183090000	182990000	183190000	singledot
chr3	12120000	12020000	12220000	singledot
chr3	16020000	15920000	16120000	singledot
chr3	30210000	30110000	30310000	singledot
chr3	41670000	41570000	41770000	singledot
chr3	53720000	53620000	53820000	singledot
chr3	59550000	59450000	59650000	singledot
chr3	64510000	64410000	64610000	singledot
chr3	72270000	72170000	72370000	singledot
chr3	75430000	75330000	75530000	singledot
chr3	104600000	104500000	104700000	singledot
chr3	107570000	107470000	107670000	singledot
chr3	107860000	107760000	107960000	singledot
chr3	109500000	109400000	109600000	singledot
chr3	113480000	113380000	113580000	singledot
chr3	113630000	113530000	113730000	singledot
chr3	114650000	114550000	114750000	singledot
chr3	122070000	121970000	122170000	singledot
chr3	122730000	122630000	122830000	singledot
chr3	123990000	123890000	124090000	singledot
chr3	127830000	127730000	127930000	singledot
chr3	128330000	128230000	128430000	singledot
chr3	137340000	137240000	137440000	singledot
chr3	141720000	141620000	141820000	singledot
chr3	153290000	153190000	153390000	singledot
chr3	155120000	155020000	155220000	singledot
chr3	157860000	157760000	157960000	singledot
chr3	188010000	187910000	188110000	singledot
chr3	191420000	191320000	191520000	singledot
chr3	193050000	192950000	193150000	singledot
chr2	6800000	6700000	6900000	singledot
chr2	8810000	8710000	8910000	singledot
chr2	15600000	15500000	15700000	singledot
chr2	23330000	23230000	23430000	singledot
chr2	23770000	23670000	23870000	singledot
chr2	25220000	25120000	25320000	singledot
chr2	31370000	31270000	31470000	singledot
chr2	36300000	36200000	36400000	singledot
chr2	38790000	38690000	38890000	singledot
chr2	38880000	38780000	38980000	singledot
chr2	39790000	39690000	39890000	singledot
chr2	44370000	44270000	44470000	singledot
chr2	50490000	50390000	50590000	singledot
chr2	53790000	53690000	53890000	singledot
chr2	53860000	53760000	53960000	singledot
chr2	60660000	60560000	60760000	singledot
chr2	61900000	61800000	62000000	singledot
chr2	69350000	69250000	69450000	singledot
chr2	110620000	110520000	110720000	singledot
chr2	111460000	111360000	111560000	singledot
chr2	114000000	113900000	114100000	singledot
chr2	126520000	126420000	126620000	singledot
chr2	128300000	128200000	128400000	singledot
chr2	133860000	133760000	133960000	singledot
chr2	143310000	143210000	143410000	singledot
chr2	154390000	154290000	154490000	singledot
chr2	161230000	161130000	161330000	singledot
chr2	161050000	160950000	161150000	singledot
chr2	164520000	164420000	164620000	singledot
chr2	166170000	166070000	166270000	singledot
chr2	166510000	166410000	166610000	singledot
chr2	169420000	169320000	169520000	singledot
chr2	169950000	169850000	170050000	singledot
chr2	179160000	179060000	179260000	singledot
chr2	192190000	192090000	192290000	singledot
chr2	201720000	201620000	201820000	singledot
chr2	210440000	210340000	210540000	singledot
chr2	213220000	213120000	213320000	singledot
chr2	1540000	1440000	1640000	singledot
chr2	13030000	12930000	13130000	singledot
chr2	14920000	14820000	15020000	singledot
chr2	52370000	52270000	52470000	singledot
chr2	142150000	142050000	142250000	singledot
chr2	143030000	142930000	143130000	singledot
chr2	166250000	166150000	166350000	singledot
chr2	130710000	130610000	130810000	singledot
chr2	165230000	165130000	165330000	singledot
chr2	41590000	41490000	41690000	singledot
chr2	170100000	170000000	170200000	singledot
chr2	170190000	170090000	170290000	singledot
chr2	204230000	204130000	204330000	singledot
chr2	223670000	223570000	223770000	singledot
chr2	7810000	7710000	7910000	singledot
chr2	9440000	9340000	9540000	singledot
chr2	9760000	9660000	9860000	singledot
chr2	17830000	17730000	17930000	singledot
chr2	18720000	18620000	18820000	singledot
chr2	21340000	21240000	21440000	singledot
chr2	23600000	23500000	23700000	singledot
chr2	25570000	25470000	25670000	singledot
chr2	29910000	29810000	30010000	singledot
chr2	32630000	32530000	32730000	singledot
chr2	32750000	32650000	32850000	singledot
chr2	33830000	33730000	33930000	singledot
chr2	37330000	37230000	37430000	singledot
chr2	40580000	40480000	40680000	singledot
chr2	48970000	48870000	49070000	singledot
chr2	50300000	50200000	50400000	singledot
chr2	53300000	53200000	53400000	singledot
chr2	54110000	54010000	54210000	singledot
chr2	55230000	55130000	55330000	singledot
chr2	56800000	56700000	56900000	singledot
chr2	62790000	62690000	62890000	singledot
chr2	62880000	62780000	62980000	singledot
chr2	67240000	67140000	67340000	singledot
chr2	73640000	73540000	73740000	singledot
chr2	86370000	86270000	86470000	singledot
chr2	103030000	102930000	103130000	singledot
chr2	108640000	108540000	108740000	singledot
chr2	110800000	110700000	110900000	singledot
chr2	112940000	112840000	113040000	singledot
chr2	113440000	113340000	113540000	singledot
chr2	127750000	127650000	127850000	singledot
chr2	131140000	131040000	131240000	singledot
chr2	131260000	131160000	131360000	singledot
chr2	131390000	131290000	131490000	singledot
chr2	133230000	133130000	133330000	singledot
chr2	134430000	134330000	134530000	singledot
chr2	134640000	134540000	134740000	singledot
chr2	135420000	135320000	135520000	singledot
chr2	140890000	140790000	140990000	singledot
chr2	153560000	153460000	153660000	singledot
chr2	163140000	163040000	163240000	singledot
chr2	173370000	173270000	173470000	singledot
chr2	190070000	189970000	190170000	singledot
chr2	195320000	195220000	195420000	singledot
chr2	196480000	196380000	196580000	singledot
chr2	198300000	198200000	198400000	singledot
chr2	206360000	206260000	206460000	singledot
chr2	217160000	217060000	217260000	singledot
chr2	222000000	221900000	222100000	singledot
chr2	222300000	222200000	222400000	singledot
chr2	223220000	223120000	223320000	singledot
chr2	231840000	231740000	231940000	singledot
chr2	3960000	3860000	4060000	singledot
chr2	7420000	7320000	7520000	singledot
chr2	15090000	14990000	15190000	singledot
chr2	18910000	18810000	19010000	singledot
chr2	25150000	25050000	25250000	singledot
chr2	28170000	28070000	28270000	singledot
chr2	33030000	32930000	33130000	singledot
chr2	40230000	40130000	40330000	singledot
chr2	42380000	42280000	42480000	singledot
chr2	60560000	60460000	60660000	singledot
chr2	63040000	62940000	63140000	singledot
chr2	109080000	108980000	109180000	singledot
chr2	112060000	111960000	112160000	singledot
chr2	118480000	118380000	118580000	singledot
chr2	132220000	132120000	132320000	singledot
chr2	135230000	135130000	135330000	singledot
chr2	141920000	141820000	142020000	singledot
chr2	153130000	153030000	153230000	singledot
chr2	159220000	159120000	159320000	singledot
chr2	159810000	159710000	159910000	singledot
chr2	162850000	162750000	162950000	singledot
chr2	165910000	165810000	166010000	singledot
chr2	170300000	170200000	170400000	singledot
chr2	173860000	173760000	173960000	singledot
chr2	186820000	186720000	186920000	singledot
chr2	187860000	187760000	187960000	singledot
chr2	195690000	195590000	195790000	singledot
chr2	199670000	199570000	199770000	singledot
chr2	209600000	209500000	209700000	singledot
chr2	215440000	215340000	215540000	singledot
chr2	215920000	215820000	216020000	singledot
chr2	230230000	230130000	230330000	singledot
chr2	233720000	233620000	233820000	singledot
chr2	241060000	240960000	241160000	singledot
chr1	33270000	33170000	33370000	singledot
chr1	5450000	5350000	5550000	singledot
chr1	13620000	13520000	13720000	singledot
chr1	19240000	19140000	19340000	singledot
chr1	32070000	31970000	32170000	singledot
chr1	32370000	32270000	32470000	singledot
chr1	32190000	32090000	32290000	singledot
chr1	33130000	33030000	33230000	singledot
chr1	34790000	34690000	34890000	singledot
chr1	48510000	48410000	48610000	singledot
chr1	48780000	48680000	48880000	singledot
chr1	53800000	53700000	53900000	singledot
chr1	62090000	61990000	62190000	singledot
chr1	61900000	61800000	62000000	singledot
chr1	62810000	62710000	62910000	singledot
chr1	63550000	63450000	63650000	singledot
chr1	86350000	86250000	86450000	singledot
chr1	90020000	89920000	90120000	singledot
chr1	101450000	101350000	101550000	singledot
chr1	160410000	160310000	160510000	singledot
chr1	166820000	166720000	166920000	singledot
chr1	168100000	168000000	168200000	singledot
chr1	169840000	169740000	169940000	singledot
chr1	175010000	174910000	175110000	singledot
chr1	179410000	179310000	179510000	singledot
chr1	182840000	182740000	182940000	singledot
chr1	196690000	196590000	196790000	singledot
chr1	197370000	197270000	197470000	singledot
chr1	208300000	208200000	208400000	singledot
chr1	213070000	212970000	213170000	singledot
chr1	233260000	233160000	233360000	singledot
chr1	242020000	241920000	242120000	singledot
chr1	247240000	247140000	247340000	singledot
chr1	58400000	58300000	58500000	singledot
chr1	186320000	186220000	186420000	singledot
chr1	192440000	192340000	192540000	singledot
chr1	193150000	193050000	193250000	singledot
chr1	222670000	222570000	222770000	singledot
chr1	224080000	223980000	224180000	singledot
chr1	247590000	247490000	247690000	singledot
chr1	4150000	4050000	4250000	singledot
chr1	76140000	76040000	76240000	singledot
chr1	93260000	93160000	93360000	singledot
chr1	164530000	164430000	164630000	singledot
chr1	175910000	175810000	176010000	singledot
chr1	208260000	208160000	208360000	singledot
chr1	13960000	13860000	14060000	singledot
chr1	14590000	14490000	14690000	singledot
chr1	18300000	18200000	18400000	singledot
chr1	28230000	28130000	28330000	singledot
chr1	42520000	42420000	42620000	singledot
chr1	60820000	60720000	60920000	singledot
chr1	75580000	75480000	75680000	singledot
chr1	76410000	76310000	76510000	singledot
chr1	76870000	76770000	76970000	singledot
chr1	77550000	77450000	77650000	singledot
chr1	86720000	86620000	86820000	singledot
chr1	90700000	90600000	90800000	singledot
chr1	93080000	92980000	93180000	singledot
chr1	99160000	99060000	99260000	singledot
chr1	102440000	102340000	102540000	singledot
chr1	108180000	108080000	108280000	singledot
chr1	113700000	113600000	113800000	singledot
chr1	157570000	157470000	157670000	singledot
chr1	162560000	162460000	162660000	singledot
chr1	162330000	162230000	162430000	singledot
chr1	166480000	166380000	166580000	singledot
chr1	169900000	169800000	170000000	singledot
chr1	176310000	176210000	176410000	singledot
chr1	176100000	176000000	176200000	singledot
chr1	187350000	187250000	187450000	singledot
chr1	197520000	197420000	197620000	singledot
chr1	199590000	199490000	199690000	singledot
chr1	209280000	209180000	209380000	singledot
chr1	212790000	212690000	212890000	singledot
chr1	214180000	214080000	214280000	singledot
chr1	213330000	213230000	213430000	singledot
chr1	218310000	218210000	218410000	singledot
chr1	219160000	219060000	219260000	singledot
chr1	232630000	232530000	232730000	singledot
chr1	236890000	236790000	236990000	singledot
chr1	243340000	243240000	243440000	singledot
chr1	245400000	245300000	245500000	singledot
chr1	245790000	245690000	245890000	singledot
chr1	4230000	4130000	4330000	singledot
chr1	5630000	5530000	5730000	singledot
chr1	11270000	11170000	11370000	singledot
chr1	30390000	30290000	30490000	singledot
chr1	34960000	34860000	35060000	singledot
chr1	35300000	35200000	35400000	singledot
chr1	56400000	56300000	56500000	singledot
chr1	57080000	56980000	57180000	singledot
chr1	59240000	59140000	59340000	singledot
chr1	60250000	60150000	60350000	singledot
chr1	74480000	74380000	74580000	singledot
chr1	86500000	86400000	86600000	singledot
chr1	101540000	101440000	101640000	singledot
chr1	107480000	107380000	107580000	singledot
chr1	108000000	107900000	108100000	singledot
chr1	113470000	113370000	113570000	singledot
chr1	157670000	157570000	157770000	singledot
chr1	159000000	158900000	159100000	singledot
chr1	173830000	173730000	173930000	singledot
chr1	177240000	177140000	177340000	singledot
chr1	184230000	184130000	184330000	singledot
chr1	186450000	186350000	186550000	singledot
chr1	197170000	197070000	197270000	singledot
chr1	210120000	210020000	210220000	singledot
chr1	218540000	218440000	218640000	singledot
chr1	224930000	224830000	225030000	singledot
chr1	225650000	225550000	225750000	singledot
chr1	227210000	227110000	227310000	singledot
chr1	247370000	247270000	247470000	singledot
chr9	1020000	920000	1120000	singledot
chr9	26620000	26520000	26720000	singledot
chr9	75120000	75020000	75220000	singledot
chr9	112840000	112740000	112940000	singledot
chr9	116940000	116840000	117040000	singledot
chr9	132620000	132520000	132720000	singledot
chr9	135920000	135820000	136020000	singledot
chr9	135480000	135380000	135580000	singledot
chr9	14810000	14710000	14910000	singledot
chr9	22470000	22370000	22570000	singledot
chr9	94540000	94440000	94640000	singledot
chr9	13000000	12900000	13100000	singledot
chr9	84370000	84270000	84470000	singledot
chr9	13320000	13220000	13420000	singledot
chr9	15150000	15050000	15250000	singledot
chr9	16180000	16080000	16280000	singledot
chr9	18800000	18700000	18900000	singledot
chr9	19870000	19770000	19970000	singledot
chr9	69370000	69270000	69470000	singledot
chr9	75860000	75760000	75960000	singledot
chr9	77440000	77340000	77540000	singledot
chr9	77780000	77680000	77880000	singledot
chr9	84650000	84550000	84750000	singledot
chr9	85430000	85330000	85530000	singledot
chr9	93350000	93250000	93450000	singledot
chr9	95180000	95080000	95280000	singledot
chr9	95580000	95480000	95680000	singledot
chr9	108450000	108350000	108550000	singledot
chr9	108320000	108220000	108420000	singledot
chr9	112380000	112280000	112480000	singledot
chr9	116140000	116040000	116240000	singledot
chr9	121190000	121090000	121290000	singledot
chr9	135060000	134960000	135160000	singledot
chr9	135790000	135690000	135890000	singledot
chr9	3680000	3580000	3780000	singledot
chr9	5020000	4920000	5120000	singledot
chr9	13420000	13320000	13520000	singledot
chr9	17790000	17690000	17890000	singledot
chr9	18480000	18380000	18580000	singledot
chr9	38410000	38310000	38510000	singledot
chr9	83310000	83210000	83410000	singledot
chr9	86610000	86510000	86710000	singledot
chr9	101020000	100920000	101120000	singledot
chr9	126920000	126820000	127020000	singledot
chr9	135380000	135280000	135480000	singledot
chr9	135590000	135490000	135690000	singledot
chr8	61220000	61120000	61320000	singledot
chr8	10400000	10300000	10500000	singledot
chr8	10520000	10420000	10620000	singledot
chr8	12080000	11980000	12180000	singledot
chr8	23750000	23650000	23850000	singledot
chr8	39310000	39210000	39410000	singledot
chr8	52530000	52430000	52630000	singledot
chr8	54490000	54390000	54590000	singledot
chr8	54570000	54470000	54670000	singledot
chr8	56150000	56050000	56250000	singledot
chr8	61620000	61520000	61720000	singledot
chr8	67800000	67700000	67900000	singledot
chr8	79620000	79520000	79720000	singledot
chr8	84620000	84520000	84720000	singledot
chr8	91410000	91310000	91510000	singledot
chr8	107780000	107680000	107880000	singledot
chr8	116390000	116290000	116490000	singledot
chr8	132160000	132060000	132260000	singledot
chr8	138700000	138600000	138800000	singledot
chr8	61130000	61030000	61230000	singledot
chr8	88570000	88470000	88670000	singledot
chr8	109960000	109860000	110060000	singledot
chr8	132030000	131930000	132130000	singledot
chr8	39020000	38920000	39120000	singledot
chr8	130120000	130020000	130220000	singledot
chr8	13720000	13620000	13820000	singledot
chr8	24250000	24150000	24350000	singledot
chr8	24440000	24340000	24540000	singledot
chr8	30800000	30700000	30900000	singledot
chr8	37360000	37260000	37460000	singledot
chr8	51600000	51500000	51700000	singledot
chr8	54670000	54570000	54770000	singledot
chr8	54760000	54660000	54860000	singledot
chr8	61760000	61660000	61860000	singledot
chr8	65320000	65220000	65420000	singledot
chr8	66670000	66570000	66770000	singledot
chr8	67520000	67420000	67620000	singledot
chr8	67260000	67160000	67360000	singledot
chr8	67330000	67230000	67430000	singledot
chr8	67890000	67790000	67990000	singledot
chr8	68010000	67910000	68110000	singledot
chr8	68490000	68390000	68590000	singledot
chr8	78950000	78850000	79050000	singledot
chr8	79580000	79480000	79680000	singledot
chr8	82140000	82040000	82240000	singledot
chr8	90580000	90480000	90680000	singledot
chr8	95810000	95710000	95910000	singledot
chr8	99380000	99280000	99480000	singledot
chr8	104260000	104160000	104360000	singledot
chr8	106870000	106770000	106970000	singledot
chr8	107580000	107480000	107680000	singledot
chr8	117080000	116980000	117180000	singledot
chr8	118690000	118590000	118790000	singledot
chr8	117760000	117660000	117860000	singledot
chr8	119090000	118990000	119190000	singledot
chr8	121850000	121750000	121950000	singledot
chr8	126550000	126450000	126650000	singledot
chr8	132820000	132720000	132920000	singledot
chr8	134440000	134340000	134540000	singledot
chr8	135430000	135330000	135530000	singledot
chr8	139160000	139060000	139260000	singledot
chr8	142100000	142000000	142200000	singledot
chr8	750000	650000	850000	singledot
chr8	24890000	24790000	24990000	singledot
chr8	29750000	29650000	29850000	singledot
chr8	33120000	33020000	33220000	singledot
chr8	37510000	37410000	37610000	singledot
chr8	47220000	47120000	47320000	singledot
chr8	56520000	56420000	56620000	singledot
chr8	57380000	57280000	57480000	singledot
chr8	89220000	89120000	89320000	singledot
chr8	93390000	93290000	93490000	singledot
chr8	99840000	99740000	99940000	singledot
chr8	102590000	102490000	102690000	singledot
chr8	107870000	107770000	107970000	singledot
chr8	118150000	118050000	118250000	singledot
chr8	129280000	129180000	129380000	singledot
chr8	131880000	131780000	131980000	singledot
chr8	133930000	133830000	134030000	singledot
chr8	139000000	138900000	139100000	singledot
