# Supplementary material for: Cohesin-mediated loop anchors confine the locations of human replication origins
Source: Nature. 2022 Jun 8;606(7915):812–9. doi: 10.1038/s41586-022-04803-0 (PMC9217744; doi:10.1038/s41586-022-04803-0)
Supplement: Supplementary file 3 — This zipped file contains Supplementary Tables 1–19 (see Supplementary Information for full descriptions). [file 41586_2022_4803_MOESM3_ESM.zip › Supplementary Table 13. CTCF and Rad21 ChIP-seq peaks in the wild type HCT116 parent cell line.xlsx]

## Sheet: layout
Supplementary Table 13. CTCF and Rad21 ChIP-seq peaks in the wild type HCT116 parent cell line
ChIP-seq peak calls on HCT116 cells
hg38 build
2nd column - peak start, 3rd column - peak end

## Sheet: CTCF ChIP-seq peaks
HCT116 CTCF ChIP-seq peaks
chromosome	start	end
chr1	91382	91583
chr1	181584	181719
chr1	196524	196664
chr1	609537	609675
chr1	629075	629485
chr1	629609	629954
chr1	630253	630475
chr1	632626	632759
chr1	633374	633544
chr1	633927	634303
chr1	634732	634942
chr1	857957	858181
chr1	869853	870011
chr1	904693	904893
chr1	938138	938505
chr1	951497	951652
chr1	976139	976270
chr1	984280	984454
chr1	1001927	1002110
chr1	1015508	1015670
chr1	1033034	1033201
chr1	1063871	1064089
chr1	1122170	1122376
chr1	1291958	1292108
chr1	1349875	1350008
chr1	1372128	1372342
chr1	1376445	1376582
chr1	1402074	1402240
chr1	1441012	1441149
chr1	1504872	1505159
chr1	1505584	1505716
chr1	1644999	1645145
chr1	1659314	1659475
chr1	1712145	1712275
chr1	1724638	1724798
chr1	1789162	1789291
chr1	1906203	1906496
chr1	1909038	1909195
chr1	1944070	1944308
chr1	1960111	1960354
chr1	2044933	2045152
chr1	2046485	2046756
chr1	2108709	2108891
chr1	2139676	2140338
chr1	2174358	2174569
chr1	2195108	2195490
chr1	2381780	2382052
chr1	2414453	2414736
chr1	2443951	2444080
chr1	2548099	2548294
chr1	2554909	2555181
chr1	2786718	2786881
chr1	2801708	2801882
chr1	2822096	2822288
chr1	2922128	2922289
chr1	3012602	3012825
chr1	3284089	3284273
chr1	3320053	3320256
chr1	3410221	3410406
chr1	3424741	3424982
chr1	3453201	3453449
chr1	3454303	3454460
chr1	3483947	3484151
chr1	3491290	3491526
chr1	3565321	3565581
chr1	3587943	3588163
chr1	3588444	3588726
chr1	3614976	3615534
chr1	3618992	3619365
chr1	3724479	3724680
chr1	3776016	3776201
chr1	3785563	3785757
chr1	3910897	3911046
chr1	5509981	5510154
chr1	5514655	5514836
chr1	5621141	5621321
chr1	5637261	5637472
chr1	5745867	5746113
chr1	5830877	5831011
chr1	5916093	5916284
chr1	5975282	5975428
chr1	6034532	6034680
chr1	6041553	6041692
chr1	6052970	6053197
chr1	6105268	6105435
chr1	6108922	6109133
chr1	6171630	6171794
chr1	6185838	6186061
chr1	6204937	6205467
chr1	6245125	6245322
chr1	6246804	6247068
chr1	6343517	6343706
chr1	6348026	6348222
chr1	6397093	6397323
chr1	6404742	6405018
chr1	6409178	6409339
chr1	6423505	6423744
chr1	6438093	6438309
chr1	6445226	6445355
chr1	6475598	6475771
chr1	6486534	6486752
chr1	6489953	6490136
chr1	6523701	6523914
chr1	6547405	6547558
chr1	6554511	6554707
chr1	6634724	6634868
chr1	6646611	6646788
chr1	6701793	6702029
chr1	6720009	6720347
chr1	6727569	6727832
chr1	6794213	6794485
chr1	6889938	6890230
chr1	6998332	6998588
chr1	7042796	7042991
chr1	7070495	7070682
chr1	7117533	7117720
chr1	7186832	7186969
chr1	7207956	7208193
chr1	7218211	7218543
chr1	7224827	7225036
chr1	7454154	7454380
chr1	7475220	7475360
chr1	7539817	7540010
chr1	7561542	7561676
chr1	7577341	7577511
chr1	7647261	7647496
chr1	7667503	7667970
chr1	7669580	7669744
chr1	7752814	7753143
chr1	7808349	7808666
chr1	7902825	7903023
chr1	7975212	7975771
chr1	7982346	7982643
chr1	8031300	8031564
chr1	8314336	8314564
chr1	8348996	8349292
chr1	8351751	8351953
chr1	8374928	8375083
chr1	8561106	8561441
chr1	8571263	8571408
chr1	8671366	8671653
chr1	8726539	8726803
chr1	8815009	8815155
chr1	8848940	8849211
chr1	8918181	8918483
chr1	8963029	8963205
chr1	8988073	8988326
chr1	8993414	8993588
chr1	9005191	9005404
chr1	9101650	9101814
chr1	9110817	9111085
chr1	9142331	9142535
chr1	9181402	9181539
chr1	9196488	9196744
chr1	9267181	9267408
chr1	9289014	9289334
chr1	9448265	9448433
chr1	9455773	9456121
chr1	9491124	9491368
chr1	9495301	9495542
chr1	9573030	9573171
chr1	9573814	9574017
chr1	9615679	9615928
chr1	9626931	9627559
chr1	9702317	9702508
chr1	9724790	9725351
chr1	9784598	9784876
chr1	9867514	9867842
chr1	9874900	9875212
chr1	9914454	9914713
chr1	9942372	9942673
chr1	9950406	9950586
chr1	10032540	10032718
chr1	10153043	10153228
chr1	10210242	10210472
chr1	10338050	10338338
chr1	10377492	10377685
chr1	10428058	10428336
chr1	10430293	10430472
chr1	10494719	10494964
chr1	10495118	10495339
chr1	10507458	10507727
chr1	10514524	10514738
chr1	10530362	10530561
chr1	10562064	10562203
chr1	10692486	10692627
chr1	10910019	10910164
chr1	10942052	10942221
chr1	10961137	10961281
chr1	11037670	11037909
chr1	11241784	11242005
chr1	11286317	11286480
chr1	11320272	11320446
chr1	11337556	11337821
chr1	11364248	11364473
chr1	11572249	11572447
chr1	11642455	11642717
chr1	11645751	11645945
chr1	11650487	11650717
chr1	11711107	11711393
chr1	11719838	11720107
chr1	11749273	11749434
chr1	11785227	11785393
chr1	11838751	11839069
chr1	11894001	11894219
chr1	11907781	11907912
chr1	11967243	11967430
chr1	12031360	12031502
chr1	12079686	12079862
chr1	12106921	12107074
chr1	12118692	12118887
chr1	12124843	12125178
chr1	12196753	12196882
chr1	12199548	12199744
chr1	12208880	12209196
chr1	12229872	12230031
chr1	12244201	12244331
chr1	12272170	12272355
chr1	12275473	12275680
chr1	12314402	12314751
chr1	12407527	12407714
chr1	12601353	12601498
chr1	12619930	12620122
chr1	12659025	12659234
chr1	12921865	12922065
chr1	12936293	12936685
chr1	13228362	13228523
chr1	13265024	13265474
chr1	13277118	13277297
chr1	13279713	13279938
chr1	13422597	13422862
chr1	13469449	13469583
chr1	13544051	13544222
chr1	13571039	13571181
chr1	13665719	13665968
chr1	13725950	13726108
chr1	13765098	13765259
chr1	13807281	13807501
chr1	13813710	13813890
chr1	13828956	13829130
chr1	13930298	13930460
chr1	13960475	13960673
chr1	13965887	13966083
chr1	13992581	13992710
chr1	14095151	14095302
chr1	14149608	14149740
chr1	14435394	14435533
chr1	14538417	14538560
chr1	14567140	14567352
chr1	14571965	14572114
chr1	14732034	14732174
chr1	14779213	14779423
chr1	15027569	15027769
chr1	15038257	15038410
chr1	15046614	15046813
chr1	15062584	15062758
chr1	15100449	15100646
chr1	15110943	15111109
chr1	15128606	15128847
chr1	15152401	15152591
chr1	15154171	15154308
chr1	15272529	15272869
chr1	15304807	15305057
chr1	15323601	15323821
chr1	15431150	15431413
chr1	15501504	15501696
chr1	15595183	15595387
chr1	15741397	15741633
chr1	15792108	15792302
chr1	15803482	15803630
chr1	15815576	15815801
chr1	15994608	15994813
chr1	16007166	16007310
chr1	16009094	16009373
chr1	16032909	16033111
chr1	16056167	16056370
chr1	16078945	16079190
chr1	16082406	16082604
chr1	16187698	16188044
chr1	16205093	16205253
chr1	16244456	16244686
chr1	16363405	16363646
chr1	16440518	16440722
chr1	16475042	16475195
chr1	16621087	16621328
chr1	16624971	16625234
chr1	16684737	16685097
chr1	16703259	16703402
chr1	16709815	16710088
chr1	16750621	16750817
chr1	16909896	16910089
chr1	16947553	16947775
chr1	16951773	16951943
chr1	16960719	16960907
chr1	17046113	17046440
chr1	17059758	17059947
chr1	17125737	17126156
chr1	17237106	17237378
chr1	17237773	17237921
chr1	17274301	17274462
chr1	17336163	17336407
chr1	17370634	17370865
chr1	17406281	17406430
chr1	17419933	17420164
chr1	17485395	17485588
chr1	17494261	17494626
chr1	17502386	17502639
chr1	17572749	17572918
chr1	17606921	17607150
chr1	17653874	17654048
chr1	17661696	17661851
chr1	17696561	17696705
chr1	17826192	17826369
chr1	17919959	17920134
chr1	17922940	17923147
chr1	17984602	17984786
chr1	17998962	17999103
chr1	18100547	18100772
chr1	18217501	18217676
chr1	18234877	18235067
chr1	18299788	18299983
chr1	18302876	18303101
chr1	18322557	18322706
chr1	18360359	18360516
chr1	18486329	18486482
chr1	18556479	18556631
chr1	18575674	18575851
chr1	18581495	18581704
chr1	18597453	18597783
chr1	18608650	18608845
chr1	18681463	18681665
chr1	18820865	18821029
chr1	18875295	18875628
chr1	18884206	18884447
chr1	18906953	18907446
chr1	18912898	18913628
chr1	18921661	18921790
chr1	18972541	18972829
chr1	19012376	19012555
chr1	19096253	19096529
chr1	19113698	19113918
chr1	19179640	19179821
chr1	19241315	19241522
chr1	19344453	19344626
chr1	19391384	19391619
chr1	19439939	19440090
chr1	19582339	19582545
chr1	19648785	19648942
chr1	19651239	19651407
chr1	19653773	19653969
chr1	19661837	19662049
chr1	19704649	19704799
chr1	19715685	19715985
chr1	19762299	19762476
chr1	19811301	19811492
chr1	19872268	19872397
chr1	19882162	19882338
chr1	19918048	19918298
chr1	19974882	19975092
chr1	20100987	20101292
chr1	20152381	20152622
chr1	20165525	20165690
chr1	20195265	20195458
chr1	20212906	20213169
chr1	20216741	20216917
chr1	20233489	20233646
chr1	20329910	20330039
chr1	20361870	20362103
chr1	20377012	20377145
chr1	20430432	20430730
chr1	20434192	20434325
chr1	20493798	20494145
chr1	20522383	20522631
chr1	20575323	20575544
chr1	20633264	20633481
chr1	20640129	20640444
chr1	20663504	20663635
chr1	20696501	20696714
chr1	20696912	20697073
chr1	20702546	20702699
chr1	20982018	20982232
chr1	20983619	20983784
chr1	21195197	21195471
chr1	21216953	21217136
chr1	21232016	21232266
chr1	21255291	21255503
chr1	21270066	21270679
chr1	21334804	21334977
chr1	21368474	21368862
chr1	21370623	21370863
chr1	21534860	21535114
chr1	21574152	21574368
chr1	21595608	21595803
chr1	21659182	21659401
chr1	21703396	21703600
chr1	21964050	21964283
chr1	21980664	21980805
chr1	22005257	22005421
chr1	22105739	22105886
chr1	22131975	22132180
chr1	22208345	22208513
chr1	22275961	22276090
chr1	22416664	22416847
chr1	22420498	22420736
chr1	22642084	22642297
chr1	22665846	22666046
chr1	22674164	22674524
chr1	22704543	22704733
chr1	22862170	22862402
chr1	22889219	22889555
chr1	22930319	22930617
chr1	22964302	22964485
chr1	22976466	22977056
chr1	23098765	23099045
chr1	23184733	23185016
chr1	23210342	23210513
chr1	23404050	23404193
chr1	23497123	23497363
chr1	23539843	23540106
chr1	23544744	23545096
chr1	23635069	23635207
chr1	23637512	23637735
chr1	23657776	23657923
chr1	23665338	23665516
chr1	23751417	23751546
chr1	23772221	23772424
chr1	23809795	23809987
chr1	23810860	23811065
chr1	23868344	23868540
chr1	23916886	23917085
chr1	23949255	23949396
chr1	24028193	24028371
chr1	24070916	24071137
chr1	24112621	24112798
chr1	24150540	24150739
chr1	24155512	24155667
chr1	24199253	24199594
chr1	24201860	24202417
chr1	24316784	24316920
chr1	24385109	24385615
chr1	24390069	24390374
chr1	24391281	24391627
chr1	24392376	24392620
chr1	24415497	24415656
chr1	24527274	24527492
chr1	24542073	24542278
chr1	24587310	24587502
chr1	24593580	24593838
chr1	24635272	24635578
chr1	24688629	24688830
chr1	24830712	24831041
chr1	24835017	24835227
chr1	24848023	24848202
chr1	24849798	24850016
chr1	24898203	24898363
chr1	25037258	25037464
chr1	25101424	25101724
chr1	25117575	25117714
chr1	25148772	25148973
chr1	25204902	25205168
chr1	25259866	25260018
chr1	25290175	25290360
chr1	25330009	25330174
chr1	25403052	25403225
chr1	25442160	25442318
chr1	25503890	25504132
chr1	25520519	25520769
chr1	25533126	25533308
chr1	25608744	25608879
chr1	25610987	25611228
chr1	25695236	25695406
chr1	25725644	25725791
chr1	25744198	25744353
chr1	25796887	25797095
chr1	25798105	25798258
chr1	25810930	25811093
chr1	25818197	25818375
chr1	25837314	25837563
chr1	25895424	25895828
chr1	25998157	25998446
chr1	26010229	26010374
chr1	26036048	26036248
chr1	26104947	26105391
chr1	26145175	26145421
chr1	26169727	26169919
chr1	26233837	26234032
chr1	26275623	26276112
chr1	26285159	26285371
chr1	26285941	26286122
chr1	26321614	26321872
chr1	26363899	26364168
chr1	26391537	26391767
chr1	26417100	26417293
chr1	26500251	26500449
chr1	26597625	26597842
chr1	26602349	26602820
chr1	26620335	26620464
chr1	26677473	26677833
chr1	26789194	26789493
chr1	26810131	26810310
chr1	26853158	26853394
chr1	26862813	26862964
chr1	26878039	26878262
chr1	26966999	26967189
chr1	26997738	26997892
chr1	27044604	27044865
chr1	27045972	27046241
chr1	27097382	27097701
chr1	27102751	27102987
chr1	27109218	27109404
chr1	27155132	27155333
chr1	27198009	27198242
chr1	27284769	27285002
chr1	27296793	27296971
chr1	27300882	27301097
chr1	27306920	27307065
chr1	27332892	27333060
chr1	27357548	27357796
chr1	27368976	27369169
chr1	27388443	27388745
chr1	27392334	27392517
chr1	27395335	27395684
chr1	27402433	27402570
chr1	27416635	27416797
chr1	27556841	27556997
chr1	27568637	27568773
chr1	27605940	27606108
chr1	27606339	27606658
chr1	27608608	27609065
chr1	27643967	27644169
chr1	27663184	27663522
chr1	27669235	27669397
chr1	27719700	27719837
chr1	27858131	27858350
chr1	27940410	27940591
chr1	27960048	27960326
chr1	27979673	27979927
chr1	28091299	28091525
chr1	28208877	28209157
chr1	28248538	28248776
chr1	28359739	28360024
chr1	28368213	28368415
chr1	28409845	28410003
chr1	28471583	28471721
chr1	28518018	28518289
chr1	28602896	28603149
chr1	28653969	28654133
chr1	28736647	28736874
chr1	28785189	28785372
chr1	28846249	28846472
chr1	28877218	28877472
chr1	28882095	28882431
chr1	28893827	28894018
chr1	29033858	29034199
chr1	29121188	29121551
chr1	29197617	29197795
chr1	29202914	29203126
chr1	29341012	29341172
chr1	29379527	29379834
chr1	29411994	29412143
chr1	29415547	29415699
chr1	29453633	29453765
chr1	29513378	29513579
chr1	29698079	29698266
chr1	29703614	29703811
chr1	29707150	29707313
chr1	29714007	29714136
chr1	29793094	29793305
chr1	29849109	29849390
chr1	29880652	29880834
chr1	29912539	29912710
chr1	30086002	30086228
chr1	30106237	30106412
chr1	30111567	30111746
chr1	30232432	30232569
chr1	30341048	30341177
chr1	30353715	30353895
chr1	30380443	30380658
chr1	30408788	30408939
chr1	30427756	30427894
chr1	30685162	30685361
chr1	30708197	30708396
chr1	30719292	30719512
chr1	30779647	30779871
chr1	30782426	30782642
chr1	30782956	30783123
chr1	30801776	30802030
chr1	30911401	30911822
chr1	30929481	30929679
chr1	31162762	31163014
chr1	31181514	31181867
chr1	31184055	31184266
chr1	31185729	31185975
chr1	31335091	31335322
chr1	31394707	31394905
chr1	31396679	31396973
chr1	31421497	31421650
chr1	31422764	31423045
chr1	31460106	31460321
chr1	31548903	31549432
chr1	31564045	31564412
chr1	31593975	31594295
chr1	31618266	31618416
chr1	31663896	31664151
chr1	31705294	31705440
chr1	31714456	31714613
chr1	31715749	31715883
chr1	31745706	31745889
chr1	31762744	31762913
chr1	31765303	31765444
chr1	31789262	31789543
chr1	31816012	31816249
chr1	31939918	31940067
chr1	31964154	31964387
chr1	31964482	31964623
chr1	31977815	31978023
chr1	32003673	32003838
chr1	32063481	32063656
chr1	32215707	32215885
chr1	32248263	32248429
chr1	32316567	32316721
chr1	32400906	32401121
chr1	32414066	32414221
chr1	32448405	32448573
chr1	32449256	32449425
chr1	32520427	32520711
chr1	32620200	32620420
chr1	32712087	32712636
chr1	32772927	32773441
chr1	32787010	32787158
chr1	32828451	32828653
chr1	32872652	32872934
chr1	32876722	32876936
chr1	32886665	32886836
chr1	32892951	32893158
chr1	32933500	32933832
chr1	33007277	33007508
chr1	33055177	33055864
chr1	33086439	33086652
chr1	33095081	33095373
chr1	33112092	33112263
chr1	33127274	33127442
chr1	33147986	33148197
chr1	33218742	33219017
chr1	33295554	33295828
chr1	33298756	33298939
chr1	33367836	33368048
chr1	33455883	33456091
chr1	33470557	33470753
chr1	33612925	33613163
chr1	33625031	33625179
chr1	33632973	33633473
chr1	33634932	33635110
chr1	33641203	33641340
chr1	33735716	33735877
chr1	34014090	34014255
chr1	34113503	34113670
chr1	34114016	34114218
chr1	34163237	34163431
chr1	34460325	34460515
chr1	34549326	34549467
chr1	34592392	34592536
chr1	34598000	34598219
chr1	34646028	34646171
chr1	34681556	34681786
chr1	34742743	34742953
chr1	34753158	34753305
chr1	34786562	34786715
chr1	34852595	34852999
chr1	34859799	34859981
chr1	34866247	34866637
chr1	34885004	34885133
chr1	34896748	34896884
chr1	35202182	35202386
chr1	35298615	35298816
chr1	35444152	35444294
chr1	35451150	35451396
chr1	35564726	35564890
chr1	35568981	35569246
chr1	35715578	35715746
chr1	35726880	35727125
chr1	35774709	35774956
chr1	35857938	35858127
chr1	35882988	35883182
chr1	36088696	36088877
chr1	36099674	36100281
chr1	36134761	36135088
chr1	36149587	36149846
chr1	36169629	36169769
chr1	36188154	36188479
chr1	36217735	36217897
chr1	36285452	36285730
chr1	36299996	36300154
chr1	36342798	36343028
chr1	36369095	36369323
chr1	36420871	36421074
chr1	36516442	36516637
chr1	36553904	36554120
chr1	36576181	36576353
chr1	36609370	36609560
chr1	36612997	36613130
chr1	36650588	36650765
chr1	36703778	36703963
chr1	37003025	37003211
chr1	37038332	37038482
chr1	37177345	37177569
chr1	37323852	37324043
chr1	37434315	37434577
chr1	37454882	37455133
chr1	37458645	37458842
chr1	37487421	37487751
chr1	37561877	37562079
chr1	37603209	37603406
chr1	37622192	37622409
chr1	37682407	37682680
chr1	37811155	37811305
chr1	37860183	37860357
chr1	37890455	37890759
chr1	37975068	37975297
chr1	37989982	37990396
chr1	38018930	38019260
chr1	38026710	38026893
chr1	38071964	38072154
chr1	38818213	38818385
chr1	38835349	38835530
chr1	38846316	38846461
chr1	39092435	39092646
chr1	39098721	39098980
chr1	39102609	39102946
chr1	39136762	39136901
chr1	39191588	39191886
chr1	39192597	39192778
chr1	39258664	39258976
chr1	39266332	39266560
chr1	39378343	39378535
chr1	39387611	39387796
chr1	39411012	39411177
chr1	39539278	39539541
chr1	39606162	39606483
chr1	39609693	39609886
chr1	39639849	39640155
chr1	39653589	39653803
chr1	39658145	39658307
chr1	39672742	39672918
chr1	39701936	39702146
chr1	39720067	39720312
chr1	39799317	39799490
chr1	39799719	39800027
chr1	39816884	39817122
chr1	39902291	39902522
chr1	39919573	39919800
chr1	39973498	39973824
chr1	40032312	40032551
chr1	40078634	40078840
chr1	40144060	40144311
chr1	40153081	40153327
chr1	40183107	40183251
chr1	40315375	40315565
chr1	40338779	40338998
chr1	40404875	40405121
chr1	40438510	40438686
chr1	40532913	40533111
chr1	40592277	40592478
chr1	40612350	40612576
chr1	40625199	40625343
chr1	40630613	40630793
chr1	40668891	40669225
chr1	40769867	40770024
chr1	40774275	40774456
chr1	40848613	40848828
chr1	40850045	40850285
chr1	40862544	40862738
chr1	40948903	40949207
chr1	40952517	40952775
chr1	41123229	41123388
chr1	41268252	41268485
chr1	41282786	41282982
chr1	41313706	41313889
chr1	41322916	41323239
chr1	41417138	41417373
chr1	41423442	41423685
chr1	41432797	41432998
chr1	41492423	41492557
chr1	41495674	41495826
chr1	41516176	41516467
chr1	41574174	41574493
chr1	41600010	41600218
chr1	41754572	41754739
chr1	41795345	41795755
chr1	41812052	41812250
chr1	42146959	42147152
chr1	42157742	42157871
chr1	42173426	42173596
chr1	42177017	42177198
chr1	42344347	42344526
chr1	42577991	42578470
chr1	42731111	42731379
chr1	42747278	42747411
chr1	42757065	42757245
chr1	42777989	42778180
chr1	42913467	42913823
chr1	42923023	42923234
chr1	43073576	43074009
chr1	43074354	43074581
chr1	43143440	43143934
chr1	43227352	43227572
chr1	43238188	43238416
chr1	43358129	43358290
chr1	43383555	43383754
chr1	43414682	43414926
chr1	43529171	43529406
chr1	43653456	43653644
chr1	43763430	43763798
chr1	43843764	43843943
chr1	43908973	43909193
chr1	43934264	43934564
chr1	43934707	43935143
chr1	43946455	43946670
chr1	43994896	43995036
chr1	44005671	44005983
chr1	44036585	44036908
chr1	44047744	44047953
chr1	44092281	44092545
chr1	44168808	44169027
chr1	44217813	44218009
chr1	44238227	44238398
chr1	44318333	44318511
chr1	44361626	44361760
chr1	44378260	44378507
chr1	44595144	44595424
chr1	44652962	44653123
chr1	44655642	44655821
chr1	44677222	44677408
chr1	44707960	44708183
chr1	44715071	44715236
chr1	44729360	44729558
chr1	44731405	44731534
chr1	44786201	44786383
chr1	44793788	44793926
chr1	44799759	44799916
chr1	44835947	44836101
chr1	44925181	44925312
chr1	45014490	45014750
chr1	45018724	45018925
chr1	45230671	45230828
chr1	45300338	45300564
chr1	45303852	45304261
chr1	45359862	45360120
chr1	45493087	45493420
chr1	45512710	45512850
chr1	45570138	45570322
chr1	45644150	45644311
chr1	45843702	45843874
chr1	45881702	45881865
chr1	46037124	46037372
chr1	46179551	46179846
chr1	46180317	46180546
chr1	46223523	46224022
chr1	46245010	46245199
chr1	46333573	46333827
chr1	46340698	46340847
chr1	46348160	46348425
chr1	46406421	46406605
chr1	46442335	46442604
chr1	46442665	46442943
chr1	46446888	46447222
chr1	46477465	46477761
chr1	46487885	46488036
chr1	46528008	46528310
chr1	46535201	46535372
chr1	46548070	46548299
chr1	46622558	46622765
chr1	46725276	46725547
chr1	46747821	46747979
chr1	46876115	46876394
chr1	46878256	46878514
chr1	46934985	46935128
chr1	46991131	46991343
chr1	47089432	47089645
chr1	47091486	47091800
chr1	47100215	47100362
chr1	47143809	47143939
chr1	47173947	47174115
chr1	47175415	47175616
chr1	47179233	47179431
chr1	47192979	47193165
chr1	47262897	47263089
chr1	47339552	47339713
chr1	47388860	47389042
chr1	47424384	47424790
chr1	47436531	47436739
chr1	47437837	47438044
chr1	47450014	47450183
chr1	47503955	47504104
chr1	47527725	47528012
chr1	47529594	47529994
chr1	47540368	47540511
chr1	47569937	47570094
chr1	47624449	47624866
chr1	47704342	47704531
chr1	47710537	47710784
chr1	47726305	47726557
chr1	47738703	47738845
chr1	47973136	47973289
chr1	47997691	47997914
chr1	48061257	48061475
chr1	48093765	48093971
chr1	48109510	48109719
chr1	48202234	48202444
chr1	48203396	48203628
chr1	48236931	48237109
chr1	48284775	48284904
chr1	48450542	48450692
chr1	48498180	48498450
chr1	48498565	48498768
chr1	48530829	48530990
chr1	48552563	48552704
chr1	48572769	48572980
chr1	48677419	48677557
chr1	48697207	48697372
chr1	50081007	50081215
chr1	50081296	50081428
chr1	50333078	50333298
chr1	50333633	50333817
chr1	50348788	50348981
chr1	50368516	50368830
chr1	50369962	50370101
chr1	50605541	50605769
chr1	50620679	50620861
chr1	50704110	50704429
chr1	50735412	50735698
chr1	50750093	50750271
chr1	50774776	50775109
chr1	50873381	50874015
chr1	50929447	50929719
chr1	51044905	51045191
chr1	51058829	51058985
chr1	51088564	51088778
chr1	51139554	51139764
chr1	51189469	51189746
chr1	51192274	51192484
chr1	51296897	51297085
chr1	51535090	51535276
chr1	51627765	51627977
chr1	51769028	51769284
chr1	51896888	51897183
chr1	52002375	52002613
chr1	52127514	52127713
chr1	52141990	52142119
chr1	52296310	52296555
chr1	52404869	52405018
chr1	52666449	52666603
chr1	52686310	52686491
chr1	52700949	52701163
chr1	52748191	52748403
chr1	52921524	52921881
chr1	52970157	52970303
chr1	53137850	53137993
chr1	53182082	53182311
chr1	53278251	53278655
chr1	53393342	53393594
chr1	53444676	53444832
chr1	53470098	53470458
chr1	53473550	53473716
chr1	53485516	53485762
chr1	53682197	53682441
chr1	53688793	53688953
chr1	53754751	53754988
chr1	53860976	53861245
chr1	53878545	53878836
chr1	53913729	53913888
chr1	53949101	53949331
chr1	53959627	53959972
chr1	53992191	53992326
chr1	54069799	54070635
chr1	54081733	54081976
chr1	54121656	54121852
chr1	54125794	54125948
chr1	54181800	54181963
chr1	54311090	54311243
chr1	54360539	54360711
chr1	54468838	54469008
chr1	54489352	54489762
chr1	54672096	54672338
chr1	54768232	54768371
chr1	54791982	54792187
chr1	54801232	54801394
chr1	54810549	54810745
chr1	54945094	54945429
chr1	54950703	54951011
chr1	54996410	54996711
chr1	55021983	55022366
chr1	55071605	55071734
chr1	55140589	55140876
chr1	55143792	55143968
chr1	55277610	55277840
chr1	55284860	55285100
chr1	55338234	55338398
chr1	55375740	55375943
chr1	55378617	55378800
chr1	55478815	55479001
chr1	55483603	55483762
chr1	55849039	55849191
chr1	55893270	55893491
chr1	56409167	56409355
chr1	56577248	56577383
chr1	56579689	56579877
chr1	56584978	56585206
chr1	56709384	56709578
chr1	56758275	56758448
chr1	56803665	56803872
chr1	56821125	56821310
chr1	56831968	56832148
chr1	56968351	56968535
chr1	58515876	58516116
chr1	58546785	58546971
chr1	58652672	58652881
chr1	58739928	58740224
chr1	58769342	58769536
chr1	58785202	58785353
chr1	59076641	59076796
chr1	59290243	59290424
chr1	59699292	59699523
chr1	59718194	59718343
chr1	59759526	59759701
chr1	59879654	59879821
chr1	59903272	59903458
chr1	59947392	59947599
chr1	59971457	59971647
chr1	59976943	59977104
chr1	60088720	60088849
chr1	60126858	60127005
chr1	60156957	60157155
chr1	60281447	60281642
chr1	60425620	60425757
chr1	60765258	60765479
chr1	60848670	60848923
chr1	60970150	60970346
chr1	60979056	60979270
chr1	61043025	61043221
chr1	61049977	61050135
chr1	61338295	61338494
chr1	61453473	61453712
chr1	61588751	61588937
chr1	61641783	61641994
chr1	61852231	61852395
chr1	62070515	62070688
chr1	62082784	62083054
chr1	62131231	62131360
chr1	62135808	62136006
chr1	62144323	62144509
chr1	62175636	62175942
chr1	62294302	62294443
chr1	62391471	62391670
chr1	62407463	62407707
chr1	62508244	62508457
chr1	62746566	62746858
chr1	62841656	62841868
chr1	62906470	62906770
chr1	62912095	62912319
chr1	62989534	62989909
chr1	63004992	63005173
chr1	63149142	63149317
chr1	63189868	63190031
chr1	63317042	63317174
chr1	63327669	63327798
chr1	63441618	63441923
chr1	63538038	63538244
chr1	63557492	63557692
chr1	63575344	63575542
chr1	63615912	63616128
chr1	63674512	63674673
chr1	63691945	63692285
chr1	63773852	63774020
chr1	63915226	63915416
chr1	63918003	63918139
chr1	63920869	63921100
chr1	63924687	63924844
chr1	63935264	63935475
chr1	64137107	64137385
chr1	64164106	64164267
chr1	64242982	64243357
chr1	64246335	64246661
chr1	64269140	64269345
chr1	64378839	64379053
chr1	64487183	64487324
chr1	64675859	64676001
chr1	64686797	64687049
chr1	64744487	64744848
chr1	64824241	64824472
chr1	64969701	64969860
chr1	65059964	65060205
chr1	65063131	65063318
chr1	65075478	65075664
chr1	65209397	65209631
chr1	65215687	65215821
chr1	65235961	65236214
chr1	65269794	65269970
chr1	65431190	65431425
chr1	65459491	65459672
chr1	65687739	65687979
chr1	65717903	65718152
chr1	65949018	65949212
chr1	65958807	65959285
chr1	66242595	66243079
chr1	66253397	66253696
chr1	66436445	66436587
chr1	66446184	66446777
chr1	66503942	66504124
chr1	66607633	66607762
chr1	66726146	66726363
chr1	66733487	66733616
chr1	66765043	66765387
chr1	66996120	66996401
chr1	67144807	67145014
chr1	67148995	67149557
chr1	67211650	67211930
chr1	67213278	67213421
chr1	67214479	67214689
chr1	67234076	67234398
chr1	67347768	67348007
chr1	67489755	67489943
chr1	67500461	67500789
chr1	67524252	67524437
chr1	67532455	67532686
chr1	67535471	67535708
chr1	67561697	67561941
chr1	67760241	67760541
chr1	67766186	67766396
chr1	67850139	67850343
chr1	67853714	67853924
chr1	68010172	68010439
chr1	68111863	68112104
chr1	68116725	68116954
chr1	68120248	68120450
chr1	68321156	68321369
chr1	68342808	68343111
chr1	68346275	68346508
chr1	68443124	68443335
chr1	68470445	68470651
chr1	68590558	68590760
chr1	68600171	68600300
chr1	68758974	68759120
chr1	68819562	68819696
chr1	69700928	69701068
chr1	69737643	69737870
chr1	70034505	70034679
chr1	70133000	70133248
chr1	70487985	70488195
chr1	70510129	70510392
chr1	71050104	71050283
chr1	71094032	71094176
chr1	74469140	74469270
chr1	74504259	74504422
chr1	74689903	74690092
chr1	74733784	74733985
chr1	74767612	74767784
chr1	74772005	74772252
chr1	75053304	75053488
chr1	75203679	75204065
chr1	75233432	75233622
chr1	75265795	75265981
chr1	75632447	75632661
chr1	75908737	75908876
chr1	75991601	75991808
chr1	76154218	76154432
chr1	76154763	76155049
chr1	76331098	76331297
chr1	76901245	76901488
chr1	77084633	77084801
chr1	77126275	77126574
chr1	77143609	77143800
chr1	77148263	77148638
chr1	77533776	77533977
chr1	77825354	77825556
chr1	77900790	77900987
chr1	78114265	78114876
chr1	78130861	78131060
chr1	78145115	78145355
chr1	78333501	78333729
chr1	78553978	78554140
chr1	78607370	78607644
chr1	78617599	78617819
chr1	78676418	78676713
chr1	78839783	78840085
chr1	79197518	79197685
chr1	79497265	79497492
chr1	80217452	80217646
chr1	81549643	81549809
chr1	81808968	81809153
chr1	83905410	83905592
chr1	83931753	83932083
chr1	83990874	83991010
chr1	84122816	84123094
chr1	84141183	84141560
chr1	84387852	84388068
chr1	84433873	84434089
chr1	84442243	84442520
chr1	84541774	84541967
chr1	84604393	84604889
chr1	84620582	84621227
chr1	84668291	84668435
chr1	84724436	84724606
chr1	84753584	84753851
chr1	84772412	84772618
chr1	84782517	84782756
chr1	84936310	84936528
chr1	84944655	84945368
chr1	85109464	85109751
chr1	85230746	85230916
chr1	85240418	85240645
chr1	85254739	85255073
chr1	85259657	85259880
chr1	85308024	85308621
chr1	85344299	85344540
chr1	85398822	85398967
chr1	85494961	85495120
chr1	85502827	85503124
chr1	85581305	85581503
chr1	85613151	85613354
chr1	85692770	85693066
chr1	85736075	85736246
chr1	85850416	85850598
chr1	85884703	85884904
chr1	85894750	85894988
chr1	85911858	85912044
chr1	86018390	86018597
chr1	86169697	86169889
chr1	86380378	86380580
chr1	86419343	86419546
chr1	86474111	86474340
chr1	86499784	86500716
chr1	86502248	86502392
chr1	86508124	86508270
chr1	86515595	86515980
chr1	86650146	86650353
chr1	86687655	86687914
chr1	86704449	86704640
chr1	86741959	86742243
chr1	86780997	86781198
chr1	86833683	86833884
chr1	86965323	86965619
chr1	87025328	87025473
chr1	87084329	87084505
chr1	87131826	87131990
chr1	87292990	87293229
chr1	87326047	87326273
chr1	87450966	87451111
chr1	87478344	87478553
chr1	87792222	87792351
chr1	87953798	87954046
chr1	87986240	87986488
chr1	88061522	88061824
chr1	88180595	88180821
chr1	88303235	88303428
chr1	88549623	88549803
chr1	88595479	88595675
chr1	88608239	88608418
chr1	88655764	88655994
chr1	88736743	88736917
chr1	88877410	88877646
chr1	88936024	88936199
chr1	88973629	88973825
chr1	88983969	88984162
chr1	88998773	88998948
chr1	89085868	89086082
chr1	89276756	89276930
chr1	89358332	89358592
chr1	89455248	89455485
chr1	89483332	89483540
chr1	89519899	89520089
chr1	89599107	89599325
chr1	89763016	89763246
chr1	89780756	89780937
chr1	89804732	89805026
chr1	89987236	89987560
chr1	90001117	90001270
chr1	90114598	90114826
chr1	90133142	90133348
chr1	90579330	90579515
chr1	90721459	90721749
chr1	90964535	90964751
chr1	91026891	91027023
chr1	91165350	91165550
chr1	91166180	91166434
chr1	91278840	91279061
chr1	91282769	91283000
chr1	91402016	91402269
chr1	91406917	91407087
chr1	91440965	91441154
chr1	91501419	91501580
chr1	91507435	91507581
chr1	91511445	91511729
chr1	91513291	91513449
chr1	91529924	91530158
chr1	91555202	91555357
chr1	91617531	91617861
chr1	91883480	91883667
chr1	91927364	91927590
chr1	91997697	91997929
chr1	92291453	92291691
chr1	92310153	92310398
chr1	92599256	92599492
chr1	92623288	92623481
chr1	92749091	92749334
chr1	92818444	92818639
chr1	92831857	92832002
chr1	92858794	92859360
chr1	92960388	92960662
chr1	92968519	92968801
chr1	92994123	92994518
chr1	93021649	93021863
chr1	93062242	93062479
chr1	93080492	93080653
chr1	93304714	93304930
chr1	93438032	93438277
chr1	93629492	93629828
chr1	93813976	93814293
chr1	93844308	93844550
chr1	93909603	93909839
chr1	94025869	94026199
chr1	94039567	94039868
chr1	94045540	94046120
chr1	94061458	94061826
chr1	94063403	94063600
chr1	94329968	94330255
chr1	94335638	94336391
chr1	94463781	94464042
chr1	94481581	94481824
chr1	94514200	94514433
chr1	94522340	94522687
chr1	94527457	94527592
chr1	94532205	94532344
chr1	94599563	94599736
chr1	94801960	94802299
chr1	94805827	94806160
chr1	94854459	94854714
chr1	95041636	95041874
chr1	95043217	95043819
chr1	95084657	95084899
chr1	95116743	95116969
chr1	95234051	95234241
chr1	95309097	95309248
chr1	96236215	96236413
chr1	96596339	96596507
chr1	96842328	96842487
chr1	96845554	96845736
chr1	96966673	96966819
chr1	97048001	97048137
chr1	97050562	97050741
chr1	97138382	97138522
chr1	97244052	97244270
chr1	97525630	97525855
chr1	97820548	97820747
chr1	98051141	98051355
chr1	98251646	98251776
chr1	98468180	98468394
chr1	98556666	98556810
chr1	98749259	98749425
chr1	98794374	98794545
chr1	98991268	98991401
chr1	99177599	99177779
chr1	99180305	99180641
chr1	99326338	99326494
chr1	99481460	99481728
chr1	99527214	99527364
chr1	99707662	99707810
chr1	99728828	99729123
chr1	99808691	99808956
chr1	100034576	100034751
chr1	100455590	100455828
chr1	100459563	100459801
chr1	100463794	100464001
chr1	100606525	100606729
chr1	100835095	100835285
chr1	100866486	100866689
chr1	100868454	100868701
chr1	100921145	100921538
chr1	101238837	101239030
chr1	101288497	101288722
chr1	101309350	101309509
chr1	101357450	101357641
chr1	101438495	101438669
chr1	101506630	101506822
chr1	101520360	101520495
chr1	101653511	101653643
chr1	101820202	101820357
chr1	102191844	102192022
chr1	102791121	102791261
chr1	102970614	102970759
chr1	103106420	103106558
chr1	103461345	103461475
chr1	103515020	103515224
chr1	107782291	107782543
chr1	108125622	108125789
chr1	108214781	108215010
chr1	108316650	108316836
chr1	108327796	108328019
chr1	108512550	108512856
chr1	108561806	108562034
chr1	108643652	108643840
chr1	108746414	108746588
chr1	108828214	108828390
chr1	108898152	108898395
chr1	109099975	109100142
chr1	109112145	109112346
chr1	109112760	109112950
chr1	109193766	109193946
chr1	109201208	109201406
chr1	109263554	109264038
chr1	109277523	109277705
chr1	109399394	109399688
chr1	109490724	109490868
chr1	109493922	109494101
chr1	109498426	109498557
chr1	109500057	109500191
chr1	109532325	109532596
chr1	109532888	109533138
chr1	109546274	109546558
chr1	109640319	109640513
chr1	109643388	109643610
chr1	109649748	109649939
chr1	109718552	109718750
chr1	109773695	109773971
chr1	109776902	109777234
chr1	109980614	109980956
chr1	109984439	109984706
chr1	110011715	110011883
chr1	110029680	110029876
chr1	110053909	110054103
chr1	110088150	110088351
chr1	110106223	110106378
chr1	110116518	110116736
chr1	110149073	110149244
chr1	110196989	110197179
chr1	110203073	110203351
chr1	110207836	110208087
chr1	110312645	110312878
chr1	110412602	110412808
chr1	110460273	110460624
chr1	110463079	110463219
chr1	110467797	110467959
chr1	110477759	110477946
chr1	110495991	110496308
chr1	110524539	110524757
chr1	110615839	110616073
chr1	110619416	110619618
chr1	110630825	110631046
chr1	110766114	110766329
chr1	110780814	110781153
chr1	110783397	110783582
chr1	110830067	110830252
chr1	110894032	110894166
chr1	110992453	110992613
chr1	111030622	111030758
chr1	111032400	111032530
chr1	111222937	111223160
chr1	111334249	111334526
chr1	111399895	111400093
chr1	111481702	111481949
chr1	111508290	111508526
chr1	111656479	111656687
chr1	111714863	111715177
chr1	111746757	111746910
chr1	111747189	111747710
chr1	111755603	111755777
chr1	111769587	111769813
chr1	111790069	111790234
chr1	112298675	112298883
chr1	112337019	112337517
chr1	112358888	112359084
chr1	112369612	112370068
chr1	112390896	112391146
chr1	112394576	112394769
chr1	112466199	112466427
chr1	112614532	112614780
chr1	112673714	112673855
chr1	112707397	112707550
chr1	112716340	112716578
chr1	112718768	112718946
chr1	112737688	112737842
chr1	112804226	112804476
chr1	112809274	112809507
chr1	112881032	112881230
chr1	113042712	113042923
chr1	113072582	113073192
chr1	113073523	113073688
chr1	113140562	113140810
chr1	113452992	113453182
chr1	113677867	113678219
chr1	113835713	113836036
chr1	113905177	113905344
chr1	113978836	113979061
chr1	114093669	114093842
chr1	114282886	114283132
chr1	114346389	114347040
chr1	114428183	114428377
chr1	114558586	114558886
chr1	114671502	114671683
chr1	114979365	114979616
chr1	115040617	115040781
chr1	115041735	115041952
chr1	115052602	115052762
chr1	115112845	115113072
chr1	115138942	115139379
chr1	115142691	115142820
chr1	115183252	115183469
chr1	115275348	115275496
chr1	115463489	115463631
chr1	115469758	115469978
chr1	115476704	115476936
chr1	115546236	115546464
chr1	115595876	115596127
chr1	115608201	115608490
chr1	115705588	115705725
chr1	115706913	115707103
chr1	115717616	115717827
chr1	115764661	115764875
chr1	115771930	115772159
chr1	115807835	115808024
chr1	115981495	115981676
chr1	116020780	116020965
chr1	116134285	116134444
chr1	116138994	116139534
chr1	116152069	116152337
chr1	116360920	116361057
chr1	116485172	116485572
chr1	116499012	116499411
chr1	116574683	116574950
chr1	116672646	116672851
chr1	116724820	116725049
chr1	116737319	116737575
chr1	116764224	116764371
chr1	116817556	116817994
chr1	116854385	116854555
chr1	117055396	117055634
chr1	117067829	117068070
chr1	117122161	117122298
chr1	117128662	117128897
chr1	117284649	117284919
chr1	117512793	117513002
chr1	117535141	117535302
chr1	117710845	117711009
chr1	117754112	117754343
chr1	117758904	117759117
chr1	117816109	117816245
chr1	117842971	117843149
chr1	117895530	117895834
chr1	118077411	118077592
chr1	118151442	118151608
chr1	118154344	118154499
chr1	119008775	119008917
chr1	119275517	119275669
chr1	119286718	119286907
chr1	119367590	119367811
chr1	119475946	119476122
chr1	119544245	119544454
chr1	119549736	119549910
chr1	119570379	119570536
chr1	119582921	119583071
chr1	119611692	119611909
chr1	119613845	119614056
chr1	119663248	119663475
chr1	119674838	119675162
chr1	119675581	119675856
chr1	119744164	119744333
chr1	119809059	119809244
chr1	119871013	119871211
chr1	119886261	119886431
chr1	119948741	119948890
chr1	119968112	119968270
chr1	120544510	120544654
chr1	121097640	121097769
chr1	121447424	121447589
chr1	143698110	143698320
chr1	145508139	145508350
chr1	145721215	145721402
chr1	145845464	145845693
chr1	145891801	145892349
chr1	145901439	145901571
chr1	145910045	145910381
chr1	145977582	145977800
chr1	146007331	146007648
chr1	146012991	146013352
chr1	146032712	146032917
chr1	146478233	146478392
chr1	146711161	146711410
chr1	146748748	146748960
chr1	146838691	146838996
chr1	147172603	147172798
chr1	147242410	147242802
chr1	147243018	147243193
chr1	147273839	147273997
chr1	147390054	147390215
chr1	147495057	147495379
chr1	147515427	147515681
chr1	147627604	147627793
chr1	147640808	147641026
chr1	147642024	147642293
chr1	147700018	147700212
chr1	147724006	147724265
chr1	147890280	147890516
chr1	147892218	147892423
chr1	147892756	147893011
chr1	148081295	148081508
chr1	148254918	148255149
chr1	148371581	148371883
chr1	148966180	148966312
chr1	149888519	149888691
chr1	149942378	149942517
chr1	149962101	149962360
chr1	150050595	150050909
chr1	150073002	150073388
chr1	150166095	150166285
chr1	150169057	150169264
chr1	150187376	150187563
chr1	150255456	150255730
chr1	150255926	150256212
chr1	150281271	150281557
chr1	150464431	150464666
chr1	150484996	150485140
chr1	150516788	150516939
chr1	150532641	150532842
chr1	150559993	150560205
chr1	150560947	150561198
chr1	150619896	150620025
chr1	150621599	150621810
chr1	150813185	150813385
chr1	150922561	150922765
chr1	150979134	150980050
chr1	150995895	150996169
chr1	151006823	151006960
chr1	151024647	151024843
chr1	151071159	151071318
chr1	151072297	151072477
chr1	151099811	151100088
chr1	151156100	151156284
chr1	151196346	151196561
chr1	151251799	151252009
chr1	151300941	151301143
chr1	151340926	151341188
chr1	151443922	151444217
chr1	151534771	151535009
chr1	151594224	151594470
chr1	151693151	151693356
chr1	151734991	151735354
chr1	151836472	151836709
chr1	151881617	151881759
chr1	151889026	151889252
chr1	151933833	151934337
chr1	151968044	151968284
chr1	151968900	151969047
chr1	151996880	151997123
chr1	152001739	152002017
chr1	152013735	152013907
chr1	152034648	152034787
chr1	152052640	152052899
chr1	152142017	152142318
chr1	152182416	152182735
chr1	152185611	152185913
chr1	152188687	152188863
chr1	152189880	152190144
chr1	152227442	152227601
chr1	152347207	152347421
chr1	152399069	152399633
chr1	152440942	152441161
chr1	152451372	152451581
chr1	152458473	152458694
chr1	152460390	152460545
chr1	152461644	152461859
chr1	152486537	152486676
chr1	152491690	152491819
chr1	152495200	152495364
chr1	152497372	152497542
chr1	152533316	152533640
chr1	152654101	152654340
chr1	152745311	152745507
chr1	152869894	152870184
chr1	152871147	152871705
chr1	152878183	152878339
chr1	152917897	152918094
chr1	152926174	152926382
chr1	152960767	152960967
chr1	153032961	153033152
chr1	153190491	153190685
chr1	153192800	153193001
chr1	153223151	153223342
chr1	153229387	153229554
chr1	153238681	153238810
chr1	153277941	153278154
chr1	153288789	153288930
chr1	153352468	153352743
chr1	153353692	153353859
chr1	153355540	153355772
chr1	153404783	153405008
chr1	153465788	153466257
chr1	153494972	153495207
chr1	153509861	153510116
chr1	153510987	153511260
chr1	153533208	153533425
chr1	153568485	153568831
chr1	153572542	153572830
chr1	153627593	153627770
chr1	153677751	153677993
chr1	153749482	153749705
chr1	153797299	153797517
chr1	153821429	153821585
chr1	153946674	153946827
chr1	153986794	153987014
chr1	154104549	154104733
chr1	154186168	154186358
chr1	154199119	154199344
chr1	154272222	154272452
chr1	154276943	154277075
chr1	154324662	154324881
chr1	154326306	154326494
chr1	154335132	154335353
chr1	154345377	154345539
chr1	154405026	154405353
chr1	154442493	154442631
chr1	154478711	154478976
chr1	154479845	154480179
chr1	154534317	154534603
chr1	154546466	154546698
chr1	154559579	154559794
chr1	154669749	154670047
chr1	154696119	154696325
chr1	154741859	154742124
chr1	154749144	154749352
chr1	154760498	154760699
chr1	154766075	154766290
chr1	154863686	154863833
chr1	154878551	154878750
chr1	154906717	154906918
chr1	154943810	154944083
chr1	154995802	154995975
chr1	154999136	154999539
chr1	155017380	155018155
chr1	155045003	155045231
chr1	155050509	155050726
chr1	155061569	155061778
chr1	155062723	155063027
chr1	155084169	155084365
chr1	155084747	155084996
chr1	155091506	155091733
chr1	155094466	155094704
chr1	155167811	155168151
chr1	155173275	155173447
chr1	155176636	155176897
chr1	155193526	155193751
chr1	155206874	155207234
chr1	155226694	155226910
chr1	155250569	155251136
chr1	155307492	155307679
chr1	155323322	155323567
chr1	155504322	155504490
chr1	155591845	155592169
chr1	155648576	155648803
chr1	155712706	155712908
chr1	155729200	155729371
chr1	155731916	155732068
chr1	155938175	155938542
chr1	155989434	155989655
chr1	156025964	156026163
chr1	156066381	156066577
chr1	156090753	156091078
chr1	156096639	156096916
chr1	156130355	156130626
chr1	156146041	156146306
chr1	156225493	156225718
chr1	156319701	156319874
chr1	156356998	156357231
chr1	156360083	156360222
chr1	156383041	156383243
chr1	156385611	156385922
chr1	156444336	156444792
chr1	156445857	156446131
chr1	156456486	156456692
chr1	156584099	156584410
chr1	156584915	156585067
chr1	156602814	156603026
chr1	156608080	156608435
chr1	156609164	156609420
chr1	156625913	156626114
chr1	156627442	156627771
chr1	156657496	156657708
chr1	156659911	156660340
chr1	156677865	156678429
chr1	156684355	156684509
chr1	156688998	156689880
chr1	156705962	156706240
chr1	156725789	156726133
chr1	156726637	156726858
chr1	156797380	156797604
chr1	156838985	156839175
chr1	156860104	156860398
chr1	156890179	156890460
chr1	156892306	156892590
chr1	156920432	156920694
chr1	156927860	156928091
chr1	156961714	156962012
chr1	157090204	157090515
chr1	157156075	157156375
chr1	157163756	157163911
chr1	157170806	157170998
chr1	157172017	157172207
chr1	157193713	157193912
chr1	157196994	157197157
chr1	157311259	157311388
chr1	157363656	157363838
chr1	157369996	157370246
chr1	157377347	157377511
chr1	157489425	157489661
chr1	157490664	157490878
chr1	157496074	157496336
chr1	157505740	157505939
chr1	157569794	157569936
chr1	157580299	157580490
chr1	157626252	157626394
chr1	157691393	157691602
chr1	157770578	157770744
chr1	157878151	157878355
chr1	157948656	157948847
chr1	157963715	157963940
chr1	157969833	157970062
chr1	157992036	157992330
chr1	158036063	158036284
chr1	158087282	158087724
chr1	158095859	158096024
chr1	158117803	158118145
chr1	158121659	158121941
chr1	158124977	158125277
chr1	158203923	158204106
chr1	158246786	158246917
chr1	158998781	158998957
chr1	159072099	159072295
chr1	159132379	159132580
chr1	159160939	159161425
chr1	159198018	159198309
chr1	159211588	159211829
chr1	159214236	159214455
chr1	159780554	159780812
chr1	159790381	159790623
chr1	159798785	159799303
chr1	159829361	159829538
chr1	159836164	159836426
chr1	159891287	159892028
chr1	159893070	159893200
chr1	159936495	159936702
chr1	160006327	160006626
chr1	160007541	160007943
chr1	160046736	160047005
chr1	160058192	160058336
chr1	160078676	160078904
chr1	160084183	160084409
chr1	160085702	160085891
chr1	160101038	160101270
chr1	160109024	160109155
chr1	160162415	160162567
chr1	160193160	160193403
chr1	160219700	160219849
chr1	160251993	160252237
chr1	160291418	160291597
chr1	160354495	160354654
chr1	160376585	160376816
chr1	160416478	160416681
chr1	160428642	160428915
chr1	160494753	160494916
chr1	160544786	160544949
chr1	160607107	160607443
chr1	160675669	160675853
chr1	160681485	160681900
chr1	160692520	160692737
chr1	160726889	160727224
chr1	160768414	160768599
chr1	160777556	160777739
chr1	160779944	160780482
chr1	160821776	160821907
chr1	160830633	160830892
chr1	160835003	160835283
chr1	160942981	160943198
chr1	160951446	160951645
chr1	160954288	160954525
chr1	160990346	160990569
chr1	160993682	160993867
chr1	160997416	160997590
chr1	161071890	161072114
chr1	161097639	161097907
chr1	161139826	161140086
chr1	161165763	161165909
chr1	161171281	161171450
chr1	161192571	161192778
chr1	161209895	161210102
chr1	161225634	161225785
chr1	161227435	161227683
chr1	161291635	161291821
chr1	161367885	161368052
chr1	161382153	161382512
chr1	161484739	161484903
chr1	161487104	161487336
chr1	161566263	161566520
chr1	161642872	161643054
chr1	161647606	161647968
chr1	161738754	161739039
chr1	161741419	161741796
chr1	161763563	161763794
chr1	161787360	161787646
chr1	161792735	161793044
chr1	161905382	161905518
chr1	162037036	162037229
chr1	162040710	162040880
chr1	162056033	162056359
chr1	162065524	162065740
chr1	162230266	162230467
chr1	162239920	162240112
chr1	162276545	162276815
chr1	162357761	162358023
chr1	162392124	162392440
chr1	162613748	162614099
chr1	162627797	162627981
chr1	162800305	162800536
chr1	162847948	162848140
chr1	162854316	162854555
chr1	162878036	162878314
chr1	162988969	162989168
chr1	163069221	163069551
chr1	163071870	163072102
chr1	163171163	163171350
chr1	163174856	163175122
chr1	163315844	163316161
chr1	163359261	163359422
chr1	163361260	163361432
chr1	163410091	163410278
chr1	163528851	163529027
chr1	163535961	163536090
chr1	163561671	163561848
chr1	164510547	164510718
chr1	164617895	164618123
chr1	164673734	164673919
chr1	164787403	164787580
chr1	165073512	165073691
chr1	165114375	165114566
chr1	165129645	165129821
chr1	165143541	165143725
chr1	165144906	165145109
chr1	165258009	165258222
chr1	165367488	165367662
chr1	165369361	165369515
chr1	165392967	165393163
chr1	165403999	165404170
chr1	165408551	165408776
chr1	165592981	165593263
chr1	165601689	165601890
chr1	165679434	165679569
chr1	165717972	165718366
chr1	165871509	165871685
chr1	165914205	165914484
chr1	165924756	165924961
chr1	165928202	165928386
chr1	166133364	166133552
chr1	166433791	166433973
chr1	166479163	166479312
chr1	166910434	166910719
chr1	167052539	167052752
chr1	167057324	167057503
chr1	167059206	167059403
chr1	167066676	167067030
chr1	167124185	167124349
chr1	167128966	167129120
chr1	167208482	167208626
chr1	167220648	167220818
chr1	167267898	167268147
chr1	167342922	167343074
chr1	167401372	167401536
chr1	167409295	167409449
chr1	167442206	167442492
chr1	167520925	167521064
chr1	167533901	167534076
chr1	167540475	167540678
chr1	167556221	167556391
chr1	167600137	167600337
chr1	167687991	167688211
chr1	167715541	167715698
chr1	167721091	167721252
chr1	167803350	167803624
chr1	168082357	168082524
chr1	168084836	168085017
chr1	168093124	168093275
chr1	168145876	168146038
chr1	168235323	168235494
chr1	168322001	168322204
chr1	168342774	168342996
chr1	168439815	168440083
chr1	168545961	168546236
chr1	168574346	168574565
chr1	168603579	168603774
chr1	168637508	168637656
chr1	168789602	168789804
[truncated: 27,725 more rows]

## Sheet: Rad21 ChIP-seq peaks
HCT116 Rad21 ChIP-seq peaks
chromosome	start	end
chr1	91393	91588
chr1	629548	629859
chr1	850468	850643
chr1	857930	858188
chr1	869811	870046
chr1	904650	904935
chr1	925007	925675
chr1	938187	938397
chr1	951441	951655
chr1	976104	976305
chr1	984240	984548
chr1	1001892	1002093
chr1	1015441	1015723
chr1	1032995	1033262
chr1	1063845	1064102
chr1	1122064	1122517
chr1	1174503	1174631
chr1	1230779	1231005
chr1	1250236	1250546
chr1	1265088	1265243
chr1	1290238	1290412
chr1	1291908	1292138
chr1	1302056	1302216
chr1	1305336	1305480
chr1	1344753	1345292
chr1	1349809	1350035
chr1	1372090	1372396
chr1	1376407	1376610
chr1	1402068	1402229
chr1	1433280	1433409
chr1	1440937	1441884
chr1	1504888	1505723
chr1	1620165	1620339
chr1	1644978	1645341
chr1	1659260	1659477
chr1	1693272	1693406
chr1	1712116	1712344
chr1	1724615	1724789
chr1	1746502	1746677
chr1	1779060	1779241
chr1	1789153	1789350
chr1	1796456	1796757
chr1	1906195	1906591
chr1	1909016	1909214
chr1	1944064	1944327
chr1	1960104	1960406
chr1	2044905	2045177
chr1	2046475	2046789
chr1	2049496	2049669
chr1	2108752	2108900
chr1	2132346	2132474
chr1	2139875	2140287
chr1	2174337	2174606
chr1	2195107	2195565
chr1	2199515	2199727
chr1	2237776	2237950
chr1	2381735	2382062
chr1	2382710	2382858
chr1	2406846	2406974
chr1	2414369	2414785
chr1	2430166	2430316
chr1	2443939	2444133
chr1	2459812	2459986
chr1	2468589	2468724
chr1	2539432	2539589
chr1	2548015	2548422
chr1	2554882	2555248
chr1	2562040	2562166
chr1	2598597	2598834
chr1	2786643	2786911
chr1	2801616	2801903
chr1	2822049	2822363
chr1	2840517	2840647
chr1	2861910	2862063
chr1	2876022	2876244
chr1	2922058	2922301
chr1	3012557	3012879
chr1	3069676	3069879
chr1	3283953	3284295
chr1	3320004	3320757
chr1	3349838	3349967
chr1	3410171	3410439
chr1	3424677	3425020
chr1	3453137	3453494
chr1	3454318	3454519
chr1	3471871	3472045
chr1	3483890	3484151
chr1	3491239	3492001
chr1	3565295	3565602
chr1	3588112	3588589
chr1	3615105	3615542
chr1	3619044	3619297
chr1	3621240	3621382
chr1	3695742	3695872
chr1	3724453	3724698
chr1	3776027	3776201
chr1	3785536	3785781
chr1	3801471	3801749
chr1	3857270	3857429
chr1	3858356	3858500
chr1	3907291	3907482
chr1	3910858	3911157
chr1	4008941	4009086
chr1	4173257	4173470
chr1	4362722	4362916
chr1	4494683	4494840
chr1	4652667	4652832
chr1	4656365	4656660
chr1	4778106	4778242
chr1	4826167	4826381
chr1	5286382	5286513
chr1	5448594	5448787
chr1	5482011	5482242
chr1	5509920	5510192
chr1	5514629	5514872
chr1	5598669	5598796
chr1	5599489	5599648
chr1	5621081	5621373
chr1	5637249	5637491
chr1	5640971	5641234
chr1	5719301	5719451
chr1	5745806	5746116
chr1	5752409	5752595
chr1	5830814	5831038
chr1	5916049	5916281
chr1	5975216	5975456
chr1	6034538	6034677
chr1	6035820	6035961
chr1	6041517	6041788
chr1	6052944	6053258
chr1	6080693	6080837
chr1	6082418	6082583
chr1	6099789	6100012
chr1	6105253	6105477
chr1	6108888	6109265
chr1	6171537	6171846
chr1	6183612	6183766
chr1	6185807	6186083
chr1	6204958	6205459
chr1	6238730	6238873
chr1	6245076	6245365
chr1	6246725	6247154
chr1	6249253	6249384
chr1	6280898	6281042
chr1	6343432	6343745
chr1	6347966	6348376
chr1	6363184	6363382
chr1	6378204	6378338
chr1	6397048	6397335
chr1	6404722	6405016
chr1	6409183	6409329
chr1	6423545	6423736
chr1	6437103	6437298
chr1	6438041	6438298
chr1	6440321	6440836
chr1	6445212	6445364
chr1	6464612	6464776
chr1	6475603	6475779
chr1	6486537	6486755
chr1	6489925	6490135
chr1	6523673	6523946
chr1	6547385	6547566
chr1	6554532	6554733
chr1	6609716	6609863
chr1	6634613	6634963
chr1	6646539	6646801
chr1	6719988	6720317
chr1	6727550	6727816
chr1	6794215	6794505
chr1	6889926	6890190
chr1	6931920	6932046
chr1	6960463	6960598
chr1	6963375	6963540
chr1	6998340	6998592
chr1	7042770	7043067
chr1	7070456	7070689
chr1	7117518	7117770
chr1	7120968	7121094
chr1	7127423	7127596
chr1	7207870	7208274
chr1	7218192	7218630
chr1	7224724	7225103
chr1	7265773	7266367
chr1	7287139	7287289
chr1	7293700	7293871
chr1	7299400	7299629
chr1	7302994	7303153
chr1	7346310	7346498
chr1	7356126	7356352
chr1	7401914	7402081
chr1	7454121	7454418
chr1	7460834	7461028
chr1	7474952	7475378
chr1	7516368	7516532
chr1	7533192	7533370
chr1	7539490	7540092
chr1	7561506	7561712
chr1	7577289	7577531
chr1	7581806	7581951
chr1	7647202	7647551
chr1	7667582	7667926
chr1	7669538	7669788
chr1	7752824	7753202
chr1	7755595	7755721
chr1	7808340	7808619
chr1	7810398	7810586
chr1	7902775	7903046
chr1	7961399	7961529
chr1	7975272	7975658
chr1	7982321	7982725
chr1	8007904	8008787
chr1	8010320	8010643
chr1	8015104	8015332
chr1	8016205	8016741
chr1	8027968	8028602
chr1	8031264	8031725
chr1	8046066	8046298
chr1	8047367	8048418
chr1	8056087	8056242
chr1	8070381	8070633
chr1	8078226	8078496
chr1	8089745	8090408
chr1	8094634	8095085
chr1	8096274	8097874
chr1	8121149	8121596
chr1	8134101	8134397
chr1	8165755	8165983
chr1	8167303	8167564
chr1	8182139	8182728
chr1	8194542	8194836
chr1	8197821	8198001
chr1	8202265	8202467
chr1	8211956	8212376
chr1	8238954	8239178
chr1	8314109	8314642
chr1	8348927	8349383
chr1	8351731	8351964
chr1	8373661	8373800
chr1	8374906	8375118
chr1	8409094	8409338
chr1	8443508	8443795
chr1	8465073	8465333
chr1	8561015	8561828
chr1	8571189	8571448
chr1	8671306	8671653
chr1	8718963	8719153
chr1	8726486	8726814
chr1	8776216	8776387
chr1	8814987	8815213
chr1	8848912	8849200
chr1	8859476	8859709
chr1	8871652	8871800
chr1	8903566	8903797
chr1	8915332	8915458
chr1	8918159	8918503
chr1	8962995	8963218
chr1	8988020	8988383
chr1	8993418	8993584
chr1	9005135	9005438
chr1	9010108	9010333
chr1	9101562	9101901
chr1	9110748	9111135
chr1	9117264	9117474
chr1	9142314	9142553
chr1	9196388	9196815
chr1	9219695	9219851
chr1	9250093	9250298
chr1	9267141	9267474
chr1	9288995	9289467
chr1	9292585	9292969
chr1	9294451	9295288
chr1	9360002	9360165
chr1	9404652	9404790
chr1	9448220	9448468
chr1	9455676	9456162
chr1	9491053	9491441
chr1	9495293	9495610
chr1	9546724	9546865
chr1	9572966	9573193
chr1	9573807	9574027
chr1	9615687	9615914
chr1	9626989	9627365
chr1	9702330	9702491
chr1	9724985	9725323
chr1	9784583	9784927
chr1	9792292	9792438
chr1	9861462	9861644
chr1	9867435	9867803
chr1	9874851	9875279
chr1	9893364	9893539
chr1	9914382	9914819
chr1	9942342	9942703
chr1	9950375	9950600
chr1	10032494	10032734
chr1	10108384	10108588
chr1	10151647	10151842
chr1	10152954	10153266
chr1	10210078	10210500
chr1	10322915	10323102
chr1	10338049	10338441
chr1	10377453	10377715
chr1	10428013	10428423
chr1	10430283	10430506
chr1	10494675	10495350
chr1	10507411	10507779
chr1	10514465	10514798
chr1	10530334	10530670
chr1	10562092	10562229
chr1	10598407	10598601
chr1	10630046	10630176
chr1	10692464	10692699
chr1	10788845	10789030
chr1	10836117	10836259
chr1	10867193	10867389
chr1	10909838	10910186
chr1	10941976	10942246
chr1	10946061	10946211
chr1	10961103	10961297
chr1	11037606	11037960
chr1	11063996	11064179
chr1	11241778	11242053
chr1	11248222	11248382
chr1	11286249	11286548
chr1	11320250	11320523
chr1	11337573	11337837
chr1	11360610	11360736
chr1	11364245	11364474
chr1	11398611	11398739
chr1	11415357	11415491
chr1	11572241	11572440
chr1	11642391	11642741
chr1	11645758	11645970
chr1	11650428	11650741
chr1	11653305	11653487
chr1	11664152	11664279
chr1	11676822	11677004
chr1	11690577	11690718
chr1	11697234	11697391
chr1	11711109	11711390
chr1	11719759	11720165
chr1	11749221	11749463
chr1	11785195	11785508
chr1	11821689	11821816
chr1	11838651	11839061
chr1	11865615	11865743
chr1	11882006	11882216
chr1	11893969	11894279
chr1	11907750	11908504
chr1	11909749	11909939
chr1	11967153	11967425
chr1	11982098	11982295
chr1	12001697	12001864
chr1	12014353	12014513
chr1	12031236	12031542
chr1	12079650	12079894
chr1	12106898	12107125
chr1	12118602	12118907
chr1	12124823	12125205
chr1	12126005	12126610
chr1	12196722	12197089
chr1	12199496	12199782
chr1	12208808	12209208
chr1	12244206	12244340
chr1	12272145	12272413
chr1	12275468	12275722
chr1	12276362	12276518
chr1	12281520	12281652
chr1	12314276	12315053
chr1	12376149	12376303
chr1	12407347	12407817
chr1	12478109	12478636
chr1	12480789	12481060
chr1	12486569	12486714
chr1	12539929	12540145
chr1	12550017	12550161
chr1	12573830	12574108
chr1	12601333	12601543
chr1	12619090	12619283
chr1	12619813	12620229
chr1	12621706	12621853
chr1	12658952	12659345
chr1	12764136	12764317
chr1	12806466	12806639
chr1	12921845	12922064
chr1	12936365	12936610
chr1	13265120	13265448
chr1	13277135	13277272
chr1	13279697	13279965
chr1	13368684	13368810
chr1	13422595	13422864
chr1	13427361	13427509
chr1	13451539	13451732
chr1	13469396	13469627
chr1	13517335	13517531
chr1	13540223	13540359
chr1	13544001	13544246
chr1	13571035	13571192
chr1	13665662	13666059
chr1	13697875	13698056
chr1	13725939	13726127
chr1	13759195	13759370
chr1	13765076	13765270
chr1	13788896	13789080
chr1	13807241	13807523
chr1	13813701	13813908
chr1	13825158	13825336
chr1	13828920	13829179
chr1	13930258	13930438
chr1	13960374	13960736
chr1	13965819	13966139
chr1	13992578	13992785
chr1	14021085	14021263
chr1	14095047	14095342
chr1	14111263	14111407
chr1	14113921	14114187
chr1	14149579	14149780
chr1	14228812	14228953
chr1	14364177	14364363
chr1	14415443	14415629
chr1	14435367	14435582
chr1	14538404	14538619
chr1	14550052	14550180
chr1	14567104	14567506
chr1	14571923	14572127
chr1	14606736	14606951
chr1	14732020	14732202
chr1	14769639	14769781
chr1	14779197	14779458
chr1	14783054	14783359
chr1	14804714	14804940
chr1	14850638	14850903
chr1	14915470	14915629
chr1	14924609	14924737
chr1	15000164	15000314
chr1	15027480	15027833
chr1	15038236	15038445
chr1	15046511	15046869
chr1	15055633	15055788
chr1	15062535	15062815
chr1	15100337	15100730
chr1	15110935	15111144
chr1	15128551	15128938
chr1	15152353	15152736
chr1	15154140	15154326
chr1	15178900	15179119
chr1	15200358	15200864
chr1	15203891	15204039
chr1	15272445	15272921
chr1	15288216	15288433
chr1	15304756	15305092
chr1	15323536	15323932
chr1	15325483	15325666
chr1	15364781	15365051
chr1	15431100	15431435
chr1	15501464	15501733
chr1	15595176	15595409
chr1	15703150	15703378
chr1	15719826	15719963
chr1	15741343	15741723
chr1	15792003	15792373
chr1	15803402	15803710
chr1	15815531	15815852
chr1	15937907	15938100
chr1	15944395	15944542
chr1	15958911	15959120
chr1	15994558	15994852
chr1	16007135	16007344
chr1	16008971	16009408
chr1	16012599	16012830
chr1	16032823	16033123
chr1	16056087	16056464
chr1	16078903	16079325
chr1	16082377	16082687
chr1	16145365	16145834
chr1	16173253	16173754
chr1	16187695	16188154
chr1	16205071	16205315
chr1	16244380	16244793
chr1	16290107	16290295
chr1	16363318	16363662
chr1	16440546	16440737
chr1	16475012	16475206
chr1	16497580	16497734
chr1	16591861	16592059
chr1	16621063	16621355
chr1	16624986	16625195
chr1	16656714	16657133
chr1	16684774	16685121
chr1	16709814	16710141
chr1	16750328	16750787
chr1	16909892	16910110
chr1	16915629	16915819
chr1	16947563	16947776
chr1	16951728	16951961
chr1	16960718	16960867
chr1	16963560	16963777
chr1	17046070	17046417
chr1	17059705	17060014
chr1	17125723	17126204
chr1	17128511	17128723
chr1	17236906	17237983
chr1	17274201	17274523
chr1	17336134	17336411
chr1	17370602	17370882
chr1	17373095	17373238
chr1	17406181	17406441
chr1	17419857	17420230
chr1	17477433	17477633
chr1	17485329	17485630
chr1	17494246	17494644
chr1	17502269	17502754
chr1	17508039	17508198
chr1	17553993	17554172
chr1	17572598	17572925
chr1	17574684	17574882
chr1	17606788	17607184
chr1	17629508	17629695
chr1	17653848	17654115
chr1	17661656	17661920
chr1	17696544	17696711
chr1	17723783	17723934
chr1	17728227	17728395
chr1	17747005	17747173
chr1	17759187	17759368
chr1	17826149	17826408
chr1	17849342	17849505
chr1	17909747	17909938
chr1	17919938	17920207
chr1	17922925	17923241
chr1	17984578	17984845
chr1	17998967	17999115
chr1	18041827	18041962
chr1	18100486	18100841
chr1	18110335	18110480
chr1	18196734	18196896
chr1	18200193	18200390
chr1	18217451	18217677
chr1	18234856	18235088
chr1	18299803	18300000
chr1	18302894	18303152
chr1	18360318	18360538
chr1	18362215	18362400
chr1	18374011	18374170
chr1	18468703	18468844
chr1	18486323	18486482
chr1	18511533	18511775
chr1	18531010	18531223
chr1	18556482	18556627
chr1	18560783	18560934
chr1	18575582	18575891
chr1	18581410	18581752
chr1	18584862	18585056
chr1	18597419	18597807
chr1	18608597	18608967
chr1	18674083	18674257
chr1	18681378	18681686
chr1	18743361	18743542
chr1	18820795	18821058
chr1	18823312	18823438
chr1	18875254	18875511
chr1	18884175	18884504
chr1	18906971	18907375
chr1	18913094	18913491
chr1	18921559	18921852
chr1	18926562	18926825
chr1	18972539	18972781
chr1	19011188	19011397
chr1	19012341	19012623
chr1	19096226	19096569
chr1	19113674	19113905
chr1	19179661	19179839
chr1	19241280	19241541
chr1	19341578	19341750
chr1	19344369	19344669
chr1	19391360	19391658
chr1	19405260	19405461
chr1	19439916	19440682
chr1	19450908	19451042
chr1	19468423	19468557
chr1	19487823	19488055
chr1	19582248	19582584
chr1	19648741	19649043
chr1	19651157	19651437
chr1	19653702	19653995
chr1	19661795	19662114
chr1	19704621	19704792
chr1	19715679	19715921
chr1	19737401	19737636
chr1	19762185	19762573
chr1	19773866	19774003
chr1	19811307	19811514
chr1	19872207	19872448
chr1	19882130	19882398
chr1	19918005	19918396
chr1	19925320	19925566
chr1	19974817	19975148
chr1	20087753	20087974
chr1	20100941	20101342
chr1	20152321	20152712
chr1	20165491	20165762
chr1	20195257	20195465
chr1	20212909	20213204
chr1	20216717	20216946
chr1	20233460	20233645
chr1	20271569	20271766
chr1	20329892	20330095
chr1	20361855	20362151
chr1	20376984	20377237
chr1	20423275	20423419
chr1	20430411	20430755
chr1	20434078	20434378
chr1	20469488	20469779
chr1	20493748	20494199
chr1	20522314	20522743
chr1	20575289	20575663
chr1	20633251	20633494
chr1	20640042	20640504
chr1	20663458	20663679
chr1	20696387	20697147
chr1	20702515	20702739
chr1	20728072	20728206
chr1	20733118	20733322
chr1	20982002	20982256
chr1	20983607	20983881
chr1	20987575	20987768
chr1	21048643	21048794
chr1	21072788	21072947
chr1	21149921	21150147
chr1	21195049	21195525
chr1	21216957	21217168
chr1	21218018	21218150
chr1	21231977	21232296
chr1	21245132	21245299
chr1	21255262	21255632
chr1	21270246	21270640
chr1	21302765	21302992
chr1	21324581	21324892
chr1	21334731	21335014
chr1	21358129	21358317
chr1	21368441	21368880
chr1	21370599	21370948
chr1	21383954	21384157
chr1	21488831	21488985
chr1	21490829	21491099
chr1	21509107	21509325
chr1	21511305	21511502
chr1	21534836	21535109
chr1	21539931	21540079
chr1	21574071	21574971
chr1	21595526	21595911
chr1	21655844	21656054
chr1	21657900	21658072
chr1	21659144	21659434
chr1	21703367	21703672
chr1	21782503	21782654
chr1	21882191	21882389
chr1	21963933	21964351
chr1	21980581	21980835
chr1	21982180	21982309
chr1	22005223	22005457
chr1	22019322	22019577
chr1	22022903	22023119
chr1	22105715	22105965
chr1	22131862	22132292
chr1	22208362	22208500
chr1	22232069	22232240
chr1	22275904	22276141
chr1	22317328	22317547
chr1	22412512	22412752
chr1	22416526	22416965
chr1	22420463	22420839
chr1	22527972	22528280
chr1	22542990	22543116
chr1	22631679	22631826
chr1	22637062	22637232
chr1	22639407	22639562
chr1	22642018	22642331
chr1	22665807	22666171
chr1	22674132	22674569
chr1	22704472	22704842
chr1	22713038	22713179
chr1	22772989	22773148
chr1	22776394	22776559
chr1	22786558	22786711
chr1	22798205	22798361
chr1	22819160	22819293
chr1	22861962	22862450
chr1	22889199	22889570
chr1	22914930	22915133
chr1	22930282	22930676
chr1	22964258	22964486
chr1	22976463	22977056
chr1	23047854	23047999
chr1	23081497	23081667
chr1	23098737	23099142
chr1	23179059	23179509
chr1	23184684	23185073
chr1	23210299	23210580
chr1	23216783	23217090
chr1	23368997	23369140
chr1	23377459	23377624
chr1	23403911	23404274
chr1	23497087	23497437
chr1	23539766	23540157
chr1	23544644	23545100
chr1	23635015	23635269
chr1	23637411	23637762
chr1	23657738	23657932
chr1	23665118	23665548
chr1	23751364	23751595
chr1	23772193	23772505
chr1	23796872	23797006
chr1	23809787	23810009
chr1	23810852	23811075
chr1	23854605	23854860
chr1	23868341	23868572
chr1	23915582	23915738
chr1	23916826	23917172
chr1	23949261	23949488
chr1	24028080	24028389
chr1	24070899	24071169
chr1	24075409	24075616
chr1	24112554	24112833
chr1	24150540	24150758
chr1	24155492	24155659
chr1	24199224	24199685
chr1	24201850	24202404
chr1	24253648	24253792
chr1	24266485	24266618
chr1	24308753	24308952
chr1	24316768	24316944
chr1	24321905	24322511
chr1	24323455	24323628
chr1	24325998	24326161
chr1	24365276	24365464
chr1	24385173	24385503
chr1	24389935	24390417
chr1	24391251	24391695
chr1	24392293	24392664
chr1	24415488	24415749
chr1	24421614	24421740
chr1	24527219	24527507
chr1	24542066	24542297
chr1	24555820	24556057
chr1	24587283	24587520
chr1	24593573	24593814
chr1	24635198	24635569
chr1	24683801	24684123
chr1	24688582	24688910
chr1	24744845	24745014
chr1	24779765	24779953
chr1	24830572	24831063
chr1	24834993	24835285
chr1	24847991	24848295
chr1	24849693	24850057
chr1	24857790	24857972
chr1	24898132	24898396
chr1	24932337	24932535
chr1	24947832	24948275
chr1	24991347	24991574
chr1	25037248	25037971
chr1	25068901	25069089
chr1	25101391	25101743
chr1	25117572	25117773
chr1	25148740	25148985
chr1	25204879	25205232
chr1	25217725	25217873
chr1	25239966	25240168
chr1	25259837	25260084
chr1	25290033	25290377
chr1	25295520	25295695
chr1	25329965	25330242
chr1	25369284	25369501
chr1	25397715	25397854
chr1	25402992	25403260
chr1	25442145	25442419
chr1	25468809	25468960
chr1	25501812	25502011
chr1	25503825	25504171
chr1	25520519	25520776
chr1	25523602	25523832
chr1	25533121	25533343
chr1	25568315	25568594
chr1	25572878	25573042
chr1	25608591	25608895
chr1	25610983	25611193
chr1	25619171	25619396
chr1	25692637	25692892
chr1	25695211	25695453
chr1	25725631	25725781
chr1	25744144	25744400
chr1	25796839	25797111
chr1	25798077	25798268
chr1	25810779	25811162
chr1	25818174	25818422
chr1	25837314	25837662
chr1	25889574	25889756
chr1	25895414	25895781
chr1	25998089	25998501
chr1	26009932	26010415
chr1	26029930	26030157
chr1	26035994	26036292
chr1	26104949	26105406
chr1	26145063	26145489
chr1	26169732	26169904
chr1	26190480	26190674
chr1	26204072	26204284
chr1	26233828	26234039
chr1	26275616	26276113
chr1	26285116	26285383
chr1	26285949	26286130
chr1	26321505	26321932
chr1	26363861	26364132
chr1	26391423	26391815
chr1	26396350	26396545
chr1	26417098	26417336
chr1	26500224	26500489
chr1	26531228	26531389
chr1	26584207	26584429
chr1	26597607	26597850
chr1	26602354	26602815
chr1	26608994	26609206
chr1	26620326	26620483
chr1	26677446	26677919
chr1	26692582	26693115
chr1	26695573	26695711
chr1	26705848	26706025
chr1	26719291	26719493
chr1	26750518	26750709
chr1	26789073	26789528
chr1	26810107	26810333
chr1	26853130	26853489
chr1	26861246	26861423
chr1	26878028	26878300
chr1	26887188	26887399
chr1	26966914	26967217
chr1	26997674	26997956
chr1	27031260	27031394
chr1	27038921	27039079
chr1	27044544	27044942
chr1	27045956	27046227
chr1	27097391	27097740
chr1	27102730	27103078
chr1	27109209	27109423
chr1	27112117	27112422
chr1	27127535	27127675
chr1	27155150	27155629
chr1	27197965	27198248
chr1	27284615	27285014
chr1	27296797	27297037
chr1	27300802	27301166
chr1	27306876	27307094
chr1	27332873	27333109
chr1	27357565	27357797
chr1	27368944	27369169
chr1	27372649	27373101
chr1	27388386	27388746
chr1	27392346	27393069
chr1	27395370	27395679
chr1	27402419	27403229
chr1	27416599	27416878
chr1	27431362	27431504
chr1	27508344	27508557
chr1	27523161	27523376
chr1	27542475	27542617
chr1	27556769	27557030
chr1	27605902	27606703
chr1	27608604	27609128
chr1	27643971	27644194
chr1	27663117	27663562
chr1	27669218	27669442
chr1	27672326	27672542
chr1	27719653	27719830
chr1	27760518	27760695
chr1	27828669	27828824
chr1	27858068	27858428
chr1	27940374	27940664
chr1	27960058	27960333
chr1	27979569	27980030
chr1	28036538	28036757
chr1	28087932	28088062
chr1	28091220	28091587
chr1	28113141	28113332
chr1	28208856	28209238
chr1	28248505	28248868
chr1	28359701	28359967
chr1	28368167	28368465
chr1	28377533	28377696
chr1	28409707	28410053
chr1	28436296	28436451
chr1	28471538	28471758
chr1	28486712	28486935
chr1	28491691	28491817
chr1	28517993	28518324
chr1	28526942	28527086
chr1	28540773	28540939
chr1	28602840	28603210
chr1	28640862	28641055
chr1	28643113	28643286
chr1	28648642	28648864
chr1	28653929	28654168
chr1	28719360	28719530
chr1	28736669	28736839
chr1	28756919	28757136
chr1	28785101	28785419
chr1	28796956	28797108
chr1	28846291	28846490
chr1	28877136	28877537
chr1	28882049	28882452
chr1	28893811	28894034
chr1	28972476	28972620
chr1	28983717	28983935
chr1	29028510	29028636
chr1	29033814	29034271
chr1	29117513	29117678
chr1	29121272	29121485
chr1	29197577	29197829
chr1	29202865	29203213
chr1	29236344	29236549
chr1	29240355	29240576
chr1	29245875	29246120
chr1	29332287	29332504
chr1	29339289	29339432
chr1	29340994	29341197
chr1	29342037	29342190
chr1	29379483	29379866
chr1	29396797	29396958
chr1	29411996	29412150
chr1	29415507	29415743
chr1	29416457	29416606
chr1	29453631	29453771
chr1	29513258	29513705
chr1	29656547	29656759
chr1	29677390	29677531
chr1	29689455	29689702
chr1	29698070	29698290
chr1	29703620	29703845
chr1	29707126	29707344
chr1	29713972	29714159
chr1	29786831	29786975
chr1	29793038	29793412
chr1	29804026	29804179
chr1	29835913	29836069
chr1	29849103	29849418
chr1	29876977	29877182
chr1	29880653	29880857
chr1	29912522	29912741
chr1	30052312	30052513
chr1	30085804	30086261
chr1	30087582	30087738
chr1	30106134	30106456
chr1	30111489	30111820
chr1	30133758	30133948
chr1	30232377	30232625
chr1	30290434	30290587
chr1	30323019	30323175
chr1	30340437	30341231
chr1	30346256	30346476
chr1	30353721	30353912
chr1	30354517	30354657
chr1	30380088	30380670
chr1	30408794	30409018
chr1	30427683	30427935
chr1	30436504	30436691
chr1	30522196	30522322
chr1	30523234	30523382
chr1	30526203	30526401
chr1	30533277	30533416
chr1	30569465	30569669
chr1	30572234	30572461
chr1	30601532	30601712
chr1	30618398	30618624
chr1	30685185	30685375
chr1	30698100	30698342
chr1	30708064	30708446
chr1	30719222	30719587
chr1	30779563	30779900
chr1	30782412	30783090
chr1	30797750	30797936
chr1	30801705	30802158
chr1	30911309	30911756
chr1	30929377	30929721
chr1	31162740	31163026
chr1	31181526	31181733
chr1	31184012	31184369
chr1	31185741	31185983
chr1	31335067	31335325
chr1	31394666	31395008
chr1	31396662	31397008
chr1	31421506	31421689
chr1	31422693	31423098
chr1	31460109	31460384
chr1	31514310	31514442
chr1	31548825	31549847
chr1	31564017	31564448
chr1	31593966	31594366
chr1	31618214	31618381
chr1	31633223	31633386
chr1	31663834	31664174
chr1	31684115	31684286
chr1	31705205	31705464
chr1	31707836	31708024
chr1	31714468	31714610
chr1	31715746	31715892
chr1	31745674	31745915
chr1	31762715	31762936
chr1	31765282	31765486
chr1	31789253	31789573
chr1	31815993	31816311
chr1	31834622	31834841
chr1	31939879	31940145
chr1	31956048	31956336
chr1	31964122	31964538
chr1	31977775	31978041
chr1	32003637	32003863
chr1	32063394	32063719
chr1	32109420	32109609
chr1	32215670	32215957
chr1	32223846	32224027
chr1	32234913	32235058
chr1	32248219	32248466
chr1	32316525	32316753
chr1	32335246	32335438
chr1	32372345	32372482
chr1	32400869	32401171
chr1	32413994	32414236
chr1	32448361	32449456
chr1	32487391	32487517
chr1	32520398	32521465
chr1	32620159	32620379
chr1	32712150	32712603
chr1	32716729	32716910
chr1	32730055	32730258
chr1	32749852	32750035
chr1	32769525	32769773
chr1	32772945	32773358
chr1	32787003	32787174
chr1	32828476	32828658
chr1	32872640	32872986
chr1	32876725	32876967
chr1	32886640	32886839
chr1	32893012	32893501
chr1	32933482	32934266
chr1	33001390	33001525
chr1	33007212	33007548
chr1	33055158	33055866
chr1	33086346	33086673
chr1	33095084	33095342
chr1	33112047	33112316
chr1	33132225	33132353
chr1	33147979	33148234
chr1	33218722	33219083
chr1	33295529	33295851
chr1	33298701	33298944
chr1	33367788	33368130
chr1	33431294	33431623
chr1	33433712	33433838
chr1	33455762	33456196
chr1	33470445	33470859
chr1	33488162	33488333
chr1	33612899	33613201
chr1	33624991	33625222
chr1	33633097	33633284
chr1	33641213	33641366
chr1	33654350	33654575
chr1	33724441	33724570
chr1	33735684	33736014
chr1	33842436	33842591
chr1	33875982	33876164
chr1	34014074	34014270
chr1	34113482	34114306
chr1	34129663	34129826
chr1	34156828	34157004
chr1	34163187	34163464
chr1	34342446	34342607
chr1	34399027	34399156
chr1	34419795	34419948
chr1	34460294	34460544
chr1	34547144	34547280
chr1	34549325	34549492
chr1	34597915	34598231
chr1	34642790	34643106
chr1	34646023	34646215
chr1	34669748	34669874
chr1	34681532	34681781
chr1	34742701	34743088
chr1	34753106	34753365
chr1	34781797	34782348
chr1	34786544	34786775
chr1	34788222	34788390
chr1	34852656	34853012
chr1	34866473	34866615
chr1	34879332	34879567
chr1	34884994	34885151
chr1	34896692	34896952
chr1	35112757	35112972
chr1	35160170	35160361
chr1	35202174	35202444
chr1	35215534	35215678
chr1	35287919	35288180
chr1	35298543	35298855
chr1	35435889	35436023
chr1	35444106	35444326
chr1	35451133	35451410
chr1	35545110	35545287
chr1	35564692	35564918
chr1	35568966	35569339
chr1	35646174	35646363
chr1	35715471	35715799
chr1	35726830	35727160
chr1	35774617	35774984
chr1	35855405	35855545
chr1	35857911	35858154
chr1	35900022	35900194
chr1	35939044	35939170
chr1	36088698	36088833
chr1	36099673	36100320
chr1	36134743	36135049
chr1	36149558	36149890
chr1	36188087	36188505
chr1	36200617	36200748
chr1	36217694	36218012
chr1	36285406	36285827
chr1	36299981	36300288
chr1	36342734	36343096
chr1	36369065	36369327
chr1	36420764	36421148
chr1	36446427	36446633
chr1	36516423	36516707
chr1	36553903	36554150
chr1	36576090	36576433
chr1	36609348	36609573
chr1	36613009	36613150
chr1	36650544	36650756
chr1	36703734	36704124
chr1	36705757	36705933
chr1	36864310	36864453
chr1	36885632	36885758
chr1	37002997	37003209
chr1	37017830	37017997
chr1	37020782	37020925
chr1	37029020	37029166
chr1	37038305	37038503
chr1	37089892	37090040
chr1	37096635	37096935
chr1	37177344	37177563
chr1	37308685	37309109
chr1	37323783	37324058
chr1	37391311	37391505
chr1	37434248	37434597
chr1	37454840	37455272
chr1	37458627	37458927
chr1	37487355	37487773
chr1	37561839	37562158
chr1	37603194	37603419
chr1	37620823	37621011
chr1	37655324	37655485
chr1	37682374	37682695
chr1	37766071	37766313
chr1	37778794	37778925
chr1	37794903	37795110
chr1	37811143	37811351
chr1	37860179	37860385
chr1	37875949	37876139
chr1	37890451	37890833
chr1	37919419	37919620
chr1	37974985	37975314
chr1	37990051	37990346
chr1	38018917	38019268
chr1	38026705	38026989
chr1	38037724	38037978
chr1	38040547	38040837
chr1	38071959	38072148
chr1	38129605	38129782
chr1	38152857	38153037
chr1	38360960	38361088
chr1	38489899	38490121
chr1	38500430	38500622
chr1	38502899	38503110
chr1	38522108	38522308
chr1	38587057	38587337
chr1	38608329	38608565
chr1	38615817	38616017
chr1	38626067	38626212
chr1	38818172	38818458
chr1	38835244	38835589
chr1	38846297	38846573
chr1	38891808	38892022
chr1	38919150	38919381
chr1	38959825	38959997
chr1	38964246	38964426
chr1	39006888	39007016
chr1	39051229	39051452
chr1	39092350	39092699
chr1	39098683	39099042
chr1	39102534	39103030
chr1	39129576	39129785
chr1	39133084	39133352
chr1	39136728	39136959
chr1	39173262	39173454
chr1	39183680	39183992
chr1	39191524	39192824
chr1	39258623	39259031
chr1	39266216	39266668
chr1	39354685	39354853
chr1	39378359	39378654
chr1	39387504	39387846
chr1	39398614	39398886
chr1	39410922	39411229
chr1	39469245	39469371
chr1	39507295	39507459
chr1	39515838	39515973
chr1	39539223	39539546
chr1	39606167	39606494
chr1	39609700	39609885
chr1	39653548	39653877
chr1	39658139	39658313
chr1	39672771	39672945
chr1	39701906	39702183
chr1	39719983	39720386
chr1	39770217	39770387
chr1	39799651	39800019
chr1	39816842	39817136
chr1	39826658	39826801
chr1	39902275	39902524
chr1	39917925	39918111
chr1	39919504	39919855
chr1	39973467	39973859
chr1	40032275	40032579
chr1	40078560	40078848
chr1	40084668	40084962
chr1	40133959	40134119
chr1	40144051	40144419
chr1	40152968	40153426
chr1	40183010	40183255
chr1	40305487	40305748
chr1	40315335	40315576
chr1	40338689	40339062
chr1	40363747	40363943
chr1	40404816	40405154
chr1	40438500	40438691
chr1	40532870	40533131
chr1	40592252	40592546
chr1	40612318	40612627
chr1	40625144	40625389
chr1	40630571	40630808
chr1	40665939	40666083
chr1	40668893	40669208
chr1	40722735	40722930
chr1	40769862	40770027
chr1	40774216	40774464
chr1	40840617	40840761
chr1	40848588	40848956
chr1	40849985	40850300
chr1	40855617	40855782
chr1	40862502	40862800
chr1	40875782	40875990
chr1	40944362	40944648
chr1	40948873	40949281
chr1	40952438	40952877
chr1	40997995	40998141
chr1	41003804	41004058
chr1	41023357	41023495
chr1	41038198	41038422
chr1	41123190	41123408
chr1	41240321	41240536
chr1	41263136	41263267
chr1	41268164	41268554
chr1	41282774	41283060
chr1	41313695	41313959
chr1	41322893	41323282
chr1	41355108	41355267
chr1	41361200	41361352
chr1	41417058	41417466
chr1	41423457	41423679
chr1	41432713	41433093
chr1	41444359	41444538
chr1	41473865	41474047
chr1	41476258	41476437
chr1	41492402	41492545
chr1	41495665	41495874
chr1	41516132	41516443
chr1	41574098	41574520
chr1	41578986	41579249
chr1	41599971	41600243
chr1	41726877	41727111
chr1	41754509	41754785
chr1	41762335	41762480
chr1	41779431	41779629
chr1	41781143	41781296
chr1	41795357	41795722
chr1	41812022	41812385
chr1	41840768	41841173
chr1	41843216	41843459
chr1	41868567	41868879
chr1	41870218	41870546
chr1	41891709	41891835
chr1	41936201	41936573
chr1	41954662	41954861
chr1	41955441	41955903
chr1	41984736	41984932
chr1	42146917	42147259
chr1	42157680	42158001
chr1	42173345	42173636
chr1	42176951	42177276
chr1	42314554	42314758
chr1	42344273	42344573
chr1	42404112	42404271
chr1	42511626	42511883
chr1	42577975	42578448
chr1	42595649	42595775
chr1	42646584	42646875
chr1	42690905	42691051
chr1	42730141	42730314
chr1	42731037	42731374
chr1	42747194	42747454
chr1	42756988	42757264
chr1	42759222	42759421
chr1	42765966	42766155
chr1	42777856	42778307
chr1	42913441	42913792
chr1	42922956	42923316
chr1	42931117	42931386
chr1	42943364	42943518
chr1	43041689	43041862
chr1	43073487	43074617
chr1	43143441	43143902
chr1	43197469	43197665
chr1	43225222	43225390
chr1	43227319	43227645
chr1	43238105	43238531
chr1	43240418	43240602
chr1	43284096	43284252
chr1	43285605	43285795
chr1	43334570	43334730
chr1	43358083	43358356
chr1	43383094	43383818
chr1	43414557	43414966
chr1	43472668	43473060
chr1	43520464	43520634
chr1	43526123	43526352
chr1	43529140	43529526
chr1	43554522	43554722
chr1	43582266	43582461
chr1	43590498	43590673
chr1	43640382	43640549
chr1	43653462	43653659
chr1	43669978	43670125
chr1	43763429	43764018
chr1	43822235	43822436
chr1	43843715	43844029
chr1	43908962	43909284
chr1	43910417	43910581
chr1	43934227	43935111
chr1	43946330	43946660
chr1	43994875	43995058
chr1	44005632	44006010
chr1	44036562	44036913
chr1	44047645	44048060
chr1	44092256	44092604
chr1	44103505	44103993
chr1	44213272	44213468
chr1	44217755	44218105
chr1	44238203	44238403
chr1	44294763	44294998
chr1	44318333	44318537
chr1	44361543	44361775
chr1	44378220	44378580
chr1	44425767	44425961
chr1	44500711	44500886
chr1	44534891	44535046
chr1	44572145	44572369
chr1	44595093	44595527
chr1	44608256	44608452
chr1	44609563	44609761
chr1	44652905	44653178
chr1	44655585	44655895
chr1	44677215	44677438
chr1	44707961	44708206
chr1	44715066	44715323
chr1	44729235	44729588
chr1	44731034	44731545
chr1	44786169	44786468
chr1	44793715	44793988
chr1	44799726	44800033
chr1	44819498	44819990
chr1	44835847	44836239
chr1	44908116	44908262
chr1	44925171	44925391
chr1	45014474	45014847
chr1	45018610	45018946
chr1	45230548	45230878
chr1	45293051	45293213
chr1	45300218	45300651
chr1	45303938	45304237
chr1	45328290	45328485
chr1	45341015	45341150
chr1	45359862	45360194
chr1	45493072	45493449
chr1	45512606	45512947
chr1	45570053	45570344
chr1	45644105	45644380
chr1	45750759	45750908
chr1	45794298	45794492
chr1	45812785	45812919
chr1	45813917	45814117
chr1	45824747	45824902
chr1	45843649	45843951
chr1	45881584	45881906
chr1	45884756	45884951
chr1	45892484	45892653
chr1	45899377	45899596
chr1	45929391	45929558
chr1	46001191	46001436
chr1	46021546	46021755
chr1	46034970	46035097
chr1	46037050	46037510
chr1	46173547	46173695
chr1	46179502	46180613
chr1	46183387	46183811
chr1	46188464	46188621
chr1	46198068	46198307
chr1	46223515	46223970
chr1	46226272	46226410
chr1	46245004	46245164
chr1	46248215	46248417
chr1	46333577	46333825
chr1	46348162	46348375
chr1	46406423	46406617
chr1	46442340	46442836
chr1	46446815	46447218
chr1	46477390	46477780
chr1	46487881	46488093
chr1	46527974	46528399
chr1	46530884	46531042
chr1	46535192	46535391
chr1	46548025	46548303
chr1	46553664	46553803
chr1	46556846	46557053
chr1	46622547	46622815
chr1	46725217	46725551
chr1	46735848	46736023
chr1	46747789	46748030
chr1	46876081	46876448
chr1	46878204	46878528
chr1	46934969	46935170
chr1	46969289	46969467
chr1	46991115	46991383
chr1	47002322	47002480
chr1	47089354	47089640
chr1	47091487	47091853
chr1	47100216	47100386
chr1	47104930	47105071
chr1	47143739	47143955
chr1	47173892	47174117
chr1	47175419	47175611
chr1	47179202	47179479
chr1	47192895	47193247
chr1	47262863	47263081
chr1	47388802	47389128
chr1	47424450	47424735
chr1	47432488	47432648
chr1	47436506	47436733
chr1	47437910	47438036
chr1	47449985	47450204
chr1	47503908	47504137
chr1	47527694	47528054
chr1	47529575	47529887
chr1	47540346	47540531
chr1	47569912	47570103
chr1	47618926	47619168
chr1	47624482	47624825
chr1	47704160	47704552
chr1	47710422	47710866
chr1	47726275	47726617
chr1	47738682	47738899
chr1	47755533	47755691
chr1	47759978	47760145
chr1	47785651	47785834
chr1	47931495	47931718
chr1	47948173	47948379
chr1	47973136	47973301
chr1	47997689	47997945
chr1	48061229	48061472
chr1	48093751	48093993
chr1	48105283	48105470
chr1	48109487	48109769
chr1	48177172	48177347
chr1	48202216	48202449
chr1	48203368	48203650
chr1	48217044	48217175
chr1	48236904	48237154
chr1	48284788	48284931
chr1	48450487	48450702
chr1	48498147	48498743
chr1	48530812	48531010
chr1	48552534	48552725
chr1	48572715	48573000
chr1	48677399	48677601
chr1	48697140	48697381
chr1	48817594	48817811
chr1	48870719	48870900
chr1	48916226	48916871
chr1	50080974	50081457
chr1	50271963	50272264
chr1	50332991	50333809
chr1	50348726	50349016
chr1	50368472	50368881
chr1	50369936	50370165
chr1	50603752	50603879
chr1	50605528	50605788
chr1	50620663	50621243
chr1	50704026	50704430
chr1	50735422	50735676
chr1	50750070	50750344
chr1	50774810	50775161
chr1	50873458	50873891
chr1	50929451	50929730
chr1	51044898	51045217
chr1	51058781	51059021
chr1	51088545	51088824
chr1	51124740	51124883
chr1	51139563	51139816
chr1	51189395	51189813
chr1	51192262	51192490
chr1	51218675	51218879
chr1	51296837	51297160
chr1	51299333	51299557
chr1	51313633	51313821
chr1	51316127	51316303
chr1	51342018	51342196
chr1	51534981	51535354
chr1	51541421	51541570
chr1	51566365	51566558
chr1	51569307	51570010
chr1	51627717	51628028
chr1	51657594	51657760
chr1	51768968	51769373
chr1	51896867	51897241
chr1	51926263	51926455
chr1	51936607	51936824
chr1	52002265	52002676
chr1	52127459	52127760
chr1	52141964	52142156
chr1	52157736	52157898
chr1	52264600	52264765
chr1	52296254	52296609
chr1	52348716	52348952
chr1	52368384	52368582
chr1	52486246	52486405
chr1	52662728	52662947
chr1	52666410	52666683
chr1	52686236	52686508
chr1	52700953	52701208
chr1	52748124	52748530
chr1	52825937	52826174
chr1	52901493	52901662
chr1	52904931	52905164
chr1	52913693	52913853
chr1	52921525	52921886
chr1	52970131	52970438
chr1	53137857	53138072
chr1	53172780	53172987
chr1	53176841	53177041
chr1	53182091	53182382
chr1	53185715	53185932
chr1	53186657	53186783
chr1	53266140	53266337
chr1	53278258	53278652
chr1	53291682	53291852
chr1	53393270	53393649
chr1	53430361	53430678
chr1	53444673	53444842
chr1	53450395	53450542
chr1	53470180	53470405
chr1	53473543	53473737
chr1	53485487	53486311
chr1	53554078	53554208
chr1	53592830	53593015
chr1	53594188	53594336
chr1	53639292	53639506
chr1	53682114	53682463
chr1	53684305	53684484
chr1	53688785	53688961
chr1	53708245	53708372
chr1	53715583	53715770
chr1	53718536	53718670
chr1	53725549	53725729
chr1	53754634	53755012
chr1	53826503	53826629
chr1	53860874	53861287
chr1	53878538	53878909
chr1	53913705	53913943
chr1	53949069	53949334
chr1	53959708	53959996
chr1	53992139	53992432
chr1	54070100	54070455
chr1	54081691	54081984
chr1	54121623	54121877
chr1	54125765	54126000
chr1	54181784	54182071
chr1	54253515	54253673
chr1	54273591	54273749
chr1	54274552	54274681
chr1	54279657	54279794
chr1	54311062	54311351
chr1	54323316	54323469
chr1	54360502	54360728
chr1	54361444	54361579
chr1	54405268	54405402
chr1	54407681	54407875
chr1	54425324	54425530
chr1	54468779	54469007
chr1	54488156	54488511
chr1	54489257	54489779
chr1	54499542	54499722
chr1	54510820	54511022
chr1	54519788	54519945
chr1	54663804	54663980
chr1	54672015	54672440
chr1	54768200	54768402
chr1	54791909	54792217
chr1	54795122	54795429
chr1	54801217	54801641
chr1	54810460	54810804
chr1	54848149	54848337
chr1	54872058	54872207
chr1	54945070	54945488
chr1	54950655	54951082
chr1	54973223	54973405
chr1	54996321	54996744
chr1	55022010	55022382
chr1	55071581	55071773
chr1	55140499	55140879
chr1	55143745	55143995
chr1	55277508	55277882
chr1	55284846	55285192
chr1	55285929	55286114
chr1	55289805	55289933
chr1	55338186	55338423
chr1	55375720	55376011
chr1	55378587	55378898
chr1	55443764	55443936
chr1	55478776	55479195
chr1	55483562	55483784
chr1	55584616	55584795
chr1	55702165	55702390
chr1	55848969	55849288
chr1	55861234	55861398
chr1	55868006	55868206
chr1	55893197	55893513
chr1	56029445	56029673
chr1	56069830	56069965
chr1	56148585	56148748
chr1	56189974	56190194
chr1	56289372	56289523
chr1	56409115	56409421
chr1	56416634	56416914
chr1	56472074	56472390
chr1	56577198	56577491
chr1	56579666	56579872
chr1	56584857	56585314
chr1	56586180	56586306
chr1	56666294	56666457
chr1	56709212	56709614
chr1	56758192	56758480
chr1	56803660	56803834
chr1	56821021	56821325
chr1	56831902	56832258
chr1	56968323	56968546
chr1	57017808	57017975
chr1	57061522	57061663
chr1	58013365	58013514
chr1	58035638	58035803
chr1	58047290	58047623
chr1	58155457	58155634
chr1	58163023	58163295
chr1	58204433	58204592
chr1	58251493	58251932
chr1	58515800	58516240
chr1	58546616	58547059
chr1	58584584	58584719
chr1	58652485	58652941
chr1	58739883	58740378
chr1	58769273	58769584
chr1	58785132	58785620
chr1	58816255	58816470
chr1	58823499	58824072
chr1	58841588	58841740
chr1	58848832	58849238
chr1	58883358	58883517
chr1	58896784	58896911
chr1	58910041	58910182
chr1	58950950	58951206
chr1	59016607	59016733
chr1	59027491	59027705
chr1	59042160	59042301
chr1	59045229	59045378
chr1	59057677	59057871
chr1	59076602	59076825
chr1	59108117	59108279
chr1	59143145	59143313
chr1	59215889	59216117
chr1	59222092	59222290
chr1	59225301	59225467
chr1	59290149	59290532
chr1	59427303	59427515
chr1	59477379	59477559
chr1	59484272	59484451
chr1	59539978	59540148
chr1	59556957	59557115
chr1	59568203	59568476
chr1	59666219	59666459
chr1	59699211	59699563
chr1	59718045	59718355
chr1	59759378	59759807
chr1	59780073	59780218
chr1	59879634	59879858
chr1	59903227	59903450
chr1	59947369	59947650
chr1	59971423	59971781
chr1	59976895	59977147
chr1	59985984	59986129
chr1	60036097	60036259
chr1	60088729	60088941
chr1	60126846	60127040
chr1	60130023	60130211
chr1	60156922	60157198
chr1	60281396	60281905
chr1	60354056	60354232
chr1	60425587	60425826
chr1	60514421	60514580
chr1	60565175	60565331
chr1	60573791	60574017
chr1	60765225	60765576
chr1	60848639	60848960
chr1	60858372	60858576
chr1	60861331	60861523
chr1	60970118	60970468
chr1	60978971	60979332
chr1	61042991	61043283
chr1	61049905	61050207
chr1	61080054	61080205
chr1	61210587	61210944
chr1	61338082	61338599
chr1	61436069	61436255
chr1	61453338	61453710
chr1	61467939	61468169
chr1	61588643	61588962
chr1	61641798	61642022
chr1	61659206	61659408
chr1	61837918	61838044
chr1	61842959	61843195
chr1	61852162	61852482
chr1	61853702	61853836
chr1	61921568	61921752
chr1	61950511	61950705
chr1	62070441	62070699
chr1	62082818	62083097
chr1	62111139	62111349
chr1	62131161	62131396
chr1	62135812	62136011
chr1	62144287	62144540
chr1	62175588	62176022
chr1	62210281	62210440
chr1	62294297	62294501
chr1	62391418	62391697
chr1	62407385	62407756
chr1	62434338	62434508
chr1	62508222	62508499
chr1	62530636	62530822
chr1	62732497	62732645
chr1	62746485	62746875
chr1	62841653	62841957
chr1	62849159	62849330
chr1	62906490	62906651
chr1	62912077	62912304
chr1	62926813	62927027
chr1	62963270	62963537
chr1	62989572	62989776
chr1	63004899	63005254
chr1	63063483	63063670
chr1	63103803	63103936
chr1	63149077	63149349
chr1	63189842	63190059
chr1	63229409	63229545
chr1	63317016	63317233
chr1	63327665	63327881
chr1	63441559	63441928
chr1	63454342	63454553
chr1	63466899	63467027
chr1	63537974	63538254
chr1	63557495	63557730
chr1	63575324	63575589
chr1	63615872	63616249
chr1	63674411	63674786
chr1	63691904	63692360
chr1	63739593	63739735
chr1	63773784	63774066
chr1	63843974	63844151
chr1	63847403	63847595
chr1	63904999	63905232
chr1	63915149	63915493
chr1	63917968	63918162
chr1	63920866	63921181
chr1	63924702	63924886
chr1	63935195	63935501
chr1	64115666	64115858
chr1	64137088	64137413
chr1	64164069	64164334
chr1	64230505	64230631
chr1	64240323	64240457
chr1	64242960	64243345
chr1	64246260	64246802
chr1	64252161	64252299
chr1	64269123	64269487
chr1	64378840	64379076
chr1	64396871	64397077
chr1	64404161	64404363
chr1	64470066	64470265
chr1	64487140	64487388
chr1	64500048	64500200
chr1	64553384	64553582
chr1	64584528	64584790
chr1	64654615	64654749
chr1	64663808	64663971
chr1	64675855	64676006
chr1	64686773	64687116
chr1	64744471	64744783
chr1	64824128	64824558
chr1	64834197	64834355
chr1	64861675	64861911
chr1	64864070	64864383
chr1	64898220	64898761
chr1	64969570	64969911
chr1	65020811	65021053
chr1	65041578	65041737
chr1	65059894	65060424
chr1	65063092	65063363
chr1	65075383	65075765
chr1	65209296	65209572
chr1	65215602	65215933
chr1	65234131	65234293
chr1	65235895	65236336
chr1	65269775	65269961
chr1	65306569	65306732
chr1	65431165	65431487
chr1	65459438	65459670
chr1	65581153	65581432
chr1	65687601	65688028
chr1	65694000	65694151
chr1	65696855	65697006
chr1	65717868	65718313
chr1	65948936	65949255
chr1	65958794	65959326
chr1	66242001	66243086
chr1	66253276	66254038
chr1	66265954	66266149
chr1	66271315	66271583
chr1	66282332	66282647
chr1	66294874	66295304
chr1	66324042	66324224
chr1	66343927	66344241
chr1	66350027	66350532
chr1	66374765	66375343
chr1	66436378	66436685
chr1	66443806	66444051
chr1	66446084	66446786
chr1	66452302	66452568
chr1	66503679	66504213
chr1	66563570	66563751
chr1	66607587	66607778
chr1	66711494	66711721
chr1	66726023	66726421
chr1	66733421	66733775
chr1	66765050	66765449
chr1	66876748	66876968
chr1	66913978	66914107
chr1	66996049	66996433
chr1	67144820	67145064
chr1	67149134	67149532
chr1	67211669	67211919
chr1	67213289	67213457
chr1	67214453	67214673
chr1	67233990	67234346
chr1	67347648	67348107
chr1	67489669	67489991
chr1	67500396	67500782
chr1	67524248	67524514
chr1	67531632	67531760
chr1	67532435	67532725
chr1	67535410	67535752
chr1	67561699	67562049
chr1	67648736	67649070
chr1	67677065	67677204
chr1	67686497	67686944
chr1	67700834	67700981
chr1	67725008	67725134
chr1	67749699	67749936
chr1	67760169	67760653
chr1	67766128	67766476
chr1	67771341	67771552
chr1	67850053	67850767
chr1	67853649	67854082
chr1	68010054	68010476
chr1	68057731	68058314
chr1	68111741	68112190
chr1	68116657	68117035
chr1	68120194	68120661
chr1	68150488	68150693
chr1	68162901	68163089
chr1	68194959	68195108
chr1	68321088	68321477
chr1	68342600	68343160
chr1	68346238	68346503
chr1	68378383	68378533
chr1	68383127	68383351
chr1	68384450	68385111
chr1	68443118	68443374
chr1	68470447	68470720
chr1	68496030	68496188
chr1	68551328	68551817
chr1	68570916	68571122
chr1	68590171	68590793
chr1	68600040	68600455
chr1	68655198	68655368
chr1	68751839	68752006
chr1	68758948	68759139
chr1	68782985	68783209
chr1	68819507	68819852
chr1	68974628	68974798
chr1	69016563	69016754
chr1	69073284	69073473
chr1	69084831	69084989
chr1	69175204	69175424
chr1	69305638	69305918
chr1	69643759	69643885
chr1	69700825	69701132
chr1	69737538	69737962
chr1	70034446	70034763
chr1	70112963	70113136
chr1	70132952	70133455
chr1	70196457	70196619
chr1	70315021	70315224
chr1	70319874	70320021
chr1	70327395	70327531
chr1	70436685	70436870
chr1	70487838	70488235
chr1	70510003	70510399
chr1	70528838	70529045
chr1	70617846	70618003
chr1	70685391	70685589
chr1	70745283	70745409
chr1	70896310	70896443
chr1	70963535	70963692
chr1	71050017	71050338
chr1	71094000	71094233
chr1	71196820	71196984
chr1	71521777	71521953
chr1	72037847	72038033
chr1	73675061	73675187
chr1	73998416	73998643
chr1	74469005	74469308
chr1	74504213	74504448
chr1	74689865	74690203
chr1	74733800	74734016
chr1	74771898	74772259
chr1	74775822	74775985
chr1	74883997	74884160
chr1	74949444	74949626
chr1	75053287	75053498
chr1	75203705	75204065
chr1	75214121	75214275
chr1	75233392	75233685
chr1	75265743	75266039
chr1	75423822	75423986
chr1	75632376	75632718
chr1	75640270	75640417
chr1	75696127	75696262
chr1	75764416	75764595
chr1	75908592	75909033
chr1	75991571	75991932
chr1	76035158	76035372
chr1	76095906	76096078
chr1	76140363	76140534
chr1	76154088	76155029
chr1	76238064	76238415
chr1	76254224	76254842
chr1	76289431	76289826
chr1	76331006	76331327
chr1	76343872	76344042
chr1	76690851	76691094
chr1	76741002	76741159
chr1	76900962	76901508
chr1	76998583	76999048
chr1	77031309	77031573
chr1	77084608	77084852
chr1	77126100	77126589
[truncated: 49,689 more rows]
