# Supplementary material for: Cohesin-mediated loop anchors confine the locations of human replication origins
Source: Nature. 2022 Jun 8;606(7915):812–9. doi: 10.1038/s41586-022-04803-0 (PMC9217744; doi:10.1038/s41586-022-04803-0)
Supplement: Supplementary file 3 — This zipped file contains Supplementary Tables 1–19 (see Supplementary Information for full descriptions). [file 41586_2022_4803_MOESM3_ESM.zip › Supplementary Table 14.xlsx]

## Sheet: layout
Supplementary Table 14. Six classes of TAD/subTAD boundaries stratified by CTCF+cohesin co-occupancy and CTCF motif orientation genome-wide from Rao et al. 2017 Hi-C in the untreated HCT116 Rad21-mAID cell line
in situ Hi-C on untreated HCT116 Rad21-mAID with MboI
hg38 build
Total boundaries split into 6 classes based on presence/absence of CTCF+cohesin peaks and CTCF motifs (1 class per sheet, 6 total)
2nd column - boundary location, 3rd column - start coordinate (boundary - 100kb), 4th column - end coordinate (boundary + 100kb)
	# autosomal boundaries	# chrX boundaries
class 1: 2+ intersecting CTCF+cohesin, complex CTCF motifs, Dot	3706	94
class 2: 1+ intersecting CTCF+cohesin, tandem+single CTCF motifs, Dot	1387	60
class 3: 0 intersecting CTCF+cohesin, Dot	127	20
class 4: 2+ intersecting CTCF+cohesin, complex CTCF motifs, Dotless	103	3
class 5: 1+ intersecting CTCF+cohesin, tandem+single CTCF motifs, Dotless	350	25
class 6: 0 intersecting CTCF+cohesin, Dotless	511	103

## Sheet: class 1
class 1: 2+ intersecting CTCF+cohesin, complex CTCF motifs, Dot
chromosome	boundary location	start	end
chrX	10160000	10060000	10260000
chrX	13740000	13640000	13840000
chrX	13500000	13400000	13600000
chrX	15270000	15170000	15370000
chrX	16780000	16680000	16880000
chrX	17740000	17640000	17840000
chrX	19340000	19240000	19440000
chrX	19540000	19440000	19640000
chrX	20510000	20410000	20610000
chrX	23640000	23540000	23740000
chrX	30550000	30450000	30650000
chrX	43800000	43700000	43900000
chrX	47130000	47030000	47230000
chrX	56740000	56640000	56840000
chrX	65490000	65390000	65590000
chrX	100600000	100500000	100700000
chrX	108080000	107980000	108180000
chrX	110420000	110320000	110520000
chrX	120780000	120680000	120880000
chrX	131760000	131660000	131860000
chrX	153710000	153610000	153810000
chrX	152740000	152640000	152840000
chrX	152870000	152770000	152970000
chrX	17100000	17000000	17200000
chrX	120470000	120370000	120570000
chrX	135120000	135020000	135220000
chrX	11140000	11040000	11240000
chrX	12910000	12810000	13010000
chrX	13640000	13540000	13740000
chrX	18380000	18280000	18480000
chrX	18920000	18820000	19020000
chrX	24280000	24180000	24380000
chrX	37850000	37750000	37950000
chrX	41260000	41160000	41360000
chrX	43550000	43450000	43650000
chrX	49870000	49770000	49970000
chrX	68720000	68620000	68820000
chrX	71990000	71890000	72090000
chrX	102870000	102770000	102970000
chrX	103200000	103100000	103300000
chrX	103830000	103730000	103930000
chrX	106410000	106310000	106510000
chrX	106830000	106730000	106930000
chrX	108580000	108480000	108680000
chrX	119090000	118990000	119190000
chrX	118590000	118490000	118690000
chrX	118830000	118730000	118930000
chrX	130060000	129960000	130160000
chrX	130930000	130830000	131030000
chrX	132680000	132580000	132780000
chrX	135630000	135530000	135730000
chrX	136940000	136840000	137040000
chrX	136700000	136600000	136800000
chrX	150740000	150640000	150840000
chrX	151710000	151610000	151810000
chrX	152930000	152830000	153030000
chrX	153530000	153430000	153630000
chrX	154130000	154030000	154230000
chrX	154580000	154480000	154680000
chrX	19020000	18920000	19120000
chrX	47540000	47440000	47640000
chrX	48050000	47950000	48150000
chrX	49760000	49660000	49860000
chrX	68500000	68400000	68600000
chrX	70720000	70620000	70820000
chrX	100820000	100720000	100920000
chrX	106980000	106880000	107080000
chrX	109900000	109800000	110000000
chrX	151100000	151000000	151200000
chrX	153970000	153870000	154070000
chrX	11790000	11690000	11890000
chrX	14050000	13950000	14150000
chrX	50600000	50500000	50700000
chrX	104060000	103960000	104160000
chrX	105980000	105880000	106080000
chrX	133740000	133640000	133840000
chrX	55200000	55100000	55300000
chrX	119460000	119360000	119560000
chrX	104200000	104100000	104300000
chrX	1200000	1100000	1300000
chrX	3640000	3540000	3740000
chrX	15680000	15580000	15780000
chrX	16440000	16340000	16540000
chrX	27600000	27500000	27700000
chrX	47770000	47670000	47870000
chrX	48910000	48810000	49010000
chrX	54810000	54710000	54910000
chrX	64860000	64760000	64960000
chrX	72190000	72090000	72290000
chrX	109460000	109360000	109560000
chrX	134350000	134250000	134450000
chrX	23340000	23240000	23440000
chrX	39250000	39150000	39350000
chrX	133250000	133150000	133350000
chr9	107330000	107230000	107430000
chr9	4370000	4270000	4470000
chr9	5780000	5680000	5880000
chr9	12660000	12560000	12760000
chr9	19010000	18910000	19110000
chr9	19480000	19380000	19580000
chr9	21130000	21030000	21230000
chr9	22260000	22160000	22360000
chr9	33010000	32910000	33110000
chr9	33290000	33190000	33390000
chr9	34340000	34240000	34440000
chr9	34660000	34560000	34760000
chr9	35990000	35890000	36090000
chr9	35740000	35640000	35840000
chr9	37430000	37330000	37530000
chr9	70630000	70530000	70730000
chr9	71810000	71710000	71910000
chr9	72840000	72740000	72940000
chr9	74710000	74610000	74810000
chr9	76730000	76630000	76830000
chr9	76370000	76270000	76470000
chr9	83590000	83490000	83690000
chr9	85790000	85690000	85890000
chr9	90890000	90790000	90990000
chr9	92060000	91960000	92160000
chr9	91720000	91620000	91820000
chr9	93600000	93500000	93700000
chr9	96320000	96220000	96420000
chr9	97650000	97550000	97750000
chr9	97390000	97290000	97490000
chr9	98040000	97940000	98140000
chr9	99140000	99040000	99240000
chr9	100600000	100500000	100700000
chr9	101400000	101300000	101500000
chr9	104750000	104650000	104850000
chr9	108830000	108730000	108930000
chr9	109530000	109430000	109630000
chr9	113120000	113020000	113220000
chr9	114350000	114250000	114450000
chr9	116700000	116600000	116800000
chr9	122050000	121950000	122150000
chr9	124400000	124300000	124500000
chr9	128140000	128040000	128240000
chr9	129810000	129710000	129910000
chr9	131090000	130990000	131190000
chr9	131510000	131410000	131610000
chr9	133000000	132900000	133100000
chr9	134140000	134040000	134240000
chr9	136310000	136210000	136410000
chr9	71230000	71130000	71330000
chr9	73200000	73100000	73300000
chr9	87680000	87580000	87780000
chr9	101590000	101490000	101690000
chr9	78350000	78250000	78450000
chr9	126620000	126520000	126720000
chr9	110260000	110160000	110360000
chr9	129090000	128990000	129190000
chr9	134670000	134570000	134770000
chr9	6320000	6220000	6420000
chr9	14430000	14330000	14530000
chr9	21520000	21420000	21620000
chr9	21820000	21720000	21920000
chr9	27310000	27210000	27410000
chr9	32580000	32480000	32680000
chr9	33770000	33670000	33870000
chr9	33920000	33820000	34020000
chr9	35090000	34990000	35190000
chr9	36360000	36260000	36460000
chr9	36770000	36670000	36870000
chr9	72260000	72160000	72360000
chr9	83940000	83840000	84040000
chr9	88590000	88490000	88690000
chr9	90130000	90030000	90230000
chr9	92670000	92570000	92770000
chr9	94000000	93900000	94100000
chr9	97910000	97810000	98010000
chr9	98280000	98180000	98380000
chr9	98800000	98700000	98900000
chr9	100020000	99920000	100120000
chr9	105450000	105350000	105550000
chr9	107440000	107340000	107540000
chr9	110200000	110100000	110300000
chr9	111710000	111610000	111810000
chr9	112080000	111980000	112180000
chr9	113680000	113580000	113780000
chr9	113430000	113330000	113530000
chr9	114680000	114580000	114780000
chr9	115570000	115470000	115670000
chr9	116570000	116470000	116670000
chr9	121500000	121400000	121600000
chr9	123380000	123280000	123480000
chr9	124060000	123960000	124160000
chr9	124860000	124760000	124960000
chr9	125380000	125280000	125480000
chr9	127430000	127330000	127530000
chr9	127590000	127490000	127690000
chr9	127920000	127820000	128020000
chr9	129610000	129510000	129710000
chr9	130430000	130330000	130530000
chr9	130700000	130600000	130800000
chr9	131340000	131240000	131440000
chr9	132270000	132170000	132370000
chr9	131750000	131650000	131850000
chr9	133350000	133250000	133450000
chr9	136740000	136640000	136840000
chr9	137280000	137180000	137380000
chr9	4690000	4590000	4790000
chr9	6060000	5960000	6160000
chr9	32360000	32260000	32460000
chr9	33560000	33460000	33660000
chr9	34990000	34890000	35090000
chr9	35910000	35810000	36010000
chr9	36590000	36490000	36690000
chr9	36980000	36880000	37080000
chr9	69040000	68940000	69140000
chr9	69940000	69840000	70040000
chr9	78430000	78330000	78530000
chr9	89560000	89460000	89660000
chr9	92480000	92380000	92580000
chr9	105160000	105060000	105260000
chr9	105250000	105150000	105350000
chr9	109420000	109320000	109520000
chr9	109870000	109770000	109970000
chr9	110620000	110520000	110720000
chr9	113580000	113480000	113680000
chr9	114060000	113960000	114160000
chr9	122370000	122270000	122470000
chr9	126260000	126160000	126360000
chr9	126480000	126380000	126580000
chr9	130090000	129990000	130190000
chr9	133740000	133640000	133840000
chr9	134450000	134350000	134550000
chr9	137040000	136940000	137140000
chr9	1020000	920000	1120000
chr9	75120000	75020000	75220000
chr9	112840000	112740000	112940000
chr9	135920000	135820000	136020000
chr9	94540000	94440000	94640000
chr9	84370000	84270000	84470000
chr9	15150000	15050000	15250000
chr9	16180000	16080000	16280000
chr9	77440000	77340000	77540000
chr9	85430000	85330000	85530000
chr9	95180000	95080000	95280000
chr9	112380000	112280000	112480000
chr9	116140000	116040000	116240000
chr9	135060000	134960000	135160000
chr9	38410000	38310000	38510000
chr9	83310000	83210000	83410000
chr8	9840000	9740000	9940000
chr8	13030000	12930000	13130000
chr8	16740000	16640000	16840000
chr8	17970000	17870000	18070000
chr8	20170000	20070000	20270000
chr8	21940000	21840000	22040000
chr8	23040000	22940000	23140000
chr8	23450000	23350000	23550000
chr8	25110000	25010000	25210000
chr8	26660000	26560000	26760000
chr8	27270000	27170000	27370000
chr8	27790000	27690000	27890000
chr8	27610000	27510000	27710000
chr8	28420000	28320000	28520000
chr8	30590000	30490000	30690000
chr8	30150000	30050000	30250000
chr8	31210000	31110000	31310000
chr8	37740000	37640000	37840000
chr8	38770000	38670000	38870000
chr8	41530000	41430000	41630000
chr8	41640000	41540000	41740000
chr8	48970000	48870000	49070000
chr8	54170000	54070000	54270000
chr8	60160000	60060000	60260000
chr8	63350000	63250000	63450000
chr8	63170000	63070000	63270000
chr8	65590000	65490000	65690000
chr8	69590000	69490000	69690000
chr8	72250000	72150000	72350000
chr8	72930000	72830000	73030000
chr8	78660000	78560000	78760000
chr8	81930000	81830000	82030000
chr8	91110000	91010000	91210000
chr8	93650000	93550000	93750000
chr8	95280000	95180000	95380000
chr8	98500000	98400000	98600000
chr8	100130000	100030000	100230000
chr8	101310000	101210000	101410000
chr8	105760000	105660000	105860000
chr8	119770000	119670000	119870000
chr8	122620000	122520000	122720000
chr8	124490000	124390000	124590000
chr8	126820000	126720000	126920000
chr8	127720000	127620000	127820000
chr8	129750000	129650000	129850000
chr8	130730000	130630000	130830000
chr8	132480000	132380000	132580000
chr8	133480000	133380000	133580000
chr8	140430000	140330000	140530000
chr8	141390000	141290000	141490000
chr8	141200000	141100000	141300000
chr8	141480000	141380000	141580000
chr8	143270000	143170000	143370000
chr8	143770000	143670000	143870000
chr8	143960000	143860000	144060000
chr8	144290000	144190000	144390000
chr8	60400000	60300000	60500000
chr8	74350000	74250000	74450000
chr8	74930000	74830000	75030000
chr8	75280000	75180000	75380000
chr8	78450000	78350000	78550000
chr8	86050000	85950000	86150000
chr8	86820000	86720000	86920000
chr8	89700000	89600000	89800000
chr8	98120000	98020000	98220000
chr8	120940000	120840000	121040000
chr8	125700000	125600000	125800000
chr8	129900000	129800000	130000000
chr8	20440000	20340000	20540000
chr8	40220000	40120000	40320000
chr8	1690000	1590000	1790000
chr8	9020000	8920000	9120000
chr8	12870000	12770000	12970000
chr8	16790000	16690000	16890000
chr8	19350000	19250000	19450000
chr8	18880000	18780000	18980000
chr8	20380000	20280000	20480000
chr8	22170000	22070000	22270000
chr8	22600000	22500000	22700000
chr8	26370000	26270000	26470000
chr8	28760000	28660000	28860000
chr8	32530000	32430000	32630000
chr8	32320000	32220000	32420000
chr8	38170000	38070000	38270000
chr8	41930000	41830000	42030000
chr8	42680000	42580000	42780000
chr8	43080000	42980000	43180000
chr8	52960000	52860000	53060000
chr8	58690000	58590000	58790000
chr8	65720000	65620000	65820000
chr8	66430000	66330000	66530000
chr8	71800000	71700000	71900000
chr8	73650000	73550000	73750000
chr8	80040000	79940000	80140000
chr8	80590000	80490000	80690000
chr8	80990000	80890000	81090000
chr8	85110000	85010000	85210000
chr8	85290000	85190000	85390000
chr8	87580000	87480000	87680000
chr8	89990000	89890000	90090000
chr8	93990000	93890000	94090000
chr8	96280000	96180000	96380000
chr8	97570000	97470000	97670000
chr8	104770000	104670000	104870000
chr8	109710000	109610000	109810000
chr8	109340000	109240000	109440000
chr8	119440000	119340000	119540000
chr8	120450000	120350000	120550000
chr8	123260000	123160000	123360000
chr8	123770000	123670000	123870000
chr8	125890000	125790000	125990000
chr8	126300000	126200000	126400000
chr8	139640000	139540000	139740000
chr8	139380000	139280000	139480000
chr8	140650000	140550000	140750000
chr8	141080000	140980000	141180000
chr8	142510000	142410000	142610000
chr8	142620000	142520000	142720000
chr8	142730000	142630000	142830000
chr8	143100000	143000000	143200000
chr8	143580000	143480000	143680000
chr8	2070000	1970000	2170000
chr8	8740000	8640000	8840000
chr8	10850000	10750000	10950000
chr8	11580000	11480000	11680000
chr8	11750000	11650000	11850000
chr8	17700000	17600000	17800000
chr8	22940000	22840000	23040000
chr8	25510000	25410000	25610000
chr8	26550000	26450000	26650000
chr8	27440000	27340000	27540000
chr8	28050000	27950000	28150000
chr8	29090000	28990000	29190000
chr8	38410000	38310000	38510000
chr8	41370000	41270000	41470000
chr8	52030000	51930000	52130000
chr8	66030000	65930000	66130000
chr8	90960000	90860000	91060000
chr8	94760000	94660000	94860000
chr8	100220000	100120000	100320000
chr8	100840000	100740000	100940000
chr8	101640000	101540000	101740000
chr8	106660000	106560000	106760000
chr8	121630000	121530000	121730000
chr8	130860000	130760000	130960000
chr8	139730000	139630000	139830000
chr8	143370000	143270000	143470000
chr8	144110000	144010000	144210000
chr8	144540000	144440000	144640000
chr8	144650000	144550000	144750000
chr8	10400000	10300000	10500000
chr8	23750000	23650000	23850000
chr8	52530000	52430000	52630000
chr8	54490000	54390000	54590000
chr8	56150000	56050000	56250000
chr8	79620000	79520000	79720000
chr8	91410000	91310000	91510000
chr8	107780000	107680000	107880000
chr8	132160000	132060000	132260000
chr8	138700000	138600000	138800000
chr8	61130000	61030000	61230000
chr8	24250000	24150000	24350000
chr8	24440000	24340000	24540000
chr8	54670000	54570000	54770000
chr8	61760000	61660000	61860000
chr8	78950000	78850000	79050000
chr8	90580000	90480000	90680000
chr8	95810000	95710000	95910000
chr8	99380000	99280000	99480000
chr8	104260000	104160000	104360000
chr8	118690000	118590000	118790000
chr8	119090000	118990000	119190000
chr8	121850000	121750000	121950000
chr8	126550000	126450000	126650000
chr8	142100000	142000000	142200000
chr8	24890000	24790000	24990000
chr8	47220000	47120000	47320000
chr8	56520000	56420000	56620000
chr8	57380000	57280000	57480000
chr8	99840000	99740000	99940000
chr8	102590000	102490000	102690000
chr8	107870000	107770000	107970000
chr8	139000000	138900000	139100000
chr7	1550000	1450000	1650000
chr7	4750000	4650000	4850000
chr7	5810000	5710000	5910000
chr7	8360000	8260000	8460000
chr7	11380000	11280000	11480000
chr7	14700000	14600000	14800000
chr7	16630000	16530000	16730000
chr7	19680000	19580000	19780000
chr7	22070000	21970000	22170000
chr7	22510000	22410000	22610000
chr7	23540000	23440000	23640000
chr7	25850000	25750000	25950000
chr7	28150000	28050000	28250000
chr7	29600000	29500000	29700000
chr7	30620000	30520000	30720000
chr7	30770000	30670000	30870000
chr7	32480000	32380000	32580000
chr7	34090000	33990000	34190000
chr7	33960000	33860000	34060000
chr7	36400000	36300000	36500000
chr7	38370000	38270000	38470000
chr7	40170000	40070000	40270000
chr7	45150000	45050000	45250000
chr7	72800000	72700000	72900000
chr7	76030000	75930000	76130000
chr7	76150000	76050000	76250000
chr7	76390000	76290000	76490000
chr7	80040000	79940000	80140000
chr7	82740000	82640000	82840000
chr7	88210000	88110000	88310000
chr7	90460000	90360000	90560000
chr7	91040000	90940000	91140000
chr7	93200000	93100000	93300000
chr7	94270000	94170000	94370000
chr7	95710000	95610000	95810000
chr7	98010000	97910000	98110000
chr7	98220000	98120000	98320000
chr7	99440000	99340000	99540000
chr7	101300000	101200000	101400000
chr7	100880000	100780000	100980000
chr7	101480000	101380000	101580000
chr7	104910000	104810000	105010000
chr7	105610000	105510000	105710000
chr7	106160000	106060000	106260000
chr7	106790000	106690000	106890000
chr7	108140000	108040000	108240000
chr7	113740000	113640000	113840000
chr7	116120000	116020000	116220000
chr7	117390000	117290000	117490000
chr7	120750000	120650000	120850000
chr7	128250000	128150000	128350000
chr7	130040000	129940000	130140000
chr7	131650000	131550000	131750000
chr7	134610000	134510000	134710000
chr7	135200000	135100000	135300000
chr7	135660000	135560000	135760000
chr7	140670000	140570000	140770000
chr7	141020000	140920000	141120000
chr7	149850000	149750000	149950000
chr7	151300000	151200000	151400000
chr7	155780000	155680000	155880000
chr7	2390000	2290000	2490000
chr7	2710000	2610000	2810000
chr7	12510000	12410000	12610000
chr7	13270000	13170000	13370000
chr7	16080000	15980000	16180000
chr7	78030000	77930000	78130000
chr7	81480000	81380000	81580000
chr7	85020000	84920000	85120000
chr7	85860000	85760000	85960000
chr7	111730000	111630000	111830000
chr7	112510000	112410000	112610000
chr7	157380000	157280000	157480000
chr7	158380000	158280000	158480000
chr7	30980000	30880000	31080000
chr7	128340000	128240000	128440000
chr7	150990000	150890000	151090000
chr7	155540000	155440000	155640000
chr7	16940000	16840000	17040000
chr7	55260000	55160000	55360000
chr7	121100000	121000000	121200000
chr7	5140000	5040000	5240000
chr7	5490000	5390000	5590000
chr7	21250000	21150000	21350000
chr7	23090000	22990000	23190000
chr7	26680000	26580000	26780000
chr7	28260000	28160000	28360000
chr7	30110000	30010000	30210000
chr7	31100000	31000000	31200000
chr7	31740000	31640000	31840000
chr7	32200000	32100000	32300000
chr7	33160000	33060000	33260000
chr7	33810000	33710000	33910000
chr7	37210000	37110000	37310000
chr7	38710000	38610000	38810000
chr7	39530000	39430000	39630000
chr7	42890000	42790000	42990000
chr7	43490000	43390000	43590000
chr7	44560000	44460000	44660000
chr7	45870000	45770000	45970000
chr7	47240000	47140000	47340000
chr7	47880000	47780000	47980000
chr7	50430000	50330000	50530000
chr7	51410000	51310000	51510000
chr7	67020000	66920000	67120000
chr7	73730000	73630000	73830000
chr7	73520000	73420000	73620000
chr7	73860000	73760000	73960000
chr7	74020000	73920000	74120000
chr7	74400000	74300000	74500000
chr7	74200000	74100000	74300000
chr7	80680000	80580000	80780000
chr7	82020000	81920000	82120000
chr7	83370000	83270000	83470000
chr7	87460000	87360000	87560000
chr7	92500000	92400000	92600000
chr7	95490000	95390000	95590000
chr7	95890000	95790000	95990000
chr7	97050000	96950000	97150000
chr7	97180000	97080000	97280000
chr7	98420000	98320000	98520000
chr7	100410000	100310000	100510000
chr7	100090000	99990000	100190000
chr7	99990000	99890000	100090000
chr7	100350000	100250000	100450000
chr7	102260000	102160000	102360000
chr7	103450000	103350000	103550000
chr7	106510000	106410000	106610000
chr7	107170000	107070000	107270000
chr7	112960000	112860000	113060000
chr7	113440000	113340000	113540000
chr7	116240000	116140000	116340000
chr7	127690000	127590000	127790000
chr7	128430000	128330000	128530000
chr7	128910000	128810000	129010000
chr7	129190000	129090000	129290000
chr7	130840000	130740000	130940000
chr7	132680000	132580000	132780000
chr7	135360000	135260000	135460000
chr7	138020000	137920000	138120000
chr7	139600000	139500000	139700000
chr7	140030000	139930000	140130000
chr7	142850000	142750000	142950000
chr7	143000000	142900000	143100000
chr7	143220000	143120000	143320000
chr7	144360000	144260000	144460000
chr7	148250000	148150000	148350000
chr7	148480000	148380000	148580000
chr7	148990000	148890000	149090000
chr7	151780000	151680000	151880000
chr7	1160000	1060000	1260000
chr7	6590000	6490000	6690000
chr7	8210000	8110000	8310000
chr7	18340000	18240000	18440000
chr7	26370000	26270000	26470000
chr7	29110000	29010000	29210000
chr7	35910000	35810000	36010000
chr7	38170000	38070000	38270000
chr7	45000000	44900000	45100000
chr7	75810000	75710000	75910000
chr7	77090000	76990000	77190000
chr7	80470000	80370000	80570000
chr7	83940000	83840000	84040000
chr7	90650000	90550000	90750000
chr7	94420000	94320000	94520000
chr7	98730000	98630000	98830000
chr7	100600000	100500000	100700000
chr7	101070000	100970000	101170000
chr7	116340000	116240000	116440000
chr7	117720000	117620000	117820000
chr7	128550000	128450000	128650000
chr7	129320000	129220000	129420000
chr7	149630000	149530000	149730000
chr7	150420000	150320000	150520000
chr7	151120000	151020000	151220000
chr7	151490000	151390000	151590000
chr7	76600000	76500000	76700000
chr7	86890000	86790000	86990000
chr7	91830000	91730000	91930000
chr7	108580000	108480000	108680000
chr7	122020000	121920000	122120000
chr7	123530000	123430000	123630000
chr7	134400000	134300000	134500000
chr7	137590000	137490000	137690000
chr7	75050000	74950000	75150000
chr7	92100000	92000000	92200000
chr7	123160000	123060000	123260000
chr7	139100000	139000000	139200000
chr7	18590000	18490000	18690000
chr7	24720000	24620000	24820000
chr7	37880000	37780000	37980000
chr7	79240000	79140000	79340000
chr7	104160000	104060000	104260000
chr7	127370000	127270000	127470000
chr7	19100000	19000000	19200000
chr7	22730000	22630000	22830000
chr7	27610000	27510000	27710000
chr7	50660000	50560000	50760000
chr7	119220000	119120000	119320000
chr7	126900000	126800000	127000000
chr7	132310000	132210000	132410000
chr6	33150000	33050000	33250000
chr6	2720000	2620000	2820000
chr6	8080000	7980000	8180000
chr6	10450000	10350000	10550000
chr6	11560000	11460000	11660000
chr6	14120000	14020000	14220000
chr6	15630000	15530000	15730000
chr6	16240000	16140000	16340000
chr6	20090000	19990000	20190000
chr6	20550000	20450000	20650000
chr6	24390000	24290000	24490000
chr6	26010000	25910000	26110000
chr6	27870000	27770000	27970000
chr6	30350000	30250000	30450000
chr6	29640000	29540000	29740000
chr6	30450000	30350000	30550000
chr6	31640000	31540000	31740000
chr6	31490000	31390000	31590000
chr6	32870000	32770000	32970000
chr6	33280000	33180000	33380000
chr6	33710000	33610000	33810000
chr6	34160000	34060000	34260000
chr6	35490000	35390000	35590000
chr6	35250000	35150000	35350000
chr6	36390000	36290000	36490000
chr6	37290000	37190000	37390000
chr6	41060000	40960000	41160000
chr6	41730000	41630000	41830000
chr6	41340000	41240000	41440000
chr6	44360000	44260000	44460000
chr6	43580000	43480000	43680000
chr6	45990000	45890000	46090000
chr6	47050000	46950000	47150000
chr6	47760000	47660000	47860000
chr6	52080000	51980000	52180000
chr6	53750000	53650000	53850000
chr6	53960000	53860000	54060000
chr6	56310000	56210000	56410000
chr6	71370000	71270000	71470000
chr6	73730000	73630000	73830000
chr6	75230000	75130000	75330000
chr6	83570000	83470000	83670000
chr6	84280000	84180000	84380000
chr6	87040000	86940000	87140000
chr6	97060000	96960000	97160000
chr6	99270000	99170000	99370000
chr6	106320000	106220000	106420000
chr6	107910000	107810000	108010000
chr6	110440000	110340000	110540000
chr6	112110000	112010000	112210000
chr6	113940000	113840000	114040000
chr6	116860000	116760000	116960000
chr6	119120000	119020000	119220000
chr6	123750000	123650000	123850000
chr6	125770000	125670000	125870000
chr6	127550000	127450000	127650000
chr6	127710000	127610000	127810000
chr6	129400000	129300000	129500000
chr6	130040000	129940000	130140000
chr6	131630000	131530000	131730000
chr6	132500000	132400000	132600000
chr6	132810000	132710000	132910000
chr6	134120000	134020000	134220000
chr6	135440000	135340000	135540000
chr6	136570000	136470000	136670000
chr6	137050000	136950000	137150000
chr6	138000000	137900000	138100000
chr6	137670000	137570000	137770000
chr6	138100000	138000000	138200000
chr6	139370000	139270000	139470000
chr6	142130000	142030000	142230000
chr6	142440000	142340000	142540000
chr6	144540000	144440000	144640000
chr6	148500000	148400000	148600000
chr6	149030000	148930000	149130000
chr6	151440000	151340000	151540000
chr6	152710000	152610000	152810000
chr6	155300000	155200000	155400000
chr6	157230000	157130000	157330000
chr6	159140000	159040000	159240000
chr6	166130000	166030000	166230000
chr6	167160000	167060000	167260000
chr6	168120000	168020000	168220000
chr6	27100000	27000000	27200000
chr6	33430000	33330000	33530000
chr6	44460000	44360000	44560000
chr6	79920000	79820000	80020000
chr6	111680000	111580000	111780000
chr6	122390000	122290000	122490000
chr6	127300000	127200000	127400000
chr6	129580000	129480000	129680000
chr6	161390000	161290000	161490000
chr6	167920000	167820000	168020000
chr6	73820000	73720000	73920000
chr6	116760000	116660000	116860000
chr6	127190000	127090000	127290000
chr6	136350000	136250000	136450000
chr6	36750000	36650000	36850000
chr6	117330000	117230000	117430000
chr6	149930000	149830000	150030000
chr6	3090000	2990000	3190000
chr6	3260000	3160000	3360000
chr6	4250000	4150000	4350000
chr6	4170000	4070000	4270000
chr6	7680000	7580000	7780000
chr6	10870000	10770000	10970000
chr6	12620000	12520000	12720000
chr6	16320000	16220000	16420000
chr6	17120000	17020000	17220000
chr6	16500000	16400000	16600000
chr6	17590000	17490000	17690000
chr6	24790000	24690000	24890000
chr6	26180000	26080000	26280000
chr6	26590000	26490000	26690000
chr6	30200000	30100000	30300000
chr6	30060000	29960000	30160000
chr6	30730000	30630000	30830000
chr6	31130000	31030000	31230000
chr6	30570000	30470000	30670000
chr6	30820000	30720000	30920000
chr6	31390000	31290000	31490000
chr6	32170000	32070000	32270000
chr6	33560000	33460000	33660000
chr6	36590000	36490000	36690000
chr6	37470000	37370000	37570000
chr6	37700000	37600000	37800000
chr6	38070000	37970000	38170000
chr6	39330000	39230000	39430000
chr6	40310000	40210000	40410000
chr6	39930000	39830000	40030000
chr6	42050000	41950000	42150000
chr6	43190000	43090000	43290000
chr6	42890000	42790000	42990000
chr6	42210000	42110000	42310000
chr6	49430000	49330000	49530000
chr6	52250000	52150000	52350000
chr6	73640000	73540000	73740000
chr6	83060000	82960000	83160000
chr6	85330000	85230000	85430000
chr6	99840000	99740000	99940000
chr6	99410000	99310000	99510000
chr6	100100000	100000000	100200000
chr6	105070000	104970000	105170000
chr6	105420000	105320000	105520000
chr6	107670000	107570000	107770000
chr6	108520000	108420000	108620000
chr6	112170000	112070000	112270000
chr6	128740000	128640000	128840000
chr6	130850000	130750000	130950000
chr6	131160000	131060000	131260000
chr6	131900000	131800000	132000000
chr6	133920000	133820000	134020000
chr6	133550000	133450000	133650000
chr6	138560000	138460000	138660000
chr6	138780000	138680000	138880000
chr6	138410000	138310000	138510000
chr6	142570000	142470000	142670000
chr6	144060000	143960000	144160000
chr6	148170000	148070000	148270000
chr6	150040000	149940000	150140000
chr6	150850000	150750000	150950000
chr6	152990000	152890000	153090000
chr6	158160000	158060000	158260000
chr6	157680000	157580000	157780000
chr6	158630000	158530000	158730000
chr6	159000000	158900000	159100000
chr6	159700000	159600000	159800000
chr6	160060000	159960000	160160000
chr6	167400000	167300000	167500000
chr6	3730000	3630000	3830000
chr6	7270000	7170000	7370000
chr6	27510000	27410000	27610000
chr6	30900000	30800000	31000000
chr6	32980000	32880000	33080000
chr6	34440000	34340000	34540000
chr6	36860000	36760000	36960000
chr6	40840000	40740000	40940000
chr6	42570000	42470000	42670000
chr6	44090000	43990000	44190000
chr6	45920000	45820000	46020000
chr6	46420000	46320000	46520000
chr6	49680000	49580000	49780000
chr6	53490000	53390000	53590000
chr6	56610000	56510000	56710000
chr6	72580000	72480000	72680000
chr6	83220000	83120000	83320000
chr6	108100000	108000000	108200000
chr6	108880000	108780000	108980000
chr6	111030000	110930000	111130000
chr6	114130000	114030000	114230000
chr6	121320000	121220000	121420000
chr6	130300000	130200000	130400000
chr6	132270000	132170000	132370000
chr6	160510000	160410000	160610000
chr6	165850000	165750000	165950000
chr6	168350000	168250000	168450000
chr6	5430000	5330000	5530000
chr6	6620000	6520000	6720000
chr6	13320000	13220000	13420000
chr6	28990000	28890000	29090000
chr6	38820000	38720000	38920000
chr6	50070000	49970000	50170000
chr6	72370000	72270000	72470000
chr6	118610000	118510000	118710000
chr6	122860000	122760000	122960000
chr6	123370000	123270000	123470000
chr6	125990000	125890000	126090000
chr6	50120000	50020000	50220000
chr6	115960000	115860000	116060000
chr6	28590000	28490000	28690000
chr6	8950000	8850000	9050000
chr6	36100000	36000000	36200000
chr6	52710000	52610000	52810000
chr6	70180000	70080000	70280000
chr6	89370000	89270000	89470000
chr6	137290000	137190000	137390000
chr6	141590000	141490000	141690000
chr6	147370000	147270000	147470000
chr6	153230000	153130000	153330000
chr6	168900000	168800000	169000000
chr6	18530000	18430000	18630000
chr6	19860000	19760000	19960000
chr6	29300000	29200000	29400000
chr6	54280000	54180000	54380000
chr6	55960000	55860000	56060000
chr6	76910000	76810000	77010000
chr6	161720000	161620000	161820000
chr5	4840000	4740000	4940000
chr5	6790000	6690000	6890000
chr5	34930000	34830000	35030000
chr5	38330000	38230000	38430000
chr5	38220000	38120000	38320000
chr5	42890000	42790000	42990000
chr5	52650000	52550000	52750000
chr5	55160000	55060000	55260000
chr5	58470000	58370000	58570000
chr5	62790000	62690000	62890000
chr5	64600000	64500000	64700000
chr5	66260000	66160000	66360000
chr5	67150000	67050000	67250000
chr5	74930000	74830000	75030000
chr5	76580000	76480000	76680000
chr5	76820000	76720000	76920000
chr5	78980000	78880000	79080000
chr5	80670000	80570000	80770000
chr5	82270000	82170000	82370000
chr5	83690000	83590000	83790000
chr5	87410000	87310000	87510000
chr5	90780000	90680000	90880000
chr5	91480000	91380000	91580000
chr5	97190000	97090000	97290000
chr5	103550000	103450000	103650000
chr5	108420000	108320000	108520000
chr5	112160000	112060000	112260000
chr5	113640000	113540000	113740000
chr5	122130000	122030000	122230000
chr5	123630000	123530000	123730000
chr5	127510000	127410000	127610000
chr5	128880000	128780000	128980000
chr5	129780000	129680000	129880000
chr5	132060000	131960000	132160000
chr5	132180000	132080000	132280000
chr5	132370000	132270000	132470000
chr5	133970000	133870000	134070000
chr5	134910000	134810000	135010000
chr5	135370000	135270000	135470000
chr5	138160000	138060000	138260000
chr5	138440000	138340000	138540000
chr5	139570000	139470000	139670000
chr5	140180000	140080000	140280000
chr5	141630000	141530000	141730000
chr5	142930000	142830000	143030000
chr5	146480000	146380000	146580000
chr5	147600000	147500000	147700000
chr5	147840000	147740000	147940000
chr5	148720000	148620000	148820000
chr5	149270000	149170000	149370000
chr5	150440000	150340000	150540000
chr5	151800000	151700000	151900000
chr5	155060000	154960000	155160000
chr5	160410000	160310000	160510000
chr5	168230000	168130000	168330000
chr5	170400000	170300000	170500000
chr5	170630000	170530000	170730000
chr5	173310000	173210000	173410000
chr5	173590000	173490000	173690000
chr5	173990000	173890000	174090000
chr5	174790000	174690000	174890000
chr5	175710000	175610000	175810000
chr5	1180000	1080000	1280000
chr5	36710000	36610000	36810000
chr5	39570000	39470000	39670000
chr5	40890000	40790000	40990000
chr5	57280000	57180000	57380000
chr5	59120000	59020000	59220000
chr5	62410000	62310000	62510000
chr5	73530000	73430000	73630000
chr5	73830000	73730000	73930000
chr5	80080000	79980000	80180000
chr5	94910000	94810000	95010000
chr5	99080000	98980000	99180000
chr5	135430000	135330000	135530000
chr5	152510000	152410000	152610000
chr5	153960000	153860000	154060000
chr5	170230000	170130000	170330000
chr5	32630000	32530000	32730000
chr5	41940000	41840000	42040000
chr5	179680000	179580000	179780000
chr5	2050000	1950000	2150000
chr5	5480000	5380000	5580000
chr5	6880000	6780000	6980000
chr5	14670000	14570000	14770000
chr5	34420000	34320000	34520000
chr5	35030000	34930000	35130000
chr5	38410000	38310000	38510000
chr5	41840000	41740000	41940000
chr5	54250000	54150000	54350000
chr5	54470000	54370000	54570000
chr5	55910000	55810000	56010000
chr5	58860000	58760000	58960000
chr5	59180000	59080000	59280000
chr5	60940000	60840000	61040000
chr5	67230000	67130000	67330000
chr5	68260000	68160000	68360000
chr5	68970000	68870000	69070000
chr5	79860000	79760000	79960000
chr5	88710000	88610000	88810000
chr5	90380000	90280000	90480000
chr5	96340000	96240000	96440000
chr5	96600000	96500000	96700000
chr5	112490000	112390000	112590000
chr5	115260000	115160000	115360000
chr5	122460000	122360000	122560000
chr5	126600000	126500000	126700000
chr5	129150000	129050000	129250000
chr5	132850000	132750000	132950000
chr5	134150000	134050000	134250000
chr5	134300000	134200000	134400000
chr5	136220000	136120000	136320000
chr5	135860000	135760000	135960000
chr5	138560000	138460000	138660000
chr5	139770000	139670000	139870000
chr5	140360000	140260000	140460000
chr5	141510000	141410000	141610000
chr5	141970000	141870000	142070000
chr5	142580000	142480000	142680000
chr5	142710000	142610000	142810000
chr5	142140000	142040000	142240000
chr5	147210000	147110000	147310000
chr5	147400000	147300000	147500000
chr5	148160000	148060000	148260000
chr5	148410000	148310000	148510000
chr5	149040000	148940000	149140000
chr5	149120000	149020000	149220000
chr5	149600000	149500000	149700000
chr5	150810000	150710000	150910000
chr5	151000000	150900000	151100000
chr5	154440000	154340000	154540000
chr5	157760000	157660000	157860000
chr5	157990000	157890000	158090000
chr5	158080000	157980000	158180000
chr5	159140000	159040000	159240000
chr5	159330000	159230000	159430000
chr5	160010000	159910000	160110000
chr5	170800000	170700000	170900000
chr5	171900000	171800000	172000000
chr5	172070000	171970000	172170000
chr5	174320000	174220000	174420000
chr5	175490000	175390000	175590000
chr5	176660000	176560000	176760000
chr5	176550000	176450000	176650000
chr5	177090000	176990000	177190000
chr5	177320000	177220000	177420000
chr5	177570000	177470000	177670000
chr5	178210000	178110000	178310000
chr5	180280000	180180000	180380000
chr5	1470000	1370000	1570000
chr5	10690000	10590000	10790000
chr5	31810000	31710000	31910000
chr5	34550000	34450000	34650000
chr5	35950000	35850000	36050000
chr5	54890000	54790000	54990000
chr5	56870000	56770000	56970000
chr5	64790000	64690000	64890000
chr5	73210000	73110000	73310000
chr5	74680000	74580000	74780000
chr5	95850000	95750000	95950000
chr5	96730000	96630000	96830000
chr5	115620000	115520000	115720000
chr5	132510000	132410000	132610000
chr5	138350000	138250000	138450000
chr5	139270000	139170000	139370000
chr5	141090000	140990000	141190000
chr5	143010000	142910000	143110000
chr5	147950000	147850000	148050000
chr5	150360000	150260000	150460000
chr5	150550000	150450000	150650000
chr5	151120000	151020000	151220000
chr5	154630000	154530000	154730000
chr5	171280000	171180000	171380000
chr5	172700000	172600000	172800000
chr5	174410000	174310000	174510000
chr5	33440000	33340000	33540000
chr5	39130000	39030000	39230000
chr5	59380000	59280000	59480000
chr5	60580000	60480000	60680000
chr5	66790000	66690000	66890000
chr5	75700000	75600000	75800000
chr5	80330000	80230000	80430000
chr5	110680000	110580000	110780000
chr5	119440000	119340000	119540000
chr5	144190000	144090000	144290000
chr5	77040000	76940000	77140000
chr5	157210000	157110000	157310000
chr5	53140000	53040000	53240000
chr5	53440000	53340000	53540000
chr5	77500000	77400000	77600000
chr5	111100000	111000000	111200000
chr5	137300000	137200000	137400000
chr5	180660000	180560000	180760000
chr5	5680000	5580000	5780000
chr5	43230000	43130000	43330000
chr5	43390000	43290000	43490000
chr5	51380000	51280000	51480000
chr5	66870000	66770000	66970000
chr5	102530000	102430000	102630000
chr5	103210000	103110000	103310000
chr5	130820000	130720000	130920000
chr5	133350000	133250000	133450000
chr5	138790000	138690000	138890000
chr4	1670000	1570000	1770000
chr4	6000000	5900000	6100000
chr4	6150000	6050000	6250000
chr4	6550000	6450000	6650000
chr4	8430000	8330000	8530000
chr4	8920000	8820000	9020000
chr4	10550000	10450000	10650000
chr4	12680000	12580000	12780000
chr4	13620000	13520000	13720000
chr4	15450000	15350000	15550000
chr4	16280000	16180000	16380000
chr4	17500000	17400000	17600000
chr4	24440000	24340000	24540000
chr4	27030000	26930000	27130000
chr4	37560000	37460000	37660000
chr4	37410000	37310000	37510000
chr4	37810000	37710000	37910000
chr4	38050000	37950000	38150000
chr4	38860000	38760000	38960000
chr4	40890000	40790000	40990000
chr4	42540000	42440000	42640000
chr4	47960000	47860000	48060000
chr4	54260000	54160000	54360000
chr4	55340000	55240000	55440000
chr4	57030000	56930000	57130000
chr4	70560000	70460000	70660000
chr4	76140000	76040000	76240000
chr4	78950000	78850000	79050000
chr4	80310000	80210000	80410000
chr4	85020000	84920000	85120000
chr4	87500000	87400000	87600000
chr4	88520000	88420000	88620000
chr4	93780000	93680000	93880000
chr4	95130000	95030000	95230000
chr4	99960000	99860000	100060000
chr4	102300000	102200000	102400000
chr4	107960000	107860000	108060000
chr4	108650000	108550000	108750000
chr4	112050000	111950000	112150000
chr4	119470000	119370000	119570000
chr4	138970000	138870000	139070000
chr4	145110000	145010000	145210000
chr4	153660000	153560000	153760000
chr4	154580000	154480000	154680000
chr4	158220000	158120000	158320000
chr4	159460000	159360000	159560000
chr4	165490000	165390000	165590000
chr4	166120000	166020000	166220000
chr4	168930000	168830000	169030000
chr4	170100000	170000000	170200000
chr4	176360000	176260000	176460000
chr4	186200000	186100000	186300000
chr4	4220000	4120000	4320000
chr4	4440000	4340000	4540000
chr4	5840000	5740000	5940000
chr4	21770000	21670000	21870000
chr4	53010000	52910000	53110000
chr4	75920000	75820000	76020000
chr4	103990000	103890000	104090000
chr4	105490000	105390000	105590000
chr4	107710000	107610000	107810000
chr4	109970000	109870000	110070000
chr4	120050000	119950000	120150000
chr4	124280000	124180000	124380000
chr4	125290000	125190000	125390000
chr4	142880000	142780000	142980000
chr4	143560000	143460000	143660000
chr4	149940000	149840000	150040000
chr4	152780000	152680000	152880000
chr4	172870000	172770000	172970000
chr4	175920000	175820000	176020000
chr4	183390000	183290000	183490000
chr4	87250000	87150000	87350000
chr4	88000000	87900000	88100000
chr4	147930000	147830000	148030000
chr4	174320000	174220000	174420000
chr4	48980000	48880000	49080000
chr4	2210000	2110000	2310000
chr4	3510000	3410000	3610000
chr4	7110000	7010000	7210000
chr4	7710000	7610000	7810000
chr4	8180000	8080000	8280000
chr4	8620000	8520000	8720000
chr4	10060000	9960000	10160000
chr4	12010000	11910000	12110000
chr4	16010000	15910000	16110000
chr4	17330000	17230000	17430000
chr4	25390000	25290000	25490000
chr4	26420000	26320000	26520000
chr4	36400000	36300000	36500000
chr4	38740000	38640000	38840000
chr4	39680000	39580000	39780000
chr4	41240000	41140000	41340000
chr4	41650000	41550000	41750000
chr4	48110000	48010000	48210000
chr4	48480000	48380000	48580000
chr4	73660000	73560000	73760000
chr4	74160000	74060000	74260000
chr4	74330000	74230000	74430000
chr4	77220000	77120000	77320000
chr4	77040000	76940000	77140000
chr4	76420000	76320000	76520000
chr4	81380000	81280000	81480000
chr4	83650000	83550000	83750000
chr4	84530000	84430000	84630000
chr4	85760000	85660000	85860000
chr4	86900000	86800000	87000000
chr4	89930000	89830000	90030000
chr4	99090000	98990000	99190000
chr4	102430000	102330000	102530000
chr4	102610000	102510000	102710000
chr4	109410000	109310000	109510000
chr4	111640000	111540000	111740000
chr4	112600000	112500000	112700000
chr4	118970000	118870000	119070000
chr4	121140000	121040000	121240000
chr4	128270000	128170000	128370000
chr4	138600000	138500000	138700000
chr4	139560000	139460000	139660000
chr4	140350000	140250000	140450000
chr4	147110000	147010000	147210000
chr4	149280000	149180000	149380000
chr4	150280000	150180000	150380000
chr4	152390000	152290000	152490000
chr4	153130000	153030000	153230000
chr4	155400000	155300000	155500000
chr4	157180000	157080000	157280000
chr4	158650000	158550000	158750000
chr4	169590000	169490000	169690000
chr4	173460000	173360000	173560000
chr4	184210000	184110000	184310000
chr4	184990000	184890000	185090000
chr4	185610000	185510000	185710000
chr4	1360000	1260000	1460000
chr4	6340000	6240000	6440000
chr4	22470000	22370000	22570000
chr4	53880000	53780000	53980000
chr4	74540000	74440000	74640000
chr4	76590000	76490000	76690000
chr4	81050000	80950000	81150000
chr4	83740000	83640000	83840000
chr4	85390000	85290000	85490000
chr4	87850000	87750000	87950000
chr4	88220000	88120000	88320000
chr4	88820000	88720000	88920000
chr4	99490000	99390000	99590000
chr4	112300000	112200000	112400000
chr4	119310000	119210000	119410000
chr4	122710000	122610000	122810000
chr4	123690000	123590000	123790000
chr4	140630000	140530000	140730000
chr4	144140000	144040000	144240000
chr4	147960000	147860000	148060000
chr4	154520000	154420000	154620000
chr4	154960000	154860000	155060000
chr4	157980000	157880000	158080000
chr4	158860000	158760000	158960000
chr4	186060000	185960000	186160000
chr4	3050000	2950000	3150000
chr4	41950000	41850000	42050000
chr4	75530000	75430000	75630000
chr4	98050000	97950000	98150000
chr4	114360000	114260000	114460000
chr4	140900000	140800000	141000000
chr4	163550000	163450000	163650000
chr4	164740000	164640000	164840000
chr4	168130000	168030000	168230000
chr4	175540000	175440000	175640000
chr4	181560000	181460000	181660000
chr4	182850000	182750000	182950000
chr4	25840000	25740000	25940000
chr4	114770000	114670000	114870000
chr4	127550000	127450000	127650000
chr4	162480000	162380000	162580000
chr4	42270000	42170000	42370000
chr4	16910000	16810000	17010000
chr4	47640000	47540000	47740000
chr4	55890000	55790000	55990000
chr4	56400000	56300000	56500000
chr4	71710000	71610000	71810000
chr4	89470000	89370000	89570000
chr4	138010000	137910000	138110000
chr4	174740000	174640000	174840000
chr4	2480000	2380000	2580000
chr4	15220000	15120000	15320000
chr4	104910000	104810000	105010000
chr4	163060000	162960000	163160000
chr3	157250000	157150000	157350000
chr3	8640000	8540000	8740000
chr3	13020000	12920000	13120000
chr3	13650000	13550000	13750000
chr3	14170000	14070000	14270000
chr3	16260000	16160000	16360000
chr3	30760000	30660000	30860000
chr3	32690000	32590000	32790000
chr3	32470000	32370000	32570000
chr3	33840000	33740000	33940000
chr3	37830000	37730000	37930000
chr3	38000000	37900000	38100000
chr3	38670000	38570000	38770000
chr3	39400000	39300000	39500000
chr3	40180000	40080000	40280000
chr3	41890000	41790000	41990000
chr3	42890000	42790000	42990000
chr3	44270000	44170000	44370000
chr3	44980000	44880000	45080000
chr3	46440000	46340000	46540000
chr3	46630000	46530000	46730000
chr3	46910000	46810000	47010000
chr3	48180000	48080000	48280000
chr3	47810000	47710000	47910000
chr3	48990000	48890000	49090000
chr3	50250000	50150000	50350000
chr3	49480000	49380000	49580000
chr3	50340000	50240000	50440000
chr3	51930000	51830000	52030000
chr3	51440000	51340000	51540000
chr3	52430000	52330000	52530000
chr3	53100000	53000000	53200000
chr3	56530000	56430000	56630000
chr3	58550000	58450000	58650000
chr3	62590000	62490000	62690000
chr3	63930000	63830000	64030000
chr3	66240000	66140000	66340000
chr3	66880000	66780000	66980000
chr3	99790000	99690000	99890000
chr3	108580000	108480000	108680000
chr3	111530000	111430000	111630000
chr3	112050000	111950000	112150000
chr3	113010000	112910000	113110000
chr3	114310000	114210000	114410000
chr3	115860000	115760000	115960000
chr3	119220000	119120000	119320000
chr3	120220000	120120000	120320000
chr3	120560000	120460000	120660000
chr3	121510000	121410000	121610000
chr3	122360000	122260000	122460000
chr3	123610000	123510000	123710000
chr3	124720000	124620000	124820000
chr3	125700000	125600000	125800000
chr3	125910000	125810000	126010000
chr3	127560000	127460000	127660000
chr3	128610000	128510000	128710000
chr3	132210000	132110000	132310000
chr3	132030000	131930000	132130000
chr3	133430000	133330000	133530000
chr3	134530000	134430000	134630000
chr3	135970000	135870000	136070000
chr3	138020000	137920000	138120000
chr3	139390000	139290000	139490000
chr3	141260000	141160000	141360000
chr3	149310000	149210000	149410000
chr3	150550000	150450000	150650000
chr3	151160000	151060000	151260000
chr3	152990000	152890000	153090000
chr3	155920000	155820000	156020000
chr3	158800000	158700000	158900000
chr3	168080000	167980000	168180000
chr3	170870000	170770000	170970000
chr3	184350000	184250000	184450000
chr3	183840000	183740000	183940000
chr3	185630000	185530000	185730000
chr3	186830000	186730000	186930000
chr3	187710000	187610000	187810000
chr3	189200000	189100000	189300000
chr3	193600000	193500000	193700000
chr3	194610000	194510000	194710000
chr3	195570000	195470000	195670000
chr3	196530000	196430000	196630000
chr3	196970000	196870000	197070000
chr3	8420000	8320000	8520000
chr3	25590000	25490000	25690000
chr3	36710000	36610000	36810000
chr3	40310000	40210000	40410000
chr3	58180000	58080000	58280000
chr3	58650000	58550000	58750000
chr3	62200000	62100000	62300000
chr3	148950000	148850000	149050000
chr3	150220000	150120000	150320000
chr3	149490000	149390000	149590000
chr3	158540000	158440000	158640000
chr3	160020000	159920000	160120000
chr3	195980000	195880000	196080000
chr3	197550000	197450000	197650000
chr3	124910000	124810000	125010000
chr3	138310000	138210000	138410000
chr3	138430000	138330000	138530000
chr3	170400000	170300000	170500000
chr3	4610000	4510000	4710000
chr3	9330000	9230000	9430000
chr3	10910000	10810000	11010000
chr3	11060000	10960000	11160000
chr3	10730000	10630000	10830000
chr3	11220000	11120000	11320000
chr3	13890000	13790000	13990000
chr3	14580000	14480000	14680000
chr3	14940000	14840000	15040000
chr3	15430000	15330000	15530000
chr3	17400000	17300000	17500000
chr3	27280000	27180000	27380000
chr3	32150000	32050000	32250000
chr3	32930000	32830000	33030000
chr3	38500000	38400000	38600000
chr3	39030000	38930000	39130000
chr3	42220000	42120000	42320000
chr3	45700000	45600000	45800000
chr3	45230000	45130000	45330000
chr3	45950000	45850000	46050000
chr3	46090000	45990000	46190000
chr3	47380000	47280000	47480000
chr3	47010000	46910000	47110000
chr3	48420000	48320000	48520000
chr3	48670000	48570000	48770000
chr3	49680000	49580000	49780000
chr3	50570000	50470000	50670000
chr3	51700000	51600000	51800000
chr3	51860000	51760000	51960000
chr3	56990000	56890000	57090000
chr3	58310000	58210000	58410000
chr3	56630000	56530000	56730000
chr3	57940000	57840000	58040000
chr3	63330000	63230000	63430000
chr3	67080000	66980000	67180000
chr3	73100000	73000000	73200000
chr3	72830000	72730000	72930000
chr3	99010000	98910000	99110000
chr3	98010000	97910000	98110000
chr3	102240000	102140000	102340000
chr3	112560000	112460000	112660000
chr3	115190000	115090000	115290000
chr3	123280000	123180000	123380000
chr3	124550000	124450000	124650000
chr3	125600000	125500000	125700000
chr3	126660000	126560000	126760000
chr3	126980000	126880000	127080000
chr3	127480000	127380000	127580000
chr3	129320000	129220000	129420000
chr3	132710000	132610000	132810000
chr3	133620000	133520000	133720000
chr3	134750000	134650000	134850000
chr3	137030000	136930000	137130000
chr3	138950000	138850000	139050000
chr3	141960000	141860000	142060000
chr3	149820000	149720000	149920000
chr3	150770000	150670000	150870000
chr3	151420000	151320000	151520000
chr3	157160000	157060000	157260000
chr3	157540000	157440000	157640000
chr3	159820000	159720000	159920000
chr3	159260000	159160000	159360000
chr3	168880000	168780000	168980000
chr3	172670000	172570000	172770000
chr3	182260000	182160000	182360000
chr3	184810000	184710000	184910000
chr3	186560000	186460000	186660000
chr3	187170000	187070000	187270000
chr3	188760000	188660000	188860000
chr3	192800000	192700000	192900000
chr3	194360000	194260000	194460000
chr3	13480000	13380000	13580000
chr3	16570000	16470000	16670000
chr3	24250000	24150000	24350000
chr3	27700000	27600000	27800000
chr3	33100000	33000000	33200000
chr3	37260000	37160000	37360000
chr3	39520000	39420000	39620000
chr3	43760000	43660000	43860000
chr3	47520000	47420000	47620000
chr3	48560000	48460000	48660000
chr3	49130000	49030000	49230000
chr3	52210000	52110000	52310000
chr3	66390000	66290000	66490000
chr3	98830000	98730000	98930000
chr3	100310000	100210000	100410000
chr3	124990000	124890000	125090000
chr3	126750000	126650000	126850000
chr3	134870000	134770000	134970000
chr3	148720000	148620000	148820000
chr3	155730000	155630000	155830000
chr3	159600000	159500000	159700000
chr3	167910000	167810000	168010000
chr3	168190000	168090000	168290000
chr3	172470000	172370000	172570000
chr3	184110000	184010000	184210000
chr3	184550000	184450000	184650000
chr3	186270000	186170000	186370000
chr3	187260000	187160000	187360000
chr3	189950000	189850000	190050000
chr3	196740000	196640000	196840000
chr3	197200000	197100000	197300000
chr3	12550000	12450000	12650000
chr3	17860000	17760000	17960000
chr3	53920000	53820000	54020000
chr3	54410000	54310000	54510000
chr3	65320000	65220000	65420000
chr3	71660000	71560000	71760000
chr3	73540000	73440000	73640000
chr3	97740000	97640000	97840000
chr3	107160000	107060000	107260000
chr3	118800000	118700000	118900000
chr3	132430000	132330000	132530000
chr3	143040000	142940000	143140000
chr3	143800000	143700000	143900000
chr3	148340000	148240000	148440000
chr3	154010000	153910000	154110000
chr3	154300000	154200000	154400000
chr3	161460000	161360000	161560000
chr3	163030000	162930000	163130000
chr3	176460000	176360000	176560000
chr3	24710000	24610000	24810000
chr3	146630000	146530000	146730000
chr3	152480000	152380000	152580000
chr3	152600000	152500000	152700000
chr3	163530000	163430000	163630000
chr3	167360000	167260000	167460000
chr3	190750000	190650000	190850000
chr3	190460000	190360000	190560000
chr3	191080000	190980000	191180000
chr3	176940000	176840000	177040000
chr3	3220000	3120000	3320000
chr3	9700000	9600000	9800000
chr3	11850000	11750000	11950000
chr3	43160000	43060000	43260000
chr3	43510000	43410000	43610000
chr3	65700000	65600000	65800000
chr3	101220000	101120000	101320000
chr3	102600000	102500000	102700000
chr3	113310000	113210000	113410000
chr3	119470000	119370000	119570000
chr3	128060000	127960000	128160000
chr3	128950000	128850000	129050000
chr3	128850000	128750000	128950000
chr3	134190000	134090000	134290000
chr3	140890000	140790000	140990000
chr3	151930000	151830000	152030000
chr3	181180000	181080000	181280000
chr3	181690000	181590000	181790000
chr3	183090000	182990000	183190000
chr3	12120000	12020000	12220000
chr3	30210000	30110000	30310000
chr3	53720000	53620000	53820000
chr3	64510000	64410000	64610000
chr3	107860000	107760000	107960000
chr3	113480000	113380000	113580000
chr3	122070000	121970000	122170000
chr3	122730000	122630000	122830000
chr3	123990000	123890000	124090000
chr3	128330000	128230000	128430000
chr3	157860000	157760000	157960000
chr3	191420000	191320000	191520000
chr22	20340000	20240000	20440000
chr22	21960000	21860000	22060000
chr22	23960000	23860000	24060000
chr22	25180000	25080000	25280000
chr22	26660000	26560000	26760000
chr22	28590000	28490000	28690000
chr22	27860000	27760000	27960000
chr22	29270000	29170000	29370000
chr22	31340000	31240000	31440000
chr22	33020000	32920000	33120000
chr22	37600000	37500000	37700000
chr22	37250000	37150000	37350000
chr22	37980000	37880000	38080000
chr22	37810000	37710000	37910000
chr22	38710000	38610000	38810000
chr22	39510000	39410000	39610000
chr22	41620000	41520000	41720000
chr22	43180000	43080000	43280000
chr22	44770000	44670000	44870000
chr22	45170000	45070000	45270000
chr22	46340000	46240000	46440000
chr22	46120000	46020000	46220000
chr22	19950000	19850000	20050000
chr22	20120000	20020000	20220000
chr22	21680000	21580000	21780000
chr22	44650000	44550000	44750000
chr22	29180000	29080000	29280000
chr22	46560000	46460000	46660000
chr22	22390000	22290000	22490000
chr22	22950000	22850000	23050000
chr22	23140000	23040000	23240000
chr22	23300000	23200000	23400000
chr22	24910000	24810000	25010000
chr22	26400000	26300000	26500000
chr22	28690000	28590000	28790000
chr22	29570000	29470000	29670000
chr22	30420000	30320000	30520000
chr22	30280000	30180000	30380000
chr22	30600000	30500000	30700000
chr22	31160000	31060000	31260000
chr22	30930000	30830000	31030000
chr22	31650000	31550000	31750000
chr22	31970000	31870000	32070000
chr22	32500000	32400000	32600000
chr22	36150000	36050000	36250000
chr22	36280000	36180000	36380000
chr22	37020000	36920000	37120000
chr22	40390000	40290000	40490000
chr22	40860000	40760000	40960000
chr22	40650000	40550000	40750000
chr22	42590000	42490000	42690000
chr22	41940000	41840000	42040000
chr22	42480000	42380000	42580000
chr22	43390000	43290000	43490000
chr22	43930000	43830000	44030000
chr22	45990000	45890000	46090000
chr22	45550000	45450000	45650000
chr22	20500000	20400000	20600000
chr22	23560000	23460000	23660000
chr22	24280000	24180000	24380000
chr22	25420000	25320000	25520000
chr22	28010000	27910000	28110000
chr22	30760000	30660000	30860000
chr22	31080000	30980000	31180000
chr22	32830000	32730000	32930000
chr22	35840000	35740000	35940000
chr22	36780000	36680000	36880000
chr22	39150000	39050000	39250000
chr22	42120000	42020000	42220000
chr22	49360000	49260000	49460000
chr22	46800000	46700000	46900000
chr22	20730000	20630000	20830000
chr22	22740000	22640000	22840000
chr22	25790000	25690000	25890000
chr22	38380000	38280000	38480000
chr21	36110000	36010000	36210000
chr21	39760000	39660000	39860000
chr21	41130000	41030000	41230000
chr21	43630000	43530000	43730000
chr21	44810000	44710000	44910000
chr21	45140000	45040000	45240000
chr21	45520000	45420000	45620000
chr21	45890000	45790000	45990000
chr21	32620000	32520000	32720000
chr21	33180000	33080000	33280000
chr21	34670000	34570000	34770000
chr21	36400000	36300000	36500000
chr21	36960000	36860000	37060000
chr21	39460000	39360000	39560000
chr21	42130000	42030000	42230000
chr21	42310000	42210000	42410000
chr21	41850000	41750000	41950000
chr21	33360000	33260000	33460000
chr21	36610000	36510000	36710000
chr21	44000000	43900000	44100000
chr21	37610000	37510000	37710000
chr20	9510000	9410000	9610000
chr20	1490000	1390000	1590000
chr20	2670000	2570000	2770000
chr20	2460000	2360000	2560000
chr20	3660000	3560000	3760000
chr20	4190000	4090000	4290000
chr20	6100000	6000000	6200000
chr20	8740000	8640000	8840000
chr20	9390000	9290000	9490000
chr20	9600000	9500000	9700000
chr20	11590000	11490000	11690000
chr20	17470000	17370000	17570000
chr20	19690000	19590000	19790000
chr20	20050000	19950000	20150000
chr20	20790000	20690000	20890000
chr20	23430000	23330000	23530000
chr20	23350000	23250000	23450000
chr20	23650000	23550000	23750000
chr20	31580000	31480000	31680000
chr20	32830000	32730000	32930000
chr20	33330000	33230000	33430000
chr20	34150000	34050000	34250000
chr20	35450000	35350000	35550000
chr20	39070000	38970000	39170000
chr20	40700000	40600000	40800000
chr20	43430000	43330000	43530000
chr20	44930000	44830000	45030000
chr20	45970000	45870000	46070000
chr20	46710000	46610000	46810000
chr20	48630000	48530000	48730000
chr20	49240000	49140000	49340000
chr20	50090000	49990000	50190000
chr20	50790000	50690000	50890000
chr20	50610000	50510000	50710000
chr20	50940000	50840000	51040000
chr20	52160000	52060000	52260000
chr20	54200000	54100000	54300000
chr20	57370000	57270000	57470000
chr20	57500000	57400000	57600000
chr20	58220000	58120000	58320000
chr20	59560000	59460000	59660000
chr20	62840000	62740000	62940000
chr20	63000000	62900000	63100000
chr20	4600000	4500000	4700000
chr20	5110000	5010000	5210000
chr20	5210000	5110000	5310000
chr20	16770000	16670000	16870000
chr20	24940000	24840000	25040000
chr20	40950000	40850000	41050000
chr20	2190000	2090000	2290000
chr20	2780000	2680000	2880000
chr20	5480000	5380000	5580000
chr20	13150000	13050000	13250000
chr20	18050000	17950000	18150000
chr20	20640000	20540000	20740000
chr20	22300000	22200000	22400000
chr20	22690000	22590000	22790000
chr20	32130000	32030000	32230000
chr20	32470000	32370000	32570000
chr20	34800000	34700000	34900000
chr20	34520000	34420000	34620000
chr20	35290000	35190000	35390000
chr20	35950000	35850000	36050000
chr20	36170000	36070000	36270000
chr20	37550000	37450000	37650000
chr20	44100000	44000000	44200000
chr20	44660000	44560000	44760000
chr20	45300000	45200000	45400000
chr20	45780000	45680000	45880000
chr20	47650000	47550000	47750000
chr20	49920000	49820000	50020000
chr20	49570000	49470000	49670000
chr20	50170000	50070000	50270000
chr20	51610000	51510000	51710000
chr20	51350000	51250000	51450000
chr20	57050000	56950000	57150000
chr20	57600000	57500000	57700000
chr20	58850000	58750000	58950000
chr20	62220000	62120000	62320000
chr20	62390000	62290000	62490000
chr20	1220000	1120000	1320000
chr20	1770000	1670000	1870000
chr20	2350000	2250000	2450000
chr20	8010000	7910000	8110000
chr20	9960000	9860000	10060000
chr20	17650000	17550000	17750000
chr20	31790000	31690000	31890000
chr20	32660000	32560000	32760000
chr20	33090000	32990000	33190000
chr20	38250000	38150000	38350000
chr20	38950000	38850000	39050000
chr20	43740000	43640000	43840000
chr20	44390000	44290000	44490000
chr20	46450000	46350000	46550000
chr20	47780000	47680000	47880000
chr20	52230000	52130000	52330000
chr20	58460000	58360000	58560000
chr20	59770000	59670000	59870000
chr20	3040000	2940000	3140000
chr20	14110000	14010000	14210000
chr20	21620000	21520000	21720000
chr20	36470000	36370000	36570000
chr20	54670000	54570000	54770000
chr20	16470000	16370000	16570000
chr20	63410000	63310000	63510000
chr20	13800000	13700000	13900000
chr20	33710000	33610000	33810000
chr20	38020000	37920000	38120000
chr20	40240000	40140000	40340000
chr20	23010000	22910000	23110000
chr2	42090000	41990000	42190000
chr2	3680000	3580000	3780000
chr2	7080000	6980000	7180000
chr2	11790000	11690000	11890000
chr2	16590000	16490000	16690000
chr2	16760000	16660000	16860000
chr2	18360000	18260000	18460000
chr2	20340000	20240000	20440000
chr2	20660000	20560000	20760000
chr2	21010000	20910000	21110000
chr2	24380000	24280000	24480000
chr2	27380000	27280000	27480000
chr2	26580000	26480000	26680000
chr2	30120000	30020000	30220000
chr2	33620000	33520000	33720000
chr2	36760000	36660000	36860000
chr2	37920000	37820000	38020000
chr2	41820000	41720000	41920000
chr2	43980000	43880000	44080000
chr2	45590000	45490000	45690000
chr2	47390000	47290000	47490000
chr2	48580000	48480000	48680000
chr2	65610000	65510000	65710000
chr2	68070000	67970000	68170000
chr2	68940000	68840000	69040000
chr2	70250000	70150000	70350000
chr2	69710000	69610000	69810000
chr2	71000000	70900000	71100000
chr2	71510000	71410000	71610000
chr2	72880000	72780000	72980000
chr2	74560000	74460000	74660000
chr2	74430000	74330000	74530000
chr2	74900000	74800000	75000000
chr2	84400000	84300000	84500000
chr2	85310000	85210000	85410000
chr2	84920000	84820000	85020000
chr2	97690000	97590000	97790000
chr2	99510000	99410000	99610000
chr2	101280000	101180000	101380000
chr2	102810000	102710000	102910000
chr2	106540000	106440000	106640000
chr2	108170000	108070000	108270000
chr2	112730000	112630000	112830000
chr2	117800000	117700000	117900000
chr2	118000000	117900000	118100000
chr2	119340000	119240000	119440000
chr2	119490000	119390000	119590000
chr2	127030000	126930000	127130000
chr2	131610000	131510000	131710000
chr2	134920000	134820000	135020000
chr2	136410000	136310000	136510000
chr2	138850000	138750000	138950000
chr2	146670000	146570000	146770000
chr2	147930000	147830000	148030000
chr2	149580000	149480000	149680000
chr2	157260000	157160000	157360000
chr2	160030000	159930000	160130000
chr2	168130000	168030000	168230000
chr2	168940000	168840000	169040000
chr2	170900000	170800000	171000000
chr2	171540000	171440000	171640000
chr2	172750000	172650000	172850000
chr2	174410000	174310000	174510000
chr2	174660000	174560000	174760000
chr2	175010000	174910000	175110000
chr2	176090000	175990000	176190000
chr2	177860000	177760000	177960000
chr2	180070000	179970000	180170000
chr2	182150000	182050000	182250000
chr2	181550000	181450000	181650000
chr2	182690000	182590000	182790000
chr2	187480000	187380000	187580000
chr2	189440000	189340000	189540000
chr2	189650000	189550000	189750000
chr2	191020000	190920000	191120000
chr2	191530000	191430000	191630000
chr2	191750000	191650000	191850000
chr2	196070000	195970000	196170000
chr2	199910000	199810000	200010000
chr2	206590000	206490000	206690000
chr2	208090000	207990000	208190000
chr2	208280000	208180000	208380000
chr2	210220000	210120000	210320000
chr2	209950000	209850000	210050000
chr2	212600000	212500000	212700000
chr2	219730000	219630000	219830000
chr2	222600000	222500000	222700000
chr2	224790000	224690000	224890000
chr2	225650000	225550000	225750000
chr2	227110000	227010000	227210000
chr2	227890000	227790000	227990000
chr2	229740000	229640000	229840000
chr2	231470000	231370000	231570000
chr2	231060000	230960000	231160000
chr2	235760000	235660000	235860000
chr2	237100000	237000000	237200000
chr2	237770000	237670000	237870000
chr2	237600000	237500000	237700000
chr2	238270000	238170000	238370000
chr2	238990000	238890000	239090000
chr2	240170000	240070000	240270000
chr2	1860000	1760000	1960000
chr2	63960000	63860000	64060000
chr2	105250000	105150000	105350000
chr2	137870000	137770000	137970000
chr2	155320000	155220000	155420000
chr2	158820000	158720000	158920000
chr2	231580000	231480000	231680000
chr2	27660000	27560000	27760000
chr2	43600000	43500000	43700000
chr2	9140000	9040000	9240000
chr2	28510000	28410000	28610000
chr2	58750000	58650000	58850000
chr2	65230000	65130000	65330000
chr2	168350000	168250000	168450000
chr2	226830000	226730000	226930000
chr2	10050000	9950000	10150000
chr2	11120000	11020000	11220000
chr2	11460000	11360000	11560000
chr2	11680000	11580000	11780000
chr2	16500000	16400000	16600000
chr2	19340000	19240000	19440000
chr2	21130000	21030000	21230000
chr2	24930000	24830000	25030000
chr2	26770000	26670000	26870000
chr2	26490000	26390000	26590000
chr2	27050000	26950000	27150000
chr2	29250000	29150000	29350000
chr2	30710000	30610000	30810000
chr2	33400000	33300000	33500000
chr2	38270000	38170000	38370000
chr2	44950000	44850000	45050000
chr2	46460000	46360000	46560000
chr2	46910000	46810000	47010000
chr2	47770000	47670000	47870000
chr2	54840000	54740000	54940000
chr2	54710000	54610000	54810000
chr2	56150000	56050000	56250000
chr2	64910000	64810000	65010000
chr2	64320000	64220000	64420000
chr2	65730000	65630000	65830000
chr2	68460000	68360000	68560000
chr2	68700000	68600000	68800000
chr2	69850000	69750000	69950000
chr2	70650000	70550000	70750000
chr2	72160000	72060000	72260000
chr2	72750000	72650000	72850000
chr2	72980000	72880000	73080000
chr2	74660000	74560000	74760000
chr2	75430000	75330000	75530000
chr2	75630000	75530000	75730000
chr2	85630000	85530000	85730000
chr2	86160000	86060000	86260000
chr2	96530000	96430000	96630000
chr2	97050000	96950000	97150000
chr2	98390000	98290000	98490000
chr2	99090000	98990000	99190000
chr2	100250000	100150000	100350000
chr2	101880000	101780000	101980000
chr2	101460000	101360000	101560000
chr2	102460000	102360000	102560000
chr2	102250000	102150000	102350000
chr2	105560000	105460000	105660000
chr2	106680000	106580000	106780000
chr2	111830000	111730000	111930000
chr2	118890000	118790000	118990000
chr2	120210000	120110000	120310000
chr2	120320000	120220000	120420000
chr2	121080000	120980000	121180000
chr2	120680000	120580000	120780000
chr2	121380000	121280000	121480000
chr2	127180000	127080000	127280000
chr2	135810000	135710000	135910000
chr2	148990000	148890000	149090000
chr2	158010000	157910000	158110000
chr2	162150000	162050000	162250000
chr2	161950000	161850000	162050000
chr2	165000000	164900000	165100000
chr2	168750000	168650000	168850000
chr2	172150000	172050000	172250000
chr2	177150000	177050000	177250000
chr2	179400000	179300000	179500000
chr2	179760000	179660000	179860000
chr2	188520000	188420000	188620000
chr2	189020000	188920000	189120000
chr2	190320000	190220000	190420000
chr2	199980000	199880000	200080000
chr2	200700000	200600000	200800000
chr2	200500000	200400000	200600000
chr2	201220000	201120000	201320000
chr2	203930000	203830000	204030000
chr2	203470000	203370000	203570000
chr2	203190000	203090000	203290000
chr2	206790000	206690000	206890000
chr2	209310000	209210000	209410000
chr2	216480000	216380000	216580000
chr2	217750000	217650000	217850000
chr2	218850000	218750000	218950000
chr2	218980000	218880000	219080000
chr2	219380000	219280000	219480000
chr2	222960000	222860000	223060000
chr2	225020000	224920000	225120000
chr2	225100000	225000000	225200000
chr2	229290000	229190000	229390000
chr2	229980000	229880000	230080000
chr2	230810000	230710000	230910000
chr2	232550000	232450000	232650000
chr2	233400000	233300000	233500000
chr2	234530000	234430000	234630000
chr2	235130000	235030000	235230000
chr2	236230000	236130000	236330000
chr2	11600000	11500000	11700000
chr2	26340000	26240000	26440000
chr2	26950000	26850000	27050000
chr2	38530000	38430000	38630000
chr2	39330000	39230000	39430000
chr2	46380000	46280000	46480000
chr2	46630000	46530000	46730000
chr2	48110000	48010000	48210000
chr2	62430000	62330000	62530000
chr2	64530000	64430000	64630000
chr2	68330000	68230000	68430000
chr2	71830000	71730000	71930000
chr2	73070000	72970000	73170000
chr2	74190000	74090000	74290000
chr2	85820000	85720000	85920000
chr2	95370000	95270000	95470000
chr2	96280000	96180000	96380000
chr2	101000000	100900000	101100000
chr2	109500000	109400000	109600000
chr2	127520000	127420000	127620000
chr2	148520000	148420000	148620000
chr2	160270000	160170000	160370000
chr2	172960000	172860000	173060000
chr2	175370000	175270000	175470000
chr2	181070000	180970000	181170000
chr2	190770000	190670000	190870000
chr2	205680000	205580000	205780000
chr2	218260000	218160000	218360000
chr2	219160000	219060000	219260000
chr2	219540000	219440000	219640000
chr2	224650000	224550000	224750000
chr2	227770000	227670000	227870000
chr2	232310000	232210000	232410000
chr2	232450000	232350000	232550000
chr2	233070000	232970000	233170000
chr2	235600000	235500000	235700000
chr2	237430000	237330000	237530000
chr2	237860000	237760000	237960000
chr2	238470000	238370000	238570000
chr2	238790000	238690000	238890000
chr2	240490000	240390000	240590000
chr2	6800000	6700000	6900000
chr2	15600000	15500000	15700000
chr2	23770000	23670000	23870000
chr2	25220000	25120000	25320000
chr2	31370000	31270000	31470000
chr2	36300000	36200000	36400000
chr2	38880000	38780000	38980000
chr2	39790000	39690000	39890000
chr2	44370000	44270000	44470000
chr2	50490000	50390000	50590000
chr2	60660000	60560000	60760000
chr2	61900000	61800000	62000000
chr2	69350000	69250000	69450000
chr2	114000000	113900000	114100000
chr2	133860000	133760000	133960000
chr2	154390000	154290000	154490000
chr2	161230000	161130000	161330000
chr2	164520000	164420000	164620000
chr2	166170000	166070000	166270000
chr2	166510000	166410000	166610000
chr2	169420000	169320000	169520000
chr2	169950000	169850000	170050000
chr2	179160000	179060000	179260000
chr2	192190000	192090000	192290000
chr2	201720000	201620000	201820000
chr2	210440000	210340000	210540000
chr2	213220000	213120000	213320000
chr2	13030000	12930000	13130000
chr2	14920000	14820000	15020000
chr2	142150000	142050000	142250000
chr2	143030000	142930000	143130000
chr2	166250000	166150000	166350000
chr2	165230000	165130000	165330000
[truncated: 1,802 more rows]

## Sheet: class 2
class 2: 1+ intersecting CTCF+cohesin, tandem+single CTCF motifs, Dot
chromosome	boundary location	start	end
chrX	2850000	2750000	2950000
chrX	10640000	10540000	10740000
chrX	19900000	19800000	20000000
chrX	20140000	20040000	20240000
chrX	21790000	21690000	21890000
chrX	25180000	25080000	25280000
chrX	29570000	29470000	29670000
chrX	37080000	36980000	37180000
chrX	38170000	38070000	38270000
chrX	41500000	41400000	41600000
chrX	41760000	41660000	41860000
chrX	44320000	44220000	44420000
chrX	46410000	46310000	46510000
chrX	48460000	48360000	48560000
chrX	50220000	50120000	50320000
chrX	51030000	50930000	51130000
chrX	56220000	56120000	56320000
chrX	70140000	70040000	70240000
chrX	70960000	70860000	71060000
chrX	74560000	74460000	74660000
chrX	74620000	74520000	74720000
chrX	78170000	78070000	78270000
chrX	101300000	101200000	101400000
chrX	101810000	101710000	101910000
chrX	107500000	107400000	107600000
chrX	136190000	136090000	136290000
chrX	136270000	136170000	136370000
chrX	1610000	1510000	1710000
chrX	2640000	2540000	2740000
chrX	3060000	2960000	3160000
chrX	11510000	11410000	11610000
chrX	14660000	14560000	14760000
chrX	21970000	21870000	22070000
chrX	30130000	30030000	30230000
chrX	30210000	30110000	30310000
chrX	38630000	38530000	38730000
chrX	40540000	40440000	40640000
chrX	46520000	46420000	46620000
chrX	49190000	49090000	49290000
chrX	50090000	49990000	50190000
chrX	51610000	51510000	51710000
chrX	53230000	53130000	53330000
chrX	54610000	54510000	54710000
chrX	66130000	66030000	66230000
chrX	68170000	68070000	68270000
chrX	69400000	69300000	69500000
chrX	70400000	70300000	70500000
chrX	76260000	76160000	76360000
chrX	101580000	101480000	101680000
chrX	103500000	103400000	103600000
chrX	113860000	113760000	113960000
chrX	113920000	113820000	114020000
chrX	116170000	116070000	116270000
chrX	119960000	119860000	120060000
chrX	123790000	123690000	123890000
chrX	124360000	124260000	124460000
chrX	129550000	129450000	129650000
chrX	130540000	130440000	130640000
chrX	148050000	147950000	148150000
chrX	149540000	149440000	149640000
chr9	5020000	4920000	5120000
chr9	13000000	12900000	13100000
chr9	14810000	14710000	14910000
chr9	15660000	15560000	15760000
chr9	18480000	18380000	18580000
chr9	18800000	18700000	18900000
chr9	22470000	22370000	22570000
chr9	34120000	34020000	34220000
chr9	35470000	35370000	35570000
chr9	75860000	75760000	75960000
chr9	77030000	76930000	77130000
chr9	77780000	77680000	77880000
chr9	89010000	88910000	89110000
chr9	91430000	91330000	91530000
chr9	93350000	93250000	93450000
chr9	94310000	94210000	94410000
chr9	96670000	96570000	96770000
chr9	108320000	108220000	108420000
chr9	111330000	111230000	111430000
chr9	115040000	114940000	115140000
chr9	116940000	116840000	117040000
chr9	122870000	122770000	122970000
chr9	123030000	122930000	123130000
chr9	132620000	132520000	132720000
chr9	135380000	135280000	135480000
chr9	135480000	135380000	135580000
chr9	137500000	137400000	137600000
chr9	2850000	2750000	2950000
chr9	3230000	3130000	3330000
chr9	6800000	6700000	6900000
chr9	6890000	6790000	6990000
chr9	13320000	13220000	13420000
chr9	13420000	13320000	13520000
chr9	15840000	15740000	15940000
chr9	17790000	17690000	17890000
chr9	18220000	18120000	18320000
chr9	19870000	19770000	19970000
chr9	37850000	37750000	37950000
chr9	69370000	69270000	69470000
chr9	71580000	71480000	71680000
chr9	84650000	84550000	84750000
chr9	86370000	86270000	86470000
chr9	86610000	86510000	86710000
chr9	87330000	87230000	87430000
chr9	87920000	87820000	88020000
chr9	89300000	89200000	89400000
chr9	93100000	93000000	93200000
chr9	96850000	96750000	96950000
chr9	99790000	99690000	99890000
chr9	101020000	100920000	101120000
chr9	115850000	115750000	115950000
chr9	120550000	120450000	120650000
chr9	121190000	121090000	121290000
chr9	126920000	126820000	127020000
chr9	127210000	127110000	127310000
chr9	128350000	128250000	128450000
chr9	128460000	128360000	128560000
chr9	128560000	128460000	128660000
chr9	128680000	128580000	128780000
chr9	135590000	135490000	135690000
chr8	970000	870000	1070000
chr8	12080000	11980000	12180000
chr8	12630000	12530000	12730000
chr8	13720000	13620000	13820000
chr8	17180000	17080000	17280000
chr8	26100000	26000000	26200000
chr8	29750000	29650000	29850000
chr8	30800000	30700000	30900000
chr8	33120000	33020000	33220000
chr8	33660000	33560000	33760000
chr8	39020000	38920000	39120000
chr8	39310000	39210000	39410000
chr8	42390000	42290000	42490000
chr8	47760000	47660000	47860000
chr8	48040000	47940000	48140000
chr8	56940000	56840000	57040000
chr8	57160000	57060000	57260000
chr8	58410000	58310000	58510000
chr8	73280000	73180000	73380000
chr8	80240000	80140000	80340000
chr8	88320000	88220000	88420000
chr8	93390000	93290000	93490000
chr8	100550000	100450000	100650000
chr8	102220000	102120000	102320000
chr8	102850000	102750000	102950000
chr8	103550000	103450000	103650000
chr8	104490000	104390000	104590000
chr8	106870000	106770000	106970000
chr8	107580000	107480000	107680000
chr8	117080000	116980000	117180000
chr8	118150000	118050000	118250000
chr8	124010000	123910000	124110000
chr8	124970000	124870000	125070000
chr8	127180000	127080000	127280000
chr8	128660000	128560000	128760000
chr8	128910000	128810000	129010000
chr8	129540000	129440000	129640000
chr8	131880000	131780000	131980000
chr8	133930000	133830000	134030000
chr8	134890000	134790000	134990000
chr8	6170000	6070000	6270000
chr8	9340000	9240000	9440000
chr8	17320000	17220000	17420000
chr8	18170000	18070000	18270000
chr8	19800000	19700000	19900000
chr8	21100000	21000000	21200000
chr8	29310000	29210000	29410000
chr8	37360000	37260000	37460000
chr8	41040000	40940000	41140000
chr8	48290000	48190000	48390000
chr8	51810000	51710000	51910000
chr8	66670000	66570000	66770000
chr8	67260000	67160000	67360000
chr8	67330000	67230000	67430000
chr8	67800000	67700000	67900000
chr8	67890000	67790000	67990000
chr8	68490000	68390000	68590000
chr8	70780000	70680000	70880000
chr8	74080000	73980000	74180000
chr8	81250000	81150000	81350000
chr8	84620000	84520000	84720000
chr8	86540000	86440000	86640000
chr8	88570000	88470000	88670000
chr8	89220000	89120000	89320000
chr8	94470000	94370000	94570000
chr8	103010000	102910000	103110000
chr8	103710000	103610000	103810000
chr8	108840000	108740000	108940000
chr8	121240000	121140000	121340000
chr8	125080000	124980000	125180000
chr8	129280000	129180000	129380000
chr8	130120000	130020000	130220000
chr8	132820000	132720000	132920000
chr8	134440000	134340000	134540000
chr8	134680000	134580000	134780000
chr8	135430000	135330000	135530000
chr8	140200000	140100000	140300000
chr8	141690000	141590000	141790000
chr7	1800000	1700000	1900000
chr7	3900000	3800000	4000000
chr7	7560000	7460000	7660000
chr7	7670000	7570000	7770000
chr7	8760000	8660000	8860000
chr7	14470000	14370000	14570000
chr7	20700000	20600000	20800000
chr7	21790000	21690000	21890000
chr7	25140000	25040000	25240000
chr7	25230000	25130000	25330000
chr7	25600000	25500000	25700000
chr7	27170000	27070000	27270000
chr7	35540000	35440000	35640000
chr7	35620000	35520000	35720000
chr7	36700000	36600000	36800000
chr7	37410000	37310000	37510000
chr7	40610000	40510000	40710000
chr7	41720000	41620000	41820000
chr7	43900000	43800000	44000000
chr7	46370000	46270000	46470000
chr7	48150000	48050000	48250000
chr7	56120000	56020000	56220000
chr7	74810000	74710000	74910000
chr7	77370000	77270000	77470000
chr7	86500000	86400000	86600000
chr7	92870000	92770000	92970000
chr7	93610000	93510000	93710000
chr7	101820000	101720000	101920000
chr7	102980000	102880000	103080000
chr7	107900000	107800000	108000000
chr7	110530000	110430000	110630000
chr7	111530000	111430000	111630000
chr7	115880000	115780000	115980000
chr7	116570000	116470000	116670000
chr7	117160000	117060000	117260000
chr7	118220000	118120000	118320000
chr7	120300000	120200000	120400000
chr7	121600000	121500000	121700000
chr7	122580000	122480000	122680000
chr7	123920000	123820000	124020000
chr7	124940000	124840000	125040000
chr7	125710000	125610000	125810000
chr7	129650000	129550000	129750000
chr7	131320000	131220000	131420000
chr7	134020000	133920000	134120000
chr7	135000000	134900000	135100000
chr7	136070000	135970000	136170000
chr7	138810000	138710000	138910000
chr7	152070000	151970000	152170000
chr7	156830000	156730000	156930000
chr7	157910000	157810000	158010000
chr7	7090000	6990000	7190000
chr7	7410000	7310000	7510000
chr7	11810000	11710000	11910000
chr7	15250000	15150000	15350000
chr7	17670000	17570000	17770000
chr7	23740000	23640000	23840000
chr7	28880000	28780000	28980000
chr7	34290000	34190000	34390000
chr7	34640000	34540000	34740000
chr7	36950000	36850000	37050000
chr7	38920000	38820000	39020000
chr7	41970000	41870000	42070000
chr7	44230000	44130000	44330000
chr7	48340000	48240000	48440000
chr7	50020000	49920000	50120000
chr7	54710000	54610000	54810000
chr7	55740000	55640000	55840000
chr7	56380000	56280000	56480000
chr7	64950000	64850000	65050000
chr7	65990000	65890000	66090000
chr7	66510000	66410000	66610000
chr7	67330000	67230000	67430000
chr7	67510000	67410000	67610000
chr7	75440000	75340000	75540000
chr7	77640000	77540000	77740000
chr7	79770000	79670000	79870000
chr7	87780000	87680000	87880000
chr7	90130000	90030000	90230000
chr7	111040000	110940000	111140000
chr7	113970000	113870000	114070000
chr7	116910000	116810000	117010000
chr7	119890000	119790000	119990000
chr7	124060000	123960000	124160000
chr7	131060000	130960000	131160000
chr7	139380000	139280000	139480000
chr7	142300000	142200000	142400000
chr7	144710000	144610000	144810000
chr7	144830000	144730000	144930000
chr7	145020000	144920000	145120000
chr7	152300000	152200000	152400000
chr7	152850000	152750000	152950000
chr6	2440000	2340000	2540000
chr6	12260000	12160000	12360000
chr6	12930000	12830000	13030000
chr6	16770000	16670000	16870000
chr6	17840000	17740000	17940000
chr6	21590000	21490000	21690000
chr6	25090000	24990000	25190000
chr6	25490000	25390000	25590000
chr6	25610000	25510000	25710000
chr6	34700000	34600000	34800000
chr6	35800000	35700000	35900000
chr6	38500000	38400000	38600000
chr6	38600000	38500000	38700000
chr6	55130000	55030000	55230000
chr6	73180000	73080000	73280000
chr6	75590000	75490000	75690000
chr6	77460000	77360000	77560000
chr6	81750000	81650000	81850000
chr6	82040000	81940000	82140000
chr6	85050000	84950000	85150000
chr6	89640000	89540000	89740000
chr6	90450000	90350000	90550000
chr6	97460000	97360000	97560000
chr6	100700000	100600000	100800000
chr6	106600000	106500000	106700000
chr6	107020000	106920000	107120000
chr6	109110000	109010000	109210000
chr6	110060000	109960000	110160000
chr6	111250000	111150000	111350000
chr6	114340000	114240000	114440000
chr6	124850000	124750000	124950000
chr6	126700000	126600000	126800000
chr6	134650000	134550000	134750000
chr6	134830000	134730000	134930000
chr6	145230000	145130000	145330000
chr6	145770000	145670000	145870000
chr6	149440000	149340000	149540000
chr6	154380000	154280000	154480000
chr6	155560000	155460000	155660000
chr6	156670000	156570000	156770000
chr6	157950000	157850000	158050000
chr6	166400000	166300000	166500000
chr6	5040000	4940000	5140000
chr6	9240000	9140000	9340000
chr6	9540000	9440000	9640000
chr6	13780000	13680000	13880000
chr6	18250000	18150000	18350000
chr6	18990000	18890000	19090000
chr6	20850000	20750000	20950000
chr6	25180000	25080000	25280000
chr6	34910000	34810000	35010000
chr6	39110000	39010000	39210000
chr6	46650000	46550000	46750000
chr6	47390000	47290000	47490000
chr6	51840000	51740000	51940000
chr6	53080000	52980000	53180000
chr6	54660000	54560000	54760000
chr6	55250000	55150000	55350000
chr6	75860000	75760000	75960000
chr6	76660000	76560000	76760000
chr6	80200000	80100000	80300000
chr6	82190000	82090000	82290000
chr6	83850000	83750000	83950000
chr6	85680000	85580000	85780000
chr6	85890000	85790000	85990000
chr6	88920000	88820000	89020000
chr6	89860000	89760000	89960000
chr6	96520000	96420000	96620000
chr6	105730000	105630000	105830000
chr6	109490000	109390000	109590000
chr6	109690000	109590000	109790000
chr6	112730000	112630000	112830000
chr6	113280000	113180000	113380000
chr6	116200000	116100000	116300000
chr6	117820000	117720000	117920000
chr6	118270000	118170000	118370000
chr6	118910000	118810000	119010000
chr6	119730000	119630000	119830000
chr6	121000000	120900000	121100000
chr6	125310000	125210000	125410000
chr6	126810000	126710000	126910000
chr6	136830000	136730000	136930000
chr6	139130000	139030000	139230000
chr6	143490000	143390000	143590000
chr6	149540000	149440000	149640000
chr6	149710000	149610000	149810000
chr6	150400000	150300000	150500000
chr6	152470000	152370000	152570000
chr6	154120000	154020000	154220000
chr6	154620000	154520000	154720000
chr6	166760000	166660000	166860000
chr5	6570000	6470000	6670000
chr5	7730000	7630000	7830000
chr5	7880000	7780000	7980000
chr5	11230000	11130000	11330000
chr5	15060000	14960000	15160000
chr5	16370000	16270000	16470000
chr5	32120000	32020000	32220000
chr5	37050000	36950000	37150000
chr5	38690000	38590000	38790000
chr5	42670000	42570000	42770000
chr5	52920000	52820000	53020000
chr5	55710000	55610000	55810000
chr5	56230000	56130000	56330000
chr5	61940000	61840000	62040000
chr5	62170000	62070000	62270000
chr5	68470000	68370000	68570000
chr5	75340000	75240000	75440000
chr5	78040000	77940000	78140000
chr5	78300000	78200000	78400000
chr5	81230000	81130000	81330000
chr5	81300000	81200000	81400000
chr5	89740000	89640000	89840000
chr5	93900000	93800000	94000000
chr5	95310000	95210000	95410000
chr5	97560000	97460000	97660000
chr5	98770000	98670000	98870000
chr5	104220000	104120000	104320000
chr5	109480000	109380000	109580000
chr5	109540000	109440000	109640000
chr5	112860000	112760000	112960000
chr5	114470000	114370000	114570000
chr5	116110000	116010000	116210000
chr5	118840000	118740000	118940000
chr5	123390000	123290000	123490000
chr5	126840000	126740000	126940000
chr5	131440000	131340000	131540000
chr5	134610000	134510000	134710000
chr5	136810000	136710000	136910000
chr5	140720000	140620000	140820000
chr5	143840000	143740000	143940000
chr5	146100000	146000000	146200000
chr5	146990000	146890000	147090000
chr5	150020000	149920000	150120000
chr5	163420000	163320000	163520000
chr5	169310000	169210000	169410000
chr5	171620000	171520000	171720000
chr5	172310000	172210000	172410000
chr5	172960000	172860000	173060000
chr5	175930000	175830000	176030000
chr5	178620000	178520000	178720000
chr5	900000	800000	1000000
chr5	10080000	9980000	10180000
chr5	10200000	10100000	10300000
chr5	10990000	10890000	11090000
chr5	13950000	13850000	14050000
chr5	31510000	31410000	31610000
chr5	37380000	37280000	37480000
chr5	37750000	37650000	37850000
chr5	38820000	38720000	38920000
chr5	39900000	39800000	40000000
chr5	44470000	44370000	44570000
chr5	57770000	57670000	57870000
chr5	64180000	64080000	64280000
chr5	72880000	72780000	72980000
chr5	76300000	76200000	76400000
chr5	78480000	78380000	78580000
chr5	79530000	79430000	79630000
chr5	81410000	81310000	81510000
chr5	81500000	81400000	81600000
chr5	81860000	81760000	81960000
chr5	86960000	86860000	87060000
chr5	93590000	93490000	93690000
chr5	95580000	95480000	95680000
chr5	103750000	103650000	103850000
chr5	108130000	108030000	108230000
chr5	108630000	108530000	108730000
chr5	108940000	108840000	109040000
chr5	110410000	110310000	110510000
chr5	111510000	111410000	111610000
chr5	116520000	116420000	116620000
chr5	126300000	126200000	126400000
chr5	127720000	127620000	127820000
chr5	127860000	127760000	127960000
chr5	128200000	128100000	128300000
chr5	131560000	131460000	131660000
chr5	131800000	131700000	131900000
chr5	133070000	132970000	133170000
chr5	137600000	137500000	137700000
chr5	153400000	153300000	153500000
chr5	158670000	158570000	158770000
chr5	158780000	158680000	158880000
chr5	160670000	160570000	160770000
chr5	160780000	160680000	160880000
chr5	168950000	168850000	169050000
chr5	172430000	172330000	172530000
chr5	179140000	179040000	179240000
chr4	1020000	920000	1120000
chr4	1870000	1770000	1970000
chr4	3950000	3850000	4050000
chr4	7350000	7250000	7450000
chr4	16520000	16420000	16620000
chr4	17820000	17720000	17920000
chr4	20770000	20670000	20870000
chr4	22780000	22680000	22880000
chr4	26780000	26680000	26880000
chr4	34740000	34640000	34840000
chr4	40340000	40240000	40440000
chr4	54470000	54370000	54570000
chr4	54950000	54850000	55050000
chr4	68240000	68140000	68340000
chr4	68380000	68280000	68480000
chr4	73040000	72940000	73140000
chr4	77720000	77620000	77820000
chr4	78560000	78460000	78660000
chr4	82310000	82210000	82410000
chr4	82810000	82710000	82910000
chr4	83300000	83200000	83400000
chr4	86060000	85960000	86160000
chr4	94190000	94090000	94290000
chr4	103010000	102910000	103110000
chr4	103100000	103000000	103200000
chr4	106530000	106430000	106630000
chr4	110580000	110480000	110680000
chr4	112960000	112860000	113060000
chr4	118260000	118160000	118360000
chr4	119800000	119700000	119900000
chr4	121780000	121680000	121880000
chr4	122940000	122840000	123040000
chr4	127800000	127700000	127900000
chr4	128900000	128800000	129000000
chr4	129660000	129560000	129760000
chr4	139760000	139660000	139860000
chr4	145620000	145520000	145720000
chr4	150880000	150780000	150980000
chr4	151650000	151550000	151750000
chr4	153340000	153240000	153440000
chr4	165080000	164980000	165180000
chr4	166620000	166520000	166720000
chr4	172220000	172120000	172320000
chr4	186590000	186490000	186690000
chr4	2720000	2620000	2820000
chr4	3290000	3190000	3390000
chr4	3740000	3640000	3840000
chr4	4940000	4840000	5040000
chr4	9770000	9670000	9870000
chr4	11780000	11680000	11880000
chr4	27670000	27570000	27770000
chr4	30700000	30600000	30800000
chr4	31330000	31230000	31430000
chr4	39450000	39350000	39550000
chr4	44780000	44680000	44880000
chr4	53490000	53390000	53590000
chr4	68480000	68380000	68580000
chr4	69280000	69180000	69380000
chr4	69650000	69550000	69750000
chr4	72690000	72590000	72790000
chr4	73310000	73210000	73410000
chr4	82470000	82370000	82570000
chr4	83050000	82950000	83150000
chr4	86450000	86350000	86550000
chr4	89130000	89030000	89230000
chr4	90320000	90220000	90420000
chr4	94270000	94170000	94370000
chr4	94620000	94520000	94720000
chr4	98440000	98340000	98540000
chr4	106350000	106250000	106450000
chr4	113100000	113000000	113200000
chr4	113300000	113200000	113400000
chr4	113370000	113270000	113470000
chr4	113790000	113690000	113890000
chr4	118050000	117950000	118150000
chr4	118680000	118580000	118780000
chr4	122290000	122190000	122390000
chr4	129340000	129240000	129440000
chr4	140000000	139900000	140100000
chr4	141130000	141030000	141230000
chr4	141260000	141160000	141360000
chr4	142040000	141940000	142140000
chr4	143120000	143020000	143220000
chr4	146370000	146270000	146470000
chr4	147590000	147490000	147690000
chr4	148970000	148870000	149070000
chr4	151080000	150980000	151180000
chr4	151370000	151270000	151470000
chr4	155790000	155690000	155890000
chr4	156160000	156060000	156260000
chr4	168560000	168460000	168660000
chr4	180800000	180700000	180900000
chr4	181050000	180950000	181150000
chr4	184740000	184640000	184840000
chr3	10320000	10220000	10420000
chr3	10400000	10300000	10500000
chr3	11650000	11550000	11750000
chr3	15820000	15720000	15920000
chr3	19860000	19760000	19960000
chr3	25960000	25860000	26060000
chr3	31160000	31060000	31260000
chr3	33420000	33320000	33520000
chr3	41670000	41570000	41770000
chr3	42540000	42440000	42640000
chr3	45490000	45390000	45590000
chr3	56170000	56070000	56270000
chr3	68920000	68820000	69020000
chr3	69510000	69410000	69610000
chr3	72270000	72170000	72370000
chr3	75430000	75330000	75530000
chr3	87130000	87030000	87230000
chr3	87550000	87450000	87650000
chr3	88000000	87900000	88100000
chr3	98400000	98300000	98500000
chr3	101560000	101460000	101660000
chr3	105570000	105470000	105670000
chr3	106620000	106520000	106720000
chr3	110330000	110230000	110430000
chr3	113720000	113620000	113820000
chr3	120820000	120720000	120920000
chr3	127830000	127730000	127930000
chr3	129860000	129760000	129960000
chr3	130100000	130000000	130200000
chr3	135510000	135410000	135610000
chr3	139670000	139570000	139770000
chr3	142330000	142230000	142430000
chr3	147250000	147150000	147350000
chr3	153620000	153520000	153720000
chr3	156520000	156420000	156620000
chr3	160430000	160330000	160530000
chr3	160550000	160450000	160650000
chr3	160950000	160850000	161050000
chr3	171590000	171490000	171690000
chr3	171860000	171760000	171960000
chr3	182690000	182590000	182790000
chr3	183430000	183330000	183530000
chr3	193050000	192950000	193150000
chr3	8950000	8850000	9050000
chr3	10010000	9910000	10110000
chr3	15210000	15110000	15310000
chr3	16020000	15920000	16120000
chr3	23930000	23830000	24030000
chr3	28410000	28310000	28510000
chr3	29990000	29890000	30090000
chr3	40560000	40460000	40660000
chr3	44480000	44380000	44580000
chr3	52720000	52620000	52820000
chr3	52830000	52730000	52930000
chr3	53360000	53260000	53460000
chr3	59550000	59450000	59650000
chr3	60530000	60430000	60630000
chr3	67360000	67260000	67460000
chr3	71890000	71790000	71990000
chr3	75150000	75050000	75250000
chr3	87200000	87100000	87300000
chr3	101740000	101640000	101840000
chr3	104600000	104500000	104700000
chr3	107570000	107470000	107670000
chr3	109500000	109400000	109600000
chr3	109680000	109580000	109780000
chr3	113940000	113840000	114040000
chr3	119730000	119630000	119830000
chr3	119860000	119760000	119960000
chr3	130690000	130590000	130790000
chr3	131000000	130900000	131100000
chr3	131780000	131680000	131880000
chr3	135720000	135620000	135820000
chr3	142570000	142470000	142670000
chr3	146030000	145930000	146130000
chr3	153290000	153190000	153390000
chr3	154730000	154630000	154830000
chr3	155330000	155230000	155430000
chr3	160660000	160560000	160760000
chr3	169140000	169040000	169240000
chr3	169600000	169500000	169700000
chr3	170200000	170100000	170300000
chr3	178410000	178310000	178510000
chr3	178990000	178890000	179090000
chr3	179680000	179580000	179780000
chr3	180740000	180640000	180840000
chr3	185940000	185840000	186040000
chr3	195260000	195160000	195360000
chr22	24580000	24480000	24680000
chr22	35010000	34910000	35110000
chr22	35250000	35150000	35350000
chr22	35620000	35520000	35720000
chr22	36510000	36410000	36610000
chr22	40040000	39940000	40140000
chr22	41250000	41150000	41350000
chr22	47490000	47390000	47590000
chr22	27380000	27280000	27480000
chr22	41370000	41270000	41470000
chr22	47170000	47070000	47270000
chr22	48980000	48880000	49080000
chr21	17950000	17850000	18050000
chr21	26750000	26650000	26850000
chr21	28760000	28660000	28860000
chr21	29380000	29280000	29480000
chr21	29580000	29480000	29680000
chr21	31660000	31560000	31760000
chr21	35420000	35320000	35520000
chr21	35860000	35760000	35960000
chr21	39170000	39070000	39270000
chr21	41480000	41380000	41580000
chr21	42840000	42740000	42940000
chr21	44320000	44220000	44420000
chr21	17310000	17210000	17410000
chr21	17680000	17580000	17780000
chr21	25520000	25420000	25620000
chr21	29110000	29010000	29210000
chr21	31070000	30970000	31170000
chr21	31740000	31640000	31840000
chr21	32940000	32840000	33040000
chr21	33900000	33800000	34000000
chr21	38470000	38370000	38570000
chr21	38690000	38590000	38790000
chr21	41590000	41490000	41690000
chr21	44490000	44390000	44590000
chr20	3330000	3230000	3430000
chr20	3900000	3800000	4000000
chr20	5810000	5710000	5910000
chr20	10430000	10330000	10530000
chr20	11280000	11180000	11380000
chr20	18300000	18200000	18400000
chr20	36950000	36850000	37050000
chr20	41430000	41330000	41530000
chr20	43180000	43080000	43280000
chr20	61940000	61840000	62040000
chr20	62630000	62530000	62730000
chr20	12910000	12810000	13010000
chr20	18600000	18500000	18700000
chr20	23880000	23780000	23980000
chr20	30490000	30390000	30590000
chr20	35090000	34990000	35190000
chr20	37100000	37000000	37200000
chr20	37180000	37080000	37280000
chr20	38570000	38470000	38670000
chr20	39280000	39180000	39380000
chr20	47180000	47080000	47280000
chr20	49010000	48910000	49110000
chr20	53340000	53240000	53440000
chr20	53530000	53430000	53630000
chr20	56350000	56250000	56450000
chr20	56530000	56430000	56630000
chr20	59080000	58980000	59180000
chr20	60240000	60140000	60340000
chr2	1540000	1440000	1640000
chr2	9440000	9340000	9540000
chr2	10450000	10350000	10550000
chr2	10690000	10590000	10790000
chr2	17830000	17730000	17930000
chr2	19890000	19790000	19990000
chr2	23330000	23230000	23430000
chr2	40580000	40480000	40680000
chr2	53000000	52900000	53100000
chr2	53300000	53200000	53400000
chr2	53790000	53690000	53890000
chr2	55230000	55130000	55330000
chr2	56800000	56700000	56900000
chr2	57520000	57420000	57620000
chr2	61010000	60910000	61110000
chr2	95800000	95700000	95900000
chr2	108640000	108540000	108740000
chr2	112940000	112840000	113040000
chr2	113440000	113340000	113540000
chr2	121780000	121680000	121880000
chr2	127750000	127650000	127850000
chr2	128300000	128200000	128400000
chr2	133230000	133130000	133330000
chr2	136660000	136560000	136760000
chr2	138380000	138280000	138480000
chr2	140890000	140790000	140990000
chr2	143310000	143210000	143410000
chr2	151250000	151150000	151350000
chr2	151310000	151210000	151410000
chr2	152700000	152600000	152800000
chr2	153560000	153460000	153660000
chr2	159220000	159120000	159320000
chr2	159810000	159710000	159910000
chr2	162350000	162250000	162450000
chr2	172480000	172380000	172580000
chr2	176660000	176560000	176760000
chr2	183000000	182900000	183100000
chr2	186470000	186370000	186570000
chr2	187860000	187760000	187960000
chr2	195320000	195220000	195420000
chr2	195690000	195590000	195790000
chr2	202260000	202160000	202360000
chr2	205960000	205860000	206060000
chr2	207510000	207410000	207610000
chr2	209600000	209500000	209700000
chr2	215920000	215820000	216020000
chr2	217160000	217060000	217260000
chr2	224360000	224260000	224460000
chr2	230230000	230130000	230330000
chr2	233720000	233620000	233820000
chr2	233960000	233860000	234060000
chr2	3960000	3860000	4060000
chr2	7420000	7320000	7520000
chr2	8810000	8710000	8910000
chr2	9760000	9660000	9860000
chr2	10800000	10700000	10900000
chr2	18720000	18620000	18820000
chr2	18910000	18810000	19010000
chr2	19700000	19600000	19800000
chr2	25810000	25710000	25910000
chr2	28790000	28690000	28890000
chr2	32630000	32530000	32730000
chr2	32750000	32650000	32850000
chr2	37330000	37230000	37430000
chr2	40230000	40130000	40330000
chr2	42790000	42690000	42890000
chr2	45980000	45880000	46080000
chr2	48970000	48870000	49070000
chr2	52370000	52270000	52470000
chr2	54110000	54010000	54210000
chr2	54510000	54410000	54610000
chr2	55650000	55550000	55750000
chr2	57640000	57540000	57740000
chr2	62790000	62690000	62890000
chr2	73640000	73540000	73740000
chr2	95960000	95860000	96060000
chr2	98590000	98490000	98690000
chr2	100560000	100460000	100660000
chr2	103030000	102930000	103130000
chr2	106080000	105980000	106180000
chr2	111460000	111360000	111560000
chr2	118230000	118130000	118330000
chr2	118480000	118380000	118580000
chr2	126520000	126420000	126620000
chr2	128030000	127930000	128130000
chr2	130710000	130610000	130810000
chr2	131140000	131040000	131240000
chr2	131390000	131290000	131490000
chr2	134080000	133980000	134180000
chr2	134640000	134540000	134740000
chr2	135420000	135320000	135520000
chr2	152190000	152090000	152290000
chr2	152860000	152760000	152960000
chr2	153130000	153030000	153230000
chr2	154600000	154500000	154700000
chr2	157460000	157360000	157560000
chr2	161570000	161470000	161670000
chr2	162850000	162750000	162950000
chr2	170190000	170090000	170290000
chr2	170300000	170200000	170400000
chr2	173860000	173760000	173960000
chr2	175670000	175570000	175770000
chr2	178680000	178580000	178780000
chr2	178760000	178660000	178860000
chr2	183230000	183130000	183330000
chr2	186820000	186720000	186920000
chr2	197780000	197680000	197880000
chr2	202530000	202430000	202630000
chr2	202830000	202730000	202930000
chr2	215440000	215340000	215540000
chr2	216200000	216100000	216300000
chr2	216690000	216590000	216790000
chr2	216780000	216680000	216880000
chr2	222000000	221900000	222100000
chr2	223220000	223120000	223320000
chr2	223670000	223570000	223770000
chr2	223960000	223860000	224060000
chr2	227360000	227260000	227460000
chr2	232840000	232740000	232940000
chr2	234120000	234020000	234220000
chr19	5340000	5240000	5440000
chr19	16460000	16360000	16560000
chr19	17060000	16960000	17160000
chr19	32240000	32140000	32340000
chr19	45140000	45040000	45240000
chr19	57920000	57820000	58020000
chr19	2930000	2830000	3030000
chr19	9090000	8990000	9190000
chr19	9310000	9210000	9410000
chr19	16660000	16560000	16760000
chr19	37860000	37760000	37960000
chr19	37890000	37790000	37990000
chr19	40940000	40840000	41040000
chr19	49880000	49780000	49980000
chr19	50800000	50700000	50900000
chr19	53780000	53680000	53880000
chr19	56040000	55940000	56140000
chr18	2550000	2450000	2650000
chr18	4070000	3970000	4170000
chr18	23810000	23710000	23910000
chr18	24770000	24670000	24870000
chr18	26680000	26580000	26780000
chr18	27000000	26900000	27100000
chr18	32630000	32530000	32730000
chr18	36310000	36210000	36410000
chr18	36660000	36560000	36760000
chr18	36860000	36760000	36960000
chr18	37600000	37500000	37700000
chr18	45250000	45150000	45350000
chr18	54120000	54020000	54220000
chr18	55070000	54970000	55170000
chr18	56600000	56500000	56700000
chr18	68630000	68530000	68730000
chr18	70060000	69960000	70160000
chr18	77240000	77140000	77340000
chr18	1560000	1460000	1660000
chr18	2090000	1990000	2190000
chr18	7750000	7650000	7850000
chr18	10560000	10460000	10660000
chr18	11300000	11200000	11400000
chr18	13640000	13540000	13740000
chr18	26790000	26690000	26890000
chr18	41960000	41860000	42060000
chr18	45540000	45440000	45640000
chr18	45620000	45520000	45720000
chr18	54410000	54310000	54510000
chr18	55240000	55140000	55340000
chr18	59650000	59550000	59750000
chr18	60640000	60540000	60740000
chr17	5470000	5370000	5570000
chr17	11890000	11790000	11990000
chr17	11980000	11880000	12080000
chr17	12750000	12650000	12850000
chr17	16780000	16680000	16880000
chr17	17690000	17590000	17790000
chr17	19780000	19680000	19880000
chr17	20360000	20260000	20460000
chr17	21760000	21660000	21860000
chr17	30780000	30680000	30880000
chr17	31240000	31140000	31340000
chr17	31920000	31820000	32020000
chr17	32970000	32870000	33070000
chr17	35150000	35050000	35250000
chr17	35570000	35470000	35670000
chr17	36180000	36080000	36280000
chr17	37130000	37030000	37230000
chr17	43280000	43180000	43380000
chr17	55790000	55690000	55890000
chr17	57460000	57360000	57560000
chr17	61860000	61760000	61960000
chr17	62240000	62140000	62340000
chr17	65560000	65460000	65660000
chr17	65990000	65890000	66090000
chr17	71460000	71360000	71560000
chr17	80670000	80570000	80770000
chr17	12200000	12100000	12300000
chr17	13270000	13170000	13370000
chr17	13580000	13480000	13680000
chr17	18140000	18040000	18240000
chr17	18540000	18440000	18640000
chr17	19920000	19820000	20020000
chr17	21290000	21190000	21390000
chr17	38960000	38860000	39060000
chr17	57230000	57130000	57330000
chr17	62650000	62550000	62750000
chr17	66690000	66590000	66790000
chr17	68760000	68660000	68860000
chr17	71770000	71670000	71870000
chr16	4620000	4520000	4720000
chr16	10210000	10110000	10310000
chr16	15200000	15100000	15300000
chr16	18830000	18730000	18930000
chr16	24290000	24190000	24390000
chr16	24740000	24640000	24840000
chr16	27480000	27380000	27580000
chr16	28730000	28630000	28830000
chr16	31190000	31090000	31290000
chr16	48180000	48080000	48280000
chr16	48640000	48540000	48740000
chr16	50800000	50700000	50900000
chr16	50890000	50790000	50990000
chr16	52950000	52850000	53050000
chr16	53470000	53370000	53570000
chr16	53520000	53420000	53620000
chr16	58770000	58670000	58870000
chr16	70760000	70660000	70860000
chr16	71630000	71530000	71730000
chr16	72830000	72730000	72930000
chr16	73210000	73110000	73310000
chr16	87100000	87000000	87200000
chr16	3640000	3540000	3740000
chr16	3910000	3810000	4010000
chr16	8500000	8400000	8600000
chr16	12560000	12460000	12660000
chr16	16570000	16470000	16670000
chr16	16820000	16720000	16920000
chr16	21920000	21820000	22020000
chr16	24820000	24720000	24920000
chr16	24990000	24890000	25090000
chr16	27140000	27040000	27240000
chr16	30940000	30840000	31040000
chr16	53880000	53780000	53980000
chr16	68850000	68750000	68950000
chr16	70350000	70250000	70450000
chr16	72110000	72010000	72210000
chr16	83900000	83800000	84000000
chr15	33740000	33640000	33840000
chr15	35480000	35380000	35580000
chr15	37170000	37070000	37270000
chr15	49440000	49340000	49540000
chr15	55880000	55780000	55980000
chr15	62090000	61990000	62190000
chr15	66300000	66200000	66400000
chr15	68950000	68850000	69050000
chr15	70570000	70470000	70670000
chr15	79620000	79520000	79720000
chr15	84970000	84870000	85070000
chr15	90930000	90830000	91030000
chr15	91040000	90940000	91140000
chr15	94390000	94290000	94490000
chr15	98660000	98560000	98760000
chr15	98890000	98790000	98990000
chr15	99800000	99700000	99900000
chr15	28040000	27940000	28140000
chr15	36490000	36390000	36590000
chr15	36580000	36480000	36680000
chr15	39110000	39010000	39210000
chr15	40020000	39920000	40120000
chr15	58930000	58830000	59030000
chr15	67190000	67090000	67290000
chr15	72780000	72680000	72880000
chr15	85220000	85120000	85320000
chr14	30270000	30170000	30370000
chr14	30520000	30420000	30620000
chr14	32270000	32170000	32370000
chr14	35430000	35330000	35530000
chr14	38890000	38790000	38990000
chr14	39470000	39370000	39570000
chr14	44820000	44720000	44920000
chr14	50800000	50700000	50900000
chr14	51780000	51680000	51880000
chr14	52270000	52170000	52370000
chr14	52490000	52390000	52590000
chr14	53090000	52990000	53190000
chr14	64320000	64220000	64420000
chr14	72980000	72880000	73080000
chr14	78620000	78520000	78720000
chr14	92020000	91920000	92120000
chr14	92480000	92380000	92580000
chr14	96770000	96670000	96870000
chr14	99950000	99850000	100050000
chr14	100680000	100580000	100780000
chr14	101240000	101140000	101340000
chr14	104340000	104240000	104440000
chr14	104430000	104330000	104530000
chr14	21830000	21730000	21930000
chr14	31890000	31790000	31990000
chr14	35060000	34960000	35160000
chr14	35850000	35750000	35950000
chr14	38670000	38570000	38770000
chr14	39010000	38910000	39110000
chr14	45390000	45290000	45490000
chr14	50540000	50440000	50640000
chr14	50930000	50830000	51030000
chr14	53410000	53310000	53510000
chr14	53520000	53420000	53620000
chr14	55020000	54920000	55120000
chr14	55200000	55100000	55300000
chr14	55680000	55580000	55780000
chr14	57430000	57330000	57530000
chr14	58420000	58320000	58520000
chr14	58630000	58530000	58730000
chr14	59950000	59850000	60050000
chr14	63140000	63040000	63240000
chr14	66300000	66200000	66400000
chr14	67790000	67690000	67890000
chr14	67920000	67820000	68020000
chr14	68240000	68140000	68340000
chr14	73150000	73050000	73250000
chr14	76000000	75900000	76100000
chr14	80170000	80070000	80270000
chr14	80880000	80780000	80980000
chr14	88140000	88040000	88240000
chr14	88990000	88890000	89090000
chr14	92130000	92030000	92230000
chr14	96530000	96430000	96630000
chr14	100840000	100740000	100940000
chr13	22280000	22180000	22380000
chr13	25370000	25270000	25470000
chr13	29730000	29630000	29830000
chr13	31400000	31300000	31500000
chr13	32580000	32480000	32680000
chr13	33570000	33470000	33670000
chr13	34130000	34030000	34230000
chr13	35170000	35070000	35270000
chr13	35750000	35650000	35850000
chr13	38830000	38730000	38930000
chr13	38950000	38850000	39050000
chr13	39910000	39810000	40010000
chr13	42120000	42020000	42220000
chr13	46180000	46080000	46280000
chr13	46340000	46240000	46440000
chr13	48790000	48690000	48890000
chr13	51360000	51260000	51460000
chr13	52250000	52150000	52350000
chr13	52840000	52740000	52940000
chr13	60600000	60500000	60700000
chr13	73470000	73370000	73570000
chr13	74360000	74260000	74460000
chr13	75270000	75170000	75370000
chr13	76480000	76380000	76580000
chr13	76960000	76860000	77060000
chr13	77720000	77620000	77820000
chr13	79000000	78900000	79100000
chr13	85880000	85780000	85980000
chr13	95870000	95770000	95970000
chr13	97440000	97340000	97540000
chr13	99070000	98970000	99170000
chr13	106530000	106430000	106630000
chr13	106610000	106510000	106710000
chr13	106960000	106860000	107060000
chr13	108560000	108460000	108660000
chr13	109790000	109690000	109890000
chr13	113460000	113360000	113560000
chr13	20170000	20070000	20270000
chr13	20490000	20390000	20590000
chr13	20710000	20610000	20810000
chr13	25510000	25410000	25610000
chr13	28290000	28190000	28390000
chr13	40050000	39950000	40150000
chr13	41050000	40950000	41150000
chr13	41330000	41230000	41430000
chr13	41640000	41540000	41740000
chr13	46460000	46360000	46560000
chr13	46780000	46680000	46880000
chr13	48020000	47920000	48120000
chr13	48320000	48220000	48420000
chr13	49630000	49530000	49730000
chr13	49950000	49850000	50050000
chr13	75650000	75550000	75750000
chr13	77590000	77490000	77690000
chr13	79400000	79300000	79500000
chr13	84870000	84770000	84970000
chr13	94630000	94530000	94730000
chr13	99900000	99800000	100000000
chr13	102890000	102790000	102990000
chr13	103190000	103090000	103290000
chr13	106030000	105930000	106130000
chr13	107170000	107070000	107270000
chr12	5430000	5330000	5530000
chr12	5530000	5430000	5630000
chr12	8440000	8340000	8540000
chr12	9070000	8970000	9170000
chr12	10750000	10650000	10850000
chr12	11200000	11100000	11300000
chr12	15000000	14900000	15100000
chr12	15970000	15870000	16070000
chr12	17650000	17550000	17750000
chr12	19280000	19180000	19380000
chr12	22440000	22340000	22540000
chr12	24850000	24750000	24950000
chr12	27720000	27620000	27820000
chr12	27830000	27730000	27930000
chr12	27960000	27860000	28060000
chr12	28190000	28090000	28290000
chr12	32350000	32250000	32450000
chr12	32980000	32880000	33080000
chr12	39120000	39020000	39220000
chr12	47420000	47320000	47520000
chr12	48190000	48090000	48290000
chr12	62210000	62110000	62310000
chr12	62820000	62720000	62920000
chr12	65160000	65060000	65260000
chr12	71080000	70980000	71180000
chr12	74450000	74350000	74550000
chr12	76080000	75980000	76180000
chr12	79110000	79010000	79210000
chr12	79780000	79680000	79880000
chr12	80790000	80690000	80890000
chr12	90130000	90030000	90230000
chr12	90250000	90150000	90350000
chr12	96240000	96140000	96340000
chr12	99360000	99260000	99460000
chr12	102510000	102410000	102610000
chr12	105110000	105010000	105210000
chr12	108530000	108430000	108630000
chr12	112180000	112080000	112280000
chr12	112440000	112340000	112540000
chr12	116260000	116160000	116360000
chr12	123250000	123150000	123350000
chr12	123370000	123270000	123470000
chr12	123640000	123540000	123740000
chr12	124780000	124680000	124880000
chr12	125480000	125380000	125580000
chr12	127410000	127310000	127510000
chr12	132030000	131930000	132130000
chr12	3520000	3420000	3620000
chr12	8500000	8400000	8600000
chr12	9280000	9180000	9380000
chr12	13720000	13620000	13820000
chr12	14490000	14390000	14590000
chr12	18230000	18130000	18330000
chr12	18790000	18690000	18890000
chr12	19570000	19470000	19670000
chr12	19710000	19610000	19810000
chr12	21220000	21120000	21320000
chr12	40590000	40490000	40690000
chr12	41250000	41150000	41350000
chr12	46120000	46020000	46220000
chr12	50440000	50340000	50540000
chr12	51040000	50940000	51140000
chr12	53980000	53880000	54080000
chr12	54660000	54560000	54760000
chr12	62400000	62300000	62500000
chr12	62580000	62480000	62680000
chr12	65270000	65170000	65370000
chr12	65550000	65450000	65650000
chr12	65870000	65770000	65970000
chr12	68820000	68720000	68920000
chr12	69470000	69370000	69570000
chr12	69860000	69760000	69960000
chr12	82650000	82550000	82750000
chr12	83000000	82900000	83100000
chr12	89010000	88910000	89110000
chr12	91760000	91660000	91860000
chr12	113440000	113340000	113540000
chr12	116960000	116860000	117060000
chr12	123720000	123620000	123820000
chr12	127180000	127080000	127280000
chr12	131520000	131420000	131620000
chr11	1080000	980000	1180000
chr11	7710000	7610000	7810000
chr11	8590000	8490000	8690000
chr11	11280000	11180000	11380000
chr11	14280000	14180000	14380000
chr11	14490000	14390000	14590000
chr11	15240000	15140000	15340000
chr11	22560000	22460000	22660000
chr11	28540000	28440000	28640000
chr11	28710000	28610000	28810000
chr11	33120000	33020000	33220000
chr11	47600000	47500000	47700000
chr11	48130000	48030000	48230000
chr11	57290000	57190000	57390000
chr11	63980000	63880000	64080000
chr11	68470000	68370000	68570000
chr11	76340000	76240000	76440000
chr11	77650000	77550000	77750000
chr11	78080000	77980000	78180000
chr11	88970000	88870000	89070000
chr11	93230000	93130000	93330000
chr11	93710000	93610000	93810000
chr11	106040000	105940000	106140000
chr11	106140000	106040000	106240000
chr11	108950000	108850000	109050000
chr11	113540000	113440000	113640000
chr11	113770000	113670000	113870000
chr11	118360000	118260000	118460000
chr11	120970000	120870000	121070000
chr11	133850000	133750000	133950000
chr11	134240000	134140000	134340000
chr11	5120000	5020000	5220000
chr11	7050000	6950000	7150000
chr11	12570000	12470000	12670000
chr11	13700000	13600000	13800000
chr11	16720000	16620000	16820000
chr11	17210000	17110000	17310000
chr11	18510000	18410000	18610000
chr11	19060000	18960000	19160000
chr11	19260000	19160000	19360000
chr11	20620000	20520000	20720000
chr11	20700000	20600000	20800000
chr11	22150000	22050000	22250000
chr11	22430000	22330000	22530000
chr11	57840000	57740000	57940000
chr11	73940000	73840000	74040000
chr11	74230000	74130000	74330000
chr11	78170000	78070000	78270000
chr11	85830000	85730000	85930000
chr11	87910000	87810000	88010000
chr11	90190000	90090000	90290000
chr11	93850000	93750000	93950000
chr11	102270000	102170000	102370000
chr11	106310000	106210000	106410000
chr11	124000000	123900000	124100000
chr11	124400000	124300000	124500000
chr11	125680000	125580000	125780000
chr11	130200000	130100000	130300000
chr11	130400000	130300000	130500000
chr11	133080000	132980000	133180000
chr10	3080000	2980000	3180000
chr10	5410000	5310000	5510000
chr10	17450000	17350000	17550000
chr10	17570000	17470000	17670000
chr10	18290000	18190000	18390000
chr10	21750000	21650000	21850000
chr10	23530000	23430000	23630000
chr10	24200000	24100000	24300000
chr10	27700000	27600000	27800000
chr10	44400000	44300000	44500000
chr10	46630000	46530000	46730000
chr10	50760000	50660000	50860000
chr10	51990000	51890000	52090000
chr10	60440000	60340000	60540000
chr10	61300000	61200000	61400000
chr10	67550000	67450000	67650000
chr10	73740000	73640000	73840000
chr10	76080000	75980000	76180000
chr10	76330000	76230000	76430000
chr10	79260000	79160000	79360000
chr10	81030000	80930000	81130000
chr10	83870000	83770000	83970000
chr10	95880000	95780000	95980000
chr10	100520000	100420000	100620000
chr10	103080000	102980000	103180000
chr10	110920000	110820000	111020000
chr10	118260000	118160000	118360000
chr10	118730000	118630000	118830000
chr10	119900000	119800000	120000000
chr10	128540000	128440000	128640000
chr10	128820000	128720000	128920000
chr10	129570000	129470000	129670000
chr10	2790000	2690000	2890000
chr10	3180000	3080000	3280000
chr10	12190000	12090000	12290000
chr10	14490000	14390000	14590000
chr10	20790000	20690000	20890000
chr10	21040000	20940000	21140000
chr10	21490000	21390000	21590000
chr10	26320000	26220000	26420000
chr10	32760000	32660000	32860000
chr10	45210000	45110000	45310000
chr10	47020000	46920000	47120000
chr10	48950000	48850000	49050000
chr10	58510000	58410000	58610000
chr10	58750000	58650000	58850000
chr10	58950000	58850000	59050000
chr10	59220000	59120000	59320000
chr10	62470000	62370000	62570000
chr10	70110000	70010000	70210000
chr10	73490000	73390000	73590000
chr10	88560000	88460000	88660000
chr10	89720000	89620000	89820000
chr10	92040000	91940000	92140000
chr10	94570000	94470000	94670000
chr10	95980000	95880000	96080000
chr10	99380000	99280000	99480000
chr10	100280000	100180000	100380000
chr10	120850000	120750000	120950000
chr10	122990000	122890000	123090000
chr10	124950000	124850000	125050000
chr10	125910000	125810000	126010000
chr1	3730000	3630000	3830000
chr1	23200000	23100000	23300000
chr1	23280000	23180000	23380000
chr1	25230000	25130000	25330000
chr1	29120000	29020000	29220000
chr1	29200000	29100000	29300000
chr1	30960000	30860000	31060000
chr1	33480000	33380000	33580000
chr1	38910000	38810000	39010000
chr1	40420000	40320000	40520000
chr1	41030000	40930000	41130000
chr1	42760000	42660000	42860000
chr1	46580000	46480000	46680000
chr1	48780000	48680000	48880000
chr1	51240000	51140000	51340000
chr1	51320000	51220000	51420000
chr1	51530000	51430000	51630000
chr1	52380000	52280000	52480000
chr1	54810000	54710000	54910000
chr1	55270000	55170000	55370000
chr1	61610000	61510000	61710000
chr1	65740000	65640000	65840000
chr1	66240000	66140000	66340000
chr1	66480000	66380000	66580000
chr1	70550000	70450000	70650000
chr1	74480000	74380000	74580000
chr1	75580000	75480000	75680000
chr1	77550000	77450000	77650000
chr1	84110000	84010000	84210000
chr1	85610000	85510000	85710000
chr1	93900000	93800000	94000000
chr1	99510000	99410000	99610000
chr1	108180000	108080000	108280000
chr1	108650000	108550000	108750000
chr1	113470000	113370000	113570000
chr1	113700000	113600000	113800000
chr1	117290000	117190000	117390000
chr1	153990000	153890000	154090000
chr1	155630000	155530000	155730000
chr1	159000000	158900000	159100000
chr1	164530000	164430000	164630000
chr1	164800000	164700000	164900000
chr1	166480000	166380000	166580000
chr1	167070000	166970000	167170000
chr1	169360000	169260000	169460000
chr1	176100000	176000000	176200000
chr1	177240000	177140000	177340000
chr1	179410000	179310000	179510000
chr1	182840000	182740000	182940000
chr1	184230000	184130000	184330000
chr1	198480000	198380000	198580000
chr1	202630000	202530000	202730000
chr1	202730000	202630000	202830000
chr1	203720000	203620000	203820000
chr1	207760000	207660000	207860000
chr1	208260000	208160000	208360000
chr1	208300000	208200000	208400000
chr1	211220000	211120000	211320000
chr1	218540000	218440000	218640000
chr1	221450000	221350000	221550000
chr1	222460000	222360000	222560000
chr1	224930000	224830000	225030000
chr1	226860000	226760000	226960000
chr1	229540000	229440000	229640000
chr1	230360000	230260000	230460000
chr1	234360000	234260000	234460000
chr1	235790000	235690000	235890000
chr1	243710000	243610000	243810000
chr1	244300000	244200000	244400000
chr1	244790000	244690000	244890000
chr1	245400000	245300000	245500000
chr1	247590000	247490000	247690000
chr1	3880000	3780000	3980000
chr1	5450000	5350000	5550000
chr1	5630000	5530000	5730000
chr1	14590000	14490000	14690000
chr1	31180000	31080000	31280000
chr1	36700000	36600000	36800000
chr1	39080000	38980000	39180000
chr1	40560000	40460000	40660000
chr1	41230000	41130000	41330000
chr1	42520000	42420000	42620000
chr1	43710000	43610000	43810000
chr1	45000000	44900000	45100000
chr1	46020000	45920000	46120000
chr1	52040000	51940000	52140000
chr1	60250000	60150000	60350000
chr1	63550000	63450000	63650000
chr1	76140000	76040000	76240000
chr1	76410000	76310000	76510000
chr1	76870000	76770000	76970000
chr1	83870000	83770000	83970000
chr1	86350000	86250000	86450000
chr1	86500000	86400000	86600000
chr1	88690000	88590000	88790000
chr1	93610000	93510000	93710000
chr1	94010000	93910000	94110000
chr1	94470000	94370000	94570000
chr1	99160000	99060000	99260000
chr1	107730000	107630000	107830000
chr1	117500000	117400000	117600000
chr1	118120000	118020000	118220000
chr1	166820000	166720000	166920000
chr1	171600000	171500000	171700000
chr1	171750000	171650000	171850000
chr1	176310000	176210000	176410000
chr1	176540000	176440000	176640000
chr1	186320000	186220000	186420000
chr1	186450000	186350000	186550000
chr1	187030000	186930000	187130000
chr1	187350000	187250000	187450000
chr1	197170000	197070000	197270000
chr1	200270000	200170000	200370000
chr1	203810000	203710000	203910000
chr1	206690000	206590000	206790000
chr1	213070000	212970000	213170000
chr1	213330000	213230000	213430000
chr1	215670000	215570000	215770000
chr1	218310000	218210000	218410000
chr1	219160000	219060000	219260000
chr1	225650000	225550000	225750000
chr1	226400000	226300000	226500000
chr1	227730000	227630000	227830000
chr1	229640000	229540000	229740000
chr1	230580000	230480000	230680000
chr1	232630000	232530000	232730000
chr1	234480000	234380000	234580000
chr1	234600000	234500000	234700000
chr1	235090000	234990000	235190000
chr1	243340000	243240000	243440000
chr1	244520000	244420000	244620000
chr1	247370000	247270000	247470000

## Sheet: class 3
class 3: 0 intersecting CTCF+cohesin, Dot
chromosome	boundary location	start	end
chrX	7000000	6900000	7100000
chrX	9300000	9200000	9400000
chrX	20750000	20650000	20850000
chrX	45760000	45660000	45860000
chrX	53650000	53550000	53750000
chrX	57080000	56980000	57180000
chrX	71350000	71250000	71450000
chrX	76480000	76380000	76580000
chrX	77910000	77810000	78010000
chrX	86210000	86110000	86310000
chrX	104610000	104510000	104710000
chrX	116490000	116390000	116590000
chrX	116570000	116470000	116670000
chrX	121300000	121200000	121400000
chrX	122090000	121990000	122190000
chrX	123570000	123470000	123670000
chrX	140030000	139930000	140130000
chrX	140160000	140060000	140260000
chrX	140210000	140110000	140310000
chrX	149240000	149140000	149340000
chr9	26620000	26520000	26720000
chr9	129370000	129270000	129470000
chr8	750000	650000	850000
chr8	51600000	51500000	51700000
chr8	65320000	65220000	65420000
chr8	82140000	82040000	82240000
chr8	109960000	109860000	110060000
chr8	117760000	117660000	117860000
chr7	6850000	6750000	6950000
chr7	35190000	35090000	35290000
chr7	48980000	48880000	49080000
chr7	51640000	51540000	51740000
chr7	51730000	51630000	51830000
chr7	64640000	64540000	64740000
chr7	72260000	72160000	72360000
chr7	73230000	73130000	73330000
chr7	148750000	148650000	148850000
chr7	153100000	153000000	153200000
chr7	153190000	153090000	153290000
chr7	153890000	153790000	153990000
chr7	154760000	154660000	154860000
chr7	156620000	156520000	156720000
chr6	39570000	39470000	39670000
chr6	63940000	63840000	64040000
chr6	86190000	86090000	86290000
chr5	2280000	2180000	2380000
chr5	17560000	17460000	17660000
chr5	17710000	17610000	17810000
chr5	34160000	34060000	34260000
chr5	84380000	84280000	84480000
chr5	88110000	88010000	88210000
chr5	163760000	163660000	163860000
chr4	11390000	11290000	11490000
chr4	13370000	13270000	13470000
chr4	14730000	14630000	14830000
chr4	44540000	44440000	44640000
chr4	57380000	57280000	57480000
chr4	67350000	67250000	67450000
chr4	70840000	70740000	70940000
chr4	101760000	101660000	101860000
chr4	102070000	101970000	102170000
chr4	169140000	169040000	169240000
chr4	185370000	185270000	185470000
chr3	75680000	75580000	75780000
chr3	81390000	81290000	81490000
chr3	88200000	88100000	88300000
chr3	114650000	114550000	114750000
chr3	137340000	137240000	137440000
chr3	155120000	155020000	155220000
chr22	34800000	34700000	34900000
chr21	15960000	15860000	16060000
chr21	30810000	30710000	30910000
chr21	34890000	34790000	34990000
chr21	38940000	38840000	39040000
chr20	6300000	6200000	6400000
chr20	18830000	18730000	18930000
chr20	35670000	35570000	35770000
chr20	41870000	41770000	41970000
chr20	61600000	61500000	61700000
chr2	7810000	7710000	7910000
chr2	21340000	21240000	21440000
chr2	33830000	33730000	33930000
chr2	41590000	41490000	41690000
chr2	67240000	67140000	67340000
chr2	132220000	132120000	132320000
chr2	141920000	141820000	142020000
chr2	241320000	241220000	241420000
chr19	29170000	29070000	29270000
chr19	30420000	30320000	30520000
chr19	52530000	52430000	52630000
chr19	52730000	52630000	52830000
chr19	57180000	57080000	57280000
chr19	57580000	57480000	57680000
chr18	7520000	7420000	7620000
chr18	46770000	46670000	46870000
chr18	53880000	53780000	53980000
chr18	57020000	56920000	57120000
chr18	70770000	70670000	70870000
chr17	16210000	16110000	16310000
chr17	33190000	33090000	33290000
chr16	51170000	51070000	51270000
chr16	52690000	52590000	52790000
chr16	58980000	58880000	59080000
chr15	23330000	23230000	23430000
chr15	23650000	23550000	23750000
chr15	23910000	23810000	24010000
chr15	25280000	25180000	25380000
chr15	25600000	25500000	25700000
chr15	52990000	52890000	53090000
chr15	61060000	60960000	61160000
chr15	61170000	61070000	61270000
chr15	86130000	86030000	86230000
chr14	39690000	39590000	39790000
chr14	49290000	49190000	49390000
chr14	52710000	52610000	52810000
chr14	62410000	62310000	62510000
chr14	68520000	68420000	68620000
chr14	81580000	81480000	81680000
chr13	23360000	23260000	23460000
chr13	28990000	28890000	29090000
chr13	36000000	35900000	36100000
chr13	84660000	84560000	84760000
chr13	91290000	91190000	91390000
chr13	95030000	94930000	95130000
chr13	100850000	100750000	100950000
chr12	21470000	21370000	21570000
chr12	23060000	22960000	23160000
chr12	66550000	66450000	66650000
chr12	67020000	66920000	67120000
chr12	88520000	88420000	88620000
chr11	4330000	4230000	4430000
chr11	56990000	56890000	57090000
chr11	82430000	82330000	82530000
chr11	110700000	110600000	110800000
chr11	114610000	114510000	114710000
chr10	3770000	3670000	3870000
chr10	35820000	35720000	35920000
chr10	37190000	37090000	37290000
chr10	38490000	38390000	38590000
chr10	43960000	43860000	44060000
chr10	113090000	112990000	113190000
chr1	4150000	4050000	4250000
chr1	4230000	4130000	4330000
chr1	57080000	56980000	57180000
chr1	58400000	58300000	58500000
chr1	102440000	102340000	102540000
chr1	107480000	107380000	107580000

## Sheet: class 4
class 4: 2+ intersecting CTCF+cohesin, complex CTCF motifs, Dotless
chromosome	boundary location	start	end
chrX	57530000	57430000	57630000
chrX	8750000	8650000	8850000
chrX	7270000	7170000	7370000
chr9	17510000	17410000	17610000
chr9	105780000	105680000	105880000
chr9	7550000	7450000	7650000
chr9	7270000	7170000	7370000
chr9	31810000	31710000	31910000
chr9	119900000	119800000	120000000
chr9	105910000	105810000	106010000
chr8	39890000	39790000	39990000
chr8	117330000	117230000	117430000
chr8	15290000	15190000	15390000
chr8	64460000	64360000	64560000
chr7	143710000	143610000	143810000
chr7	24290000	24190000	24390000
chr7	88800000	88700000	88900000
chr7	141730000	141630000	141830000
chr6	146820000	146720000	146920000
chr6	5780000	5680000	5880000
chr6	81460000	81360000	81560000
chr6	5700000	5600000	5800000
chr6	142840000	142740000	142940000
chr5	43610000	43510000	43710000
chr5	59790000	59690000	59890000
chr5	35610000	35510000	35710000
chr5	60350000	60250000	60450000
chr5	92290000	92190000	92390000
chr5	120800000	120700000	120900000
chr5	41260000	41160000	41360000
chr5	60250000	60150000	60350000
chr5	130100000	130000000	130200000
chr4	18640000	18540000	18740000
chr4	177540000	177440000	177640000
chr4	20280000	20180000	20380000
chr4	67870000	67770000	67970000
chr4	93230000	93130000	93330000
chr3	116760000	116660000	116860000
chr3	185330000	185230000	185430000
chr3	192460000	192360000	192560000
chr3	163910000	163810000	164010000
chr3	165220000	165120000	165320000
chr3	28760000	28660000	28860000
chr3	100740000	100640000	100840000
chr3	70960000	70860000	71060000
chr3	140070000	139970000	140170000
chr3	145760000	145660000	145860000
chr3	173570000	173470000	173670000
chr2	193620000	193520000	193720000
chr2	211170000	211070000	211270000
chr2	87320000	87220000	87420000
chr2	197070000	196970000	197170000
chr2	128740000	128640000	128840000
chr2	133520000	133420000	133620000
chr2	192750000	192650000	192850000
chr2	196790000	196690000	196890000
chr2	228680000	228580000	228780000
chr2	83800000	83700000	83900000
chr2	142650000	142550000	142750000
chr2	240840000	240740000	240940000
chr19	12000000	11900000	12100000
chr19	12150000	12050000	12250000
chr18	25880000	25780000	25980000
chr17	47010000	46910000	47110000
chr17	51760000	51660000	51860000
chr17	33760000	33660000	33860000
chr16	56350000	56250000	56450000
chr16	80550000	80450000	80650000
chr16	82670000	82570000	82770000
chr16	54950000	54850000	55050000
chr16	56440000	56340000	56540000
chr16	55050000	54950000	55150000
chr15	96370000	96270000	96470000
chr14	22120000	22020000	22220000
chr14	53980000	53880000	54080000
chr13	32330000	32230000	32430000
chr13	81040000	80940000	81140000
chr13	61360000	61260000	61460000
chr13	80380000	80280000	80480000
chr12	118860000	118760000	118960000
chr12	83840000	83740000	83940000
chr12	118970000	118870000	119070000
chr12	130020000	129920000	130120000
chr12	26420000	26320000	26520000
chr11	16000000	15900000	16100000
chr11	116280000	116180000	116380000
chr11	134550000	134450000	134650000
chr10	25700000	25600000	25800000
chr10	9300000	9200000	9400000
chr10	4170000	4070000	4270000
chr10	78600000	78500000	78700000
chr10	111240000	111140000	111340000
chr10	111350000	111250000	111450000
chr10	120390000	120290000	120490000
chr10	51430000	51330000	51530000
chr10	115640000	115540000	115740000
chr1	68470000	68370000	68570000
chr1	239990000	239890000	240090000
chr1	195900000	195800000	196000000
chr1	34190000	34090000	34290000
chr1	96940000	96840000	97040000
chr1	171030000	170930000	171130000
chr1	170920000	170820000	171020000
chr1	190410000	190310000	190510000
chr1	195850000	195750000	195950000
chr1	217800000	217700000	217900000

## Sheet: class 5
class 5: 1+ intersecting CTCF+cohesin, tandem+single CTCF motifs, Dotless
chromosome	boundary location	start	end
chrX	9720000	9620000	9820000
chrX	22990000	22890000	23090000
chrX	29090000	28990000	29190000
chrX	85590000	85490000	85690000
chrX	97760000	97660000	97860000
chrX	104940000	104840000	105040000
chrX	112670000	112570000	112770000
chrX	114960000	114860000	115060000
chrX	7950000	7850000	8050000
chrX	16130000	16030000	16230000
chrX	24700000	24600000	24800000
chrX	26640000	26540000	26740000
chrX	28120000	28020000	28220000
chrX	30990000	30890000	31090000
chrX	39670000	39570000	39770000
chrX	42290000	42190000	42390000
chrX	52600000	52500000	52700000
chrX	64080000	63980000	64180000
chrX	80850000	80750000	80950000
chrX	84690000	84590000	84790000
chrX	84830000	84730000	84930000
chrX	85060000	84960000	85160000
chrX	115170000	115070000	115270000
chrX	130330000	130230000	130430000
chrX	149950000	149850000	150050000
chr9	1960000	1860000	2060000
chr9	2110000	2010000	2210000
chr9	30980000	30880000	31080000
chr9	79250000	79150000	79350000
chr9	82980000	82880000	83080000
chr9	104440000	104340000	104540000
chr9	17040000	16940000	17140000
chr9	20320000	20220000	20420000
chr9	27700000	27600000	27800000
chr9	106560000	106460000	106660000
chr9	106650000	106550000	106750000
chr8	16140000	16040000	16240000
chr8	21320000	21220000	21420000
chr8	53710000	53610000	53810000
chr8	99050000	98950000	99150000
chr8	108170000	108070000	108270000
chr8	118430000	118330000	118530000
chr8	122240000	122140000	122340000
chr8	130360000	130260000	130460000
chr8	130440000	130340000	130540000
chr8	135830000	135730000	135930000
chr8	36800000	36700000	36900000
chr8	37150000	37050000	37250000
chr8	39510000	39410000	39610000
chr8	75620000	75520000	75720000
chr8	97190000	97090000	97290000
chr8	105410000	105310000	105510000
chr7	3180000	3080000	3280000
chr7	3280000	3180000	3380000
chr7	10490000	10390000	10590000
chr7	17300000	17200000	17400000
chr7	28630000	28530000	28730000
chr7	84540000	84440000	84640000
chr7	127100000	127000000	127200000
chr7	133390000	133290000	133490000
chr7	146180000	146080000	146280000
chr7	41010000	40910000	41110000
chr7	78500000	78400000	78600000
chr7	88510000	88410000	88610000
chr7	109830000	109730000	109930000
chr7	115350000	115250000	115450000
chr7	122800000	122700000	122900000
chr7	136310000	136210000	136410000
chr7	136410000	136310000	136510000
chr6	14700000	14600000	14800000
chr6	71030000	70930000	71130000
chr6	76410000	76310000	76510000
chr6	78850000	78750000	78950000
chr6	88510000	88410000	88610000
chr6	95900000	95800000	96000000
chr6	98040000	97940000	98140000
chr6	103810000	103710000	103910000
chr6	104350000	104250000	104450000
chr6	104550000	104450000	104650000
chr6	128520000	128420000	128620000
chr6	140460000	140360000	140560000
chr6	156030000	155930000	156130000
chr6	156140000	156040000	156240000
chr6	162260000	162160000	162360000
chr6	164000000	163900000	164100000
chr6	164950000	164850000	165050000
chr6	6020000	5920000	6120000
chr6	8490000	8390000	8590000
chr6	8680000	8580000	8780000
chr6	9990000	9890000	10090000
chr6	74350000	74250000	74450000
chr6	78380000	78280000	78480000
chr6	80570000	80470000	80670000
chr6	87390000	87290000	87490000
chr6	87890000	87790000	87990000
chr6	95390000	95290000	95490000
chr6	96310000	96210000	96410000
chr6	97670000	97570000	97770000
chr6	102080000	101980000	102180000
chr6	104630000	104530000	104730000
chr6	104770000	104670000	104870000
chr6	113550000	113450000	113650000
chr6	114760000	114660000	114860000
chr6	120360000	120260000	120460000
chr6	162830000	162730000	162930000
chr5	52010000	51910000	52110000
chr5	61680000	61580000	61780000
chr5	85070000	84970000	85170000
chr5	98370000	98270000	98470000
chr5	101660000	101560000	101760000
chr5	107220000	107120000	107320000
chr5	118630000	118530000	118730000
chr5	119760000	119660000	119860000
chr5	145320000	145220000	145420000
chr5	151520000	151420000	151620000
chr5	169610000	169510000	169710000
chr5	9860000	9760000	9960000
chr5	91910000	91810000	92010000
chr5	92890000	92790000	92990000
chr5	100560000	100460000	100660000
chr5	117450000	117350000	117550000
chr5	119940000	119840000	120040000
chr5	137060000	136960000	137160000
chr5	163960000	163860000	164060000
chr4	33140000	33040000	33240000
chr4	34390000	34290000	34490000
chr4	35990000	35890000	36090000
chr4	47420000	47320000	47520000
chr4	92300000	92200000	92400000
chr4	92460000	92360000	92560000
chr4	96360000	96260000	96460000
chr4	97740000	97640000	97840000
chr4	106900000	106800000	107000000
chr4	107230000	107130000	107330000
chr4	115860000	115760000	115960000
chr4	117570000	117470000	117670000
chr4	117740000	117640000	117840000
chr4	126590000	126490000	126690000
chr4	130860000	130760000	130960000
chr4	132240000	132140000	132340000
chr4	132650000	132550000	132750000
chr4	167600000	167500000	167700000
chr4	175270000	175170000	175370000
chr4	179320000	179220000	179420000
chr4	182110000	182010000	182210000
chr4	189180000	189080000	189280000
chr4	19190000	19090000	19290000
chr4	33640000	33540000	33740000
chr4	37000000	36900000	37100000
chr4	71210000	71110000	71310000
chr4	77930000	77830000	78030000
chr4	78050000	77950000	78150000
chr4	79880000	79780000	79980000
chr4	95510000	95410000	95610000
chr4	100380000	100280000	100480000
chr4	100860000	100760000	100960000
chr4	115060000	114960000	115160000
chr4	115970000	115870000	116070000
chr4	116040000	115940000	116140000
chr4	116150000	116050000	116250000
chr4	130330000	130230000	130430000
chr4	137710000	137610000	137810000
chr4	159930000	159830000	160030000
chr4	161520000	161420000	161620000
chr4	166980000	166880000	167080000
chr4	178590000	178490000	178690000
chr4	179820000	179720000	179920000
chr4	182440000	182340000	182540000
chr4	187590000	187490000	187690000
chr3	4970000	4870000	5070000
chr3	6800000	6700000	6900000
chr3	18430000	18330000	18530000
chr3	18670000	18570000	18770000
chr3	18800000	18700000	18900000
chr3	22970000	22870000	23070000
chr3	31380000	31280000	31480000
chr3	31760000	31660000	31860000
chr3	111010000	110910000	111110000
chr3	111130000	111030000	111230000
chr3	117570000	117470000	117670000
chr3	121180000	121080000	121280000
chr3	144860000	144760000	144960000
chr3	148120000	148020000	148220000
chr3	167060000	166960000	167160000
chr3	5220000	5120000	5320000
chr3	5550000	5450000	5650000
chr3	6970000	6870000	7070000
chr3	7280000	7180000	7380000
chr3	18550000	18450000	18650000
chr3	19310000	19210000	19410000
chr3	31550000	31450000	31650000
chr3	34350000	34250000	34450000
chr3	54830000	54730000	54930000
chr3	59210000	59110000	59310000
chr3	70520000	70420000	70620000
chr3	81920000	81820000	82020000
chr3	82000000	81900000	82100000
chr3	103320000	103220000	103420000
chr3	103950000	103850000	104050000
chr3	104250000	104150000	104350000
chr3	131550000	131450000	131650000
chr3	165950000	165850000	166050000
chr3	173370000	173270000	173470000
chr3	174060000	173960000	174160000
chr3	174110000	174010000	174210000
chr3	174330000	174230000	174430000
chr3	175950000	175850000	176050000
chr3	192150000	192050000	192250000
chr22	43660000	43560000	43760000
chr22	48510000	48410000	48610000
chr22	21010000	20910000	21110000
chr21	14830000	14730000	14930000
chr21	15500000	15400000	15600000
chr20	8420000	8320000	8520000
chr20	15230000	15130000	15330000
chr20	39810000	39710000	39910000
chr20	39960000	39860000	40060000
chr20	6770000	6670000	6870000
chr2	6570000	6470000	6670000
chr2	17350000	17250000	17450000
chr2	37530000	37430000	37630000
chr2	63550000	63450000	63650000
chr2	129720000	129620000	129820000
chr2	129900000	129800000	130000000
chr2	129980000	129880000	130080000
chr2	164060000	163960000	164160000
chr2	194910000	194810000	195010000
chr2	220650000	220550000	220750000
chr2	221580000	221480000	221680000
chr2	1200000	1100000	1300000
chr2	6420000	6320000	6520000
chr2	66440000	66340000	66540000
chr2	81240000	81140000	81340000
chr2	86730000	86630000	86830000
chr2	87080000	86980000	87180000
chr2	107850000	107750000	107950000
chr2	108860000	108760000	108960000
chr2	111080000	110980000	111180000
chr2	132710000	132610000	132810000
chr2	139450000	139350000	139550000
chr2	139770000	139670000	139870000
chr2	143550000	143450000	143650000
chr2	156010000	155910000	156110000
chr2	184560000	184460000	184660000
chr2	194100000	194000000	194200000
chr2	211690000	211590000	211790000
chr2	213780000	213680000	213880000
chr2	214960000	214860000	215060000
chr19	36510000	36410000	36610000
chr18	7090000	6990000	7190000
chr18	27630000	27530000	27730000
chr18	27750000	27650000	27850000
chr18	30330000	30230000	30430000
chr18	39590000	39490000	39690000
chr18	51460000	51360000	51560000
chr18	75070000	74970000	75170000
chr18	75550000	75450000	75650000
chr18	75780000	75680000	75880000
chr18	26290000	26190000	26390000
chr18	28910000	28810000	29010000
chr18	29840000	29740000	29940000
chr18	33210000	33110000	33310000
chr18	67180000	67080000	67280000
chr18	72670000	72570000	72770000
chr17	52120000	52020000	52220000
chr17	12450000	12350000	12550000
chr16	13440000	13340000	13540000
chr16	17470000	17370000	17570000
chr16	28490000	28390000	28590000
chr16	54250000	54150000	54350000
chr16	82470000	82370000	82570000
chr16	83520000	83420000	83620000
chr16	9650000	9550000	9750000
chr16	17190000	17090000	17290000
chr16	54630000	54530000	54730000
chr16	73500000	73400000	73600000
chr15	97260000	97160000	97360000
chr15	53300000	53200000	53400000
chr15	70100000	70000000	70200000
chr15	94640000	94540000	94740000
chr15	95180000	95080000	95280000
chr14	47550000	47450000	47650000
chr14	106350000	106250000	106450000
chr14	42210000	42110000	42310000
chr14	46490000	46390000	46590000
chr14	56160000	56060000	56260000
chr14	78350000	78250000	78450000
chr13	32930000	32830000	33030000
chr13	61870000	61770000	61970000
chr13	61980000	61880000	62080000
chr13	65630000	65530000	65730000
chr13	67250000	67150000	67350000
chr13	70580000	70480000	70680000
chr13	71880000	71780000	71980000
chr13	96100000	96000000	96200000
chr13	105240000	105140000	105340000
chr13	42560000	42460000	42660000
chr13	59640000	59540000	59740000
chr13	63080000	62980000	63180000
chr13	79960000	79860000	80060000
chr13	86790000	86690000	86890000
chr13	104760000	104660000	104860000
chr12	30510000	30410000	30610000
chr12	60510000	60410000	60610000
chr12	61550000	61450000	61650000
chr12	84510000	84410000	84610000
chr12	84630000	84530000	84730000
chr12	86930000	86830000	87030000
chr12	97970000	97870000	98070000
chr12	104860000	104760000	104960000
chr12	128110000	128010000	128210000
chr12	130370000	130270000	130470000
chr12	28550000	28450000	28650000
chr12	38630000	38530000	38730000
chr12	44400000	44300000	44500000
chr12	59370000	59270000	59470000
chr12	73840000	73740000	73940000
chr12	74650000	74550000	74750000
chr12	78520000	78420000	78620000
chr12	87260000	87160000	87360000
chr12	99020000	98920000	99120000
chr12	114990000	114890000	115090000
chr12	115400000	115300000	115500000
chr12	126050000	125950000	126150000
chr11	49530000	49430000	49630000
chr11	91150000	91050000	91250000
chr11	103080000	102980000	103180000
chr11	107080000	106980000	107180000
chr11	112850000	112750000	112950000
chr11	15630000	15530000	15730000
chr11	15800000	15700000	15900000
chr11	22930000	22830000	23030000
chr11	79350000	79250000	79450000
chr11	89310000	89210000	89410000
chr11	106660000	106560000	106760000
chr10	330000	230000	430000
chr10	14030000	13930000	14130000
chr10	29880000	29780000	29980000
chr10	64410000	64310000	64510000
chr10	66190000	66090000	66290000
chr10	66640000	66540000	66740000
chr10	66940000	66840000	67040000
chr10	75650000	75550000	75750000
chr10	111650000	111550000	111750000
chr10	126790000	126690000	126890000
chr10	1380000	1280000	1480000
chr10	57260000	57160000	57360000
chr10	64720000	64620000	64820000
chr10	85500000	85400000	85600000
chr1	50040000	49940000	50140000
chr1	55920000	55820000	56020000
chr1	69810000	69710000	69910000
chr1	86030000	85930000	86130000
chr1	90950000	90850000	91050000
chr1	98510000	98410000	98610000
chr1	103000000	102900000	103100000
chr1	191220000	191120000	191320000
chr1	219420000	219320000	219520000
chr1	237160000	237060000	237260000
chr1	237550000	237450000	237650000
chr1	237630000	237530000	237730000
chr1	37020000	36920000	37120000
chr1	63250000	63150000	63350000
chr1	68790000	68690000	68890000
chr1	75830000	75730000	75930000
chr1	80130000	80030000	80230000
chr1	96170000	96070000	96270000
chr1	98770000	98670000	98870000
chr1	170670000	170570000	170770000
chr1	189410000	189310000	189510000
chr1	190730000	190630000	190830000
chr1	208600000	208500000	208700000
chr1	222050000	221950000	222150000
chr1	240690000	240590000	240790000
chr1	242410000	242310000	242510000

## Sheet: class 6
class 6: 0 intersecting CTCF+cohesin, Dotless
chromosome	boundary location	start	end
chrX	4770000	4470000	4670000
chrX	7750000	7450000	7650000
chrX	21570000	21270000	21470000
chrX	21680000	21380000	21580000
chrX	22760000	22460000	22660000
chrX	25660000	25360000	25560000
chrX	26610000	26310000	26510000
chrX	31450000	31150000	31350000
chrX	31790000	31490000	31690000
chrX	31900000	31600000	31800000
chrX	31970000	31670000	31870000
chrX	32220000	31920000	32120000
chrX	32650000	32350000	32550000
chrX	33570000	33270000	33470000
chrX	34560000	34260000	34460000
chrX	39670000	39370000	39570000
chrX	42840000	42540000	42740000
chrX	45380000	45080000	45280000
chrX	54170000	53870000	54070000
chrX	64770000	64470000	64670000
chrX	66950000	66650000	66850000
chrX	67740000	67440000	67640000
chrX	75190000	74890000	75090000
chrX	75620000	75320000	75520000
chrX	75700000	75400000	75600000
chrX	75820000	75520000	75720000
chrX	77080000	76780000	76980000
chrX	77340000	77040000	77240000
chrX	77460000	77160000	77360000
chrX	77550000	77250000	77450000
chrX	77810000	77510000	77710000
chrX	78730000	78430000	78630000
chrX	80750000	80450000	80650000
chrX	81330000	81030000	81230000
chrX	81660000	81360000	81560000
chrX	82220000	81920000	82120000
chrX	82370000	82070000	82270000
chrX	82540000	82240000	82440000
chrX	82640000	82340000	82540000
chrX	83220000	82920000	83120000
chrX	83350000	83050000	83250000
chrX	83550000	83250000	83450000
chrX	83740000	83440000	83640000
chrX	83860000	83560000	83760000
chrX	84040000	83740000	83940000
chrX	84160000	83860000	84060000
chrX	84560000	84260000	84460000
chrX	87570000	87270000	87470000
chrX	88000000	87700000	87900000
chrX	88820000	88520000	88720000
chrX	89120000	88820000	89020000
chrX	89600000	89300000	89500000
chrX	89790000	89490000	89690000
chrX	90800000	90500000	90700000
chrX	91200000	90900000	91100000
chrX	91800000	91500000	91700000
chrX	91970000	91670000	91870000
chrX	92820000	92520000	92720000
chrX	93280000	92980000	93180000
chrX	93680000	93380000	93580000
chrX	94560000	94260000	94460000
chrX	94900000	94600000	94800000
chrX	95290000	94990000	95190000
chrX	95400000	95100000	95300000
chrX	95830000	95530000	95730000
chrX	96520000	96220000	96420000
chrX	96730000	96430000	96630000
chrX	96910000	96610000	96810000
chrX	97620000	97320000	97520000
chrX	97730000	97430000	97630000
chrX	98190000	97890000	98090000
chrX	98610000	98310000	98510000
chrX	99460000	99160000	99360000
chrX	99900000	99600000	99800000
chrX	100370000	100070000	100270000
chrX	105890000	105590000	105790000
chrX	111860000	111560000	111760000
chrX	112310000	112010000	112210000
chrX	112360000	112060000	112260000
chrX	113160000	112860000	113060000
chrX	113390000	113090000	113290000
chrX	117300000	117000000	117200000
chrX	117920000	117620000	117820000
chrX	118030000	117730000	117930000
chrX	125470000	125170000	125370000
chrX	128690000	128390000	128590000
chrX	129180000	128880000	129080000
chrX	129280000	128980000	129180000
chrX	138260000	137960000	138160000
chrX	138970000	138670000	138870000
chrX	139740000	139440000	139640000
chrX	140770000	140470000	140670000
chrX	140950000	140650000	140850000
chrX	141220000	140920000	141120000
chrX	142840000	142540000	142740000
chrX	142990000	142690000	142890000
chrX	143310000	143010000	143210000
chrX	143470000	143170000	143370000
chrX	143850000	143550000	143750000
chrX	147520000	147220000	147420000
chrX	147860000	147560000	147760000
chrX	148740000	148440000	148640000
chrX	152430000	152130000	152330000
chr9	8040000	7740000	7940000
chr9	8590000	8290000	8490000
chr9	9610000	9310000	9510000
chr9	10180000	9880000	10080000
chr9	10490000	10190000	10390000
chr9	10770000	10470000	10670000
chr9	14210000	13910000	14110000
chr9	14320000	14020000	14220000
chr9	16670000	16370000	16570000
chr9	16980000	16680000	16880000
chr9	22900000	22600000	22800000
chr9	23590000	23290000	23490000
chr9	26550000	26250000	26450000
chr9	28100000	27800000	28000000
chr9	28290000	27990000	28190000
chr9	28890000	28590000	28790000
chr9	29100000	28800000	29000000
chr9	30690000	30390000	30590000
chr9	31530000	31230000	31430000
chr9	79860000	79560000	79760000
chr9	81250000	80950000	81150000
chr9	81420000	81120000	81320000
chr9	82240000	81940000	82140000
chr9	82370000	82070000	82270000
chr9	82570000	82270000	82470000
chr9	82700000	82400000	82600000
chr9	87060000	86760000	86960000
chr9	91390000	91090000	91290000
chr9	104160000	103860000	104060000
chr9	118720000	118420000	118620000
chr8	4030000	3730000	3930000
chr8	4510000	4210000	4410000
chr8	4900000	4600000	4800000
chr8	5240000	4940000	5140000
chr8	14510000	14210000	14410000
chr8	14600000	14300000	14500000
chr8	14720000	14420000	14620000
chr8	15050000	14750000	14950000
chr8	15860000	15560000	15760000
chr8	35370000	35070000	35270000
chr8	36100000	35800000	36000000
chr8	36680000	36380000	36580000
chr8	40630000	40330000	40530000
chr8	40770000	40470000	40670000
chr8	55890000	55590000	55790000
chr8	59360000	59060000	59260000
chr8	62490000	62190000	62390000
chr8	62810000	62510000	62710000
chr8	64000000	63700000	63900000
chr8	64450000	64150000	64350000
chr8	64940000	64640000	64840000
chr8	65220000	64920000	65120000
chr8	69480000	69180000	69380000
chr8	72870000	72570000	72770000
chr8	82770000	82470000	82670000
chr8	83530000	83230000	83430000
chr8	92950000	92650000	92850000
chr8	96850000	96550000	96750000
chr8	107400000	107100000	107300000
chr8	113660000	113360000	113560000
chr8	135410000	135110000	135310000
chr8	138100000	137800000	138000000
chr8	140130000	139830000	140030000
chr7	9860000	9560000	9760000
chr7	41560000	41260000	41460000
chr7	49460000	49160000	49360000
chr7	49890000	49590000	49790000
chr7	52600000	52300000	52500000
chr7	55180000	54880000	55080000
chr7	68260000	67960000	68160000
chr7	68620000	68320000	68520000
chr7	70990000	70690000	70890000
chr7	72050000	71750000	71950000
chr7	89990000	89690000	89890000
chr7	109560000	109260000	109460000
chr7	119010000	118710000	118910000
chr7	126330000	126030000	126230000
chr7	126540000	126240000	126440000
chr7	137070000	136770000	136970000
chr7	146730000	146430000	146630000
chr6	22320000	22020000	22220000
chr6	22500000	22200000	22400000
chr6	45140000	44840000	45040000
chr6	49330000	49030000	49230000
chr6	63060000	62760000	62960000
chr6	63240000	62940000	63140000
chr6	66050000	65750000	65950000
chr6	66440000	66140000	66340000
chr6	66830000	66530000	66730000
chr6	67290000	66990000	67190000
chr6	69790000	69490000	69690000
chr6	86790000	86490000	86690000
chr6	86880000	86580000	86780000
chr6	91140000	90840000	91040000
chr6	91250000	90950000	91150000
chr6	98720000	98420000	98620000
chr6	101110000	100810000	101010000
chr6	102010000	101710000	101910000
chr6	115720000	115420000	115620000
chr6	123330000	123030000	123230000
chr6	140220000	139920000	140120000
chr6	162720000	162420000	162620000
chr6	164500000	164200000	164400000
chr6	165500000	165200000	165400000
chr5	3610000	3310000	3510000
chr5	3990000	3690000	3890000
chr5	4480000	4180000	4380000
chr5	6380000	6080000	6280000
chr5	7460000	7160000	7360000
chr5	9470000	9170000	9370000
chr5	11800000	11500000	11700000
chr5	12270000	11970000	12170000
chr5	18160000	17860000	18060000
chr5	18310000	18010000	18210000
chr5	20410000	20110000	20310000
chr5	20960000	20660000	20860000
chr5	24760000	24460000	24660000
chr5	25740000	25440000	25640000
chr5	26210000	25910000	26110000
chr5	26480000	26180000	26380000
chr5	26700000	26400000	26600000
chr5	26930000	26630000	26830000
chr5	27180000	26880000	27080000
chr5	29010000	28710000	28910000
chr5	30450000	30150000	30350000
chr5	30770000	30470000	30670000
chr5	30860000	30560000	30760000
chr5	31210000	30910000	31110000
chr5	63470000	63170000	63370000
chr5	68110000	67810000	68010000
chr5	83110000	82810000	83010000
chr5	86120000	85820000	86020000
chr5	89410000	89110000	89310000
chr5	92850000	92550000	92750000
chr5	101600000	101300000	101500000
chr5	105660000	105360000	105560000
chr5	106350000	106050000	106250000
chr5	107090000	106790000	106990000
chr5	109390000	109090000	109290000
chr5	110230000	109930000	110130000
chr5	121670000	121370000	121570000
chr5	143630000	143330000	143530000
chr5	155570000	155270000	155470000
chr5	156060000	155760000	155960000
chr5	156970000	156670000	156870000
chr5	161190000	160890000	161090000
chr5	163220000	162920000	163120000
chr5	166760000	166460000	166660000
chr5	167740000	167440000	167640000
chr4	11130000	10830000	11030000
chr4	12480000	12180000	12380000
chr4	18410000	18110000	18310000
chr4	29340000	29040000	29240000
chr4	30460000	30160000	30360000
chr4	35350000	35050000	35250000
chr4	36910000	36610000	36810000
chr4	43330000	43030000	43230000
chr4	43870000	43570000	43770000
chr4	43950000	43650000	43850000
chr4	58590000	58290000	58490000
chr4	63600000	63300000	63500000
chr4	67190000	66890000	67090000
chr4	67320000	67020000	67220000
chr4	68950000	68650000	68850000
chr4	69040000	68740000	68940000
chr4	69130000	68830000	69030000
chr4	69230000	68930000	69130000
chr4	78520000	78220000	78420000
chr4	79510000	79210000	79410000
chr4	79840000	79540000	79740000
chr4	116550000	116250000	116450000
chr4	130100000	129800000	130000000
chr4	146150000	145850000	146050000
chr4	146840000	146540000	146740000
chr4	146970000	146670000	146870000
chr4	148380000	148080000	148280000
chr4	148650000	148350000	148550000
chr4	148910000	148610000	148810000
chr4	150800000	150500000	150700000
chr4	152140000	151840000	152040000
chr4	160900000	160600000	160800000
chr4	164550000	164250000	164450000
chr4	165990000	165690000	165890000
chr4	171940000	171640000	171840000
chr4	178510000	178210000	178410000
chr3	3760000	3460000	3660000
chr3	4160000	3860000	4060000
chr3	6600000	6300000	6500000
chr3	20670000	20370000	20570000
chr3	21540000	21240000	21440000
chr3	22550000	22250000	22450000
chr3	23580000	23280000	23480000
chr3	27020000	26720000	26920000
chr3	29730000	29430000	29630000
chr3	36150000	35850000	36050000
chr3	36550000	36250000	36450000
chr3	41370000	41070000	41270000
chr3	41540000	41240000	41440000
chr3	41640000	41340000	41540000
chr3	70290000	69990000	70190000
chr3	74530000	74230000	74430000
chr3	76380000	76080000	76280000
chr3	76860000	76560000	76760000
chr3	78590000	78290000	78490000
chr3	78690000	78390000	78590000
chr3	78820000	78520000	78720000
chr3	79710000	79410000	79610000
chr3	80640000	80340000	80540000
chr3	80830000	80530000	80730000
chr3	82700000	82400000	82600000
chr3	82950000	82650000	82850000
chr3	83100000	82800000	83000000
chr3	84690000	84390000	84590000
chr3	86560000	86260000	86460000
chr3	86830000	86530000	86730000
chr3	88710000	88410000	88610000
chr3	89270000	88970000	89170000
chr3	89660000	89360000	89560000
chr3	103920000	103620000	103820000
chr3	106430000	106130000	106330000
chr3	110780000	110480000	110680000
chr3	116560000	116260000	116460000
chr3	116650000	116350000	116550000
chr3	118210000	117910000	118110000
chr3	135370000	135070000	135270000
chr3	143440000	143140000	143340000
chr3	145450000	145150000	145350000
chr3	164710000	164410000	164610000
chr3	175340000	175040000	175240000
chr3	188590000	188290000	188490000
chr22	27280000	26980000	27180000
chr22	34130000	33830000	34030000
chr21	15310000	15010000	15210000
chr21	16560000	16260000	16460000
chr21	18640000	18340000	18540000
chr21	19430000	19130000	19330000
chr21	19950000	19650000	19850000
chr21	20410000	20110000	20310000
chr21	24790000	24490000	24690000
chr21	30130000	29830000	30030000
chr20	7610000	7310000	7510000
chr20	14900000	14600000	14800000
chr20	16400000	16100000	16300000
chr20	19400000	19100000	19300000
chr20	24720000	24420000	24620000
chr20	55620000	55320000	55520000
chr20	61100000	60800000	61000000
chr20	61440000	61140000	61340000
chr2	2860000	2560000	2760000
chr2	3340000	3040000	3240000
chr2	8580000	8280000	8480000
chr2	22550000	22250000	22450000
chr2	23180000	22880000	23080000
chr2	32570000	32270000	32470000
chr2	34570000	34270000	34470000
chr2	34690000	34390000	34590000
chr2	36000000	35700000	35900000
chr2	49440000	49140000	49340000
chr2	49570000	49270000	49470000
chr2	49680000	49380000	49580000
chr2	49790000	49490000	49690000
chr2	49910000	49610000	49810000
chr2	49990000	49690000	49890000
chr2	50110000	49810000	50010000
chr2	50250000	49950000	50150000
chr2	51680000	51380000	51580000
chr2	60390000	60090000	60290000
chr2	66130000	65830000	66030000
chr2	66270000	65970000	66170000
chr2	67830000	67530000	67730000
chr2	67910000	67610000	67810000
chr2	72600000	72300000	72500000
chr2	77770000	77470000	77670000
chr2	79080000	78780000	78980000
chr2	80810000	80510000	80710000
chr2	80920000	80620000	80820000
chr2	82370000	82070000	82270000
chr2	83220000	82920000	83120000
chr2	103830000	103530000	103730000
chr2	104330000	104030000	104230000
chr2	104820000	104520000	104720000
chr2	107490000	107190000	107390000
chr2	122460000	122160000	122360000
chr2	122530000	122230000	122430000
chr2	122680000	122380000	122580000
chr2	122930000	122630000	122830000
chr2	123170000	122870000	123070000
chr2	129600000	129300000	129500000
chr2	144020000	143720000	143920000
chr2	144760000	144460000	144660000
chr2	145460000	145160000	145360000
chr2	146510000	146210000	146410000
chr2	163820000	163520000	163720000
chr2	167740000	167440000	167640000
chr2	183730000	183430000	183630000
chr2	184270000	183970000	184170000
chr2	193210000	192910000	193110000
chr2	193440000	193140000	193340000
chr2	208830000	208530000	208730000
chr2	214630000	214330000	214530000
chr2	220490000	220190000	220390000
chr2	220580000	220280000	220480000
chr2	221460000	221160000	221360000
chr2	221570000	221270000	221470000
chr2	239600000	239300000	239500000
chr19	21710000	21410000	21610000
chr19	22150000	21850000	22050000
chr19	22660000	22360000	22560000
chr19	28660000	28360000	28560000
chr19	29010000	28710000	28910000
chr19	31650000	31350000	31550000
chr18	5260000	4960000	5160000
chr18	6000000	5700000	5900000
chr18	6710000	6410000	6610000
chr18	28420000	28120000	28320000
chr18	28530000	28230000	28430000
chr18	28770000	28470000	28670000
chr18	33740000	33440000	33640000
chr18	33850000	33550000	33750000
chr18	33990000	33690000	33890000
chr18	38850000	38550000	38750000
chr18	39010000	38710000	38910000
chr18	42490000	42190000	42390000
chr18	43810000	43510000	43710000
chr18	44710000	44410000	44610000
chr18	45170000	44870000	45070000
chr18	52550000	52250000	52450000
chr18	52670000	52370000	52570000
chr18	52760000	52460000	52660000
chr18	64750000	64450000	64650000
chr18	64900000	64600000	64800000
chr18	65020000	64720000	64920000
chr18	65140000	64840000	65040000
chr18	65280000	64980000	65180000
chr18	65390000	65090000	65290000
chr18	65520000	65220000	65420000
chr18	66080000	65780000	65980000
chr18	66520000	66220000	66420000
chr18	66780000	66480000	66680000
chr18	67650000	67350000	67550000
chr18	68030000	67730000	67930000
chr18	68400000	68100000	68300000
chr18	69580000	69280000	69480000
chr18	69810000	69510000	69710000
chr18	69920000	69620000	69820000
chr18	70040000	69740000	69940000
chr18	71490000	71190000	71390000
chr18	73730000	73430000	73630000
chr18	77930000	77630000	77830000
chr18	78170000	77870000	78070000
chr18	78270000	77970000	78170000
chr18	78670000	78370000	78570000
chr17	14130000	13830000	14030000
chr17	22640000	22340000	22540000
chr17	54700000	54400000	54600000
chr16	13340000	13040000	13240000
chr16	13440000	13140000	13340000
chr16	47840000	47540000	47740000
chr16	52220000	51920000	52120000
chr16	60960000	60660000	60860000
chr16	61070000	60770000	60970000
chr16	61540000	61240000	61440000
chr16	61980000	61680000	61880000
chr16	65190000	64890000	65090000
chr16	65880000	65580000	65780000
chr16	66060000	65760000	65960000
chr16	76370000	76070000	76270000
chr16	76510000	76210000	76410000
chr16	76700000	76400000	76600000
chr16	76880000	76580000	76780000
chr16	79440000	79140000	79340000
chr15	24600000	24300000	24500000
chr15	26180000	25880000	26080000
chr15	26560000	26260000	26460000
chr15	27040000	26740000	26940000
chr15	28910000	28610000	28810000
chr15	35930000	35630000	35830000
chr15	36160000	35860000	36060000
chr15	36420000	36120000	36320000
chr15	46490000	46190000	46390000
chr15	46570000	46270000	46470000
chr15	46860000	46560000	46760000
chr15	47360000	47060000	47260000
chr15	47780000	47480000	47680000
chr15	53990000	53690000	53890000
chr15	54160000	53860000	54060000
chr15	54730000	54430000	54630000
chr15	61630000	61330000	61530000
chr15	93700000	93400000	93600000
chr15	96990000	96690000	96890000
chr14	25630000	25330000	25530000
chr14	29720000	29420000	29620000
chr14	40160000	39860000	40060000
chr14	40370000	40070000	40270000
chr14	42960000	42660000	42860000
chr14	43100000	42800000	43000000
chr14	43690000	43390000	43590000
chr14	44110000	43810000	44010000
chr14	44340000	44040000	44240000
chr14	44640000	44340000	44540000
chr14	48060000	47760000	47960000
chr14	79200000	78900000	79100000
chr14	79990000	79690000	79890000
chr14	86090000	85790000	85990000
chr14	87130000	86830000	87030000
chr14	87810000	87510000	87710000
chr14	97800000	97500000	97700000
chr14	98990000	98690000	98890000
chr13	34680000	34380000	34580000
chr13	35030000	34730000	34930000
chr13	36500000	36200000	36400000
chr13	37800000	37500000	37700000
chr13	38440000	38140000	38340000
chr13	38640000	38340000	38540000
chr13	43510000	43210000	43410000
chr13	59380000	59080000	59280000
chr13	59520000	59220000	59420000
chr13	59620000	59320000	59520000
chr13	64000000	63700000	63900000
chr13	64260000	63960000	64160000
chr13	64660000	64360000	64560000
chr13	65320000	65020000	65220000
chr13	66690000	66390000	66590000
chr13	71830000	71530000	71730000
chr13	72460000	72160000	72360000
chr13	73260000	72960000	73160000
chr13	75260000	74960000	75160000
chr13	78730000	78430000	78630000
chr13	81710000	81410000	81610000
chr13	82210000	81910000	82110000
chr13	82570000	82270000	82470000
chr13	82920000	82620000	82820000
chr13	83830000	83530000	83730000
chr13	84110000	83810000	84010000
chr13	84480000	84180000	84380000
chr13	86430000	86130000	86330000
chr13	88650000	88350000	88550000
chr13	89870000	89570000	89770000
chr13	90130000	89830000	90030000
chr13	90590000	90290000	90490000
chr13	91730000	91430000	91630000
chr13	91930000	91630000	91830000
chr13	92310000	92010000	92210000
chr13	102340000	102040000	102240000
chr13	104500000	104200000	104400000
chr13	104750000	104450000	104650000
chr12	16850000	16550000	16750000
chr12	24800000	24500000	24700000
chr12	61150000	60850000	61050000
chr12	67850000	67550000	67750000
chr12	73600000	73300000	73500000
chr12	127880000	127580000	127780000
chr12	128840000	128540000	128740000
chr12	129300000	129000000	129200000
chr11	26870000	26570000	26770000
chr11	37650000	37350000	37550000
chr11	39070000	38770000	38970000
chr11	39590000	39290000	39490000
chr11	39870000	39570000	39770000
chr11	42750000	42450000	42650000
chr11	80410000	80110000	80310000
chr11	80530000	80230000	80430000
chr11	81480000	81180000	81380000
chr11	81710000	81410000	81610000
chr11	82180000	81880000	82080000
chr11	85110000	84810000	85010000
chr11	91820000	91520000	91720000
chr11	99870000	99570000	99770000
chr11	109530000	109230000	109430000
chr11	133730000	133430000	133630000
chr10	1860000	1560000	1760000
chr10	8710000	8410000	8610000
chr10	20000000	19700000	19900000
chr10	20420000	20120000	20320000
chr10	36460000	36160000	36360000
chr10	37040000	36740000	36940000
chr10	37720000	37420000	37620000
chr10	37900000	37600000	37800000
chr10	65150000	64850000	65050000
chr10	66100000	65800000	66000000
chr10	85350000	85050000	85250000
chr10	85460000	85160000	85360000
chr10	105240000	104940000	105140000
chr10	105340000	105040000	105240000
chr10	105660000	105360000	105560000
chr10	105990000	105690000	105890000
chr10	106420000	106120000	106320000
chr10	107580000	107280000	107480000
chr10	109430000	109130000	109330000
chr1	34090000	33790000	33990000
chr1	58190000	57890000	58090000
chr1	58380000	58080000	58280000
chr1	71710000	71410000	71610000
chr1	82950000	82650000	82850000
chr1	83660000	83360000	83560000
chr1	96060000	95760000	95960000
chr1	104650000	104350000	104550000
chr1	104970000	104670000	104870000
chr1	107150000	106850000	107050000
chr1	107390000	107090000	107290000
chr1	118950000	118650000	118850000
chr1	159720000	159420000	159620000
chr1	177760000	177460000	177660000
chr1	188550000	188250000	188450000
chr1	192030000	191730000	191930000
chr1	194310000	194010000	194210000
chr1	194680000	194380000	194580000
chr1	216200000	215900000	216100000
chr1	216950000	216650000	216850000
chr1	240630000	240330000	240530000
chr1	243240000	242940000	243140000
