# Supplementary material for: Cohesin-mediated loop anchors confine the locations of human replication origins
Source: Nature. 2022 Jun 8;606(7915):812–9. doi: 10.1038/s41586-022-04803-0 (PMC9217744; doi:10.1038/s41586-022-04803-0)
Supplement: Supplementary file 3 — This zipped file contains Supplementary Tables 1–19 (see Supplementary Information for full descriptions). [file 41586_2022_4803_MOESM3_ESM.zip › Supplementary Table 15. Initiation zones called in wild type human HCT116 cells Group 2.xlsx]

## Sheet: layout
Supplementary Table 15. Initiation zones called in wild type human HCT116 cells (Group 2, mitochondria-normalized, full read depth)
Group 2 Initiation zones, mitochondria-normalized, full read depth. From 16 fraction Repli-seq analysis on HCT116 (Tier 2)
hg38 build
2nd column - start coordinate, 3rd column - end coordinate
	# autosomal IZs
Early IZs	664
Early-mid IZs	1243
Late IZs	940

## Sheet: Early IZs
Early IZs
chromosome	start	end
chr1	900000	1750000
chr1	1750000	1800000
chr1	1800000	2000000
chr1	2200000	2250000
chr1	2500000	2550000
chr1	3550000	3600000
chr1	3600000	3800000
chr1	6150000	6600000
chr1	7950000	8300000
chr1	8750000	8950000
chr1	9850000	10000000
chr1	10400000	10500000
chr1	10950000	11100000
chr1	11600000	11650000
chr1	11750000	12000000
chr1	12100000	12200000
chr1	12500000	12600000
chr1	12600000	12650000
chr1	15700000	16400000
chr1	16850000	17050000
chr1	17450000	17550000
chr1	19200000	19350000
chr1	19600000	19650000
chr1	20600000	20750000
chr1	21150000	21250000
chr1	21850000	22050000
chr1	23100000	23650000
chr1	23950000	24200000
chr1	24600000	24750000
chr1	26800000	27100000
chr1	27100000	27300000
chr1	27300000	27600000
chr1	27950000	28100000
chr1	28250000	28400000
chr1	28450000	28750000
chr1	28750000	28900000
chr1	29100000	29200000
chr1	29200000	29250000
chr1	31650000	31750000
chr1	32000000	32300000
chr1	32600000	32900000
chr1	36050000	36400000
chr1	37900000	38000000
chr1	39000000	39150000
chr1	40200000	40300000
chr1	43850000	43950000
chr1	44600000	44900000
chr1	45500000	45600000
chr1	46200000	46500000
chr1	51950000	52150000
chr1	53800000	54200000
chr1	66250000	66350000
chr1	84250000	84400000
chr1	93700000	93750000
chr1	93750000	93850000
chr1	94200000	94350000
chr1	144700000	144750000
chr1	145900000	145950000
chr1	150500000	150550000
chr1	150600000	150700000
chr1	150950000	151300000
chr1	153500000	153750000
chr1	154950000	155350000
chr1	155600000	155650000
chr1	155800000	156900000
chr1	161050000	161350000
chr1	173850000	173950000
chr1	201450000	201550000
chr1	201900000	202150000
chr1	204400000	204500000
chr1	205250000	205300000
chr1	205550000	205750000
chr1	206200000	206500000
chr1	224100000	224300000
chr1	226000000	226200000
chr1	235200000	235450000
chr1	243150000	243400000
chr1	245400000	245550000
chr10	950000	1050000
chr10	11850000	11950000
chr10	31750000	32000000
chr10	43300000	43400000
chr10	63600000	63750000
chr10	68450000	68900000
chr10	70150000	70700000
chr10	72200000	72350000
chr10	73800000	74000000
chr10	77850000	77900000
chr10	86950000	87050000
chr10	92550000	92650000
chr10	93400000	93550000
chr10	97200000	97250000
chr10	97500000	97700000
chr10	99750000	99850000
chr10	100250000	100500000
chr10	100950000	101050000
chr10	102050000	102200000
chr10	102350000	102550000
chr10	103250000	103500000
chr10	112350000	112400000
chr10	112800000	112950000
chr10	119100000	119300000
chr10	119550000	119600000
chr10	124700000	124900000
chr10	132350000	132450000
chr10	133300000	133400000
chr11	2900000	3000000
chr11	3750000	3950000
chr11	9200000	9300000
chr11	9300000	9600000
chr11	10600000	10750000
chr11	10900000	10950000
chr11	18350000	18450000
chr11	34150000	34400000
chr11	45850000	46000000
chr11	46600000	46800000
chr11	47300000	47450000
chr11	57650000	57700000
chr11	57700000	57800000
chr11	57800000	57900000
chr11	59550000	59650000
chr11	61250000	61300000
chr11	61300000	61850000
chr11	62500000	62900000
chr11	63800000	64000000
chr11	64150000	64400000
chr11	64700000	65700000
chr11	65700000	65750000
chr11	65750000	66100000
chr11	66250000	66500000
chr11	66950000	67100000
chr11	67200000	67500000
chr11	67600000	67650000
chr11	68000000	68450000
chr11	72750000	72800000
chr11	73150000	73450000
chr11	73600000	74000000
chr11	75300000	75600000
chr11	77950000	78150000
chr11	110300000	110350000
chr11	112050000	112200000
chr11	117000000	117250000
chr11	118950000	119250000
chr11	122000000	122150000
chr12	950000	1050000
chr12	2950000	3000000
chr12	6300000	6950000
chr12	12750000	12900000
chr12	27400000	27500000
chr12	31200000	31250000
chr12	46300000	46500000
chr12	47750000	47800000
chr12	49050000	49450000
chr12	50100000	50400000
chr12	50800000	51050000
chr12	51050000	51250000
chr12	52000000	52250000
chr12	52850000	53500000
chr12	54200000	54450000
chr12	55700000	55850000
chr12	55850000	56400000
chr12	56500000	56750000
chr12	57100000	57200000
chr12	62600000	62750000
chr12	65350000	65700000
chr12	75600000	76050000
chr12	76100000	76150000
chr12	88800000	89100000
chr12	98550000	98600000
chr12	103900000	104450000
chr12	108550000	108600000
chr12	108700000	108750000
chr12	108800000	108900000
chr12	110150000	110250000
chr12	110250000	110350000
chr12	111550000	112450000
chr12	113150000	113400000
chr12	116350000	116400000
chr12	116400000	116600000
chr12	117900000	117950000
chr12	117950000	118050000
chr12	120050000	120150000
chr12	120150000	120350000
chr12	121550000	121950000
chr12	122700000	123050000
chr12	123250000	123500000
chr12	123500000	123700000
chr12	124850000	124900000
chr12	131850000	131900000
chr12	132500000	132650000
chr13	18750000	18800000
chr13	19750000	19850000
chr13	19850000	19950000
chr13	45300000	45350000
chr13	113150000	113550000
chr14	21200000	21350000
chr14	22800000	22900000
chr14	22900000	23100000
chr14	24150000	24200000
chr14	31050000	31150000
chr14	34550000	34700000
chr14	35250000	35450000
chr14	39100000	39300000
chr14	49800000	50100000
chr14	50350000	50400000
chr14	50400000	50750000
chr14	55050000	55150000
chr14	64350000	64400000
chr14	68550000	69250000
chr14	72950000	73300000
chr14	73700000	74150000
chr14	74500000	74900000
chr14	76900000	77150000
chr14	100250000	100350000
chr14	101800000	101950000
chr14	102050000	102150000
chr14	102450000	102650000
chr14	103100000	103400000
chr14	103500000	103600000
chr14	104650000	104900000
chr15	40650000	41000000
chr15	41450000	41550000
chr15	41550000	41650000
chr15	41800000	41900000
chr15	42300000	42500000
chr15	43600000	43700000
chr15	44150000	44400000
chr15	50350000	50400000
chr15	50400000	50650000
chr15	51750000	52150000
chr15	60350000	60450000
chr15	64000000	64100000
chr15	64100000	64550000
chr15	64800000	64900000
chr15	67000000	67050000
chr15	72150000	72300000
chr15	74250000	74300000
chr15	74350000	74550000
chr15	74750000	74950000
chr15	75550000	75750000
chr15	78500000	78550000
chr15	78550000	78600000
chr15	84650000	84850000
chr15	90100000	90500000
chr15	90700000	90950000
chr15	92800000	92850000
chr16	50000	850000
chr16	1250000	1500000
chr16	1900000	2300000
chr16	2300000	2650000
chr16	2650000	3150000
chr16	3550000	3750000
chr16	4750000	4800000
chr16	5050000	5100000
chr16	8900000	9100000
chr16	11750000	11850000
chr16	14350000	14450000
chr16	18900000	19150000
chr16	21900000	22050000
chr16	22050000	22350000
chr16	28850000	28900000
chr16	29450000	29500000
chr16	29800000	30000000
chr16	30250000	30450000
chr16	30450000	30600000
chr16	30600000	31100000
chr16	56600000	57850000
chr16	66700000	66750000
chr16	66750000	67300000
chr16	67450000	68000000
chr16	68250000	68300000
chr16	68950000	69150000
chr16	69300000	69750000
chr16	70250000	70550000
chr16	70700000	70750000
chr16	71700000	72000000
chr16	74550000	74700000
chr16	75200000	75550000
chr16	81400000	81450000
chr16	84600000	84700000
chr16	85000000	85150000
chr16	85650000	85800000
chr16	85800000	85850000
chr16	87700000	87900000
chr16	88600000	88850000
chr16	89100000	89300000
chr16	89450000	89500000
chr16	89500000	90000000
chr17	2450000	2800000
chr17	3650000	4000000
chr17	4700000	4950000
chr17	7200000	7650000
chr17	7800000	8000000
chr17	8150000	8300000
chr17	16300000	16400000
chr17	17000000	17100000
chr17	17800000	18250000
chr17	18250000	18300000
chr17	19050000	19250000
chr17	28650000	28950000
chr17	29300000	29400000
chr17	30550000	31100000
chr17	32200000	32450000
chr17	35750000	35850000
chr17	39000000	39150000
chr17	39150000	39300000
chr17	39600000	39750000
chr17	39950000	40250000
chr17	41650000	42200000
chr17	42300000	42700000
chr17	43200000	43300000
chr17	44050000	44400000
chr17	44700000	45400000
chr17	45600000	45700000
chr17	47850000	48000000
chr17	48500000	48600000
chr17	50000000	50200000
chr17	50500000	50800000
chr17	50800000	50850000
chr17	57850000	58000000
chr17	58500000	58700000
chr17	59100000	59250000
chr17	59750000	59950000
chr17	62400000	62550000
chr17	63500000	63650000
chr17	64650000	64850000
chr17	67300000	67400000
chr17	67700000	67800000
chr17	68250000	68400000
chr17	72550000	72750000
chr17	74950000	76150000
chr17	76150000	76450000
chr17	76450000	76550000
chr17	77100000	77350000
chr17	78100000	78400000
chr17	78900000	78950000
chr17	79800000	79900000
chr17	80000000	80250000
chr17	81000000	82500000
chr18	3550000	3700000
chr18	9750000	9950000
chr18	21550000	21750000
chr18	46050000	46200000
chr18	48800000	49050000
chr18	70250000	70500000
chr19	500000	2650000
chr19	3000000	3150000
chr19	3300000	3350000
chr19	3350000	3400000
chr19	3450000	3750000
chr19	3950000	5000000
chr19	5600000	5950000
chr19	6350000	6500000
chr19	7400000	7600000
chr19	7850000	7900000
chr19	8250000	8550000
chr19	10150000	11500000
chr19	12700000	13200000
chr19	13750000	14050000
chr19	14250000	14550000
chr19	16100000	16500000
chr19	17200000	19150000
chr19	19300000	19400000
chr19	33050000	33100000
chr19	34250000	34400000
chr19	35550000	36100000
chr19	36100000	36150000
chr19	38250000	38400000
chr19	39400000	39500000
chr19	40300000	40750000
chr19	41150000	41300000
chr19	41900000	42000000
chr19	42150000	42400000
chr19	43500000	43600000
chr19	43600000	43800000
chr19	44650000	45900000
chr19	46600000	47400000
chr19	47700000	47800000
chr19	48250000	49200000
chr19	49400000	49850000
chr19	50400000	50500000
chr19	50900000	51000000
chr2	3450000	3600000
chr2	10250000	10300000
chr2	23850000	24100000
chr2	25250000	25400000
chr2	25900000	26150000
chr2	27250000	27300000
chr2	32200000	32300000
chr2	32300000	32350000
chr2	43150000	43300000
chr2	47350000	47400000
chr2	47400000	47450000
chr2	55000000	55300000
chr2	61850000	61950000
chr2	64650000	64950000
chr2	70000000	70250000
chr2	70250000	70300000
chr2	74400000	74600000
chr2	84900000	84950000
chr2	85350000	85650000
chr2	96050000	96850000
chr2	112550000	112700000
chr2	171900000	172150000
chr2	177100000	177350000
chr2	181800000	181900000
chr2	197400000	197550000
chr2	201050000	201200000
chr2	202200000	202450000
chr2	203200000	203400000
chr2	218250000	218800000
chr2	219500000	219600000
chr2	223650000	223850000
chr2	225950000	226250000
chr2	226550000	226800000
chr2	231550000	231800000
chr2	237950000	238350000
chr2	241100000	241850000
chr20	300000	500000
chr20	500000	550000
chr20	3050000	3300000
chr20	3750000	3850000
chr20	5000000	5150000
chr20	17500000	17600000
chr20	25200000	25400000
chr20	31550000	31750000
chr20	32200000	32350000
chr20	32600000	32800000
chr20	33450000	33850000
chr20	34300000	34350000
chr20	35250000	35650000
chr20	36000000	36100000
chr20	36450000	37000000
chr20	37250000	37350000
chr20	41000000	41050000
chr20	43500000	43750000
chr20	45350000	45450000
chr20	45750000	45950000
chr20	47350000	47400000
chr20	49100000	49250000
chr20	49950000	50800000
chr20	54050000	54200000
chr20	62300000	62400000
chr20	62600000	62900000
chr20	63450000	64150000
chr21	31550000	31650000
chr21	32450000	32650000
chr21	33400000	33600000
chr21	42800000	43100000
chr21	43700000	43850000
chr21	46200000	46300000
chr22	17550000	17600000
chr22	17600000	17650000
chr22	17650000	17850000
chr22	18600000	18650000
chr22	18950000	19300000
chr22	19800000	19900000
chr22	20850000	21000000
chr22	21500000	21700000
chr22	24150000	24250000
chr22	24500000	24600000
chr22	28800000	28850000
chr22	29250000	29350000
chr22	30200000	30400000
chr22	31200000	31350000
chr22	31900000	31950000
chr22	35300000	35500000
chr22	36300000	36350000
chr22	36350000	36500000
chr22	37250000	38450000
chr22	38700000	38800000
chr22	39200000	39400000
chr22	40000000	40250000
chr22	40500000	40600000
chr22	40600000	40700000
chr22	41150000	41650000
chr22	42350000	42750000
chr22	43050000	43100000
chr22	44650000	44800000
chr22	45950000	46100000
chr22	46500000	46650000
chr22	50300000	50650000
chr3	10100000	10200000
chr3	12400000	12500000
chr3	32300000	32450000
chr3	47750000	47800000
chr3	47900000	47950000
chr3	48100000	48200000
chr3	48450000	48900000
chr3	49300000	49600000
chr3	49700000	50400000
chr3	50500000	50650000
chr3	51950000	52600000
chr3	53000000	53350000
chr3	53350000	53400000
chr3	56950000	57150000
chr3	57950000	58000000
chr3	98850000	99000000
chr3	111850000	112000000
chr3	114600000	114950000
chr3	128600000	128750000
chr3	129200000	129250000
chr3	139200000	139400000
chr3	184250000	184350000
chr3	185350000	185650000
chr3	185750000	186000000
chr3	195700000	195750000
chr3	196300000	196350000
chr3	197600000	197700000
chr4	900000	1050000
chr4	1700000	1900000
chr4	2850000	2950000
chr4	11550000	11650000
chr4	30650000	30950000
chr4	30950000	31000000
chr4	39500000	39800000
chr4	74300000	74350000
chr4	74350000	74550000
chr4	74550000	74650000
chr4	74650000	74800000
chr4	78500000	78600000
chr4	153300000	153550000
chr4	168500000	168650000
chr4	186750000	186950000
chr4	189750000	189850000
chr5	350000	450000
chr5	10200000	10350000
chr5	65800000	65950000
chr5	69200000	69300000
chr5	69400000	69550000
chr5	70750000	70850000
chr5	71500000	71550000
chr5	115950000	116100000
chr5	131150000	131250000
chr5	132350000	132550000
chr5	132550000	133100000
chr5	134400000	134850000
chr5	138450000	138500000
chr5	139350000	139400000
chr5	140250000	140450000
chr5	142150000	142450000
chr5	142450000	142500000
chr5	149350000	149500000
chr5	149500000	149550000
chr5	150400000	150550000
chr5	172000000	172350000
chr5	176450000	176600000
chr5	177100000	177150000
chr5	177300000	177500000
chr5	177600000	177650000
chr5	179650000	179700000
chr5	179700000	179800000
chr6	32750000	32850000
chr6	33000000	33050000
chr6	33200000	33250000
chr6	33300000	33350000
chr6	33400000	33700000
chr6	34150000	34200000
chr6	34200000	34250000
chr6	35250000	35750000
chr6	41650000	41850000
chr6	42050000	42200000
chr6	42850000	43100000
chr6	43150000	43250000
chr6	43600000	43700000
chr6	44050000	44300000
chr6	73450000	73700000
chr6	127750000	127900000
chr6	128250000	128450000
chr6	129550000	129800000
chr6	151050000	151200000
chr6	154950000	155200000
chr6	157950000	158350000
chr6	158700000	158850000
chr7	900000	1000000
chr7	1450000	1550000
chr7	1550000	1600000
chr7	2350000	2500000
chr7	5400000	5650000
chr7	6000000	6100000
chr7	6200000	6500000
chr7	23400000	23500000
chr7	23550000	23600000
chr7	27050000	27250000
chr7	44000000	44100000
chr7	44550000	44900000
chr7	56000000	56050000
chr7	66550000	66650000
chr7	66800000	66950000
chr7	73100000	73150000
chr7	73500000	73900000
chr7	74050000	74450000
chr7	74450000	74750000
chr7	74950000	75100000
chr7	75850000	76000000
chr7	76000000	76150000
chr7	76250000	76500000
chr7	98200000	98450000
chr7	99250000	99400000
chr7	100150000	100200000
chr7	100400000	100700000
chr7	101050000	101200000
chr7	101200000	101250000
chr7	102450000	102550000
chr7	102600000	102650000
chr7	105350000	105650000
chr7	116400000	116550000
chr7	128350000	128600000
chr7	128750000	128900000
chr7	129350000	129700000
chr7	129950000	130050000
chr7	130750000	131150000
chr7	148900000	149250000
chr7	151000000	151150000
chr7	156850000	156950000
chr7	157200000	157400000
chr8	17700000	17950000
chr8	22000000	22050000
chr8	22050000	22250000
chr8	23050000	23300000
chr8	28400000	28450000
chr8	30550000	30850000
chr8	38050000	38350000
chr8	38850000	38950000
chr8	66550000	66750000
chr8	93750000	94000000
chr8	123200000	123350000
chr8	125400000	125650000
chr8	140400000	140650000
chr8	141000000	141150000
chr8	143300000	143600000
chr8	143700000	143750000
chr8	144000000	144150000
chr8	144250000	144500000
chr9	21450000	21500000
chr9	21600000	21800000
chr9	21900000	22000000
chr9	33250000	33450000
chr9	33450000	33550000
chr9	34100000	34150000
chr9	34150000	34250000
chr9	34600000	34650000
chr9	35650000	35700000
chr9	37400000	37550000
chr9	97950000	98200000
chr9	101050000	101250000
chr9	107150000	107350000
chr9	111900000	112100000
chr9	112100000	112200000
chr9	113300000	113450000
chr9	120700000	120900000
chr9	124800000	124900000
chr9	125200000	125300000
chr9	125450000	125500000
chr9	127500000	128600000
chr9	128700000	129150000
chr9	129350000	129800000
chr9	131200000	131500000
chr9	132300000	132400000
chr9	133350000	133500000
chr9	135850000	135950000
chr9	136050000	136150000
chr9	136300000	136400000
chr9	136500000	137400000

## Sheet: Early-mid IZs
Early-mid IZs
chromosome	start	end
chr1	50000	150000
chr1	450000	500000
chr1	8950000	9600000
chr1	10750000	10950000
chr1	12100000	12200000
chr1	17100000	17400000
chr1	20500000	20600000
chr1	24750000	24850000
chr1	25300000	25800000
chr1	35050000	35350000
chr1	38900000	39000000
chr1	39900000	40200000
chr1	40200000	40300000
chr1	40300000	40450000
chr1	40500000	41100000
chr1	41250000	41700000
chr1	42700000	43000000
chr1	45200000	45300000
chr1	47200000	47300000
chr1	47300000	47350000
chr1	51500000	51600000
chr1	52600000	52750000
chr1	53050000	53500000
chr1	53650000	53800000
chr1	58500000	58700000
chr1	61000000	61100000
chr1	61650000	61800000
chr1	62400000	62550000
chr1	62700000	62850000
chr1	63300000	63400000
chr1	63650000	63750000
chr1	65000000	65100000
chr1	66850000	66900000
chr1	67450000	67650000
chr1	67650000	67700000
chr1	68300000	68400000
chr1	70300000	70400000
chr1	75700000	75900000
chr1	77700000	77900000
chr1	77900000	77950000
chr1	77950000	78050000
chr1	85150000	85300000
chr1	86750000	86900000
chr1	88800000	88950000
chr1	89750000	90000000
chr1	92000000	92050000
chr1	92450000	92500000
chr1	92700000	93200000
chr1	93750000	93850000
chr1	94500000	95050000
chr1	100150000	100250000
chr1	100250000	100300000
chr1	108950000	109600000
chr1	110000000	110450000
chr1	111450000	111800000
chr1	112400000	112600000
chr1	112800000	112950000
chr1	113750000	114000000
chr1	114450000	114700000
chr1	116400000	116750000
chr1	116900000	117400000
chr1	119600000	119800000
chr1	120100000	120150000
chr1	120250000	120300000
chr1	120300000	120400000
chr1	120400000	120500000
chr1	120650000	120950000
chr1	145200000	145300000
chr1	147400000	147750000
chr1	148200000	148600000
chr1	149250000	149300000
chr1	149300000	149350000
chr1	154800000	154900000
chr1	160050000	160350000
chr1	160950000	161050000
chr1	162000000	162050000
chr1	162300000	162550000
chr1	162550000	162600000
chr1	165700000	165800000
chr1	168150000	168300000
chr1	169400000	169550000
chr1	171550000	171850000
chr1	172400000	172500000
chr1	172750000	172800000
chr1	172900000	173400000
chr1	173950000	174100000
chr1	178000000	178150000
chr1	178450000	178650000
chr1	178950000	179350000
chr1	179950000	180300000
chr1	181050000	181150000
chr1	182900000	183300000
chr1	192650000	192900000
chr1	192900000	193200000
chr1	200550000	200950000
chr1	202800000	202950000
chr1	204950000	205100000
chr1	206550000	206700000
chr1	207700000	207800000
chr1	209650000	209900000
chr1	211500000	211850000
chr1	212150000	212550000
chr1	214550000	214600000
chr1	219850000	220000000
chr1	220000000	220150000
chr1	220650000	220800000
chr1	222450000	222800000
chr1	226300000	226400000
chr1	226700000	226950000
chr1	227350000	227450000
chr1	228100000	228250000
chr1	229300000	229650000
chr1	230800000	230900000
chr1	231300000	231550000
chr1	233250000	233450000
chr1	234250000	234400000
chr1	234400000	234450000
chr1	234450000	234550000
chr1	235450000	235650000
chr1	236450000	236500000
chr1	241900000	242000000
chr1	244700000	245050000
chr1	246450000	246900000
chr10	150000	200000
chr10	200000	350000
chr10	900000	950000
chr10	950000	1050000
chr10	5750000	6000000
chr10	7700000	7900000
chr10	13150000	13350000
chr10	15000000	15150000
chr10	15150000	15200000
chr10	17500000	17750000
chr10	21350000	21500000
chr10	22400000	22500000
chr10	26900000	26950000
chr10	27250000	27350000
chr10	27950000	28100000
chr10	28300000	28500000
chr10	30300000	30450000
chr10	32000000	32100000
chr10	32100000	32150000
chr10	32550000	32600000
chr10	32800000	33050000
chr10	34750000	35300000
chr10	43150000	43300000
chr10	45600000	45900000
chr10	46300000	46650000
chr10	47400000	47500000
chr10	49950000	50050000
chr10	50600000	50750000
chr10	60700000	60850000
chr10	62000000	62250000
chr10	68900000	69300000
chr10	70850000	70950000
chr10	71750000	72100000
chr10	72450000	72550000
chr10	75050000	75250000
chr10	77750000	77800000
chr10	79250000	79450000
chr10	79800000	80250000
chr10	80250000	80500000
chr10	87200000	87300000
chr10	88900000	89000000
chr10	89600000	89750000
chr10	90600000	90900000
chr10	90900000	90950000
chr10	91750000	91950000
chr10	92650000	92800000
chr10	93300000	93400000
chr10	93550000	93650000
chr10	94300000	94400000
chr10	94400000	94450000
chr10	95200000	95350000
chr10	96350000	96550000
chr10	96550000	96650000
chr10	97050000	97200000
chr10	100500000	100600000
chr10	101100000	101200000
chr10	101600000	101950000
chr10	110400000	110600000
chr10	113050000	113250000
chr10	114450000	114800000
chr10	116750000	116900000
chr10	121950000	122050000
chr10	123100000	123150000
chr10	125700000	125900000
chr10	127950000	128150000
chr11	2650000	2800000
chr11	2800000	2900000
chr11	3050000	3150000
chr11	3600000	3750000
chr11	3750000	3950000
chr11	5450000	5650000
chr11	6350000	6700000
chr11	9700000	9800000
chr11	11250000	11350000
chr11	11900000	12450000
chr11	13200000	13300000
chr11	14350000	14500000
chr11	17150000	17250000
chr11	18450000	18550000
chr11	27800000	28050000
chr11	33000000	33050000
chr11	33950000	34150000
chr11	34400000	34500000
chr11	35000000	35100000
chr11	35750000	36000000
chr11	43900000	44150000
chr11	44500000	44800000
chr11	44950000	45300000
chr11	45750000	45850000
chr11	57400000	57650000
chr11	59550000	59650000
chr11	62300000	62400000
chr11	62950000	63050000
chr11	64450000	64650000
chr11	69650000	69700000
chr11	70100000	70350000
chr11	71750000	71800000
chr11	72050000	72300000
chr11	74000000	74100000
chr11	74600000	74650000
chr11	74650000	74850000
chr11	76250000	76550000
chr11	76650000	77150000
chr11	78150000	78250000
chr11	83000000	83200000
chr11	85600000	85950000
chr11	86100000	86450000
chr11	86850000	87050000
chr11	93800000	93900000
chr11	95000000	95150000
chr11	96150000	96400000
chr11	102200000	102350000
chr11	107850000	108050000
chr11	108350000	108500000
chr11	108500000	108700000
chr11	108900000	109050000
chr11	112200000	112300000
chr11	118200000	118350000
chr11	120150000	120450000
chr11	120450000	120650000
chr11	121550000	121800000
chr11	122600000	122700000
chr11	122700000	123200000
chr11	124650000	124800000
chr11	124800000	124850000
chr11	125450000	125600000
chr11	126100000	126150000
chr11	126150000	126250000
chr11	128850000	129000000
chr11	129200000	129400000
chr11	129900000	130200000
chr12	450000	500000
chr12	500000	800000
chr12	850000	950000
chr12	1550000	1650000
chr12	2750000	2850000
chr12	7950000	8200000
chr12	9300000	9450000
chr12	10600000	10850000
chr12	15700000	15900000
chr12	19400000	19450000
chr12	27000000	27100000
chr12	27400000	27500000
chr12	27500000	27550000
chr12	27550000	27800000
chr12	31600000	31700000
chr12	32550000	32650000
chr12	32650000	32700000
chr12	42250000	42350000
chr12	43700000	43950000
chr12	45600000	45700000
chr12	53700000	53800000
chr12	54000000	54100000
chr12	55600000	55700000
chr12	64050000	64250000
chr12	64250000	64300000
chr12	64450000	64700000
chr12	68650000	68900000
chr12	69250000	69350000
chr12	69350000	69550000
chr12	69550000	69650000
chr12	70300000	70550000
chr12	71650000	71750000
chr12	76150000	76250000
chr12	76350000	76700000
chr12	79650000	79750000
chr12	88250000	88300000
chr12	89300000	89450000
chr12	93350000	93650000
chr12	94450000	94600000
chr12	94850000	95000000
chr12	95250000	95400000
chr12	95800000	96050000
chr12	96400000	96500000
chr12	100100000	100250000
chr12	101750000	101950000
chr12	105000000	105050000
chr12	106200000	106350000
chr12	107050000	107100000
chr12	107100000	107350000
chr12	107550000	107750000
chr12	108800000	108900000
chr12	109400000	109750000
chr12	110500000	110700000
chr12	124650000	124750000
chr12	130750000	130950000
chr12	131750000	131850000
chr13	19850000	19950000
chr13	20500000	20700000
chr13	20700000	20750000
chr13	24000000	24700000
chr13	27050000	27150000
chr13	27200000	27300000
chr13	27900000	28150000
chr13	30300000	30550000
chr13	31050000	31150000
chr13	32350000	32600000
chr13	41100000	41200000
chr13	41950000	42050000
chr13	44300000	44450000
chr13	45400000	45500000
chr13	46500000	46550000
chr13	48150000	48300000
chr13	49200000	49350000
chr13	49350000	49400000
chr13	50050000	50250000
chr13	50800000	52500000
chr13	72950000	73150000
chr13	75450000	75600000
chr13	95250000	95500000
chr13	97100000	97150000
chr13	98000000	98150000
chr13	98550000	98700000
chr13	99100000	99250000
chr13	99350000	99600000
chr13	99900000	100100000
chr13	100400000	100650000
chr13	110550000	111000000
chr13	113150000	113550000
chr13	114200000	114250000
chr13	114250000	114350000
chr14	20350000	20500000
chr14	22700000	22800000
chr14	30800000	30900000
chr14	32100000	32250000
chr14	37100000	37250000
chr14	39300000	39400000
chr14	44900000	45150000
chr14	50750000	51000000
chr14	51550000	51600000
chr14	51600000	51800000
chr14	52650000	53000000
chr14	53350000	53750000
chr14	53800000	53900000
chr14	54400000	54850000
chr14	55200000	55300000
chr14	55400000	55450000
chr14	55450000	55550000
chr14	58150000	58400000
chr14	59150000	59300000
chr14	59300000	59400000
chr14	60100000	60250000
chr14	60650000	60750000
chr14	61500000	61650000
chr14	63500000	63700000
chr14	63700000	63800000
chr14	64200000	64300000
chr14	64500000	64950000
chr14	67150000	67250000
chr14	67250000	67600000
chr14	67600000	67700000
chr14	69250000	69500000
chr14	70750000	70850000
chr14	71750000	71800000
chr14	75150000	75300000
chr14	76000000	76100000
chr14	76100000	76150000
chr14	91150000	91250000
chr14	92100000	92200000
chr14	92400000	92950000
chr14	95300000	95450000
chr14	95450000	95500000
chr14	96400000	96450000
chr14	96450000	96500000
chr14	97000000	97150000
chr14	99550000	99750000
chr14	100050000	100150000
chr14	100350000	100550000
chr14	104500000	104550000
chr15	34050000	34200000
chr15	34200000	34400000
chr15	35000000	35050000
chr15	40000000	40100000
chr15	42650000	42800000
chr15	42800000	42950000
chr15	43350000	43450000
chr15	44050000	44150000
chr15	44500000	44800000
chr15	45100000	45200000
chr15	48900000	49100000
chr15	51600000	51750000
chr15	52500000	52550000
chr15	52550000	52700000
chr15	55250000	55350000
chr15	55350000	55500000
chr15	56000000	56100000
chr15	56850000	56900000
chr15	57250000	57600000
chr15	58850000	59100000
chr15	59300000	59550000
chr15	63350000	63600000
chr15	64000000	64100000
chr15	67350000	67600000
chr15	68250000	68350000
chr15	68550000	68750000
chr15	69200000	69250000
chr15	69250000	69450000
chr15	70750000	70950000
chr15	71700000	71850000
chr15	72350000	72450000
chr15	73950000	74000000
chr15	76150000	76350000
chr15	76950000	77100000
chr15	77500000	77650000
chr15	78050000	78200000
chr15	78200000	78500000
chr15	78750000	78950000
chr15	80050000	80250000
chr15	80800000	80950000
chr15	82400000	82550000
chr15	82550000	82800000
chr15	84850000	84950000
chr15	85200000	85400000
chr15	88500000	88600000
chr15	89100000	89300000
chr15	89650000	90100000
chr15	99000000	99150000
chr15	99350000	99400000
chr15	99400000	99450000
chr15	100700000	100800000
chr15	101050000	101300000
chr16	14250000	14350000
chr16	14500000	14550000
chr16	19150000	19350000
chr16	20900000	20950000
chr16	23350000	23400000
chr16	23600000	23800000
chr16	24750000	25200000
chr16	27200000	27350000
chr16	29050000	29100000
chr16	46600000	47000000
chr16	48400000	48500000
chr16	50100000	50200000
chr16	53400000	53550000
chr16	58550000	58750000
chr16	68300000	68400000
chr16	68400000	68550000
chr16	73050000	73150000
chr16	81050000	81300000
chr16	84000000	84250000
chr16	87450000	87700000
chr17	5050000	5150000
chr17	6550000	6650000
chr17	8400000	8500000
chr17	8950000	9050000
chr17	9500000	9600000
chr17	9600000	9850000
chr17	11900000	12100000
chr17	15600000	15750000
chr17	15800000	15900000
chr17	17300000	17600000
chr17	18300000	18400000
chr17	21050000	21350000
chr17	27250000	27500000
chr17	28400000	28550000
chr17	31400000	31500000
chr17	34900000	35150000
chr17	35150000	35250000
chr17	48500000	48600000
chr17	48600000	48950000
chr17	50850000	51200000
chr17	56850000	57350000
chr17	58200000	58300000
chr17	59250000	59350000
chr17	59350000	59500000
chr17	61350000	61550000
chr17	62550000	62750000
chr17	65450000	65600000
chr17	65600000	65700000
chr17	66200000	66350000
chr17	67300000	67400000
chr17	73000000	73400000
chr17	74750000	74850000
chr17	77950000	78050000
chr17	78500000	78800000
chr18	250000	350000
chr18	600000	900000
chr18	2550000	2900000
chr18	9000000	9150000
chr18	9600000	9750000
chr18	12250000	12350000
chr18	12350000	12400000
chr18	21200000	21250000
chr18	22800000	22950000
chr18	22950000	23250000
chr18	23300000	23700000
chr18	24300000	24450000
chr18	26350000	26600000
chr18	31950000	32050000
chr18	32050000	32250000
chr18	35250000	35550000
chr18	36050000	36300000
chr18	46200000	46300000
chr18	49400000	49750000
chr18	49750000	49900000
chr18	50250000	50350000
chr18	50400000	50500000
chr18	50800000	51050000
chr18	54200000	54350000
chr18	57550000	57750000
chr18	57750000	57950000
chr18	58400000	58650000
chr18	59900000	59950000
chr18	62400000	62500000
chr18	63300000	63450000
chr18	79850000	80100000
chr19	14600000	14700000
chr19	15150000	15550000
chr19	17050000	17150000
chr19	29650000	29900000
chr19	34100000	34250000
chr19	40850000	40950000
chr19	41450000	41550000
chr19	46450000	46550000
chr19	48100000	48200000
chr19	51050000	51100000
chr19	51100000	51150000
chr19	53950000	54100000
chr19	56050000	56200000
chr19	57250000	57350000
chr2	8600000	8700000
chr2	9100000	9350000
chr2	9750000	10050000
chr2	10500000	10700000
chr2	11350000	11450000
chr2	20100000	20450000
chr2	23250000	23500000
chr2	24150000	24450000
chr2	25750000	25900000
chr2	28350000	28400000
chr2	28400000	28950000
chr2	32200000	32300000
chr2	32800000	32900000
chr2	37100000	37250000
chr2	38650000	38850000
chr2	38850000	39000000
chr2	42350000	42450000
chr2	42450000	42700000
chr2	43050000	43150000
chr2	43550000	43900000
chr2	44850000	44950000
chr2	45550000	45700000
chr2	46150000	46400000
chr2	46800000	46950000
chr2	47450000	47550000
chr2	53850000	54200000
chr2	54200000	54350000
chr2	60900000	61200000
chr2	61600000	61800000
chr2	61850000	61950000
chr2	63050000	63150000
chr2	63600000	63800000
chr2	65150000	65300000
chr2	65300000	65550000
chr2	68250000	68350000
chr2	71050000	71200000
chr2	72100000	72150000
chr2	72150000	72250000
chr2	72850000	73400000
chr2	73800000	74100000
chr2	74650000	74750000
chr2	84800000	84900000
chr2	86300000	86400000
chr2	87400000	87550000
chr2	87950000	88100000
chr2	88600000	88650000
chr2	95200000	95500000
chr2	97600000	97700000
chr2	98350000	98500000
chr2	98650000	98800000
chr2	99050000	99300000
chr2	99450000	99550000
chr2	101050000	101350000
chr2	105200000	105300000
chr2	105350000	105500000
chr2	108600000	108750000
chr2	108750000	108900000
chr2	108900000	109000000
chr2	109850000	110000000
chr2	110100000	110150000
chr2	110250000	110300000
chr2	110450000	110750000
chr2	111100000	111200000
chr2	111900000	112000000
chr2	113100000	113200000
chr2	113200000	113300000
chr2	118100000	118200000
chr2	119250000	119450000
chr2	119700000	119750000
chr2	120200000	120300000
chr2	120650000	120800000
chr2	121000000	121100000
chr2	121700000	121750000
chr2	127300000	127550000
chr2	127800000	127950000
chr2	130100000	130350000
chr2	130800000	130900000
chr2	130900000	131250000
chr2	131450000	131550000
chr2	134900000	135100000
chr2	135700000	135850000
chr2	148450000	149000000
chr2	151550000	151600000
chr2	151600000	151750000
chr2	152100000	152200000
chr2	152200000	152350000
chr2	156300000	156500000
chr2	158900000	159000000
chr2	159250000	159300000
chr2	159300000	159350000
chr2	161100000	161300000
chr2	168250000	168400000
chr2	168850000	168950000
chr2	169650000	169750000
chr2	170900000	171050000
chr2	171150000	171250000
chr2	173000000	173100000
chr2	173850000	174100000
chr2	174900000	175050000
chr2	178400000	178500000
chr2	182750000	182850000
chr2	183050000	183100000
chr2	186500000	186650000
chr2	189200000	189450000
chr2	190250000	191050000
chr2	196150000	196400000
chr2	196550000	196650000
chr2	196950000	197000000
chr2	197300000	197400000
chr2	200700000	200800000
chr2	202850000	203200000
chr2	206000000	206200000
chr2	207700000	207850000
chr2	208200000	208300000
chr2	216050000	216150000
chr2	216150000	216350000
chr2	222650000	222950000
chr2	223900000	224000000
chr2	227200000	227500000
chr2	230000000	230100000
chr2	230600000	230750000
chr2	231150000	231450000
chr2	231850000	231950000
chr2	232450000	232750000
chr2	233200000	233400000
chr2	234800000	235500000
chr2	236100000	236200000
chr2	239000000	239050000
chr2	239350000	239550000
chr20	1250000	1450000
chr20	1800000	1950000
chr20	4800000	5000000
chr20	5800000	6000000
chr20	6000000	6050000
chr20	13600000	13750000
chr20	17650000	17900000
chr20	17900000	18100000
chr20	18450000	18600000
chr20	31850000	31950000
chr20	33850000	33950000
chr20	34100000	34200000
chr20	36350000	36450000
chr20	38100000	38250000
chr20	38300000	38650000
chr20	41150000	41300000
chr20	44550000	44700000
chr20	44700000	44900000
chr20	45950000	46050000
chr20	47200000	47300000
chr20	49350000	49450000
chr20	50800000	50900000
chr20	51400000	51850000
chr20	56350000	56700000
chr20	57350000	57500000
chr20	58350000	58450000
chr20	58900000	59050000
chr20	62100000	62200000
chr20	62950000	63050000
chr20	64200000	64300000
chr21	28850000	29150000
chr21	31400000	31550000
chr21	31650000	31750000
chr21	32450000	32650000
chr21	33400000	33600000
chr21	34350000	34450000
chr21	34750000	34800000
chr21	36150000	36450000
chr21	37000000	37100000
chr21	39300000	39400000
chr21	41700000	41800000
chr21	41900000	42050000
chr21	45300000	45350000
chr21	45350000	45550000
chr21	46050000	46200000
chr22	17100000	17150000
chr22	17850000	18000000
chr22	18000000	18050000
chr22	23100000	23200000
chr22	25450000	25550000
chr22	26500000	26600000
chr22	26600000	26650000
chr22	27850000	28100000
chr22	31950000	32050000
chr22	35500000	35650000
chr22	35800000	35850000
chr22	36200000	36300000
chr22	36550000	36650000
chr22	39950000	40000000
chr22	43200000	43300000
chr22	43850000	44000000
chr22	45250000	45350000
chr3	4950000	5050000
chr3	8700000	8800000
chr3	8800000	9200000
chr3	9200000	9350000
chr3	9600000	9700000
chr3	11150000	11350000
chr3	11650000	11900000
chr3	12500000	12850000
chr3	13300000	13550000
chr3	15200000	15600000
chr3	17750000	17800000
chr3	23800000	24050000
chr3	27400000	27650000
chr3	32100000	32300000
chr3	32450000	32500000
chr3	32500000	32600000
chr3	33000000	33150000
chr3	33750000	33800000
chr3	37150000	37250000
chr3	37900000	38350000
chr3	39100000	39200000
chr3	40350000	40600000
chr3	41900000	42000000
chr3	42500000	42850000
chr3	43650000	43750000
chr3	44400000	44500000
chr3	45000000	45250000
chr3	45600000	45900000
chr3	51450000	51500000
chr3	51800000	51900000
chr3	57150000	57250000
chr3	58000000	58300000
chr3	61400000	61650000
chr3	66050000	66150000
chr3	72850000	72900000
chr3	72900000	73100000
chr3	100150000	100500000
chr3	101600000	101750000
chr3	107200000	107500000
chr3	108400000	108650000
chr3	113700000	113900000
chr3	119300000	119700000
chr3	120100000	120250000
chr3	120650000	120750000
chr3	121600000	121750000
chr3	121750000	121950000
chr3	122450000	122600000
chr3	122600000	122650000
chr3	123600000	123850000
chr3	124850000	125100000
chr3	125350000	125450000
chr3	125850000	126050000
chr3	126450000	126550000
chr3	126950000	127100000
chr3	127550000	127750000
chr3	129900000	130100000
chr3	133450000	133750000
chr3	134300000	134350000
chr3	134350000	134450000
chr3	136150000	136300000
chr3	136750000	136850000
chr3	138250000	138500000
chr3	138550000	138600000
chr3	138850000	139000000
chr3	141250000	141900000
chr3	142200000	142350000
chr3	142600000	142650000
chr3	142850000	143000000
chr3	149600000	149800000
chr3	150300000	150800000
chr3	152100000	152300000
chr3	155750000	155850000
chr3	155850000	155900000
chr3	156700000	156950000
chr3	156950000	157250000
chr3	160400000	160600000
chr3	170150000	170350000
chr3	170850000	171050000
chr3	171400000	171650000
chr3	171750000	172050000
chr3	172550000	172750000
chr3	179400000	179550000
chr3	179550000	179750000
chr3	183000000	183550000
chr3	185350000	185650000
chr3	186000000	186150000
chr3	186750000	186850000
chr3	188000000	188200000
chr3	188900000	188950000
chr3	188950000	189100000
chr3	193750000	193900000
chr3	194500000	194550000
chr3	195000000	195150000
chr3	196850000	197000000
chr4	1150000	1300000
chr4	2850000	2950000
chr4	3300000	3350000
chr4	4150000	4550000
chr4	4750000	4850000
chr4	6650000	6800000
chr4	6800000	7150000
chr4	7950000	8300000
chr4	10000000	10100000
chr4	15700000	15800000
chr4	17500000	17800000
chr4	25250000	25350000
chr4	25350000	25500000
chr4	25850000	25950000
chr4	26400000	26650000
chr4	37800000	37850000
chr4	37850000	38000000
chr4	39950000	40100000
chr4	40650000	40750000
chr4	41150000	41350000
chr4	48150000	48550000
chr4	48750000	48950000
chr4	52600000	52850000
chr4	53300000	53450000
chr4	55300000	55550000
chr4	55650000	55750000
chr4	55800000	56150000
chr4	56450000	56550000
chr4	56800000	56950000
chr4	70650000	70950000
chr4	75550000	75700000
chr4	75700000	75950000
chr4	76500000	76800000
chr4	76800000	76900000
chr4	77750000	78100000
chr4	78600000	78700000
chr4	82350000	83350000
chr4	84500000	84650000
chr4	86800000	86950000
chr4	87150000	87450000
chr4	88500000	88600000
chr4	89050000	89150000
chr4	94350000	94450000
chr4	98150000	98300000
chr4	98450000	98550000
chr4	98650000	99000000
chr4	102600000	103050000
chr4	107750000	107850000
chr4	109750000	109850000
chr4	112150000	112300000
chr4	112550000	112800000
chr4	113300000	113450000
chr4	118800000	118900000
chr4	121700000	121800000
chr4	122700000	122900000
chr4	127850000	128100000
chr4	139100000	139400000
chr4	139400000	139500000
chr4	139500000	139650000
chr4	140150000	140600000
chr4	145650000	145750000
chr4	147650000	147750000
chr4	149950000	150150000
chr4	151000000	151300000
chr4	151300000	151350000
chr4	151350000	151400000
chr4	152550000	152800000
chr4	158700000	158850000
chr4	158900000	159100000
chr4	165050000	165400000
chr4	168800000	169150000
chr4	173000000	173250000
chr4	173300000	173400000
chr4	183050000	183150000
chr4	183350000	183650000
chr4	184500000	184600000
chr4	185100000	185400000
chr4	185400000	185500000
chr5	500000	1100000
chr5	6600000	6800000
chr5	10400000	10550000
chr5	14000000	14200000
chr5	32100000	32400000
chr5	34800000	34900000
chr5	36700000	36900000
chr5	37150000	37450000
chr5	40800000	40850000
chr5	52900000	53050000
chr5	55200000	55250000
chr5	55500000	55650000
chr5	57100000	57300000
chr5	60800000	60850000
chr5	61150000	61350000
chr5	62200000	62400000
chr5	69800000	69850000
chr5	69900000	70000000
chr5	70000000	70100000
chr5	70250000	70300000
chr5	70600000	70650000
chr5	70650000	70700000
chr5	70950000	71100000
chr5	71250000	71300000
chr5	72150000	72250000
chr5	72850000	73200000
chr5	73500000	73600000
chr5	74600000	75050000
chr5	75250000	75350000
chr5	75600000	75700000
chr5	76750000	76900000
chr5	77400000	77700000
chr5	77750000	77950000
chr5	78250000	78400000
chr5	79100000	79150000
chr5	79150000	79400000
chr5	80050000	80150000
chr5	80250000	80350000
chr5	80500000	80600000
chr5	81100000	81400000
chr5	81650000	82050000
chr5	82350000	82500000
chr5	82850000	83100000
chr5	83300000	83450000
chr5	91250000	91400000
chr5	93550000	93700000
chr5	95650000	95800000
chr5	96750000	96950000
chr5	98900000	99050000
chr5	102650000	102750000
chr5	103050000	103100000
chr5	113150000	113450000
chr5	119000000	119300000
chr5	123350000	123550000
chr5	126550000	126800000
chr5	127850000	127900000
chr5	127900000	128100000
chr5	131150000	131250000
chr5	131750000	131900000
chr5	132250000	132350000
chr5	135000000	135250000
chr5	139150000	139250000
chr5	140050000	140250000
chr5	143200000	143300000
chr5	145900000	146250000
chr5	149250000	149350000
chr5	149650000	149700000
chr5	150300000	150400000
chr5	151000000	151250000
chr5	151700000	151750000
chr5	154600000	154700000
chr5	154700000	154850000
chr5	157450000	157750000
chr5	159250000	159300000
chr5	160100000	160350000
chr5	168250000	168400000
chr5	171350000	171500000
chr5	172700000	172850000
chr5	172850000	172950000
chr5	172950000	173050000
chr5	174550000	174600000
chr5	175650000	175950000
chr5	176600000	176700000
chr5	178000000	178200000
chr5	181100000	181350000
chr6	2900000	3100000
chr6	3450000	3500000
chr6	3950000	4150000
chr6	5000000	5050000
chr6	6700000	6850000
chr6	7200000	7550000
chr6	7850000	8100000
chr6	10650000	10850000
chr6	13650000	13800000
chr6	16200000	16300000
chr6	17700000	17750000
chr6	20500000	20600000
chr6	21200000	21350000
chr6	24500000	24600000
chr6	25250000	25300000
chr6	26400000	26450000
chr6	32400000	32450000
chr6	33700000	33800000
chr6	36550000	37050000
chr6	37200000	37450000
chr6	37450000	37850000
chr6	38450000	38750000
chr6	40950000	41100000
chr6	42300000	42400000
chr6	42550000	42700000
chr6	43700000	43900000
chr6	44300000	44400000
chr6	45300000	45600000
chr6	47100000	47200000
chr6	52350000	52400000
chr6	52400000	52500000
chr6	52500000	52650000
chr6	53000000	53750000
chr6	56350000	56400000
chr6	56400000	56550000
chr6	57000000	57050000
chr6	57050000	57100000
chr6	63400000	63700000
chr6	70600000	70650000
chr6	75650000	75850000
chr6	79550000	79650000
chr6	83400000	83550000
chr6	85450000	85750000
chr6	87400000	87500000
chr6	87650000	87800000
chr6	89200000	89350000
chr6	89350000	89450000
chr6	89800000	89950000
chr6	99300000	99350000
chr6	99350000	99400000
chr6	105000000	105150000
chr6	105150000	105250000
chr6	106100000	106400000
chr6	107000000	107150000
chr6	107400000	107550000
chr6	108700000	108950000
chr6	109200000	109500000
chr6	110800000	111150000
chr6	111550000	111650000
chr6	112050000	112150000
chr6	116450000	116700000
chr6	119000000	119300000
chr6	125850000	126000000
chr6	127250000	127450000
chr6	129800000	129900000
chr6	130700000	130850000
chr6	131000000	131200000
chr6	133950000	134150000
chr6	135100000	135250000
chr6	136250000	136400000
chr6	136750000	136900000
chr6	138600000	138850000
chr6	142200000	142300000
chr6	142900000	143100000
chr6	143350000	143500000
chr6	143500000	143600000
chr6	143750000	143950000
chr6	144750000	145050000
chr6	149450000	149650000
chr6	149800000	150000000
chr6	151200000	151300000
chr6	156700000	156800000
chr6	157300000	157350000
chr6	158400000	158550000
chr6	159750000	159850000
chr6	166550000	166850000
chr6	169650000	169800000
chr7	1200000	1300000
chr7	1650000	1750000
chr7	4600000	4700000
chr7	7600000	7700000
chr7	24700000	24850000
chr7	24950000	25150000
chr7	26100000	26350000
chr7	26550000	26700000
chr7	27700000	27750000
chr7	29650000	29900000
chr7	30450000	30500000
chr7	32800000	32950000
chr7	35700000	35750000
chr7	36300000	36450000
chr7	39550000	39800000
chr7	44450000	44550000
chr7	47500000	48050000
chr7	51250000	51400000
chr7	55200000	55300000
chr7	55900000	56000000
chr7	65150000	65350000
chr7	72850000	72950000
chr7	76650000	76750000
chr7	77400000	77500000
chr7	77500000	77600000
chr7	80100000	80400000
chr7	87050000	87150000
chr7	87850000	87950000
chr7	90100000	90200000
chr7	90200000	90350000
chr7	92150000	92200000
chr7	92450000	92550000
chr7	100800000	101050000
chr7	104900000	105000000
chr7	107600000	107850000
chr7	116200000	116250000
chr7	116600000	116700000
chr7	121050000	121500000
chr7	127600000	127650000
chr7	128250000	128350000
chr7	129050000	129200000
chr7	129200000	129250000
chr7	130200000	130300000
chr7	130650000	130750000
chr7	135050000	135200000
chr7	135500000	135600000
chr7	138950000	139500000
chr7	140300000	140500000
chr7	143250000	143400000
chr7	144200000	144350000
chr7	149700000	149900000
chr7	150250000	150500000
chr7	152500000	152550000
chr7	155550000	155650000
chr7	156850000	156950000
chr7	156950000	157200000
chr7	158600000	158700000
chr7	158700000	158850000
chr8	6650000	6800000
chr8	8200000	8350000
chr8	8850000	9200000
chr8	10500000	10750000
chr8	11850000	11900000
chr8	19000000	19200000
chr8	21900000	22000000
chr8	22950000	23050000
chr8	25100000	25300000
chr8	26400000	26500000
chr8	27450000	27650000
chr8	27650000	27700000
chr8	29200000	29350000
chr8	30100000	30200000
chr8	33500000	33550000
chr8	38400000	38500000
chr8	38850000	38950000
chr8	41550000	41650000
chr8	42250000	42300000
chr8	42300000	42600000
chr8	42950000	43150000
chr8	47200000	47300000
chr8	47700000	48100000
chr8	53850000	54150000
chr8	55850000	55950000
chr8	60600000	60650000
chr8	61700000	61800000
chr8	66450000	66550000
chr8	73300000	73450000
chr8	73800000	74000000
chr8	80150000	80300000
chr8	80550000	80600000
chr8	80800000	81050000
chr8	89500000	89950000
chr8	94500000	94650000
chr8	94650000	95250000
chr8	97600000	97700000
chr8	97700000	97900000
chr8	97900000	98000000
chr8	98000000	98050000
chr8	98850000	99000000
chr8	100800000	100950000
chr8	102650000	102900000
chr8	103300000	103550000
chr8	106050000	106150000
chr8	123050000	123200000
chr8	127050000	127400000
chr8	127750000	127800000
chr8	129850000	130050000
chr8	142450000	142850000
chr8	143200000	143300000
chr9	4600000	4850000
chr9	5800000	5900000
chr9	6500000	6650000
chr9	6650000	6800000
chr9	15450000	15550000
chr9	19150000	19300000
chr9	20550000	20700000
chr9	21900000	22000000
chr9	35000000	35100000
chr9	35850000	35950000
chr9	36150000	36300000
chr9	36350000	36700000
chr9	37550000	37750000
chr9	38350000	38500000
chr9	38500000	38650000
chr9	70350000	70500000
chr9	72000000	72150000
chr9	78150000	78250000
chr9	78250000	78350000
chr9	83800000	83900000
chr9	85850000	85950000
chr9	86050000	86200000
chr9	88450000	88550000
chr9	89350000	89500000
chr9	91100000	91400000
chr9	92050000	92250000
chr9	93050000	93200000
chr9	94100000	94250000
chr9	94500000	94800000
chr9	95300000	95450000
chr9	96350000	96450000
chr9	96450000	96500000
chr9	97400000	97600000
chr9	97850000	97950000
chr9	99200000	99300000
chr9	99750000	99950000
chr9	100350000	100450000
chr9	107350000	107450000
chr9	108800000	108900000
chr9	109100000	109400000
chr9	110200000	110250000
chr9	112600000	112800000
chr9	113450000	113550000
chr9	114100000	114600000
chr9	120700000	120900000
chr9	121400000	121650000
chr9	122150000	122200000
chr9	122800000	122900000
chr9	123250000	123400000
chr9	132200000	132300000
chr9	132400000	132450000
chr9	132450000	132600000
chr9	133000000	133150000
chr9	133250000	133350000
chr9	133500000	133600000
chr9	135450000	135550000

## Sheet: Late IZs
Late IZs
chromosome	start	end
chr1	400000	450000
chr1	13100000	13250000
chr1	13600000	13800000
chr1	48750000	48800000
chr1	48850000	49750000
chr1	50300000	50500000
chr1	56350000	56700000
chr1	59650000	59850000
chr1	74800000	74850000
chr1	80400000	80600000
chr1	80900000	81150000
chr1	81150000	81200000
chr1	81650000	81900000
chr1	90750000	90900000
chr1	96650000	96750000
chr1	97850000	98750000
chr1	101100000	101200000
chr1	102700000	102750000
chr1	102750000	103100000
chr1	103400000	103650000
chr1	119600000	119800000
chr1	121700000	121850000
chr1	121850000	121950000
chr1	143400000	143450000
chr1	143750000	143950000
chr1	143950000	144100000
chr1	144250000	144300000
chr1	144350000	144400000
chr1	144400000	144550000
chr1	144550000	144600000
chr1	144650000	144700000
chr1	147150000	147200000
chr1	157900000	158200000
chr1	158750000	158950000
chr1	164500000	164550000
chr1	169000000	169150000
chr1	170500000	170800000
chr1	175000000	175250000
chr1	175700000	175850000
chr1	175850000	175900000
chr1	176200000	176250000
chr1	176250000	176300000
chr1	177000000	177250000
chr1	184650000	184800000
chr1	185000000	185050000
chr1	185650000	185700000
chr1	186250000	186400000
chr1	188350000	190950000
chr1	191000000	191150000
chr1	191200000	191300000
chr1	195650000	195800000
chr1	195800000	196450000
chr1	196900000	197000000
chr1	197000000	197500000
chr1	197750000	198000000
chr1	198350000	198450000
chr1	198500000	198600000
chr1	198600000	198650000
chr1	198650000	199050000
chr1	208650000	208950000
chr1	210300000	210450000
chr1	215450000	215500000
chr1	215550000	215600000
chr1	217350000	217450000
chr1	217600000	217700000
chr1	217700000	217850000
chr1	218400000	218550000
chr1	220250000	220450000
chr1	221350000	221500000
chr1	230250000	230350000
chr1	232250000	232450000
chr1	239900000	240150000
chr1	243000000	243050000
chr1	245650000	245750000
chr10	3050000	3250000
chr10	3700000	3900000
chr10	4650000	4900000
chr10	10450000	10850000
chr10	18450000	18500000
chr10	18650000	18800000
chr10	19200000	20250000
chr10	24650000	25050000
chr10	25600000	25650000
chr10	29250000	29500000
chr10	31000000	31350000
chr10	33950000	34200000
chr10	37350000	37500000
chr10	37850000	38250000
chr10	38700000	38900000
chr10	44900000	45000000
chr10	48600000	48750000
chr10	49800000	49850000
chr10	52250000	52350000
chr10	52350000	52400000
chr10	56200000	56500000
chr10	58250000	58350000
chr10	59900000	60050000
chr10	63000000	63200000
chr10	64700000	64850000
chr10	65450000	65600000
chr10	65800000	65900000
chr10	65900000	65950000
chr10	66300000	66350000
chr10	81350000	83600000
chr10	84200000	84400000
chr10	85550000	85650000
chr10	120850000	121000000
chr10	126850000	126900000
chr10	129250000	129550000
chr10	130050000	130200000
chr11	7400000	7550000
chr11	7550000	7700000
chr11	7750000	7850000
chr11	19150000	19300000
chr11	19600000	19800000
chr11	20500000	20550000
chr11	22200000	22350000
chr11	22700000	22900000
chr11	29250000	29350000
chr11	29650000	29850000
chr11	30200000	30400000
chr11	30600000	30650000
chr11	31200000	31400000
chr11	31800000	31950000
chr11	36200000	36450000
chr11	37050000	37300000
chr11	55300000	55850000
chr11	58550000	58650000
chr11	79300000	82200000
chr11	84000000	84550000
chr11	88300000	88450000
chr11	90100000	90150000
chr11	90150000	90350000
chr11	100600000	100700000
chr11	100950000	101050000
chr11	105950000	106100000
chr11	113800000	113850000
chr11	114900000	115950000
chr11	127150000	127950000
chr11	131200000	133300000
chr11	134000000	134050000
chr11	134200000	134350000
chr12	3750000	3850000
chr12	4550000	4700000
chr12	5000000	5200000
chr12	5350000	5500000
chr12	11550000	11650000
chr12	14750000	14850000
chr12	17600000	18000000
chr12	18100000	18350000
chr12	20650000	21200000
chr12	21500000	21700000
chr12	22500000	22650000
chr12	23650000	23750000
chr12	23750000	24300000
chr12	25200000	25400000
chr12	28550000	28750000
chr12	28950000	29200000
chr12	33950000	34300000
chr12	38350000	38700000
chr12	39450000	39550000
chr12	39750000	39850000
chr12	40100000	40300000
chr12	40300000	40450000
chr12	40900000	41000000
chr12	44350000	44550000
chr12	45100000	45200000
chr12	58750000	59200000
chr12	67350000	67500000
chr12	67600000	67700000
chr12	74200000	74250000
chr12	77800000	78000000
chr12	79050000	79200000
chr12	81250000	81300000
chr12	82600000	82700000
chr12	83150000	83250000
chr12	84850000	85850000
chr12	85850000	86050000
chr12	86550000	86800000
chr12	90900000	91000000
chr12	91300000	91950000
chr12	91950000	92250000
chr12	114600000	114750000
chr12	127150000	127350000
chr12	128750000	128850000
chr12	129050000	129950000
chr13	22750000	22950000
chr13	25250000	25350000
chr13	26150000	26300000
chr13	28650000	28700000
chr13	33350000	33850000
chr13	34750000	35000000
chr13	35600000	35750000
chr13	36900000	36950000
chr13	38250000	38500000
chr13	38900000	39150000
chr13	42900000	43300000
chr13	59600000	59650000
chr13	60150000	60250000
chr13	61600000	61700000
chr13	61800000	61900000
chr13	62150000	62250000
chr13	62250000	62850000
chr13	63150000	63250000
chr13	63250000	63700000
chr13	63700000	63850000
chr13	63850000	64050000
chr13	64800000	64900000
chr13	65000000	65150000
chr13	67050000	67200000
chr13	67350000	69450000
chr13	69450000	69700000
chr13	69750000	69850000
chr13	70450000	70750000
chr13	70850000	70900000
chr13	71200000	71750000
chr13	74050000	74100000
chr13	74100000	74200000
chr13	74200000	74300000
chr13	76900000	77100000
chr13	77300000	77400000
chr13	78550000	78800000
chr13	79400000	79550000
chr13	85700000	86100000
chr13	86800000	87300000
chr13	89650000	89700000
chr13	90300000	90400000
chr13	90400000	90850000
chr13	90850000	91150000
chr13	91250000	91400000
chr13	94450000	94650000
chr13	102650000	102800000
chr13	103850000	104500000
chr13	104500000	104650000
chr13	105850000	106000000
chr13	106300000	106500000
chr13	107150000	108000000
chr13	108150000	108350000
chr13	109150000	109300000
chr14	19050000	19150000
chr14	27800000	27850000
chr14	29850000	30000000
chr14	37550000	37700000
chr14	40200000	40400000
chr14	41150000	41200000
chr14	41900000	42250000
chr14	46250000	46350000
chr14	46900000	47000000
chr14	47150000	47250000
chr14	56450000	56650000
chr14	57150000	57450000
chr14	62550000	62650000
chr14	65750000	65850000
chr14	66250000	66650000
chr14	78850000	78900000
chr14	80200000	80350000
chr14	80350000	80400000
chr14	81150000	81350000
chr14	82150000	87650000
chr14	88650000	88800000
chr14	88800000	89200000
chr14	89550000	89800000
chr14	98350000	98650000
chr15	24050000	24700000
chr15	24700000	24750000
chr15	24800000	25050000
chr15	25400000	25550000
chr15	25750000	26150000
chr15	26850000	27200000
chr15	35500000	35600000
chr15	36500000	36600000
chr15	36800000	36900000
chr15	37100000	37150000
chr15	37200000	37300000
chr15	38100000	38550000
chr15	46400000	47600000
chr15	48350000	48450000
chr15	62250000	62500000
chr15	86750000	87650000
chr15	94150000	94250000
chr15	94750000	95100000
chr15	96100000	96150000
chr16	6600000	6650000
chr16	7700000	7900000
chr16	17450000	17500000
chr16	17500000	17650000
chr16	32700000	32750000
chr16	33450000	33700000
chr16	35550000	35950000
chr16	35950000	36050000
chr16	52150000	52200000
chr16	54050000	54300000
chr16	54950000	55050000
chr16	55350000	55450000
chr16	55450000	55500000
chr16	55550000	55700000
chr16	59600000	60200000
chr16	65150000	65600000
chr16	77100000	77250000
chr16	77250000	77350000
chr16	78000000	78100000
chr16	78450000	78500000
chr16	78900000	79250000
chr17	10150000	10350000
chr17	10650000	10750000
chr17	12650000	12850000
chr17	13300000	13450000
chr17	13450000	13900000
chr17	13900000	13950000
chr17	13950000	14000000
chr17	14100000	14350000
chr17	55150000	55300000
chr17	55300000	55500000
chr17	70750000	70850000
chr18	250000	350000
chr18	4650000	5550000
chr18	7850000	8000000
chr18	13650000	13800000
chr18	14100000	14200000
chr18	14200000	14300000
chr18	27850000	27950000
chr18	28300000	28800000
chr18	29050000	29300000
chr18	29850000	30050000
chr18	31150000	31200000
chr18	32950000	33000000
chr18	33700000	33850000
chr18	33900000	34250000
chr18	34950000	35050000
chr18	37150000	37400000
chr18	37800000	37850000
chr18	38950000	39200000
chr18	39700000	40050000
chr18	40500000	41600000
chr18	41900000	42000000
chr18	43100000	43700000
chr18	52100000	52250000
chr18	54650000	54900000
chr18	56500000	56750000
chr18	61550000	61650000
chr18	63000000	63100000
chr18	68650000	69100000
chr18	71250000	71500000
chr18	74500000	74700000
chr18	74900000	75050000
chr18	75050000	75250000
chr18	76700000	77150000
chr18	78850000	79000000
chr18	79000000	79200000
chr19	20600000	20650000
chr19	20950000	21250000
chr19	22200000	22250000
chr19	27400000	28000000
chr19	52700000	52900000
chr2	650000	800000
chr2	1350000	1400000
chr2	1500000	1850000
chr2	4500000	6350000
chr2	6800000	7000000
chr2	6800000	7000000
chr2	12600000	12700000
chr2	12700000	12900000
chr2	15050000	15150000
chr2	15500000	15600000
chr2	17450000	17650000
chr2	18350000	18650000
chr2	21400000	22600000
chr2	30150000	30250000
chr2	30350000	30450000
chr2	30650000	30700000
chr2	31100000	31300000
chr2	32800000	32900000
chr2	33350000	33450000
chr2	34200000	35700000
chr2	39600000	39650000
chr2	40350000	40500000
chr2	40650000	41350000
chr2	50450000	51000000
chr2	57950000	58050000
chr2	59000000	60000000
chr2	67300000	67500000
chr2	68250000	68350000
chr2	81150000	81350000
chr2	81350000	81950000
chr2	83050000	83450000
chr2	83600000	83700000
chr2	90300000	90400000
chr2	91650000	91800000
chr2	95050000	95100000
chr2	102550000	102650000
chr2	102550000	102650000
chr2	105850000	106050000
chr2	106900000	107700000
chr2	122550000	122850000
chr2	132100000	132200000
chr2	132350000	132450000
chr2	134050000	134100000
chr2	137900000	138050000
chr2	138550000	138650000
chr2	140550000	140850000
chr2	141600000	141900000
chr2	142050000	142300000
chr2	143750000	144000000
chr2	144300000	144450000
chr2	146750000	146900000
chr2	146900000	147100000
chr2	147700000	147800000
chr2	147800000	147900000
chr2	147800000	147900000
chr2	150400000	150550000
chr2	152750000	152850000
chr2	153200000	153500000
chr2	153800000	153850000
chr2	154400000	154450000
chr2	157850000	158150000
chr2	162000000	162150000
chr2	163300000	163400000
chr2	164600000	164700000
chr2	164850000	164900000
chr2	165600000	165750000
chr2	165750000	165800000
chr2	165850000	166050000
chr2	166300000	166600000
chr2	175150000	175200000
chr2	179200000	179450000
chr2	179800000	180100000
chr2	185550000	185950000
chr2	187450000	187650000
chr2	188150000	188350000
chr2	193300000	193350000
chr2	193350000	194350000
chr2	204500000	204550000
chr2	209300000	209550000
chr2	209900000	210100000
chr2	210100000	210200000
chr2	212450000	212600000
chr2	213100000	213300000
chr2	214550000	214700000
chr2	214700000	214800000
chr2	215300000	215450000
chr2	220800000	220900000
chr2	221900000	222150000
chr2	234300000	234400000
chr20	8050000	8100000
chr20	8950000	9100000
chr20	10350000	10400000
chr20	10650000	10800000
chr20	11150000	11300000
chr20	11300000	11500000
chr20	11850000	11900000
chr20	14850000	15100000
chr20	16550000	16750000
chr20	19950000	20000000
chr20	21150000	21450000
chr20	22350000	22450000
chr20	23100000	23500000
chr20	23500000	23550000
chr20	23550000	23650000
chr20	23550000	23650000
chr20	59850000	59900000
chr20	59900000	59950000
chr20	60400000	61100000
chr21	14250000	14550000
chr21	14750000	15150000
chr21	15650000	15800000
chr21	17400000	17650000
chr21	18850000	23950000
chr21	23950000	24100000
chr21	24150000	24950000
chr21	25750000	25800000
chr21	26100000	26250000
chr21	27050000	27850000
chr22	33800000	34250000
chr3	3050000	3150000
chr3	3350000	3750000
chr3	6250000	6450000
chr3	7650000	7800000
chr3	7800000	7950000
chr3	17100000	17200000
chr3	19900000	20150000
chr3	25550000	25650000
chr3	25650000	25900000
chr3	28000000	28200000
chr3	30450000	30800000
chr3	31500000	31600000
chr3	34600000	36300000
chr3	41100000	41250000
chr3	55150000	55200000
chr3	59700000	59850000
chr3	60500000	60600000
chr3	62250000	62450000
chr3	63700000	63800000
chr3	63950000	64200000
chr3	64350000	64650000
chr3	65300000	65400000
chr3	67650000	67700000
chr3	67700000	67750000
chr3	67750000	67800000
chr3	69000000	69300000
chr3	70850000	70950000
chr3	75350000	75550000
chr3	76150000	80900000
chr3	81650000	81800000
chr3	81800000	81850000
chr3	87250000	87350000
chr3	88000000	88100000
chr3	89200000	89350000
chr3	89450000	90100000
chr3	93800000	93850000
chr3	94100000	94200000
chr3	94550000	94900000
chr3	102900000	103200000
chr3	103350000	103400000
chr3	104350000	104600000
chr3	105300000	105400000
chr3	105550000	105700000
chr3	107200000	107500000
chr3	115650000	115850000
chr3	116400000	117550000
chr3	117900000	118050000
chr3	118100000	118200000
chr3	118750000	118850000
chr3	130800000	130900000
chr3	131350000	131400000
chr3	132300000	132500000
chr3	132700000	132800000
chr3	143750000	144000000
chr3	144400000	144600000
chr3	145050000	145350000
chr3	146100000	146600000
chr3	153100000	153150000
chr3	153950000	154100000
chr3	154200000	154350000
chr3	158600000	158650000
chr3	159250000	159300000
chr3	161200000	161400000
chr3	165250000	165350000
chr3	165600000	165950000
chr3	166150000	166350000
chr3	166350000	166450000
chr3	167350000	167450000
chr3	167800000	168150000
chr3	169000000	169150000
chr3	174350000	174450000
chr3	177200000	177300000
chr3	178350000	178650000
chr3	180500000	180650000
chr3	180800000	181000000
chr3	181700000	182000000
chr3	189900000	190200000
chr3	190200000	190500000
chr3	191250000	191350000
chr3	192900000	193000000
chr4	10450000	10600000
chr4	12600000	12850000
chr4	13450000	13550000
chr4	18600000	18800000
chr4	18800000	18900000
chr4	19650000	19850000
chr4	20000000	20200000
chr4	20500000	20700000
chr4	21600000	21650000
chr4	21650000	21850000
chr4	22500000	22550000
chr4	27600000	27700000
chr4	34750000	34800000
chr4	36200000	36400000
chr4	41800000	42050000
chr4	44550000	44850000
chr4	45250000	46550000
chr4	49200000	49250000
chr4	49250000	49300000
chr4	53850000	54250000
chr4	67500000	67600000
chr4	68850000	68900000
chr4	68950000	69050000
chr4	69050000	69150000
chr4	69850000	69950000
chr4	73250000	73400000
chr4	73550000	73750000
chr4	80050000	80250000
chr4	81150000	81200000
chr4	81200000	81250000
chr4	85350000	85500000
chr4	85800000	86000000
chr4	86000000	86100000
chr4	89650000	89750000
chr4	89900000	90150000
chr4	90950000	91050000
chr4	91050000	91100000
chr4	92650000	92700000
chr4	92700000	93450000
chr4	99800000	100050000
chr4	100900000	101000000
chr4	101250000	101550000
chr4	104450000	104550000
chr4	105150000	105350000
chr4	105900000	106000000
chr4	108500000	108800000
chr4	111300000	111400000
chr4	113650000	114000000
chr4	123350000	123450000
chr4	124500000	124800000
chr4	125450000	125850000
chr4	129100000	129200000
chr4	129200000	129300000
chr4	129600000	131550000
chr4	131550000	132300000
chr4	138000000	138250000
chr4	141950000	142100000
chr4	142300000	142400000
chr4	142400000	142500000
chr4	143150000	143350000
chr4	144100000	144250000
chr4	145100000	145300000
chr4	145650000	145750000
chr4	154550000	154850000
chr4	155500000	155700000
chr4	156900000	157100000
chr4	158050000	158350000
chr4	159350000	159400000
chr4	160550000	161200000
chr4	161850000	162050000
chr4	162450000	162600000
chr4	163100000	163300000
chr4	163350000	163550000
chr4	166550000	166850000
chr4	174100000	174500000
chr4	176250000	176300000
chr4	177250000	177550000
chr4	180300000	180700000
chr4	180850000	181000000
chr4	182100000	182300000
chr4	188000000	188200000
chr4	189900000	189950000
chr4	190000000	190050000
chr5	3100000	4550000
chr5	5150000	5450000
chr5	7750000	7950000
chr5	9150000	9350000
chr5	11900000	12100000
chr5	12200000	12300000
chr5	12950000	13300000
chr5	14600000	14650000
chr5	16600000	16650000
chr5	16950000	17000000
chr5	17750000	18350000
chr5	30750000	31000000
chr5	33400000	33550000
chr5	33900000	34050000
chr5	38450000	38550000
chr5	38550000	38850000
chr5	39000000	39200000
chr5	43400000	43550000
chr5	44800000	44950000
chr5	45200000	45550000
chr5	50550000	50700000
chr5	51300000	51450000
chr5	58350000	58450000
chr5	58850000	59250000
chr5	59550000	59650000
chr5	65000000	65200000
chr5	67100000	67250000
chr5	69850000	69900000
chr5	70000000	70100000
chr5	86600000	86650000
chr5	87200000	87250000
chr5	88050000	88200000
chr5	88200000	88450000
chr5	90350000	90800000
chr5	94700000	94900000
chr5	100200000	100350000
chr5	100550000	100750000
chr5	101300000	101450000
chr5	101450000	101550000
chr5	103900000	104100000
chr5	104450000	104650000
chr5	105300000	105600000
chr5	107800000	107950000
chr5	108700000	108750000
chr5	109150000	109500000
chr5	111050000	111250000
chr5	111450000	111500000
chr5	111500000	111550000
chr5	121850000	122000000
chr5	122100000	122250000
chr5	124550000	124800000
chr5	129000000	129150000
chr5	129850000	129900000
chr5	130200000	130250000
chr5	135950000	136200000
chr5	136650000	136850000
chr5	137000000	137100000
chr5	144100000	144200000
chr5	144450000	144550000
chr5	147300000	147600000
chr5	161950000	162200000
chr5	162450000	162500000
chr5	163400000	163600000
chr5	170150000	170200000
chr6	450000	800000
chr6	1450000	1700000
chr6	2150000	2200000
chr6	5800000	5900000
chr6	5900000	6050000
chr6	9350000	9650000
chr6	12150000	12450000
chr6	15050000	15300000
chr6	15600000	15750000
chr6	16750000	16850000
chr6	27300000	27650000
chr6	28150000	28400000
chr6	39150000	39350000
chr6	45950000	46250000
chr6	49450000	49650000
chr6	54750000	55050000
chr6	62700000	62800000
chr6	63400000	63700000
chr6	69800000	69850000
chr6	71800000	72350000
chr6	72550000	72600000
chr6	76550000	76650000
chr6	76650000	76950000
chr6	77350000	77450000
chr6	79000000	79300000
chr6	80400000	80500000
chr6	80500000	80550000
chr6	81450000	81750000
chr6	82000000	82400000
chr6	82750000	83000000
chr6	83950000	84150000
chr6	91150000	94500000
chr6	96050000	96250000
chr6	96800000	97050000
chr6	98200000	98350000
chr6	100400000	100500000
chr6	100850000	100950000
chr6	101650000	101700000
chr6	113850000	114000000
chr6	114550000	115400000
chr6	117400000	117500000
chr6	120850000	121050000
chr6	121300000	121600000
chr6	122350000	122500000
chr6	122500000	122650000
chr6	124900000	125250000
chr6	131450000	131750000
chr6	132650000	132950000
chr6	140600000	140650000
chr6	140650000	140800000
chr6	140800000	141000000
chr6	145700000	145850000
chr6	146900000	146950000
chr6	147400000	147500000
chr6	148100000	148450000
chr6	148450000	148800000
chr6	152250000	152450000
chr6	152950000	153200000
chr6	156700000	156800000
chr6	161250000	161350000
chr6	161850000	161950000
chr6	162050000	162100000
chr6	163150000	163750000
chr6	165500000	165650000
chr6	168000000	168050000
chr7	8100000	8350000
chr7	10850000	11100000
chr7	12600000	13100000
chr7	13850000	14000000
chr7	16550000	16650000
chr7	17650000	17750000
chr7	17850000	18150000
chr7	18600000	19100000
chr7	19650000	19850000
chr7	20100000	20300000
chr7	21850000	22150000
chr7	33850000	34100000
chr7	34800000	35050000
chr7	37150000	37200000
chr7	38200000	38400000
chr7	38850000	39050000
chr7	41550000	41800000
chr7	42950000	43100000
chr7	47150000	47250000
chr7	49250000	49350000
chr7	49350000	49400000
chr7	50400000	50600000
chr7	50950000	51050000
chr7	52000000	52600000
chr7	53600000	54200000
chr7	54950000	55050000
chr7	61600000	61650000
chr7	63700000	63750000
chr7	64950000	65100000
chr7	69500000	70400000
chr7	79450000	79550000
chr7	80700000	80850000
chr7	81950000	82100000
chr7	82750000	82950000
chr7	83000000	83400000
chr7	84150000	84250000
chr7	84250000	84500000
chr7	91200000	91400000
chr7	93400000	93500000
chr7	94400000	94450000
chr7	94450000	94550000
chr7	94650000	94700000
chr7	94850000	94900000
chr7	95400000	95600000
chr7	96250000	96450000
chr7	97050000	97150000
chr7	104100000	104350000
chr7	106750000	107100000
chr7	108350000	108550000
chr7	110400000	110600000
chr7	110600000	110650000
chr7	111550000	111800000
chr7	112400000	112450000
chr7	113950000	114150000
chr7	114650000	114850000
chr7	114850000	114900000
chr7	117650000	117700000
chr7	117700000	117850000
chr7	118050000	118250000
chr7	121900000	122350000
chr7	122350000	122450000
chr7	123550000	123750000
chr7	124750000	125000000
chr7	126200000	126350000
chr7	126550000	126850000
chr7	132650000	132850000
chr7	133050000	133300000
chr7	136550000	137400000
chr7	137950000	138150000
chr7	140900000	141000000
chr7	141400000	141550000
chr7	141600000	141850000
chr7	141900000	142000000
chr7	142400000	142500000
chr7	142850000	142950000
chr7	142950000	143000000
chr7	145150000	145300000
chr7	153500000	153850000
chr7	154100000	154150000
chr8	7700000	8000000
chr8	9800000	9850000
chr8	20150000	20350000
chr8	21000000	21200000
chr8	32300000	32350000
chr8	36850000	37000000
chr8	39800000	39850000
chr8	49150000	49300000
chr8	51900000	52000000
chr8	52500000	52650000
chr8	52650000	52850000
chr8	54950000	55050000
chr8	56900000	57050000
chr8	57400000	57600000
chr8	58500000	58700000
chr8	63050000	63200000
chr8	65500000	65700000
chr8	68100000	69450000
chr8	70050000	70100000
chr8	70350000	70650000
chr8	71100000	71250000
chr8	71750000	71900000
chr8	76550000	77150000
chr8	78450000	78700000
chr8	81500000	81850000
chr8	82450000	84550000
chr8	85150000	85200000
chr8	85350000	85450000
chr8	86450000	86700000
chr8	87450000	87950000
chr8	88700000	88850000
chr8	91000000	91200000
chr8	96150000	96250000
chr8	104400000	104750000
chr8	106050000	106150000
chr8	108200000	108350000
chr8	109450000	109550000
chr8	116650000	116850000
chr8	118100000	118250000
chr8	118550000	118700000
chr8	119050000	119250000
chr8	119950000	120000000
chr8	120000000	120100000
chr8	120350000	120450000
chr8	120900000	121050000
chr8	121300000	121450000
chr8	121650000	121850000
chr8	126500000	126550000
chr8	131800000	131950000
chr8	133200000	133450000
chr8	134700000	134850000
chr8	135650000	135750000
chr8	138750000	138950000
chr8	139600000	139850000
chr9	400000	450000
chr9	450000	500000
chr9	2200000	2350000
chr9	2450000	3000000
chr9	3100000	3250000
chr9	3600000	3900000
chr9	12700000	12900000
chr9	13800000	14100000
chr9	14300000	14550000
chr9	14700000	14750000
chr9	16950000	17250000
chr9	25950000	26000000
chr9	27050000	27150000
chr9	28200000	28500000
chr9	29200000	29500000
chr9	29700000	30250000
chr9	30750000	30800000
chr9	31650000	31900000
chr9	39700000	39750000
chr9	39950000	40150000
chr9	40150000	40200000
chr9	40300000	40450000
chr9	41050000	41150000
chr9	41350000	41450000
chr9	41800000	41850000
chr9	42100000	42600000
chr9	69200000	69450000
chr9	73100000	73150000
chr9	74800000	75150000
chr9	75800000	76000000
chr9	76300000	76500000
chr9	77100000	77200000
chr9	77600000	77750000
chr9	81550000	81800000
chr9	101300000	101600000
chr9	102150000	103900000
chr9	104000000	104100000
chr9	104100000	104150000
chr9	105150000	105700000
chr9	110700000	110800000
chr9	116250000	116400000
chr9	116600000	116850000
