# Supplementary material for: Cohesin-mediated loop anchors confine the locations of human replication origins
Source: Nature. 2022 Jun 8;606(7915):812–9. doi: 10.1038/s41586-022-04803-0 (PMC9217744; doi:10.1038/s41586-022-04803-0)
Supplement: Supplementary file 3 — This zipped file contains Supplementary Tables 1–19 (see Supplementary Information for full descriptions). [file 41586_2022_4803_MOESM3_ESM.zip › Supplementary Table 16. IZs in WT HCT116 cells and HCT116 Rad21-mAID auxin-treated knock-down cells Group 3.xlsx]

## Sheet: layout
Supplementary Table 16. Initiation zones called in wild type human HCT116 cells and HCT116 Rad21-mAID auxin-treated knock-down cells (Group 3, read depth normalized with threshold, down sampled to lowest fraction read depth)
Group 3 Initiation zones for HCT116 wild type and HCT116 Rad21 knock-down cells, downsampled in a trio (HCT116 wild type, auxin-treated HCT116 Rad21-mAID, and auxin-treated HCT116 WAPL-mAID2) to lowest fraction read depth and threshold applied. From 16 fraction Repli-seq analysis on HCT116 (Tier 2) and auxin-treated HCT116 Rad21-mAID cells.
hg38 build
Total IZs by cell line (1 cell line per sheet, 2 total)
2nd column - IZ start, 3rd column - IZ end, 4th column - IZ timing
	# of somatic IZs
Total WT	1662
Total Rad21 KD	1306

## Sheet: Total WT
Total WT
chromosome	start	end	IZ
chr1	2100000	2350000	early
chr1	3400000	3900000	early
chr1	6350000	6650000	early
chr1	7050000	7400000	early
chr1	7900000	8400000	early
chr1	8750000	9000000	early
chr1	9800000	10050000	early
chr1	10900000	11350000	early
chr1	11600000	12100000	early
chr1	12400000	12650000	early
chr1	15650000	15900000	early
chr1	16000000	16300000	early
chr1	16850000	17100000	early
chr1	17400000	17650000	early
chr1	19500000	19850000	early
chr1	20450000	20850000	early
chr1	21050000	21450000	early
chr1	21850000	22200000	early
chr1	23100000	23650000	early
chr1	23950000	24200000	early
chr1	26250000	26650000	early
chr1	26750000	27100000	early
chr1	27250000	27600000	early
chr1	28500000	28800000	early
chr1	31050000	31300000	early
chr1	31550000	31800000	early
chr1	32600000	32850000	early
chr1	36000000	36550000	early
chr1	37750000	38150000	early
chr1	38850000	39200000	early
chr1	39450000	39700000	early
chr1	40150000	40400000	early
chr1	44600000	44900000	early
chr1	45400000	45650000	early
chr1	46150000	46450000	early
chr1	47150000	47500000	early
chr1	51150000	51650000	early
chr1	51850000	52250000	early
chr1	52500000	52800000	early
chr1	53100000	53450000	early
chr1	53700000	54250000	early
chr1	60900000	61200000	early
chr1	61550000	61900000	early
chr1	62600000	62950000	early
chr1	63550000	63850000	early
chr1	64900000	65250000	early
chr1	66200000	66450000	early
chr1	67250000	67900000	early
chr1	68200000	68550000	early
chr1	70250000	70600000	early
chr1	75600000	75950000	early
chr1	77700000	78200000	early
chr1	84150000	84550000	early
chr1	85150000	85400000	early
chr1	86650000	87000000	early
chr1	88550000	89050000	early
chr1	89700000	90100000	early
chr1	92350000	92600000	early
chr1	93600000	93950000	early
chr1	94150000	94400000	early
chr1	100100000	100400000	early
chr1	108950000	109350000	early
chr1	111350000	111900000	early
chr1	112250000	112600000	early
chr1	112750000	113250000	early
chr1	113750000	114050000	early
chr1	114300000	114800000	early
chr1	145800000	146150000	early
chr1	150400000	150650000	early
chr1	150900000	151200000	early
chr1	151850000	152100000	early
chr1	153450000	153750000	early
chr1	154900000	155350000	early
chr1	155850000	156200000	early
chr1	156550000	156800000	early
chr1	160150000	160450000	early
chr1	160900000	161500000	early
chr1	161900000	162150000	early
chr1	162400000	162850000	early
chr1	165550000	165950000	early
chr1	168100000	168600000	early
chr1	171550000	171900000	early
chr1	173750000	174200000	early
chr1	177900000	178200000	early
chr1	178400000	178650000	early
chr1	180050000	180350000	early
chr1	180850000	181250000	early
chr1	182750000	183300000	early
chr1	200500000	200800000	early
chr1	201350000	201600000	early
chr1	201850000	202200000	early
chr1	202750000	203050000	early
chr1	203550000	203900000	early
chr1	204300000	204650000	early
chr1	205000000	205400000	early
chr1	205500000	205850000	early
chr1	211450000	211800000	early
chr1	212100000	212550000	early
chr1	214450000	214750000	early
chr1	219850000	220200000	early
chr1	220600000	220850000	early
chr1	224100000	224350000	early
chr1	226000000	226400000	early
chr1	226700000	227000000	early
chr1	227250000	227500000	early
chr1	227800000	228500000	early
chr1	229350000	229750000	early
chr1	231150000	231700000	early
chr1	234150000	234600000	early
chr1	235200000	235550000	early
chr1	244650000	245150000	early
chr2	3400000	3800000	early
chr2	9000000	9350000	early
chr2	9450000	9700000	early
chr2	10150000	10400000	early
chr2	11300000	11600000	early
chr2	19950000	20450000	early
chr2	23250000	23500000	early
chr2	23800000	24200000	early
chr2	25200000	25500000	early
chr2	25850000	26200000	early
chr2	26950000	27400000	early
chr2	31850000	32550000	early
chr2	36800000	37300000	early
chr2	38350000	39000000	early
chr2	42300000	42600000	early
chr2	43050000	43350000	early
chr2	43550000	43900000	early
chr2	44700000	45050000	early
chr2	45500000	45800000	early
chr2	47250000	47500000	early
chr2	55000000	55350000	early
chr2	60700000	61250000	early
chr2	61500000	61950000	early
chr2	63500000	63900000	early
chr2	64500000	64950000	early
chr2	65100000	65350000	early
chr2	70000000	70300000	early
chr2	70200000	70450000	early
chr2	70800000	71300000	early
chr2	72000000	72250000	early
chr2	74350000	74650000	early
chr2	84750000	85100000	early
chr2	85250000	85700000	early
chr2	85650000	86100000	early
chr2	87350000	87800000	early
chr2	96000000	96400000	early
chr2	96550000	96900000	early
chr2	97500000	97750000	early
chr2	99000000	99350000	early
chr2	101050000	101450000	early
chr2	105050000	105600000	early
chr2	109450000	109850000	early
chr2	111550000	112100000	early
chr2	112500000	112850000	early
chr2	113100000	113500000	early
chr2	120100000	120400000	early
chr2	121600000	121900000	early
chr2	127100000	127550000	early
chr2	127750000	128000000	early
chr2	130050000	130500000	early
chr2	131400000	131650000	early
chr2	134800000	135150000	early
chr2	135600000	136000000	early
chr2	151950000	152450000	early
chr2	156200000	156550000	early
chr2	160950000	161500000	early
chr2	168150000	168550000	early
chr2	168700000	169050000	early
chr2	169400000	169900000	early
chr2	171800000	172200000	early
chr2	172950000	173200000	early
chr2	173700000	174150000	early
chr2	177050000	177400000	early
chr2	178300000	178650000	early
chr2	179200000	179550000	early
chr2	181650000	182050000	early
chr2	182000000	182300000	early
chr2	186350000	186800000	early
chr2	187450000	187700000	early
chr2	189600000	189850000	early
chr2	197300000	197700000	early
chr2	201000000	201300000	early
chr2	202150000	202500000	early
chr2	203150000	203450000	early
chr2	205900000	206250000	early
chr2	207600000	207950000	early
chr2	215250000	215500000	early
chr2	215900000	216300000	early
chr2	218150000	218900000	early
chr2	219400000	219700000	early
chr2	222500000	223050000	early
chr2	223450000	224050000	early
chr2	225950000	226250000	early
chr2	226550000	226850000	early
chr2	229850000	230150000	early
chr2	231550000	231850000	early
chr2	232500000	232750000	early
chr2	233200000	233450000	early
chr2	236000000	236300000	early
chr2	238000000	238500000	early
chr2	238900000	239150000	early
chr2	241000000	241300000	early
chr2	241400000	241650000	early
chr3	4900000	5150000	early
chr3	10050000	10300000	early
chr3	12150000	12600000	early
chr3	13250000	13600000	early
chr3	15250000	15750000	early
chr3	23550000	24100000	early
chr3	32100000	32350000	early
chr3	32900000	33250000	early
chr3	37050000	37350000	early
chr3	37750000	38400000	early
chr3	39000000	39350000	early
chr3	40300000	40700000	early
chr3	41800000	42100000	early
chr3	42600000	42950000	early
chr3	43550000	43850000	early
chr3	44250000	44550000	early
chr3	44800000	45300000	early
chr3	45500000	46050000	early
chr3	47650000	47900000	early
chr3	48000000	48250000	early
chr3	48450000	48700000	early
chr3	49300000	49550000	early
chr3	49750000	50000000	early
chr3	50100000	50400000	early
chr3	51250000	51650000	early
chr3	52350000	52600000	early
chr3	53050000	53400000	early
chr3	56900000	57300000	early
chr3	57850000	58100000	early
chr3	65900000	66300000	early
chr3	72450000	73200000	early
chr3	98300000	98650000	early
chr3	98850000	99100000	early
chr3	100100000	100550000	early
chr3	101450000	101900000	early
chr3	108250000	108800000	early
chr3	111650000	112100000	early
chr3	113500000	113950000	early
chr3	114650000	114900000	early
chr3	119150000	119700000	early
chr3	120000000	120300000	early
chr3	121550000	121850000	early
chr3	122350000	122700000	early
chr3	124850000	125200000	early
chr3	125300000	125550000	early
chr3	126300000	126600000	early
chr3	126900000	127150000	early
chr3	129100000	129350000	early
chr3	134150000	134600000	early
chr3	136100000	136350000	early
chr3	136650000	137150000	early
chr3	139150000	139600000	early
chr3	142500000	143100000	early
chr3	149400000	149850000	early
chr3	150300000	150850000	early
chr3	151350000	151650000	early
chr3	152000000	152350000	early
chr3	155600000	156100000	early
chr3	160350000	160600000	early
chr3	161050000	161500000	early
chr3	170100000	170500000	early
chr3	170750000	171150000	early
chr3	171400000	171650000	early
chr3	179500000	179900000	early
chr3	182900000	183300000	early
chr3	184100000	184500000	early
chr3	185200000	185650000	early
chr3	185750000	186000000	early
chr3	186550000	186950000	early
chr3	188000000	188250000	early
chr3	188800000	189150000	early
chr3	194250000	194700000	early
chr3	195700000	196050000	early
chr3	196200000	196550000	early
chr3	196850000	197150000	early
chr3	197500000	197800000	early
chr4	850000	1150000	early
chr4	1600000	1900000	early
chr4	4650000	5000000	early
chr4	6450000	6950000	early
chr4	7850000	8300000	early
chr4	9900000	10250000	early
chr4	11450000	11700000	early
chr4	25200000	25550000	early
chr4	26400000	26650000	early
chr4	30650000	30950000	early
chr4	39350000	39900000	early
chr4	40600000	40900000	early
chr4	41100000	41400000	early
chr4	41800000	42150000	early
chr4	48200000	48550000	early
chr4	48700000	49000000	early
chr4	52500000	52900000	early
chr4	53250000	53600000	early
chr4	55200000	55550000	early
chr4	55850000	56150000	early
chr4	56400000	56650000	early
chr4	56750000	57000000	early
chr4	70550000	71000000	early
chr4	74200000	74800000	early
chr4	75750000	76000000	early
chr4	76750000	77000000	early
chr4	77750000	78100000	early
chr4	78350000	78750000	early
chr4	82950000	83250000	early
chr4	84450000	84750000	early
chr4	86750000	87050000	early
chr4	102600000	103150000	early
chr4	112550000	112900000	early
chr4	113200000	113550000	early
chr4	127800000	128150000	early
chr4	147550000	147900000	early
chr4	153250000	153600000	early
chr4	168450000	168750000	early
chr4	168900000	169150000	early
chr4	183350000	183600000	early
chr4	184250000	184650000	early
chr4	185300000	185650000	early
chr4	186700000	187000000	early
chr5	200000	550000	early
chr5	600000	1050000	early
chr5	10150000	10550000	early
chr5	13900000	14250000	early
chr5	32050000	32500000	early
chr5	37050000	37500000	early
chr5	40550000	40950000	early
chr5	52750000	53200000	early
chr5	55100000	55350000	early
chr5	57050000	57400000	early
chr5	60550000	60950000	early
chr5	65700000	66000000	early
chr5	72000000	72250000	early
chr5	72750000	73200000	early
chr5	73400000	73700000	early
chr5	75150000	75400000	early
chr5	76600000	77000000	early
chr5	78200000	78450000	early
chr5	79050000	79400000	early
chr5	81100000	81500000	early
chr5	82250000	82550000	early
chr5	82800000	83150000	early
chr5	95550000	95950000	early
chr5	96750000	97000000	early
chr5	113150000	113600000	early
chr5	115800000	116150000	early
chr5	126300000	126850000	early
chr5	127750000	128100000	early
chr5	131050000	131350000	early
chr5	132150000	132550000	early
chr5	134450000	134850000	early
chr5	138300000	138650000	early
chr5	139200000	139500000	early
chr5	140200000	140500000	early
chr5	142100000	142350000	early
chr5	143150000	143400000	early
chr5	145750000	146350000	early
chr5	149300000	149700000	early
chr5	149850000	150150000	early
chr5	150300000	150750000	early
chr5	151000000	151250000	early
chr5	151550000	151900000	early
chr5	154550000	155050000	early
chr5	157200000	157950000	early
chr5	160050000	160500000	early
chr5	168100000	168650000	early
chr5	171200000	171600000	early
chr5	171900000	172400000	early
chr5	172950000	173200000	early
chr5	175650000	175950000	early
chr5	176400000	176650000	early
chr5	177300000	177750000	early
chr5	177950000	178250000	early
chr5	179500000	180000000	early
chr6	2000000	2250000	early
chr6	2650000	3100000	early
chr6	3900000	4250000	early
chr6	4850000	5200000	early
chr6	7200000	7550000	early
chr6	7900000	8200000	early
chr6	10400000	11150000	early
chr6	13500000	13900000	early
chr6	16100000	16600000	early
chr6	17500000	17850000	early
chr6	20350000	20700000	early
chr6	21100000	21400000	early
chr6	24350000	24900000	early
chr6	25150000	25400000	early
chr6	34100000	34600000	early
chr6	35250000	35600000	early
chr6	36500000	36750000	early
chr6	42000000	42250000	early
chr6	42800000	43200000	early
chr6	43400000	43850000	early
chr6	44000000	44450000	early
chr6	52200000	52750000	early
chr6	56750000	57150000	early
chr6	63350000	63900000	early
chr6	73350000	73850000	early
chr6	75500000	75950000	early
chr6	85300000	85850000	early
chr6	87250000	87550000	early
chr6	89200000	89550000	early
chr6	99200000	99500000	early
chr6	106000000	106450000	early
chr6	106950000	107250000	early
chr6	108650000	109050000	early
chr6	109250000	109550000	early
chr6	110750000	111150000	early
chr6	111500000	111750000	early
chr6	116450000	116800000	early
chr6	118950000	119250000	early
chr6	129600000	129850000	early
chr6	133850000	134200000	early
chr6	136150000	136500000	early
chr6	136700000	137050000	early
chr6	138600000	138900000	early
chr6	142150000	142400000	early
chr6	143300000	143650000	early
chr6	144650000	145050000	early
chr6	149750000	150150000	early
chr6	151000000	151300000	early
chr6	154900000	155350000	early
chr6	157150000	157450000	early
chr6	157900000	158300000	early
chr6	158550000	159000000	early
chr6	159500000	159950000	early
chr6	166550000	166850000	early
chr7	750000	1200000	early
chr7	1400000	1650000	early
chr7	2250000	2750000	early
chr7	5400000	5700000	early
chr7	6200000	6600000	early
chr7	23150000	23650000	early
chr7	24950000	25250000	early
chr7	26000000	26400000	early
chr7	26850000	27100000	early
chr7	27000000	27300000	early
chr7	27600000	28100000	early
chr7	32700000	33200000	early
chr7	34750000	35150000	early
chr7	36250000	36550000	early
chr7	39450000	39800000	early
chr7	43950000	44200000	early
chr7	44500000	44850000	early
chr7	55750000	56200000	early
chr7	65150000	65500000	early
chr7	65950000	66250000	early
chr7	66750000	67050000	early
chr7	73400000	73900000	early
chr7	74050000	74450000	early
chr7	74600000	74850000	early
chr7	75800000	76050000	early
chr7	76700000	77000000	early
chr7	77250000	77650000	early
chr7	80000000	80450000	early
chr7	87750000	88050000	early
chr7	92350000	92700000	early
chr7	98150000	98500000	early
chr7	99050000	99450000	early
chr7	100350000	100850000	early
chr7	101000000	101250000	early
chr7	102200000	102550000	early
chr7	104850000	105100000	early
chr7	105300000	105700000	early
chr7	107550000	107850000	early
chr7	108400000	108650000	early
chr7	116300000	116650000	early
chr7	121050000	121500000	early
chr7	128250000	128600000	early
chr7	129700000	130150000	early
chr7	130700000	131200000	early
chr7	135450000	135850000	early
chr7	140250000	140650000	early
chr7	144150000	144400000	early
chr7	148850000	149350000	early
chr7	149650000	149950000	early
chr7	150250000	150550000	early
chr7	150850000	151250000	early
chr7	152400000	152850000	early
chr7	156800000	157050000	early
chr7	157200000	157450000	early
chr8	6550000	6850000	early
chr8	8100000	8450000	early
chr8	8800000	9300000	early
chr8	11650000	12100000	early
chr8	17550000	18000000	early
chr8	21950000	22300000	early
chr8	22400000	22700000	early
chr8	22900000	23350000	early
chr8	25000000	25400000	early
chr8	26100000	26700000	early
chr8	27350000	27900000	early
chr8	28300000	28750000	early
chr8	30000000	30250000	early
chr8	30550000	30900000	early
chr8	33200000	33650000	early
chr8	38000000	38500000	early
chr8	38750000	39150000	early
chr8	41400000	41700000	early
chr8	42100000	42500000	early
chr8	47600000	48250000	early
chr8	53750000	54250000	early
chr8	55700000	56150000	early
chr8	61650000	61900000	early
chr8	66400000	66750000	early
chr8	73650000	74050000	early
chr8	89450000	90050000	early
chr8	93650000	94050000	early
chr8	94400000	94650000	early
chr8	97550000	98100000	early
chr8	98800000	99100000	early
chr8	100050000	100350000	early
chr8	100750000	101250000	early
chr8	102600000	103050000	early
chr8	123150000	123400000	early
chr8	125250000	125750000	early
chr8	127050000	127400000	early
chr8	127650000	127900000	early
chr8	129700000	130150000	early
chr8	140350000	140700000	early
chr8	140900000	141200000	early
chr8	142400000	142850000	early
chr8	144250000	144550000	early
chr9	4500000	4850000	early
chr9	5750000	6100000	early
chr9	6350000	6850000	early
chr9	19000000	19300000	early
chr9	21500000	21900000	early
chr9	33050000	33550000	early
chr9	34000000	34300000	early
chr9	34500000	34800000	early
chr9	34950000	35200000	early
chr9	35550000	35800000	early
chr9	36050000	36400000	early
chr9	37300000	37650000	early
chr9	69150000	69450000	early
chr9	70300000	70600000	early
chr9	78000000	78450000	early
chr9	83550000	84100000	early
chr9	85700000	86400000	early
chr9	89100000	89650000	early
chr9	91900000	92250000	early
chr9	93000000	93300000	early
chr9	94550000	94800000	early
chr9	96350000	96750000	early
chr9	97900000	98350000	early
chr9	100250000	100550000	early
chr9	107050000	107450000	early
chr9	109050000	109600000	early
chr9	109850000	110350000	early
chr9	111900000	112450000	early
chr9	113200000	113500000	early
chr9	120450000	121050000	early
chr9	122700000	122950000	early
chr9	123200000	123500000	early
chr9	124700000	124950000	early
chr9	125100000	125500000	early
chr9	127500000	127900000	early
chr9	127950000	128250000	early
chr9	128850000	129200000	early
chr9	129350000	129700000	early
chr9	131200000	131550000	early
chr9	132200000	132550000	early
chr9	133300000	133600000	early
chr9	133950000	134250000	early
chr9	135350000	135600000	early
chr9	136550000	136800000	early
chr9	136950000	137350000	early
chr10	0	400000	early
chr10	700000	1250000	early
chr10	5600000	6000000	early
chr10	7650000	8050000	early
chr10	11700000	12000000	early
chr10	13050000	13450000	early
chr10	14900000	15450000	early
chr10	17450000	17900000	early
chr10	21250000	21700000	early
chr10	28250000	28700000	early
chr10	31800000	32100000	early
chr10	32700000	33150000	early
chr10	34700000	35350000	early
chr10	43250000	43550000	early
chr10	45650000	45900000	early
chr10	50500000	50800000	early
chr10	60650000	60900000	early
chr10	62000000	62250000	early
chr10	63550000	63850000	early
chr10	68350000	68950000	early
chr10	70350000	70650000	early
chr10	72150000	72400000	early
chr10	73150000	73450000	early
chr10	73800000	74050000	early
chr10	74950000	75500000	early
chr10	77650000	78100000	early
chr10	79200000	79550000	early
chr10	80000000	80700000	early
chr10	86850000	87250000	early
chr10	87450000	87850000	early
chr10	88750000	89100000	early
chr10	89500000	89800000	early
chr10	90600000	91200000	early
chr10	92250000	92750000	early
chr10	93300000	93650000	early
chr10	94250000	94500000	early
chr10	95100000	95450000	early
chr10	96400000	96800000	early
chr10	97500000	97800000	early
chr10	99550000	100000000	early
chr10	100250000	100550000	early
chr10	100850000	101150000	early
chr10	101950000	102250000	early
chr10	102300000	102550000	early
chr10	103150000	103550000	early
chr10	110100000	110700000	early
chr10	112250000	112500000	early
chr10	112750000	113000000	early
chr10	114350000	114900000	early
chr10	116600000	117300000	early
chr10	118950000	119300000	early
chr10	121850000	122150000	early
chr10	123000000	123250000	early
chr10	125600000	125950000	early
chr10	127950000	128250000	early
chr10	132250000	132600000	early
chr10	133150000	133450000	early
chr11	600000	900000	early
chr11	3600000	4000000	early
chr11	5400000	5750000	early
chr11	6250000	6800000	early
chr11	8550000	9000000	early
chr11	10500000	10950000	early
chr11	13150000	13400000	early
chr11	14200000	14700000	early
chr11	16900000	17350000	early
chr11	18200000	18600000	early
chr11	19100000	19350000	early
chr11	27800000	28100000	early
chr11	32700000	33400000	early
chr11	33600000	33850000	early
chr11	33950000	34450000	early
chr11	34950000	35300000	early
chr11	44500000	44800000	early
chr11	44900000	45350000	early
chr11	45750000	46000000	early
chr11	46550000	46800000	early
chr11	57400000	57900000	early
chr11	58450000	58750000	early
chr11	59400000	59800000	early
chr11	61550000	61850000	early
chr11	62550000	62950000	early
chr11	63700000	64050000	early
chr11	64150000	64450000	early
chr11	64650000	64950000	early
chr11	65250000	65650000	early
chr11	65800000	66100000	early
chr11	66200000	66450000	early
chr11	66900000	67150000	early
chr11	67300000	67550000	early
chr11	67900000	68500000	early
chr11	69550000	69800000	early
chr11	72550000	72900000	early
chr11	73100000	73450000	early
chr11	73600000	74100000	early
chr11	74550000	74850000	early
chr11	75300000	75600000	early
chr11	76100000	76500000	early
chr11	77900000	78300000	early
chr11	82900000	83250000	early
chr11	85500000	86000000	early
chr11	86150000	86550000	early
chr11	86850000	87100000	early
chr11	93600000	93950000	early
chr11	94950000	95300000	early
chr11	95850000	96500000	early
chr11	102200000	102650000	early
chr11	107750000	108100000	early
chr11	108300000	108750000	early
chr11	110150000	110500000	early
chr11	111750000	112300000	early
chr11	117000000	117450000	early
chr11	118350000	118700000	early
chr11	118850000	119250000	early
chr11	121950000	122200000	early
chr11	122500000	122750000	early
chr11	124550000	125000000	early
chr11	125400000	125750000	early
chr11	126050000	126550000	early
chr11	129750000	130350000	early
chr12	350000	650000	early
chr12	850000	1150000	early
chr12	1450000	1800000	early
chr12	2700000	3200000	early
chr12	7850000	8350000	early
chr12	9250000	9500000	early
chr12	12700000	12950000	early
chr12	15450000	16100000	early
chr12	27400000	27900000	early
chr12	32550000	32800000	early
chr12	42000000	42450000	early
chr12	43650000	43950000	early
chr12	46250000	46500000	early
chr12	47650000	47900000	early
chr12	49200000	49450000	early
chr12	50000000	50500000	early
chr12	51000000	51300000	early
chr12	52000000	52350000	early
chr12	53150000	53500000	early
chr12	54100000	54500000	early
chr12	56550000	56800000	early
chr12	57000000	57250000	early
chr12	62550000	62850000	early
chr12	64450000	64900000	early
chr12	65200000	65850000	early
chr12	68550000	68950000	early
chr12	69250000	69750000	early
chr12	70300000	70550000	early
chr12	71500000	72000000	early
chr12	75750000	76100000	early
chr12	76250000	76800000	early
chr12	79600000	79850000	early
chr12	88850000	89100000	early
chr12	93300000	93700000	early
chr12	94850000	95100000	early
chr12	95800000	96200000	early
chr12	98400000	98750000	early
chr12	99950000	100400000	early
chr12	104150000	104550000	early
chr12	107500000	107900000	early
chr12	108500000	108900000	early
chr12	110200000	110450000	early
chr12	113000000	113500000	early
chr12	116300000	116700000	early
chr12	117800000	118200000	early
chr12	119950000	120400000	early
chr12	122650000	123050000	early
chr12	123200000	123500000	early
chr12	124750000	125000000	early
chr12	131700000	132150000	early
chr12	132400000	132750000	early
chr13	19650000	20000000	early
chr13	20500000	21000000	early
chr13	26900000	27400000	early
chr13	30300000	30700000	early
chr13	32200000	32650000	early
chr13	41000000	41500000	early
chr13	41850000	42100000	early
chr13	49800000	50300000	early
chr13	51700000	51950000	early
chr13	72900000	73200000	early
chr13	75400000	75650000	early
chr13	96900000	97250000	early
chr13	97800000	98200000	early
chr13	98450000	98850000	early
chr13	99850000	100100000	early
chr13	100450000	100700000	early
chr13	110700000	111150000	early
chr13	113250000	113550000	early
chr14	20200000	20550000	early
chr14	20950000	21650000	early
chr14	22800000	23150000	early
chr14	24000000	24350000	early
chr14	30950000	31200000	early
chr14	31850000	32300000	early
chr14	34400000	34750000	early
chr14	35250000	35500000	early
chr14	39050000	39350000	early
chr14	44800000	45150000	early
chr14	49800000	50150000	early
chr14	52500000	53050000	early
chr14	54950000	55250000	early
chr14	58050000	58650000	early
chr14	59050000	59450000	early
chr14	59950000	60250000	early
chr14	60550000	60800000	early
chr14	61450000	61850000	early
chr14	63450000	63900000	early
chr14	64200000	64500000	early
chr14	66300000	66650000	early
chr14	70550000	70950000	early
chr14	71650000	71950000	early
chr14	72850000	73300000	early
chr14	73650000	74100000	early
chr14	74450000	75150000	early
chr14	76800000	77200000	early
chr14	90250000	90550000	early
chr14	91100000	91350000	early
chr14	91900000	92250000	early
chr14	92400000	92850000	early
chr14	95250000	95700000	early
chr14	96350000	96600000	early
chr14	99500000	99800000	early
chr14	100100000	100450000	early
chr14	101950000	102200000	early
chr14	102400000	102650000	early
chr14	103450000	103700000	early
chr15	34000000	34450000	early
chr15	34900000	35150000	early
chr15	40150000	40450000	early
chr15	40700000	41000000	early
chr15	41400000	41650000	early
chr15	41750000	42000000	early
chr15	42250000	42600000	early
chr15	43400000	43850000	early
chr15	44100000	44500000	early
chr15	45000000	45250000	early
chr15	48800000	49150000	early
chr15	50150000	50600000	early
chr15	51700000	52250000	early
chr15	55100000	55550000	early
chr15	55900000	56150000	early
chr15	56750000	57000000	early
chr15	57200000	57800000	early
chr15	58700000	59100000	early
chr15	59300000	59650000	early
chr15	60150000	60600000	early
chr15	64700000	64950000	early
chr15	68500000	68850000	early
chr15	69050000	69600000	early
chr15	72050000	72350000	early
chr15	74300000	74550000	early
chr15	74700000	75000000	early
chr15	75500000	75800000	early
chr15	76100000	76450000	early
chr15	76850000	77200000	early
chr15	77450000	77700000	early
chr15	79900000	80300000	early
chr15	80650000	81150000	early
chr15	84600000	84950000	early
chr15	85200000	85450000	early
chr15	89650000	89900000	early
chr15	90100000	90450000	early
chr15	92600000	93050000	early
chr15	98850000	99200000	early
chr15	101000000	101400000	early
chr16	1250000	1600000	early
chr16	2900000	3200000	early
chr16	3450000	3800000	early
chr16	4650000	5100000	early
chr16	8700000	9200000	early
chr16	11550000	12050000	early
chr16	18850000	19250000	early
chr16	21450000	21800000	early
chr16	22000000	22500000	early
chr16	23300000	23800000	early
chr16	24800000	25350000	early
chr16	27100000	27450000	early
chr16	28750000	29050000	early
chr16	29750000	30000000	early
chr16	30600000	31300000	early
chr16	46550000	47050000	early
chr16	50000000	50450000	early
chr16	56900000	57350000	early
chr16	58550000	58850000	early
chr16	66650000	67050000	early
chr16	67750000	68050000	early
chr16	68950000	69200000	early
chr16	69300000	69600000	early
chr16	70200000	70550000	early
chr16	71700000	72050000	early
chr16	74350000	74800000	early
chr16	81300000	81550000	early
chr16	83850000	84250000	early
chr16	84400000	84750000	early
chr16	84950000	85200000	early
chr16	85550000	85900000	early
chr16	87700000	87950000	early
chr16	88550000	88900000	early
chr16	89450000	89750000	early
chr17	1100000	1350000	early
chr17	3600000	4000000	early
chr17	4650000	5100000	early
chr17	6350000	6700000	early
chr17	7150000	7500000	early
chr17	8050000	8450000	early
chr17	8350000	8650000	early
chr17	9500000	9750000	early
chr17	16200000	16550000	early
chr17	16900000	17150000	early
chr17	19600000	19950000	early
chr17	20950000	21500000	early
chr17	27150000	27500000	early
chr17	28600000	29000000	early
chr17	29200000	29500000	early
chr17	32150000	32550000	early
chr17	34850000	35250000	early
chr17	39550000	39800000	early
chr17	39950000	40250000	early
chr17	41650000	41950000	early
chr17	42350000	42700000	early
chr17	44000000	44450000	early
chr17	44650000	45000000	early
chr17	44900000	45150000	early
chr17	46850000	47200000	early
chr17	47800000	48200000	early
chr17	49950000	50250000	early
chr17	50500000	50800000	early
chr17	56950000	57350000	early
chr17	57600000	57900000	early
chr17	57800000	58050000	early
chr17	58450000	58750000	early
chr17	59050000	59400000	early
chr17	59700000	60200000	early
chr17	62350000	62750000	early
chr17	63400000	63750000	early
chr17	64600000	64850000	early
chr17	65500000	65750000	early
chr17	66150000	66400000	early
chr17	67600000	67850000	early
chr17	72500000	72800000	early
chr17	73050000	73450000	early
chr17	74950000	75300000	early
chr17	75550000	75950000	early
chr17	76300000	76700000	early
chr17	77050000	77400000	early
chr17	78000000	78450000	early
chr17	78750000	79100000	early
chr17	81250000	81550000	early
chr18	550000	950000	early
chr18	3500000	3750000	early
chr18	9600000	10000000	early
chr18	12200000	12550000	early
chr18	21500000	21900000	early
chr18	22950000	23200000	early
chr18	23400000	23750000	early
chr18	24300000	24550000	early
chr18	35300000	35600000	early
chr18	35950000	36400000	early
chr18	45950000	46350000	early
chr18	48750000	49100000	early
chr18	49350000	49600000	early
chr18	50750000	51150000	early
chr18	57400000	57900000	early
chr18	58350000	58700000	early
chr18	62250000	62750000	early
chr18	63200000	63550000	early
chr18	70150000	70650000	early
chr18	79800000	80150000	early
chr19	1800000	2300000	early
chr19	2900000	3200000	early
chr19	3450000	3750000	early
chr19	3950000	4200000	early
chr19	4450000	4700000	early
chr19	4750000	5000000	early
chr19	5550000	5950000	early
chr19	6300000	6550000	early
chr19	7350000	7600000	early
chr19	7750000	8000000	early
chr19	8200000	8600000	early
chr19	8950000	9200000	early
chr19	10800000	11050000	early
chr19	12650000	13000000	early
chr19	13700000	13950000	early
chr19	14250000	14600000	early
chr19	16050000	16600000	early
chr19	17150000	17600000	early
chr19	17700000	18100000	early
chr19	18150000	18450000	early
chr19	19250000	19500000	early
chr19	29550000	29950000	early
chr19	32950000	33300000	early
chr19	35450000	36300000	early
chr19	38150000	38450000	early
chr19	38750000	39200000	early
chr19	39300000	39550000	early
chr19	41100000	41350000	early
chr19	42150000	42500000	early
chr19	43350000	43850000	early
chr19	45650000	46000000	early
chr19	46550000	46900000	early
chr19	47000000	47450000	early
chr19	47600000	47900000	early
chr19	48850000	49200000	early
chr19	49400000	49650000	early
chr19	50300000	50550000	early
chr19	55600000	55900000	early
chr19	58300000	58650000	early
chr20	250000	500000	early
chr20	1200000	1500000	early
chr20	1750000	2000000	early
chr20	3000000	3350000	early
chr20	3700000	3950000	early
chr20	4900000	5250000	early
chr20	5800000	6200000	early
chr20	17400000	17700000	early
chr20	25100000	25500000	early
chr20	31500000	31900000	early
chr20	32100000	32400000	early
chr20	32550000	32950000	early
chr20	33600000	33900000	early
chr20	34200000	34450000	early
chr20	34550000	34800000	early
chr20	35200000	35800000	early
chr20	35950000	36200000	early
chr20	37200000	37450000	early
chr20	38300000	38700000	early
chr20	40850000	41200000	early
chr20	43400000	43800000	early
chr20	44400000	44800000	early
chr20	45250000	45500000	early
chr20	45700000	46050000	early
chr20	47150000	47600000	early
chr20	49000000	49400000	early
chr20	50050000	50350000	early
chr20	51300000	51900000	early
chr20	53950000	54300000	early
chr20	57300000	57600000	early
chr20	58150000	58500000	early
chr20	58800000	59150000	early
chr20	62150000	62500000	early
chr20	62600000	62900000	early
chr20	63400000	63700000	early
chr21	28800000	29200000	early
chr21	31300000	31800000	early
chr21	32200000	32700000	early
chr21	33250000	33650000	early
chr21	35950000	36400000	early
chr21	36900000	37150000	early
chr21	39150000	39550000	early
chr21	42800000	43100000	early
chr21	43200000	43450000	early
chr21	43650000	43900000	early
chr21	45200000	45650000	early
chr21	46000000	46300000	early
chr22	17000000	17250000	early
chr22	17450000	17850000	early
chr22	19000000	19250000	early
chr22	20800000	21200000	early
chr22	24100000	24350000	early
chr22	25300000	25800000	early
chr22	26500000	26850000	early
chr22	27650000	28200000	early
chr22	28700000	28950000	early
chr22	29200000	29450000	early
chr22	29550000	29900000	early
chr22	30100000	30450000	early
chr22	31050000	31450000	early
chr22	31600000	32100000	early
chr22	35150000	35600000	early
chr22	36300000	36550000	early
chr22	38650000	38950000	early
chr22	39150000	39600000	early
chr22	40500000	40800000	early
chr22	41150000	41500000	early
chr22	42300000	42800000	early
chr22	42950000	43250000	early
chr22	43700000	44100000	early
chr22	44600000	44850000	early
chr22	45100000	45400000	early
chr22	45900000	46150000	early
chr22	46450000	46850000	early
chr1	50250000	50550000	earlymid
chr1	50750000	51200000	earlymid
chr1	58450000	58950000	earlymid
chr1	59650000	60000000	earlymid
chr1	100350000	100650000	earlymid
chr1	101000000	101400000	earlymid
chr1	147400000	147700000	earlymid
chr1	157100000	157350000	earlymid
chr1	157850000	158250000	earlymid
chr1	168950000	169200000	earlymid
chr1	174950000	175300000	earlymid
chr1	184550000	185100000	earlymid
chr1	186150000	186400000	earlymid
chr1	196950000	197550000	earlymid
chr1	197700000	198000000	earlymid
chr1	207600000	208050000	earlymid
chr1	209550000	209950000	earlymid
chr1	210200000	210450000	earlymid
chr1	217550000	217850000	earlymid
chr1	218150000	218600000	earlymid
chr1	222450000	222850000	earlymid
chr1	233150000	233500000	earlymid
chr1	241800000	242100000	earlymid
chr1	248750000	249000000	earlymid
chr2	33300000	33600000	earlymid
chr2	68000000	68450000	earlymid
chr2	69100000	69350000	earlymid
chr2	88450000	88800000	earlymid
chr2	95750000	96100000	earlymid
chr2	117950000	118300000	earlymid
chr2	137800000	138100000	earlymid
chr2	138550000	138800000	earlymid
chr2	148450000	148700000	earlymid
chr2	157800000	158100000	earlymid
chr2	158600000	159100000	earlymid
chr2	161850000	162450000	earlymid
chr2	164600000	165050000	earlymid
chr2	174100000	174450000	earlymid
chr2	176000000	176300000	earlymid
chr2	176750000	177100000	earlymid
chr2	179750000	180150000	earlymid
chr2	188150000	188400000	earlymid
chr2	209250000	209500000	earlymid
chr2	220700000	221000000	earlymid
chr3	8250000	8550000	earlymid
chr3	17000000	17250000	earlymid
chr3	17650000	17950000	earlymid
chr3	19850000	20150000	earlymid
chr3	25500000	25950000	earlymid
chr3	27400000	27650000	earlymid
chr3	30450000	30850000	earlymid
chr3	31300000	31600000	earlymid
chr3	31800000	32050000	earlymid
chr3	61400000	61700000	earlymid
chr3	69050000	69350000	earlymid
chr3	81650000	82100000	earlymid
chr3	87850000	88250000	earlymid
chr3	104400000	104700000	earlymid
chr3	105500000	105750000	earlymid
chr3	107050000	107600000	earlymid
chr3	131150000	131650000	earlymid
chr3	132150000	132500000	earlymid
chr3	153000000	153250000	earlymid
chr3	157200000	157700000	earlymid
chr3	158400000	158750000	earlymid
chr3	171800000	172100000	earlymid
chr3	172500000	172900000	earlymid
chr3	177150000	177450000	earlymid
chr3	189050000	189450000	earlymid
chr3	189850000	190250000	earlymid
chr3	191050000	191500000	earlymid
chr4	11050000	11400000	earlymid
chr4	13350000	13700000	earlymid
chr4	15600000	16000000	earlymid
chr4	17400000	17850000	earlymid
chr4	19950000	20350000	earlymid
chr4	24350000	24700000	earlymid
chr4	24950000	25200000	earlymid
chr4	51700000	52100000	earlymid
chr4	53850000	54250000	earlymid
chr4	67400000	67700000	earlymid
chr4	79950000	80300000	earlymid
chr4	86300000	86850000	earlymid
chr4	88400000	88700000	earlymid
chr4	88950000	89250000	earlymid
chr4	94100000	94550000	earlymid
chr4	99750000	100150000	earlymid
chr4	100750000	101100000	earlymid
chr4	101250000	101550000	earlymid
chr4	102150000	102450000	earlymid
chr4	105000000	105250000	earlymid
chr4	105850000	106150000	earlymid
chr4	107650000	107900000	earlymid
chr4	108450000	108850000	earlymid
chr4	109650000	110050000	earlymid
chr4	113700000	114050000	earlymid
chr4	114300000	114850000	earlymid
chr4	121600000	121850000	earlymid
chr4	122600000	122950000	earlymid
chr4	123250000	123500000	earlymid
chr4	137950000	138300000	earlymid
chr4	138700000	138950000	earlymid
chr4	141800000	142100000	earlymid
chr4	143050000	143400000	earlymid
chr4	145050000	145300000	earlymid
chr4	145550000	145800000	earlymid
chr4	149900000	150150000	earlymid
chr4	153700000	154000000	earlymid
chr4	154450000	154700000	earlymid
chr4	158000000	158300000	earlymid
chr4	165000000	165450000	earlymid
chr4	176100000	176450000	earlymid
chr4	177200000	177550000	earlymid
chr4	186400000	186750000	earlymid
chr5	5050000	5500000	earlymid
chr5	6550000	6850000	earlymid
chr5	16500000	16750000	earlymid
chr5	16850000	17250000	earlymid
chr5	32500000	32800000	earlymid
chr5	33350000	33600000	earlymid
chr5	38300000	38850000	earlymid
chr5	39000000	39250000	earlymid
chr5	54250000	54550000	earlymid
chr5	54800000	55150000	earlymid
chr5	61150000	61400000	earlymid
chr5	62150000	62400000	earlymid
chr5	64950000	65200000	earlymid
chr5	68800000	69100000	earlymid
chr5	81700000	82000000	earlymid
chr5	86950000	87400000	earlymid
chr5	90250000	90700000	earlymid
chr5	91200000	91550000	earlymid
chr5	93200000	93800000	earlymid
chr5	94650000	94950000	earlymid
chr5	98700000	99150000	earlymid
chr5	102600000	102850000	earlymid
chr5	102950000	103400000	earlymid
chr5	104400000	104750000	earlymid
chr5	107650000	107950000	earlymid
chr5	108600000	108850000	earlymid
chr5	109100000	109550000	earlymid
chr5	122600000	122850000	earlymid
chr5	123350000	123650000	earlymid
chr5	135300000	135650000	earlymid
chr5	135950000	136300000	earlymid
chr5	159100000	159400000	earlymid
chr5	163350000	163650000	earlymid
chr5	174450000	174800000	earlymid
chr6	1250000	1800000	earlymid
chr6	15050000	15350000	earlymid
chr6	26250000	26600000	earlymid
chr6	38650000	38950000	earlymid
chr6	39150000	39400000	earlymid
chr6	45300000	45550000	earlymid
chr6	49400000	49700000	earlymid
chr6	54650000	55150000	earlymid
chr6	56250000	56550000	earlymid
chr6	70250000	70750000	earlymid
chr6	77250000	77600000	earlymid
chr6	79000000	79250000	earlymid
chr6	80400000	80650000	earlymid
chr6	82000000	82450000	earlymid
chr6	82700000	83050000	earlymid
chr6	83350000	83600000	earlymid
chr6	83900000	84150000	earlymid
chr6	99400000	99900000	earlymid
chr6	100100000	100650000	earlymid
chr6	100800000	101050000	earlymid
chr6	105050000	105300000	earlymid
chr6	113800000	114200000	earlymid
chr6	117300000	117600000	earlymid
chr6	120650000	121050000	earlymid
chr6	121250000	121550000	earlymid
chr6	124800000	125300000	earlymid
chr6	125700000	126050000	earlymid
chr6	127150000	127600000	earlymid
chr6	129800000	130100000	earlymid
chr6	135000000	135350000	earlymid
chr6	145550000	145900000	earlymid
chr6	147350000	147600000	earlymid
chr6	148150000	148400000	earlymid
chr6	152850000	153300000	earlymid
chr6	161200000	161500000	earlymid
chr7	7450000	7750000	earlymid
chr7	8000000	8450000	earlymid
chr7	10800000	11100000	earlymid
chr7	13700000	14100000	earlymid
chr7	16450000	16900000	earlymid
chr7	17850000	18150000	earlymid
chr7	20150000	20400000	earlymid
chr7	21800000	22100000	earlymid
chr7	28100000	28400000	earlymid
chr7	29500000	29900000	earlymid
chr7	38150000	38500000	earlymid
chr7	38800000	39050000	earlymid
chr7	45200000	45500000	earlymid
chr7	47500000	47900000	earlymid
chr7	51200000	51450000	earlymid
chr7	77850000	78100000	earlymid
chr7	82600000	82900000	earlymid
chr7	83100000	83500000	earlymid
chr7	87000000	87300000	earlymid
chr7	90050000	90650000	earlymid
chr7	95200000	95750000	earlymid
chr7	111500000	111800000	earlymid
chr7	112250000	112600000	earlymid
chr7	123350000	123950000	earlymid
chr7	127500000	127750000	earlymid
chr7	133000000	133350000	earlymid
chr7	141600000	141900000	earlymid
chr7	143150000	143450000	earlymid
chr7	155450000	155700000	earlymid
chr8	9700000	9950000	earlymid
chr8	10500000	10800000	earlymid
chr8	18900000	19200000	earlymid
chr8	20100000	20450000	earlymid
chr8	58350000	58850000	earlymid
chr8	60500000	60750000	earlymid
chr8	62950000	63350000	earlymid
chr8	70300000	70750000	earlymid
chr8	74000000	74500000	earlymid
chr8	79650000	79950000	earlymid
chr8	80100000	80350000	earlymid
chr8	80450000	80700000	earlymid
chr8	80800000	81050000	earlymid
chr8	81450000	81950000	earlymid
chr8	85000000	85350000	earlymid
chr8	85950000	86400000	earlymid
chr8	90850000	91200000	earlymid
chr8	105950000	106250000	earlymid
chr8	116500000	116950000	earlymid
chr8	118000000	118300000	earlymid
chr8	119750000	120150000	earlymid
chr8	131750000	132150000	earlymid
chr8	133150000	133500000	earlymid
chr8	134600000	134950000	earlymid
chr8	140000000	140400000	earlymid
chr9	300000	550000	earlymid
chr9	3400000	3900000	earlymid
chr9	4200000	4600000	earlymid
chr9	12650000	13050000	earlymid
chr9	15250000	15650000	earlymid
chr9	20500000	20800000	earlymid
chr9	21200000	21500000	earlymid
chr9	26650000	26900000	earlymid
chr9	27000000	27300000	earlymid
chr9	38100000	38500000	earlymid
chr9	43050000	43300000	earlymid
chr9	61500000	61750000	earlymid
chr9	71900000	72650000	earlymid
chr9	73000000	73300000	earlymid
chr9	74700000	75300000	earlymid
chr9	76200000	76500000	earlymid
chr9	77000000	77300000	earlymid
chr9	88200000	88650000	earlymid
chr9	98250000	98500000	earlymid
chr9	99050000	99350000	earlymid
chr9	99700000	99950000	earlymid
chr9	107450000	107850000	earlymid
chr10	2900000	3250000	earlymid
chr10	3650000	3950000	earlymid
chr10	4600000	4900000	earlymid
chr10	5250000	5600000	earlymid
chr10	22200000	22550000	earlymid
chr10	22650000	22900000	earlymid
chr10	24650000	25150000	earlymid
chr10	29250000	29500000	earlymid
chr10	30250000	30500000	earlymid
chr10	33950000	34200000	earlymid
chr10	44850000	45100000	earlymid
chr10	50000000	50400000	earlymid
chr10	52200000	52600000	earlymid
chr10	58050000	58550000	earlymid
chr10	59500000	60100000	earlymid
chr10	84150000	84400000	earlymid
chr10	123400000	123650000	earlymid
chr10	123900000	124400000	earlymid
chr10	129950000	130300000	earlymid
chr11	19550000	19800000	earlymid
chr11	32450000	32800000	earlymid
chr11	35750000	36050000	earlymid
chr11	36250000	36550000	earlymid
chr11	59000000	59500000	earlymid
chr11	88000000	88600000	earlymid
chr11	105850000	106250000	earlymid
chr11	113650000	114000000	earlymid
chr11	128800000	129050000	earlymid
chr11	129200000	129450000	earlymid
chr12	4200000	4800000	earlymid
chr12	5650000	6000000	earlymid
chr12	11450000	11700000	earlymid
chr12	11850000	12300000	earlymid
chr12	13200000	13700000	earlymid
chr12	13900000	14350000	earlymid
chr12	14650000	15050000	earlymid
chr12	19300000	19550000	earlymid
chr12	21450000	21800000	earlymid
chr12	22400000	22800000	earlymid
chr12	25100000	25500000	earlymid
chr12	28900000	29200000	earlymid
chr12	39350000	39650000	earlymid
chr12	40050000	40400000	earlymid
chr12	45350000	45800000	earlymid
chr12	45950000	46300000	earlymid
chr12	77650000	78000000	earlymid
chr12	101750000	102000000	earlymid
chr12	106150000	106400000	earlymid
chr12	130650000	131000000	earlymid
chr13	22600000	23000000	earlymid
chr13	24300000	24700000	earlymid
chr13	25150000	25450000	earlymid
chr13	26100000	26350000	earlymid
chr13	26700000	27000000	earlymid
chr13	28550000	28850000	earlymid
chr13	31000000	31300000	earlymid
chr13	33650000	33900000	earlymid
chr13	34750000	35050000	earlymid
chr13	35550000	35850000	earlymid
chr13	36750000	37100000	earlymid
chr13	42850000	43250000	earlymid
chr13	46400000	46650000	earlymid
chr13	48000000	48350000	earlymid
chr13	49050000	49300000	earlymid
chr13	60000000	60450000	earlymid
chr13	79200000	79650000	earlymid
chr13	94400000	94700000	earlymid
chr13	95200000	95500000	earlymid
chr13	102550000	102900000	earlymid
chr13	106250000	106650000	earlymid
chr13	109050000	109400000	earlymid
chr14	36500000	36750000	earlymid
chr14	37050000	37300000	earlymid
chr14	55800000	56150000	earlymid
chr14	56400000	56700000	earlymid
chr14	57100000	57500000	earlymid
chr14	57800000	58150000	earlymid
chr14	64950000	65500000	earlymid
chr14	65650000	65900000	earlymid
chr14	81100000	81550000	earlymid
chr14	88700000	89200000	earlymid
chr15	38100000	38500000	earlymid
chr15	62250000	62500000	earlymid
chr15	62700000	63100000	earlymid
chr15	96000000	96250000	earlymid
chr16	47050000	47350000	earlymid
chr16	48000000	48400000	earlymid
chr16	48300000	48750000	earlymid
chr16	53250000	53650000	earlymid
chr16	72950000	73250000	earlymid
chr17	10500000	10850000	earlymid
chr17	11850000	12150000	earlymid
chr17	55100000	55550000	earlymid
chr18	7800000	8050000	earlymid
chr18	13500000	13900000	earlymid
chr18	26300000	26700000	earlymid
chr18	36300000	36650000	earlymid
chr18	37150000	37400000	earlymid
chr18	47900000	48200000	earlymid
chr18	54100000	54450000	earlymid
chr18	57200000	57500000	earlymid
chr18	59750000	60050000	earlymid
chr18	74400000	74700000	earlymid
chr18	74900000	75350000	earlymid
chr18	76400000	77250000	earlymid
chr19	9500000	9950000	earlymid
chr19	57100000	57500000	earlymid
chr19	58050000	58350000	earlymid
chr20	7900000	8200000	earlymid
chr20	8900000	9150000	earlymid
chr20	13550000	13800000	earlymid
chr20	19800000	20150000	earlymid
chr20	21000000	21600000	earlymid
chr20	22250000	22500000	earlymid
chr20	23000000	23250000	earlymid
chr20	56300000	56700000	earlymid
chr21	15550000	15900000	earlymid
chr21	25550000	25950000	earlymid
chr21	26050000	26300000	earlymid
chr1	13400000	13850000	late
chr1	56300000	56800000	late
chr1	96550000	96800000	late
chr1	97800000	98150000	late
chr1	98250000	98800000	late
chr1	99400000	99750000	late
chr1	101300000	101600000	late
chr1	164100000	164700000	late
chr1	165200000	165550000	late
chr1	176100000	176400000	late
chr1	193250000	193600000	late
chr1	214700000	215000000	late
chr1	215400000	215750000	late
chr1	217250000	217600000	late
chr1	220800000	221100000	late
chr1	242050000	242350000	late
chr2	-50000	250000	late
chr2	550000	950000	late
chr2	6750000	7050000	late
chr2	11850000	12150000	late
chr2	15400000	15750000	late
chr2	131550000	132000000	late
chr2	133850000	134250000	late
chr2	134350000	134850000	late
chr2	142050000	142350000	late
chr2	143750000	144000000	late
chr2	144200000	144500000	late
chr2	146600000	147000000	late
chr2	147700000	148000000	late
chr2	148200000	148550000	late
chr2	150350000	150650000	late
chr2	151000000	151300000	late
chr2	152400000	153000000	late
chr2	163250000	163500000	late
chr2	165600000	166150000	late
chr2	213100000	213350000	late
chr3	2950000	3300000	late
chr3	22800000	23100000	late
chr3	59650000	59900000	late
chr3	61600000	61900000	late
chr3	62200000	62700000	late
chr3	65650000	65950000	late
chr3	67500000	67850000	late
chr3	70750000	71100000	late
chr3	75250000	75650000	late
chr3	87100000	87450000	late
chr3	117850000	118300000	late
chr3	143050000	143400000	late
chr3	167800000	168300000	late
chr3	168750000	169200000	late
chr3	169450000	169750000	late
chr3	174250000	174550000	late
chr3	178300000	178600000	late
chr3	178750000	179050000	late
chr3	180750000	181050000	late
chr3	192750000	193100000	late
chr3	193400000	193700000	late
chr4	11900000	12300000	late
chr4	12550000	12950000	late
chr4	17800000	18250000	late
chr4	18550000	19000000	late
chr4	20500000	20850000	late
chr4	22350000	22750000	late
chr4	36150000	36500000	late
chr4	44550000	44900000	late
chr4	81000000	81300000	late
chr4	81850000	82200000	late
chr4	89850000	90300000	late
chr4	90750000	91200000	late
chr4	162850000	163450000	late
chr4	173450000	173800000	late
chr4	174050000	174500000	late
chr4	180300000	180750000	late
chr4	187150000	187500000	late
chr4	187900000	188250000	late
chr5	7700000	8050000	late
chr5	40900000	41250000	late
chr5	41750000	42050000	late
chr5	42650000	42950000	late
chr5	44550000	45050000	late
chr5	45250000	45600000	late
chr5	50350000	50800000	late
chr5	66350000	66700000	late
chr5	67050000	67350000	late
chr5	97200000	97550000	late
chr5	100500000	100900000	late
chr5	105200000	105600000	late
chr5	113750000	114150000	late
chr5	114600000	115000000	late
chr5	123550000	123800000	late
chr5	124450000	124950000	late
chr5	146600000	146900000	late
chr5	147200000	147700000	late
chr6	5700000	6100000	late
chr6	6350000	6650000	late
chr6	9350000	9650000	late
chr6	10050000	10400000	late
chr6	12200000	12450000	late
chr6	13050000	13350000	late
chr6	96450000	96850000	late
chr6	163650000	164050000	late
chr7	18550000	19200000	late
chr7	64300000	64650000	late
chr7	96250000	96500000	late
chr7	96950000	97300000	late
chr7	97600000	97950000	late
chr7	110350000	110750000	late
chr7	113950000	114200000	late
chr7	124700000	125150000	late
chr7	126550000	126850000	late
chr7	127050000	127400000	late
chr7	138350000	138750000	late
chr7	159050000	159350000	late
chr8	43300000	43700000	late
chr8	46750000	47100000	late
chr8	51750000	52100000	late
chr8	52450000	53050000	late
chr8	53450000	53800000	late
chr8	56850000	57150000	late
chr8	58100000	58450000	late
chr8	76800000	77200000	late
chr8	78500000	78800000	late
chr8	95400000	95800000	late
chr8	96050000	96450000	late
chr8	103600000	103950000	late
chr8	108050000	108550000	late
chr8	118500000	118800000	late
chr8	122350000	122650000	late
chr8	134850000	135150000	late
chr8	135550000	135850000	late
chr9	14950000	15300000	late
chr9	16700000	17050000	late
chr9	17250000	17700000	late
chr9	63850000	64100000	late
chr9	81400000	81950000	late
chr9	103950000	104250000	late
chr9	104500000	104800000	late
chr9	116200000	116450000	late
chr10	9150000	9500000	late
chr10	17850000	18350000	late
chr10	37850000	38250000	late
chr10	42300000	42550000	late
chr10	49250000	49600000	late
chr10	65400000	65650000	late
chr10	65750000	66050000	late
chr10	120000000	120450000	late
chr10	120750000	121050000	late
chr10	121350000	121900000	late
chr10	125950000	126350000	late
chr10	126700000	127050000	late
chr10	127650000	127900000	late
chr11	22050000	22400000	late
chr11	22650000	23000000	late
chr11	30150000	30450000	late
chr11	30800000	31200000	late
chr11	90000000	90350000	late
chr11	100500000	100850000	late
chr11	101600000	101900000	late
chr12	33000000	33350000	late
chr12	33900000	34250000	late
chr12	38150000	38700000	late
chr12	82500000	82800000	late
chr12	83050000	83300000	late
chr12	90800000	91050000	late
chr12	113750000	114200000	late
chr12	114500000	114800000	late
chr12	115600000	115900000	late
chr12	125450000	125800000	late
chr12	126650000	126900000	late
chr12	127150000	127400000	late
chr12	128600000	129050000	late
chr13	38250000	38500000	late
chr13	38800000	39150000	late
chr13	43700000	44150000	late
chr13	73200000	73600000	late
chr13	74000000	74350000	late
chr13	91150000	91500000	late
chr13	111400000	111750000	late
chr14	80200000	80450000	late
chr15	25150000	25600000	late
chr15	54700000	55100000	late
chr15	94050000	94350000	late
chr15	98200000	98500000	late
chr16	17350000	17650000	late
chr16	17800000	18300000	late
chr16	50900000	51300000	late
chr16	54000000	54350000	late
chr16	54750000	55100000	late
chr16	55300000	55700000	late
chr16	56000000	56300000	late
chr16	76750000	77150000	late
chr16	77950000	78200000	late
chr16	78850000	79250000	late
chr17	12050000	12450000	late
chr17	12600000	12850000	late
chr17	14950000	15250000	late
chr17	26550000	26800000	late
chr17	26900000	27200000	late
chr17	71350000	71650000	late
chr18	38700000	39000000	late
chr18	39500000	39800000	late
chr18	39900000	40250000	late
chr18	41800000	42100000	late
chr18	56300000	56600000	late
chr18	61450000	61750000	late
chr18	61900000	62300000	late
chr18	68600000	69050000	late
chr19	51650000	51900000	late
chr19	52650000	53050000	late
chr19	53450000	53800000	late
chr20	13750000	14200000	late
chr20	30100000	30450000	late
chr20	30550000	30850000	late
chr20	59100000	59600000	late
chr20	59800000	60150000	late
chr21	9600000	10100000	late
chr21	10200000	10650000	late
chr21	14200000	14850000	late
chr21	17650000	18100000	late
chr22	10800000	11050000	late
chr22	12400000	12700000	late
chr22	15950000	16200000	late
chr22	16600000	16900000	late
chr22	47350000	47800000	late
chr22	48900000	49350000	late
chr1	239850000	240250000	late
chr3	54050000	54550000	late
chr5	162750000	163250000	late
chr5	168900000	169250000	late
chr5	169850000	170100000	late

## Sheet: Total Rad21 KD
Total Rad21 KD
chromosome	start	end	IZ
chr1	6550000	6850000	early
chr1	7550000	8000000	early
chr1	7900000	8300000	early
chr1	10750000	11050000	early
chr1	12450000	12750000	early
chr1	18750000	19250000	early
chr1	19350000	19900000	early
chr1	20350000	20850000	early
chr1	27000000	27300000	early
chr1	28700000	28950000	early
chr1	30550000	30900000	early
chr1	35050000	35350000	early
chr1	38850000	39250000	early
chr1	39500000	39800000	early
chr1	40550000	41100000	early
chr1	42550000	42950000	early
chr1	43650000	43950000	early
chr1	45300000	45700000	early
chr1	51700000	52250000	early
chr1	52450000	52850000	early
chr1	54400000	55150000	early
chr1	58500000	58950000	early
chr1	61550000	61900000	early
chr1	63550000	63850000	early
chr1	64900000	65250000	early
chr1	66100000	66400000	early
chr1	68150000	68400000	early
chr1	75650000	75900000	early
chr1	85150000	85800000	early
chr1	93600000	93850000	early
chr1	94150000	94400000	early
chr1	94700000	94950000	early
chr1	100150000	100450000	early
chr1	112650000	112950000	early
chr1	113750000	114050000	early
chr1	114400000	114950000	early
chr1	116300000	116750000	early
chr1	160850000	161500000	early
chr1	161900000	162200000	early
chr1	162300000	162800000	early
chr1	165500000	166000000	early
chr1	168000000	168550000	early
chr1	173650000	174150000	early
chr1	178400000	178650000	early
chr1	180050000	180350000	early
chr1	180800000	181300000	early
chr1	202550000	203350000	early
chr1	211400000	211800000	early
chr1	212350000	212750000	early
chr1	224000000	224400000	early
chr1	225600000	226300000	early
chr1	226700000	227050000	early
chr1	227250000	227500000	early
chr1	229300000	229750000	early
chr1	231100000	231450000	early
chr1	234900000	235150000	early
chr1	236400000	236650000	early
chr1	244650000	245000000	early
chr1	248700000	249000000	early
chr2	8400000	8800000	early
chr2	20350000	20750000	early
chr2	23800000	24300000	early
chr2	27650000	27950000	early
chr2	31900000	32350000	early
chr2	37050000	37550000	early
chr2	38600000	39000000	early
chr2	42300000	42650000	early
chr2	43000000	43300000	early
chr2	46600000	46950000	early
chr2	53850000	54250000	early
chr2	54850000	55250000	early
chr2	60650000	61250000	early
chr2	61650000	62050000	early
chr2	72000000	72300000	early
chr2	74050000	74450000	early
chr2	88400000	88800000	early
chr2	101000000	101500000	early
chr2	105000000	105550000	early
chr2	108800000	109050000	early
chr2	111050000	111450000	early
chr2	113050000	113500000	early
chr2	113600000	113950000	early
chr2	119100000	119500000	early
chr2	120150000	120450000	early
chr2	120600000	120850000	early
chr2	120950000	121400000	early
chr2	121600000	121900000	early
chr2	130050000	130450000	early
chr2	130650000	131250000	early
chr2	131350000	131700000	early
chr2	134850000	135250000	early
chr2	135600000	136050000	early
chr2	167950000	168400000	early
chr2	168650000	168900000	early
chr2	169450000	169950000	early
chr2	170600000	170950000	early
chr2	173900000	174450000	early
chr2	176950000	177500000	early
chr2	181750000	182100000	early
chr2	182550000	182950000	early
chr2	197250000	197700000	early
chr2	202050000	202500000	early
chr2	207600000	207900000	early
chr2	215200000	215550000	early
chr2	218200000	218550000	early
chr2	223400000	224150000	early
chr2	225950000	226250000	early
chr2	226500000	226950000	early
chr2	229850000	230150000	early
chr2	231250000	231650000	early
chr2	232300000	232750000	early
chr2	233050000	233550000	early
chr2	236000000	236400000	early
chr2	238850000	239200000	early
chr3	4850000	5200000	early
chr3	11000000	11450000	early
chr3	14200000	14700000	early
chr3	15250000	15750000	early
chr3	23550000	24200000	early
chr3	32900000	33250000	early
chr3	37100000	37350000	early
chr3	37900000	38450000	early
chr3	39000000	39350000	early
chr3	40300000	40700000	early
chr3	41100000	41350000	early
chr3	42350000	42850000	early
chr3	44300000	44550000	early
chr3	44800000	45250000	early
chr3	45450000	45900000	early
chr3	48150000	48500000	early
chr3	50400000	50900000	early
chr3	51150000	51600000	early
chr3	56850000	57300000	early
chr3	57850000	58300000	early
chr3	65600000	66250000	early
chr3	98850000	99100000	early
chr3	101450000	101950000	early
chr3	113100000	113350000	early
chr3	113450000	114350000	early
chr3	114550000	114850000	early
chr3	122500000	122750000	early
chr3	122850000	123150000	early
chr3	123250000	123950000	early
chr3	124850000	125100000	early
chr3	126300000	126650000	early
chr3	127400000	127850000	early
chr3	134200000	134500000	early
chr3	136100000	136350000	early
chr3	136650000	136900000	early
chr3	138250000	138550000	early
chr3	139100000	139500000	early
chr3	141150000	141500000	early
chr3	141700000	142300000	early
chr3	142800000	143200000	early
chr3	150250000	150850000	early
chr3	155600000	156050000	early
chr3	156450000	156850000	early
chr3	156950000	157350000	early
chr3	170150000	170500000	early
chr3	171000000	171550000	early
chr3	183050000	183500000	early
chr3	185150000	185650000	early
chr3	185800000	186200000	early
chr3	186550000	187100000	early
chr3	188800000	189200000	early
chr3	194200000	194450000	early
chr3	196800000	197150000	early
chr4	3200000	3600000	early
chr4	4550000	4950000	early
chr4	7900000	8400000	early
chr4	9850000	10250000	early
chr4	11450000	11800000	early
chr4	17400000	17850000	early
chr4	30600000	30950000	early
chr4	48200000	48550000	early
chr4	48700000	49100000	early
chr4	55200000	55500000	early
chr4	56400000	56650000	early
chr4	56750000	57000000	early
chr4	70550000	71000000	early
chr4	76750000	77000000	early
chr4	78400000	78800000	early
chr4	100950000	101200000	early
chr4	127700000	128200000	early
chr4	139100000	139350000	early
chr4	140000000	140450000	early
chr4	150900000	151150000	early
chr4	153050000	153700000	early
chr4	168300000	168700000	early
chr4	183250000	183650000	early
chr4	184250000	184800000	early
chr4	186650000	187000000	early
chr5	450000	1300000	early
chr5	10000000	10850000	early
chr5	31900000	32400000	early
chr5	37000000	37550000	early
chr5	42900000	43300000	early
chr5	56850000	57400000	early
chr5	65550000	65950000	early
chr5	72850000	73200000	early
chr5	73400000	73850000	early
chr5	76650000	77000000	early
chr5	79050000	79400000	early
chr5	82100000	82500000	early
chr5	82900000	83150000	early
chr5	95500000	96000000	early
chr5	112800000	113050000	early
chr5	126450000	126850000	early
chr5	135950000	136200000	early
chr5	140100000	140450000	early
chr5	145800000	146300000	early
chr5	150950000	151350000	early
chr5	151500000	152000000	early
chr5	154400000	155100000	early
chr5	159850000	160500000	early
chr5	171200000	171650000	early
chr5	172700000	173250000	early
chr5	175600000	176000000	early
chr5	178000000	178400000	early
chr6	2000000	2250000	early
chr6	2650000	3350000	early
chr6	4850000	5250000	early
chr6	6600000	6900000	early
chr6	7150000	7550000	early
chr6	10250000	10950000	early
chr6	17550000	17850000	early
chr6	20350000	20700000	early
chr6	26300000	26600000	early
chr6	29550000	30250000	early
chr6	30400000	30700000	early
chr6	31900000	32350000	early
chr6	34350000	34800000	early
chr6	41350000	41700000	early
chr6	52200000	52700000	early
chr6	73400000	73950000	early
chr6	85300000	85850000	early
chr6	89300000	89800000	early
chr6	106300000	106750000	early
chr6	106900000	107250000	early
chr6	108050000	108350000	early
chr6	108500000	109050000	early
chr6	109200000	109550000	early
chr6	110750000	111150000	early
chr6	111550000	111800000	early
chr6	129350000	129850000	early
chr6	138550000	138900000	early
chr6	144650000	145050000	early
chr6	149850000	150150000	early
chr6	154800000	155350000	early
chr6	157150000	157400000	early
chr6	158500000	159150000	early
chr6	159500000	159950000	early
chr6	166250000	166800000	early
chr6	170150000	170550000	early
chr7	5250000	5500000	early
chr7	7450000	7750000	early
chr7	23150000	23700000	early
chr7	26000000	26400000	early
chr7	26950000	27350000	early
chr7	27600000	27950000	early
chr7	32700000	33000000	early
chr7	36050000	36600000	early
chr7	45600000	46050000	early
chr7	51200000	51450000	early
chr7	55150000	55400000	early
chr7	55700000	56250000	early
chr7	64950000	65350000	early
chr7	73850000	74150000	early
chr7	80150000	80400000	early
chr7	80650000	81000000	early
chr7	83850000	84250000	early
chr7	92300000	92750000	early
chr7	97900000	98550000	early
chr7	101150000	101450000	early
chr7	104800000	105050000	early
chr7	105250000	105750000	early
chr7	116100000	116650000	early
chr7	121150000	121450000	early
chr7	127500000	127750000	early
chr7	129700000	130300000	early
chr7	130650000	131350000	early
chr7	131450000	131750000	early
chr7	140150000	140600000	early
chr7	143150000	143500000	early
chr7	148700000	149400000	early
chr7	149650000	149950000	early
chr7	150250000	150550000	early
chr7	152400000	152650000	early
chr7	155700000	156050000	early
chr8	1600000	2150000	early
chr8	8700000	9250000	early
chr8	11650000	12050000	early
chr8	22200000	22500000	early
chr8	26350000	26600000	early
chr8	27400000	27800000	early
chr8	28200000	28700000	early
chr8	28950000	29400000	early
chr8	30500000	30900000	early
chr8	33300000	33700000	early
chr8	38750000	39200000	early
chr8	41400000	41950000	early
chr8	42050000	42450000	early
chr8	47750000	48200000	early
chr8	55750000	56200000	early
chr8	65500000	65750000	early
chr8	73250000	73500000	early
chr8	73700000	74100000	early
chr8	93550000	94150000	early
chr8	94450000	95300000	early
chr8	97500000	98250000	early
chr8	98750000	99050000	early
chr8	102650000	103000000	early
chr8	122850000	123350000	early
chr8	124300000	124800000	early
chr8	125300000	125650000	early
chr8	127600000	127900000	early
chr8	129700000	130200000	early
chr8	130350000	130600000	early
chr8	133100000	133500000	early
chr8	140300000	140650000	early
chr8	142350000	142900000	early
chr8	144100000	144350000	early
chr9	4600000	5000000	early
chr9	5750000	6150000	early
chr9	6300000	6950000	early
chr9	19000000	19300000	early
chr9	21600000	21900000	early
chr9	33050000	33600000	early
chr9	36050000	36600000	early
chr9	37550000	37800000	early
chr9	70300000	70600000	early
chr9	72200000	72500000	early
chr9	73000000	73350000	early
chr9	83650000	84100000	early
chr9	92000000	92250000	early
chr9	92900000	93250000	early
chr9	94000000	94350000	early
chr9	94700000	95050000	early
chr9	96100000	96600000	early
chr9	97950000	98400000	early
chr9	107050000	107400000	early
chr9	109050000	109450000	early
chr9	110050000	110400000	early
chr9	113050000	113800000	early
chr9	114000000	114800000	early
chr9	121400000	121650000	early
chr9	122000000	122450000	early
chr9	122700000	122950000	early
chr9	123200000	123550000	early
chr9	124550000	124800000	early
chr9	127800000	128150000	early
chr9	129200000	129550000	early
chr9	129650000	130000000	early
chr9	137300000	137850000	early
chr10	2950000	3300000	early
chr10	3600000	4000000	early
chr10	5750000	6400000	early
chr10	13100000	13500000	early
chr10	14900000	15300000	early
chr10	21150000	21700000	early
chr10	28150000	28800000	early
chr10	32000000	32300000	early
chr10	32850000	33250000	early
chr10	43150000	43600000	early
chr10	45650000	45950000	early
chr10	48400000	48750000	early
chr10	49850000	50200000	early
chr10	50550000	50800000	early
chr10	52200000	52500000	early
chr10	68650000	68900000	early
chr10	74950000	75600000	early
chr10	77750000	78150000	early
chr10	87550000	88000000	early
chr10	93200000	93700000	early
chr10	94150000	94500000	early
chr10	95150000	95750000	early
chr10	96550000	96850000	early
chr10	97650000	98000000	early
chr10	98200000	98550000	early
chr10	101450000	101850000	early
chr10	103150000	103900000	early
chr10	110250000	110750000	early
chr10	112200000	112450000	early
chr10	112750000	113000000	early
chr10	114200000	115000000	early
chr10	116650000	116900000	early
chr10	121850000	122400000	early
chr10	124300000	124750000	early
chr10	125600000	125900000	early
chr11	3550000	4050000	early
chr11	6150000	6750000	early
chr11	11900000	12400000	early
chr11	14150000	14700000	early
chr11	18150000	18850000	early
chr11	19050000	19350000	early
chr11	32750000	33350000	early
chr11	34950000	35250000	early
chr11	43800000	44100000	early
chr11	45700000	46000000	early
chr11	46150000	46450000	early
chr11	57200000	57750000	early
chr11	59400000	59900000	early
chr11	62300000	62650000	early
chr11	62850000	63100000	early
chr11	63400000	64000000	early
chr11	67450000	67700000	early
chr11	72450000	72800000	early
chr11	73050000	73350000	early
chr11	76050000	76450000	early
chr11	76550000	76900000	early
chr11	77850000	78350000	early
chr11	83000000	83250000	early
chr11	85550000	85900000	early
chr11	94700000	95400000	early
chr11	96200000	96450000	early
chr11	102150000	102400000	early
chr11	107500000	108050000	early
chr11	108400000	108750000	early
chr11	110200000	110500000	early
chr11	117000000	117550000	early
chr11	120150000	120400000	early
chr11	124650000	125000000	early
chr11	126000000	126600000	early
chr11	129750000	130150000	early
chr12	350000	700000	early
chr12	1400000	1750000	early
chr12	2900000	3500000	early
chr12	7800000	8350000	early
chr12	9200000	9600000	early
chr12	12650000	12900000	early
chr12	13450000	13750000	early
chr12	26700000	27000000	early
chr12	27400000	27950000	early
chr12	30650000	31450000	early
chr12	31550000	31800000	early
chr12	42150000	42400000	early
chr12	46300000	46600000	early
chr12	47800000	48100000	early
chr12	50300000	50550000	early
chr12	62550000	63000000	early
chr12	64450000	64700000	early
chr12	65350000	65700000	early
chr12	68500000	69000000	early
chr12	69250000	69750000	early
chr12	75400000	76000000	early
chr12	76500000	76800000	early
chr12	88800000	89100000	early
chr12	89250000	89650000	early
chr12	93250000	93750000	early
chr12	95750000	96250000	early
chr12	100000000	100450000	early
chr12	104900000	105400000	early
chr12	111200000	111950000	early
chr12	117750000	118100000	early
chr12	121950000	122200000	early
chr13	23850000	24700000	early
chr13	27150000	27600000	early
chr13	27850000	28200000	early
chr13	30250000	30600000	early
chr13	41750000	42100000	early
chr13	44050000	44500000	early
chr13	44800000	45200000	early
chr13	51700000	52000000	early
chr13	97050000	97500000	early
chr13	98450000	98850000	early
chr13	99300000	99750000	early
chr13	100400000	100750000	early
chr13	109000000	109450000	early
chr14	20150000	20700000	early
chr14	20900000	21400000	early
chr14	22450000	22950000	early
chr14	31100000	31350000	early
chr14	34350000	34950000	early
chr14	35250000	35550000	early
chr14	35700000	35950000	early
chr14	38900000	39400000	early
chr14	49800000	50150000	early
chr14	52500000	53050000	early
chr14	53800000	54050000	early
chr14	58000000	58350000	early
chr14	61000000	61900000	early
chr14	64600000	65000000	early
chr14	67350000	67850000	early
chr14	70550000	70950000	early
chr14	73800000	74200000	early
chr14	74400000	74900000	early
chr14	76700000	77350000	early
chr14	91050000	91600000	early
chr14	91800000	92250000	early
chr14	92400000	92850000	early
chr14	93050000	93300000	early
chr14	93800000	94200000	early
chr14	95300000	95700000	early
chr14	99550000	99850000	early
chr14	101800000	102050000	early
chr15	31150000	31550000	early
chr15	34900000	35150000	early
chr15	43550000	43900000	early
chr15	45000000	45300000	early
chr15	50100000	50650000	early
chr15	51850000	52250000	early
chr15	55050000	55550000	early
chr15	60200000	60650000	early
chr15	63750000	64150000	early
chr15	72000000	72450000	early
chr15	76850000	77150000	early
chr15	78550000	79150000	early
chr15	79900000	80300000	early
chr15	80700000	81150000	early
chr15	92700000	93200000	early
chr15	96050000	96550000	early
chr15	98900000	99200000	early
chr15	101000000	101450000	early
chr16	-50000	350000	early
chr16	3050000	3300000	early
chr16	4050000	4300000	early
chr16	8500000	9300000	early
chr16	14200000	14500000	early
chr16	18850000	19300000	early
chr16	24850000	25350000	early
chr16	27050000	27500000	early
chr16	33850000	34100000	early
chr16	46450000	47150000	early
chr16	58350000	58850000	early
chr16	68900000	69150000	early
chr16	69400000	69650000	early
chr16	70500000	70900000	early
chr16	71500000	72100000	early
chr16	74650000	74900000	early
chr16	75050000	75800000	early
chr16	86250000	86700000	early
chr17	300000	650000	early
chr17	6300000	6750000	early
chr17	7000000	7250000	early
chr17	16150000	16650000	early
chr17	17850000	18450000	early
chr17	27150000	27750000	early
chr17	28150000	28650000	early
chr17	28900000	29150000	early
chr17	31300000	31650000	early
chr17	31850000	32700000	early
chr17	35650000	36050000	early
chr17	41350000	41750000	early
chr17	46750000	47050000	early
chr17	50200000	50600000	early
chr17	50700000	51000000	early
chr17	56650000	57250000	early
chr17	59200000	59450000	early
chr17	59900000	60250000	early
chr17	61200000	61600000	early
chr17	62350000	62850000	early
chr17	65000000	65300000	early
chr17	68000000	68300000	early
chr17	73050000	73450000	early
chr17	74650000	75050000	early
chr18	3350000	3850000	early
chr18	11750000	12100000	early
chr18	12200000	12500000	early
chr18	21450000	21800000	early
chr18	45700000	46450000	early
chr18	47900000	48200000	early
chr18	48800000	49150000	early
chr18	57350000	57850000	early
chr18	59750000	60050000	early
chr18	62200000	62550000	early
chr18	76800000	77300000	early
chr19	4900000	5150000	early
chr19	8950000	9200000	early
chr19	9900000	10200000	early
chr19	10650000	10900000	early
chr19	15000000	15600000	early
chr19	29550000	30000000	early
chr19	32950000	33400000	early
chr19	40450000	40750000	early
chr19	41050000	41400000	early
chr19	48050000	48300000	early
chr19	49150000	49450000	early
chr19	56000000	56300000	early
chr20	150000	650000	early
chr20	1150000	1550000	early
chr20	1750000	2000000	early
chr20	2950000	3200000	early
chr20	3550000	3800000	early
chr20	4900000	5150000	early
chr20	17550000	18150000	early
chr20	18350000	18800000	early
chr20	25100000	25700000	early
chr20	32550000	33000000	early
chr20	40800000	41500000	early
chr20	43350000	43850000	early
chr20	44550000	44900000	early
chr20	45200000	45550000	early
chr20	45900000	46200000	early
chr20	47300000	47550000	early
chr20	49050000	49450000	early
chr20	51300000	51700000	early
chr20	56250000	56750000	early
chr20	57250000	57550000	early
chr20	58850000	59250000	early
chr21	31400000	31850000	early
chr21	32200000	32700000	early
chr21	33200000	33650000	early
chr21	35950000	36400000	early
chr21	36900000	37150000	early
chr21	39200000	39500000	early
chr21	41550000	42200000	early
chr21	45200000	45450000	early
chr21	46000000	46300000	early
chr22	17050000	17300000	early
chr22	18900000	19250000	early
chr22	24350000	24650000	early
chr22	26500000	26750000	early
chr22	27650000	28100000	early
chr22	35100000	35700000	early
chr22	36900000	37250000	early
chr22	39900000	40250000	early
chr22	43750000	44250000	early
chr22	47150000	47500000	early
chr1	62100000	62600000	earlymid
chr1	70350000	70600000	earlymid
chr1	86600000	87050000	earlymid
chr1	88500000	89150000	earlymid
chr1	89650000	90100000	earlymid
chr1	91300000	91700000	earlymid
chr1	108400000	109000000	earlymid
chr1	110300000	110700000	earlymid
chr1	111400000	111950000	earlymid
chr1	144300000	144650000	earlymid
chr1	147950000	148300000	earlymid
chr1	156950000	157350000	earlymid
chr1	164500000	164900000	earlymid
chr1	169700000	170100000	earlymid
chr1	171300000	171950000	earlymid
chr1	172400000	172850000	earlymid
chr1	174850000	175300000	earlymid
chr1	181250000	181550000	earlymid
chr1	182400000	182900000	earlymid
chr1	184900000	185150000	earlymid
chr1	186200000	186500000	earlymid
chr1	209700000	210000000	earlymid
chr1	214450000	214750000	earlymid
chr1	219800000	220050000	earlymid
chr1	220600000	220850000	earlymid
chr1	222500000	222950000	earlymid
chr1	229700000	229950000	earlymid
chr1	233200000	233450000	earlymid
chr1	241750000	242100000	earlymid
chr2	550000	850000	earlymid
chr2	2950000	3400000	earlymid
chr2	3700000	4050000	earlymid
chr2	11750000	12050000	earlymid
chr2	17350000	17600000	earlymid
chr2	20750000	21150000	earlymid
chr2	23100000	23450000	earlymid
chr2	30000000	30500000	earlymid
chr2	32500000	33050000	earlymid
chr2	43900000	44250000	earlymid
chr2	45400000	45850000	earlymid
chr2	74750000	75050000	earlymid
chr2	91600000	91900000	earlymid
chr2	99350000	99600000	earlymid
chr2	117900000	118400000	earlymid
chr2	148550000	149350000	earlymid
chr2	149500000	149750000	earlymid
chr2	152650000	153000000	earlymid
chr2	156150000	156700000	earlymid
chr2	158800000	159050000	earlymid
chr2	160100000	160400000	earlymid
chr2	161000000	161450000	earlymid
chr2	161900000	162450000	earlymid
chr2	175950000	176400000	earlymid
chr2	177400000	177700000	earlymid
chr2	179750000	180050000	earlymid
chr2	182900000	183200000	earlymid
chr2	186350000	186750000	earlymid
chr2	187300000	187650000	earlymid
chr2	189400000	189700000	earlymid
chr2	199300000	199650000	earlymid
chr2	222550000	223000000	earlymid
chr3	17650000	17950000	earlymid
chr3	19750000	20300000	earlymid
chr3	25450000	25900000	earlymid
chr3	27350000	27650000	earlymid
chr3	43550000	43850000	earlymid
chr3	53250000	53650000	earlymid
chr3	69000000	69300000	earlymid
chr3	87150000	87400000	earlymid
chr3	87900000	88300000	earlymid
chr3	105500000	106000000	earlymid
chr3	107350000	107600000	earlymid
chr3	115600000	115950000	earlymid
chr3	152100000	152350000	earlymid
chr3	152900000	153300000	earlymid
chr3	158350000	158700000	earlymid
chr3	161100000	161550000	earlymid
chr3	172400000	172850000	earlymid
chr3	177000000	177500000	earlymid
chr3	187900000	188250000	earlymid
chr3	189850000	190200000	earlymid
chr3	191000000	191450000	earlymid
chr4	8600000	9050000	earlymid
chr4	13350000	13700000	earlymid
chr4	15600000	16350000	earlymid
chr4	24300000	24650000	earlymid
chr4	25800000	26050000	earlymid
chr4	40600000	40850000	earlymid
chr4	41100000	41400000	earlymid
chr4	52450000	52950000	earlymid
chr4	53250000	53650000	earlymid
chr4	53850000	54250000	earlymid
chr4	67450000	67700000	earlymid
chr4	84400000	84650000	earlymid
chr4	87150000	87550000	earlymid
chr4	87850000	88750000	earlymid
chr4	94200000	94850000	earlymid
chr4	98550000	99150000	earlymid
chr4	99750000	100050000	earlymid
chr4	113650000	113950000	earlymid
chr4	118650000	119000000	earlymid
chr4	121550000	121900000	earlymid
chr4	122600000	122900000	earlymid
chr4	145500000	145800000	earlymid
chr4	147450000	147850000	earlymid
chr4	149900000	150200000	earlymid
chr4	154450000	154750000	earlymid
chr4	157850000	158300000	earlymid
chr4	158950000	159200000	earlymid
chr4	173250000	173500000	earlymid
chr4	176200000	176550000	earlymid
chr4	177300000	177650000	earlymid
chr4	187950000	188250000	earlymid
chr5	5200000	5600000	earlymid
chr5	6550000	7000000	earlymid
chr5	13850000	14250000	earlymid
chr5	14450000	14750000	earlymid
chr5	16400000	16700000	earlymid
chr5	16850000	17100000	earlymid
chr5	34550000	35050000	earlymid
chr5	37450000	37950000	earlymid
chr5	38300000	38850000	earlymid
chr5	38950000	39250000	earlymid
chr5	40450000	41000000	earlymid
chr5	52700000	53200000	earlymid
chr5	61050000	61550000	earlymid
chr5	62150000	62400000	earlymid
chr5	68200000	68450000	earlymid
chr5	68800000	69100000	earlymid
chr5	74500000	74750000	earlymid
chr5	75150000	75400000	earlymid
chr5	87100000	87550000	earlymid
chr5	90200000	90750000	earlymid
chr5	91150000	91650000	earlymid
chr5	96500000	97050000	earlymid
chr5	98650000	99150000	earlymid
chr5	108650000	108950000	earlymid
chr5	109300000	109600000	earlymid
chr5	118900000	119250000	earlymid
chr5	123350000	123600000	earlymid
chr5	124500000	124900000	earlymid
chr5	127750000	128000000	earlymid
chr5	131000000	131350000	earlymid
chr5	132000000	132300000	earlymid
chr5	140400000	140800000	earlymid
chr5	141400000	141850000	earlymid
chr5	142000000	142250000	earlymid
chr5	159100000	159400000	earlymid
chr5	174350000	174850000	earlymid
chr5	175350000	175650000	earlymid
chr6	1200000	1750000	earlymid
chr6	10900000	11350000	earlymid
chr6	12150000	12450000	earlymid
chr6	15050000	15350000	earlymid
chr6	16000000	16250000	earlymid
chr6	21150000	21950000	earlymid
chr6	24200000	24900000	earlymid
chr6	25100000	25350000	earlymid
chr6	27400000	27800000	earlymid
chr6	28600000	29100000	earlymid
chr6	37700000	38100000	earlymid
chr6	38400000	38850000	earlymid
chr6	39100000	39450000	earlymid
chr6	44300000	44700000	earlymid
chr6	45250000	45750000	earlymid
chr6	46950000	47250000	earlymid
chr6	49350000	49700000	earlymid
chr6	56800000	57400000	earlymid
chr6	63350000	63950000	earlymid
chr6	70300000	70800000	earlymid
chr6	74900000	75900000	earlymid
chr6	78750000	79200000	earlymid
chr6	79400000	79750000	earlymid
chr6	79950000	80500000	earlymid
chr6	82750000	83000000	earlymid
chr6	87100000	87900000	earlymid
chr6	89700000	90650000	earlymid
chr6	99150000	99500000	earlymid
chr6	105000000	105550000	earlymid
chr6	113750000	114200000	earlymid
chr6	116350000	116850000	earlymid
chr6	117300000	117550000	earlymid
chr6	118950000	119300000	earlymid
chr6	121250000	121550000	earlymid
chr6	124800000	125200000	earlymid
chr6	125650000	126150000	earlymid
chr6	127150000	127700000	earlymid
chr6	128300000	128750000	earlymid
chr6	129150000	129450000	earlymid
chr6	130950000	131250000	earlymid
chr6	132600000	132950000	earlymid
chr6	133800000	134250000	earlymid
chr6	134750000	135400000	earlymid
chr6	136050000	136500000	earlymid
chr6	142050000	142400000	earlymid
chr6	148500000	148750000	earlymid
chr6	152850000	153100000	earlymid
chr6	161200000	161550000	earlymid
chr6	167750000	168050000	earlymid
chr6	169600000	169900000	earlymid
chr7	4850000	5250000	earlymid
chr7	17800000	18100000	earlymid
chr7	24900000	25300000	earlymid
chr7	28100000	28450000	earlymid
chr7	29450000	29850000	earlymid
chr7	34750000	35200000	earlymid
chr7	38150000	38500000	earlymid
chr7	39450000	40050000	earlymid
chr7	50350000	50650000	earlymid
chr7	54700000	55050000	earlymid
chr7	77850000	78150000	earlymid
chr7	87000000	87250000	earlymid
chr7	87700000	88050000	earlymid
chr7	90100000	90700000	earlymid
chr7	95100000	95750000	earlymid
chr7	107600000	107950000	earlymid
chr7	112250000	112600000	earlymid
chr7	133000000	133400000	earlymid
chr7	141550000	141850000	earlymid
chr7	142300000	142700000	earlymid
chr8	6650000	7050000	earlymid
chr8	10450000	10850000	earlymid
chr8	18950000	19300000	earlymid
chr8	20050000	20450000	earlymid
chr8	24950000	25300000	earlymid
chr8	25450000	25700000	earlymid
chr8	25950000	26250000	earlymid
chr8	52600000	52900000	earlymid
chr8	58350000	58950000	earlymid
chr8	60500000	60800000	earlymid
chr8	61550000	62050000	earlymid
chr8	62950000	63300000	earlymid
chr8	70300000	70700000	earlymid
chr8	89750000	90150000	earlymid
chr8	90900000	91200000	earlymid
chr8	109250000	109550000	earlymid
chr8	116650000	117000000	earlymid
chr8	119600000	120150000	earlymid
chr8	131750000	132050000	earlymid
chr8	134700000	134950000	earlymid
chr9	-50000	200000	earlymid
chr9	15350000	15650000	earlymid
chr9	20500000	20750000	earlymid
chr9	21250000	21600000	earlymid
chr9	43050000	43350000	earlymid
chr9	74900000	75200000	earlymid
chr9	76250000	76600000	earlymid
chr9	77350000	77800000	earlymid
chr9	78050000	78550000	earlymid
chr9	88250000	88700000	earlymid
chr9	89400000	89650000	earlymid
chr9	99050000	99350000	earlymid
chr9	100250000	100800000	earlymid
chr9	101350000	101700000	earlymid
chr9	105300000	105800000	earlymid
chr10	4550000	4850000	earlymid
chr10	17500000	17750000	earlymid
chr10	24300000	25100000	earlymid
chr10	26550000	27050000	earlymid
chr10	30200000	30500000	earlymid
chr10	31650000	31900000	earlymid
chr10	58150000	58600000	earlymid
chr10	60600000	61000000	earlymid
chr10	63450000	63950000	earlymid
chr10	84250000	84500000	earlymid
chr10	90650000	91050000	earlymid
chr10	123000000	123250000	earlymid
chr10	125950000	126350000	earlymid
chr10	126750000	127000000	earlymid
chr10	129950000	130350000	earlymid
chr11	5400000	5850000	earlymid
chr11	6750000	7000000	earlymid
chr11	7850000	8450000	earlymid
chr11	12900000	13300000	earlymid
chr11	19550000	19800000	earlymid
chr11	31200000	31500000	earlymid
chr11	36200000	36650000	earlymid
chr11	78450000	78750000	earlymid
chr11	93500000	93750000	earlymid
chr11	102350000	102750000	earlymid
chr11	102900000	103250000	earlymid
chr11	113700000	113950000	earlymid
chr11	114300000	114600000	earlymid
chr11	121850000	122150000	earlymid
chr11	128750000	129100000	earlymid
chr12	8300000	8550000	earlymid
chr12	11450000	11700000	earlymid
chr12	11850000	12250000	earlymid
chr12	14600000	15100000	earlymid
chr12	15450000	15900000	earlymid
chr12	19250000	19550000	earlymid
chr12	22400000	22800000	earlymid
chr12	25050000	25500000	earlymid
chr12	26000000	26250000	earlymid
chr12	43650000	43950000	earlymid
chr12	46050000	46300000	earlymid
chr12	71650000	71950000	earlymid
chr12	77800000	78050000	earlymid
chr12	79600000	79850000	earlymid
chr12	88550000	88850000	earlymid
chr12	101750000	102100000	earlymid
chr12	106150000	106450000	earlymid
chr12	113450000	113800000	earlymid
chr12	114450000	114750000	earlymid
chr12	118350000	118650000	earlymid
chr12	125250000	125500000	earlymid
chr12	130700000	131000000	earlymid
chr12	131450000	131800000	earlymid
chr12	132650000	133000000	earlymid
chr13	25150000	25500000	earlymid
chr13	26100000	26400000	earlymid
chr13	28550000	28800000	earlymid
chr13	29750000	30150000	earlymid
chr13	36750000	37100000	earlymid
chr13	48050000	48450000	earlymid
chr13	72800000	73350000	earlymid
chr13	75300000	75600000	earlymid
chr13	76850000	77300000	earlymid
chr13	79300000	79600000	earlymid
chr13	95200000	95450000	earlymid
chr13	97850000	98250000	earlymid
chr13	102500000	103050000	earlymid
chr13	110200000	110500000	earlymid
chr14	36450000	36750000	earlymid
chr14	37000000	37300000	earlymid
chr14	57100000	57500000	earlymid
chr14	59000000	59350000	earlymid
chr14	59950000	60350000	earlymid
chr14	71650000	72100000	earlymid
chr14	80850000	81550000	earlymid
chr14	88650000	88900000	earlymid
chr14	90200000	90500000	earlymid
chr14	97000000	97350000	earlymid
chr15	29700000	30050000	earlymid
chr15	48700000	49150000	earlymid
chr15	60550000	60950000	earlymid
chr15	91000000	91300000	earlymid
chr15	100250000	100600000	earlymid
chr16	5100000	5500000	earlymid
chr16	9200000	9600000	earlymid
chr16	23750000	24050000	earlymid
chr16	24250000	24600000	earlymid
chr16	48300000	48700000	earlymid
chr16	53150000	53700000	earlymid
chr16	54050000	54500000	earlymid
chr16	54850000	55200000	earlymid
chr16	55350000	55600000	earlymid
chr16	55950000	56300000	earlymid
chr16	73000000	73300000	earlymid
chr16	83550000	83800000	earlymid
chr17	8600000	8950000	earlymid
chr17	9450000	10000000	earlymid
chr17	11800000	12150000	earlymid
chr17	26950000	27250000	earlymid
chr17	35400000	35750000	earlymid
chr17	55050000	55550000	earlymid
chr17	66050000	66400000	earlymid
chr17	66850000	67300000	earlymid
chr18	8950000	9200000	earlymid
chr18	12950000	13350000	earlymid
chr18	14050000	14550000	earlymid
chr18	35250000	35600000	earlymid
chr18	35850000	36450000	earlymid
chr18	50750000	51100000	earlymid
chr18	54100000	54400000	earlymid
chr18	63350000	63600000	earlymid
chr18	74450000	74700000	earlymid
chr18	74950000	75550000	earlymid
chr18	79450000	79850000	earlymid
chr19	11750000	12000000	earlymid
chr19	12200000	12500000	earlymid
chr19	37700000	38100000	earlymid
chr19	57050000	57600000	earlymid
chr19	58100000	58350000	earlymid
chr20	8950000	9500000	earlymid
chr20	10200000	10450000	earlymid
chr20	10600000	10950000	earlymid
chr20	13550000	13800000	earlymid
chr20	19850000	20150000	earlymid
chr20	21000000	21500000	earlymid
chr20	22250000	22500000	earlymid
chr21	8900000	9150000	earlymid
chr21	17350000	17650000	earlymid
chr21	25500000	25900000	earlymid
chr21	29050000	29350000	earlymid
chr21	33550000	34150000	earlymid
chr21	34600000	35000000	earlymid
chr22	16650000	16900000	earlymid
chr22	25450000	25900000	earlymid
chr1	50200000	50500000	late
chr1	56300000	56650000	late
chr1	58950000	59300000	late
chr1	68550000	69000000	late
chr1	75950000	76350000	late
chr1	83600000	84100000	late
chr1	90050000	90400000	late
chr1	101150000	101400000	late
chr1	162850000	163550000	late
chr1	175700000	176000000	late
chr1	176150000	176400000	late
chr1	197250000	197550000	late
chr1	197700000	198200000	late
chr1	214650000	215000000	late
chr1	217250000	217600000	late
chr2	15050000	15500000	late
chr2	17200000	17450000	late
chr2	53100000	53600000	late
chr2	89550000	89900000	late
chr2	108150000	108400000	late
chr2	138550000	139000000	late
chr2	144200000	144650000	late
chr2	147600000	147950000	late
chr2	150300000	150600000	late
chr2	151000000	151300000	late
chr2	164750000	165150000	late
chr2	216750000	217000000	late
chr2	217350000	217700000	late
chr2	236400000	237050000	late
chr3	59650000	60000000	late
chr3	61150000	61750000	late
chr3	62250000	62550000	late
chr3	91250000	91500000	late
chr3	94050000	94350000	late
chr3	103900000	104200000	late
chr3	130050000	130450000	late
chr3	131450000	131700000	late
chr3	132100000	132450000	late
chr3	145900000	146600000	late
chr3	178750000	179050000	late
chr3	181550000	181950000	late
chr3	192800000	193100000	late
chr3	193400000	193650000	late
chr4	200000	500000	late
chr4	13150000	13450000	late
chr4	27000000	27250000	late
chr4	68200000	68500000	late
chr4	78850000	79250000	late
chr4	80050000	80300000	late
chr4	80950000	81350000	late
chr4	81800000	82200000	late
chr4	84900000	85250000	late
chr4	86350000	86600000	late
chr4	98400000	98650000	late
chr4	101400000	101850000	late
chr4	102100000	102400000	late
chr4	103150000	103600000	late
chr4	108150000	108500000	late
chr4	137900000	138200000	late
chr4	138600000	138900000	late
chr4	145250000	145600000	late
chr4	153650000	153950000	late
chr4	163100000	163450000	late
chr4	173400000	173800000	late
chr4	187000000	187350000	late
chr5	9800000	10050000	late
chr5	32600000	32900000	late
chr5	33250000	33650000	late
chr5	40900000	41300000	late
chr5	41600000	42050000	late
chr5	42500000	42900000	late
chr5	50300000	50750000	late
chr5	60350000	60650000	late
chr5	64950000	65250000	late
chr5	66200000	66500000	late
chr5	67050000	67350000	late
chr5	75700000	75950000	late
chr5	76100000	76400000	late
chr5	88450000	88750000	late
chr5	100550000	101050000	late
chr5	103300000	103650000	late
chr5	107650000	107900000	late
chr5	108450000	108700000	late
chr5	115650000	115950000	late
chr5	125950000	126350000	late
chr5	128850000	129250000	late
chr5	129600000	129950000	late
chr5	152000000	152250000	late
chr5	155050000	155400000	late
chr5	163500000	163850000	late
chr5	168000000	168300000	late
chr6	750000	1300000	late
chr6	5700000	6100000	late
chr6	6400000	6650000	late
chr6	9300000	9650000	late
chr6	10000000	10300000	late
chr6	13050000	13300000	late
chr6	54650000	54900000	late
chr6	57350000	57800000	late
chr6	58250000	58500000	late
chr6	70750000	71100000	late
chr6	73900000	74250000	late
chr6	83300000	83650000	late
chr6	87800000	88050000	late
chr6	88450000	88900000	late
chr6	100850000	101100000	late
chr6	122750000	123000000	late
chr6	145000000	145400000	late
chr7	10800000	11100000	late
chr7	20100000	20500000	late
chr7	20650000	20900000	late
chr7	32150000	32450000	late
chr7	33650000	34200000	late
chr7	46850000	47200000	late
chr7	82550000	82850000	late
chr7	91150000	91400000	late
chr7	91600000	91950000	late
chr7	94250000	94500000	late
chr7	94600000	94950000	late
chr7	103400000	103650000	late
chr7	104050000	104350000	late
chr7	104550000	104900000	late
chr7	110350000	110800000	late
chr7	112100000	112350000	late
chr7	113850000	114150000	late
chr7	117100000	117400000	late
chr7	123800000	124100000	late
chr7	124600000	125000000	late
chr7	135800000	136200000	late
chr7	144500000	144950000	late
chr7	157950000	158350000	late
chr8	75200000	75450000	late
chr8	85950000	86250000	late
chr8	90500000	91000000	late
chr8	95300000	95600000	late
chr8	96050000	96500000	late
chr8	116900000	117200000	late
chr8	118000000	118300000	late
chr8	122400000	122650000	late
chr8	125850000	126200000	late
chr8	127300000	127650000	late
chr8	128250000	128700000	late
chr9	2100000	2400000	late
chr9	3500000	3900000	late
chr9	6900000	7350000	late
chr9	14350000	14650000	late
chr9	15000000	15450000	late
chr9	26450000	26800000	late
chr9	27100000	27700000	late
chr9	76100000	76350000	late
chr9	116600000	116900000	late
chr10	6350000	6900000	late
chr10	7400000	7700000	late
chr10	7950000	8250000	late
chr10	15400000	16000000	late
chr10	52600000	52850000	late
chr10	58800000	59150000	late
chr10	61400000	61750000	late
chr10	65200000	65650000	late
chr10	75550000	76250000	late
chr10	80600000	80850000	late
chr10	99150000	99450000	late
chr10	111000000	111350000	late
chr10	111850000	112200000	late
chr10	117350000	117750000	late
chr10	118400000	118700000	late
chr10	119950000	120300000	late
chr10	120800000	121050000	late
chr10	121350000	121800000	late
chr10	127650000	127950000	late
chr11	4100000	4500000	late
chr11	28400000	28750000	late
chr11	105650000	106300000	late
chr12	14050000	14350000	late
chr12	19500000	19900000	late
chr12	37350000	37650000	late
chr12	42600000	43000000	late
chr12	43400000	43750000	late
chr12	44350000	44700000	late
chr12	58000000	58450000	late
chr12	58800000	59200000	late
chr12	63500000	63750000	late
chr12	66250000	66600000	late
chr12	68050000	68500000	late
chr12	82500000	82850000	late
chr12	83000000	83400000	late
chr12	102000000	102500000	late
chr12	130350000	130700000	late
chr13	36600000	36850000	late
chr13	40050000	40550000	late
chr13	46850000	47100000	late
chr13	47650000	48050000	late
chr13	59350000	59800000	late
chr13	72450000	72900000	late
chr13	73950000	74400000	late
chr13	79500000	79750000	late
chr13	95400000	95850000	late
chr13	96750000	97050000	late
chr13	108600000	109000000	late
chr14	24550000	25000000	late
chr14	30350000	30700000	late
chr14	37550000	37950000	late
chr14	38450000	38850000	late
chr14	55900000	56250000	late
chr14	88200000	88450000	late
chr15	20100000	20500000	late
chr15	25100000	25350000	late
chr15	25450000	25950000	late
chr15	52800000	53050000	late
chr15	81100000	81550000	late
chr15	81800000	82200000	late
chr16	31900000	32150000	late
chr16	32200000	32500000	late
chr16	80500000	81000000	late
chr17	12100000	12350000	late
chr17	14150000	14450000	late
chr17	15000000	15400000	late
chr17	32900000	33150000	late
chr17	68600000	69150000	late
chr17	69250000	69600000	late
chr18	69850000	70100000	late
chr18	70500000	70800000	late
chr19	19950000	20550000	late
chr19	51450000	51850000	late
chr19	52100000	52350000	late
chr20	6200000	6500000	late
chr20	7850000	8200000	late
chr20	11800000	12050000	late
chr20	16500000	16800000	late
chr20	30100000	30450000	late
chr20	31150000	31400000	late
chr21	28350000	28800000	late
chr21	41050000	41600000	late
chr22	11750000	12150000	late
chr1	96000000	96300000	late
chr1	96400000	96650000	late
chr1	196450000	196950000	late
chr1	239750000	240250000	late
chr1	240400000	240800000	late
chr2	1900000	2350000	late
chr2	2450000	3000000	late
chr2	15850000	16300000	late
chr2	16550000	16850000	late
chr2	88900000	89300000	late
chr2	143650000	143900000	late
chr2	153100000	153350000	late
chr2	197900000	198400000	late
chr2	212550000	212950000	late
chr3	3600000	4250000	late
chr3	24650000	25000000	late
chr3	67050000	67300000	late
chr3	118450000	118700000	late
chr3	175750000	176000000	late
chr4	131000000	131300000	late
chr4	131600000	131900000	late
chr4	136750000	137000000	late
chr4	137350000	137800000	late
chr4	188850000	189300000	late
chr4	189550000	189900000	late
chr5	45000000	45350000	late
chr5	45650000	45950000	late
chr5	58550000	59000000	late
chr5	91700000	91950000	late
chr5	168850000	169350000	late
chr5	169850000	170150000	late
chr6	163550000	164250000	late
chr7	61750000	62050000	late
chr8	40700000	41000000	late
chr8	45900000	46300000	late
chr8	46800000	47050000	late
chr8	56350000	56650000	late
chr8	57950000	58350000	late
chr8	88200000	88650000	late
chr8	104200000	104500000	late
chr9	16200000	16550000	late
chr9	16750000	17050000	late
chr10	18000000	18550000	late
chr10	25600000	26000000	late
chr10	26100000	26350000	late
chr10	35700000	36100000	late
chr10	37600000	37850000	late
chr10	38150000	38500000	late
chr10	38900000	39300000	late
chr11	30750000	31050000	late
chr11	48850000	49200000	late
chr11	123950000	124300000	late
chr12	34050000	34450000	late
chr13	42450000	42750000	late
chr13	43300000	43550000	late
chr13	86150000	86400000	late
chr14	28400000	28900000	late
chr14	33300000	33700000	late
chr15	93600000	93900000	late
chr15	94500000	94900000	late
chr18	14450000	14750000	late
chr18	15200000	15450000	late
chr18	56950000	57300000	late
chr18	69300000	69550000	late
chr20	28950000	29200000	late
