# Supplementary material for: Cohesin-mediated loop anchors confine the locations of human replication origins
Source: Nature. 2022 Jun 8;606(7915):812–9. doi: 10.1038/s41586-022-04803-0 (PMC9217744; doi:10.1038/s41586-022-04803-0)
Supplement: Supplementary file 3 — This zipped file contains Supplementary Tables 1–19 (see Supplementary Information for full descriptions). [file 41586_2022_4803_MOESM3_ESM.zip › Supplementary Table 17. IZs in WT HCT116 cells and HCT116 WAPL-mAID2 auxin-treated knock-down cells Group 4.xlsx]

## Sheet: layout
Supplementary Table 17. Initiation zones called in wild type human HCT116 cells and HCT116 WAPL-mAID2 auxin-treated knock-down cells (Group 4, read depth normalized with threshold, down sampled to lowest fraction read depth)
Group 4 Initiation zones for HCT116 wild type and HCT116 WAPL knock-down cells, downsampled in a trio (HCT116 wild type, auxin-treated HCT116 Rad21-mAID, and auxin-treated HCT116 WAPL-mAID2) to lowest fraction read depth and threshold applied. From 16 fraction Repli-seq analysis on HCT116 (Tier 2) and auxin-treated HCT116 WAPL-mAID2 cells.
hg38 build
Total IZs by cell line (1 cell line per sheet, 2 total)
2nd column - IZ start, 3rd column - IZ end, 4th column - IZ timing
	# of somatic IZs
Total WT	1160
Total WAPL KD	1884

## Sheet: Total WT
Total WT
chromosome	start	end	IZ
chr1	1800000	2000000	early
chr1	2150000	2300000	early
chr1	3450000	3850000	early
chr1	5300000	5500000	early
chr1	6050000	6350000	early
chr1	6350000	6600000	early
chr1	7100000	7400000	early
chr1	7950000	8350000	early
chr1	8800000	8950000	early
chr1	9050000	9300000	early
chr1	7850000	8400000	early
chr1	8750000	9000000	early
chr1	9800000	10000000	early
chr1	10900000	11300000	early
chr1	11650000	12150000	early
chr1	10950000	11100000	early
chr1	11650000	12050000	early
chr1	12450000	12600000	early
chr1	15250000	15500000	early
chr1	15650000	15900000	early
chr1	16000000	16300000	early
chr1	16500000	16800000	early
chr1	16850000	17050000	early
chr1	17450000	17600000	early
chr1	16500000	16800000	early
chr1	16800000	17150000	early
chr1	17350000	17650000	early
chr1	19150000	19400000	early
chr1	19500000	19800000	early
chr1	20500000	20800000	early
chr1	21050000	21450000	early
chr1	21850000	22150000	early
chr1	22700000	22900000	early
chr1	23300000	23650000	early
chr1	23950000	24200000	early
chr1	26400000	26650000	early
chr1	26800000	27050000	early
chr1	27300000	27600000	early
chr1	27700000	27950000	early
chr1	28200000	28450000	early
chr1	28550000	28750000	early
chr1	29000000	29200000	early
chr1	29500000	29700000	early
chr1	31100000	31350000	early
chr1	31550000	31800000	early
chr1	30700000	31000000	early
chr1	31050000	31300000	early
chr1	31600000	31800000	early
chr1	32100000	32400000	early
chr1	32650000	32800000	early
chr1	33200000	33500000	early
chr1	35700000	35950000	early
chr1	36050000	36300000	early
chr1	36850000	37100000	early
chr1	37400000	37650000	early
chr1	37750000	38100000	early
chr1	38900000	39200000	early
chr1	39450000	39700000	early
chr1	40150000	40350000	early
chr1	43800000	44050000	early
chr1	44650000	44850000	early
chr1	45400000	45650000	early
chr1	46200000	46450000	early
chr1	45250000	45800000	early
chr1	46100000	46650000	early
chr1	47200000	47450000	early
chr1	46350000	46700000	early
chr1	47150000	47500000	early
chr1	51400000	51650000	early
chr1	51850000	52200000	early
chr1	52500000	52800000	early
chr1	53100000	53450000	early
chr1	53700000	54250000	early
chr1	54400000	54650000	early
chr1	66250000	66400000	early
chr1	66800000	67000000	early
chr1	77700000	78150000	early
chr1	84200000	84500000	early
chr1	85150000	85400000	early
chr1	93600000	93900000	early
chr1	94200000	94350000	early
chr1	108200000	108400000	early
chr1	108950000	109350000	early
chr1	110000000	110200000	early
chr1	145800000	146100000	early
chr1	150400000	150600000	early
chr1	150950000	151200000	early
chr1	151850000	152050000	early
chr1	153500000	153750000	early
chr1	154950000	155300000	early
chr1	155550000	155750000	early
chr1	155900000	156200000	early
chr1	156250000	156500000	early
chr1	156550000	156800000	early
chr1	160050000	160450000	early
chr1	160900000	161150000	early
chr1	160150000	160400000	early
chr1	160950000	161450000	early
chr1	161900000	162150000	early
chr1	172850000	173100000	early
chr1	173750000	174150000	early
chr1	179150000	179350000	early
chr1	180050000	180300000	early
chr1	180900000	181200000	early
chr1	200550000	200800000	early
chr1	201350000	201600000	early
chr1	201800000	202200000	early
chr1	201400000	201600000	early
chr1	201900000	202150000	early
chr1	202750000	203050000	early
chr1	203550000	203900000	early
chr1	204300000	204600000	early
chr1	205050000	205400000	early
chr1	205500000	205800000	early
chr1	206900000	207150000	early
chr1	211450000	211800000	early
chr1	212300000	212550000	early
chr1	224100000	224350000	early
chr1	225350000	225600000	early
chr1	226000000	226350000	early
chr1	226700000	227000000	early
chr1	227250000	227500000	early
chr1	227850000	228350000	early
chr1	234700000	234850000	early
chr1	235200000	235550000	early
chr2	9450000	9700000	early
chr2	10150000	10400000	early
chr2	10300000	10650000	early
chr2	11300000	11600000	early
chr2	12350000	12600000	early
chr2	20000000	20450000	early
chr2	23300000	23500000	early
chr2	23850000	24200000	early
chr2	24850000	25100000	early
chr2	25200000	25450000	early
chr2	25850000	26200000	early
chr2	27150000	27400000	early
chr2	27600000	27900000	early
chr2	31900000	32500000	early
chr2	33200000	33500000	early
chr2	38400000	39000000	early
chr2	42300000	42550000	early
chr2	43000000	43350000	early
chr2	46750000	47000000	early
chr2	47300000	47450000	early
chr2	55000000	55350000	early
chr2	60750000	61200000	early
chr2	61550000	61950000	early
chr2	63050000	63250000	early
chr2	64550000	64950000	early
chr2	65100000	65350000	early
chr2	69650000	69850000	early
chr2	70000000	70250000	early
chr2	72100000	72300000	early
chr2	73000000	73400000	early
chr2	73750000	74000000	early
chr2	74400000	74600000	early
chr2	84800000	85100000	early
chr2	85250000	85750000	early
chr2	84850000	85050000	early
chr2	85300000	85650000	early
chr2	96050000	96400000	early
chr2	96550000	96850000	early
chr2	97550000	97750000	early
chr2	111800000	112100000	early
chr2	112500000	112800000	early
chr2	113150000	113450000	early
chr2	127150000	127550000	early
chr2	127750000	128000000	early
chr2	168700000	168900000	early
chr2	169450000	169850000	early
chr2	171400000	171650000	early
chr2	171850000	172150000	early
chr2	172550000	172800000	early
chr2	172950000	173150000	early
chr2	173750000	174150000	early
chr2	176450000	176650000	early
chr2	177100000	177350000	early
chr2	181000000	181250000	early
chr2	181700000	182000000	early
chr2	182700000	182950000	early
chr2	196850000	197100000	early
chr2	197350000	197650000	early
chr2	200150000	200400000	early
chr2	201000000	201300000	early
chr2	202200000	202500000	early
chr2	203150000	203400000	early
chr2	218200000	218550000	early
chr2	219350000	219700000	early
chr2	219400000	219650000	early
chr2	223500000	224000000	early
chr2	224350000	224700000	early
chr2	225950000	226350000	early
chr2	226500000	226900000	early
chr2	231100000	231350000	early
chr2	231600000	231800000	early
chr2	232500000	232750000	early
chr2	231700000	231950000	early
chr2	232350000	232750000	early
chr2	233200000	233450000	early
chr2	238000000	238450000	early
chr2	241000000	241300000	early
chr2	241400000	241650000	early
chr3	200000	450000	early
chr2	241200000	241450000	early
chr2	241550000	241800000	early
chr3	9700000	10000000	early
chr3	10100000	10250000	early
chr3	12150000	12600000	early
chr3	13250000	13550000	early
chr3	14200000	14500000	early
chr3	15250000	15750000	early
chr3	16150000	16400000	early
chr3	32100000	32350000	early
chr3	32900000	33250000	early
chr3	33650000	33850000	early
chr3	37100000	37300000	early
chr3	37800000	38400000	early
chr3	39050000	39350000	early
chr3	41850000	42100000	early
chr3	42600000	42900000	early
chr3	43550000	43800000	early
chr3	44300000	44550000	early
chr3	44850000	45300000	early
chr3	45500000	46000000	early
chr3	47200000	47400000	early
chr3	47700000	47850000	early
chr3	48050000	48200000	early
chr3	48450000	48700000	early
chr3	49050000	49300000	early
chr3	49300000	49550000	early
chr3	49750000	50000000	early
chr3	50100000	50350000	early
chr3	50450000	50700000	early
chr3	51350000	51650000	early
chr3	51900000	52150000	early
chr3	52350000	52550000	early
chr3	53050000	53350000	early
chr3	53700000	53950000	early
chr3	56900000	57250000	early
chr3	57850000	58100000	early
chr3	98350000	98650000	early
chr3	98900000	99050000	early
chr3	101500000	101850000	early
chr3	111700000	112050000	early
chr3	112600000	112850000	early
chr3	113000000	113300000	early
chr3	113550000	113950000	early
chr3	114550000	115050000	early
chr3	124850000	125200000	early
chr3	125300000	125550000	early
chr3	128550000	128800000	early
chr3	129150000	129350000	early
chr3	129450000	129650000	early
chr3	138750000	139000000	early
chr3	139150000	139550000	early
chr3	140050000	140250000	early
chr3	184100000	184450000	early
chr3	185250000	185650000	early
chr3	185750000	186000000	early
chr3	195750000	196050000	early
chr3	196150000	196600000	early
chr3	195750000	196000000	early
chr3	196250000	196500000	early
chr3	196850000	197100000	early
chr3	196800000	197100000	early
chr3	197250000	197450000	early
chr3	197500000	197800000	early
chr4	850000	1100000	early
chr4	1600000	1900000	early
chr4	850000	1050000	early
chr4	1650000	1850000	early
chr4	2350000	2600000	early
chr4	2650000	2850000	early
chr4	6500000	6950000	early
chr4	7850000	8300000	early
chr4	11500000	11700000	early
chr4	30700000	30900000	early
chr4	39400000	39900000	early
chr4	40550000	40800000	early
chr4	74500000	74750000	early
chr4	82200000	82600000	early
chr4	82950000	83250000	early
chr4	83950000	84200000	early
chr4	150900000	151200000	early
chr4	153250000	153550000	early
chr4	154100000	154350000	early
chr4	168500000	168700000	early
chr4	168900000	169100000	early
chr4	169200000	169450000	early
chr4	186000000	186350000	early
chr4	186750000	186950000	early
chr5	9500000	9750000	early
chr5	10200000	10500000	early
chr5	64950000	65150000	early
chr5	65700000	66000000	early
chr5	68200000	68400000	early
chr5	78200000	78400000	early
chr5	79050000	79400000	early
chr5	131700000	131950000	early
chr5	132200000	132550000	early
chr5	134150000	134400000	early
chr5	134450000	134850000	early
chr5	135100000	135350000	early
chr5	138300000	138650000	early
chr5	139200000	139550000	early
chr5	139250000	139500000	early
chr5	139550000	139750000	early
chr5	140200000	140500000	early
chr5	142100000	142350000	early
chr5	143150000	143400000	early
chr5	146050000	146350000	early
chr5	149350000	149650000	early
chr5	149900000	150100000	early
chr5	149900000	150150000	early
chr5	150350000	150700000	early
chr5	151000000	151250000	early
chr5	154550000	155000000	early
chr5	171250000	171550000	early
chr5	171950000	172350000	early
chr5	172650000	172900000	early
chr5	172950000	173200000	early
chr5	171950000	172450000	early
chr5	172900000	173350000	early
chr5	175700000	175950000	early
chr5	176300000	176650000	early
chr5	176400000	176600000	early
chr5	177000000	177250000	early
chr5	177350000	177700000	early
chr5	178000000	178200000	early
chr5	177100000	177350000	early
chr5	177500000	177750000	early
chr5	179550000	179950000	early
chr6	2050000	2250000	early
chr6	2700000	3100000	early
chr6	34150000	34400000	early
chr6	35250000	35600000	early
chr6	36500000	36750000	early
chr6	41400000	41600000	early
chr6	42000000	42200000	early
chr6	42850000	43200000	early
chr6	43400000	43800000	early
chr6	43550000	43850000	early
chr6	44000000	44400000	early
chr6	44750000	45000000	early
chr6	73400000	73800000	early
chr6	74350000	74600000	early
chr6	108150000	108400000	early
chr6	108650000	109050000	early
chr6	109250000	109500000	early
chr6	110750000	111150000	early
chr6	111500000	111700000	early
chr6	149400000	149700000	early
chr6	149750000	150100000	early
chr6	151000000	151300000	early
chr6	157200000	157450000	early
chr6	158050000	158300000	early
chr6	158500000	159000000	early
chr6	158050000	158250000	early
chr6	158600000	158950000	early
chr7	750000	1200000	early
chr7	1400000	1650000	early
chr7	750000	1100000	early
chr7	1450000	1600000	early
chr7	2300000	2700000	early
chr7	5450000	5650000	early
chr7	5950000	6150000	early
chr7	6250000	6550000	early
chr7	23350000	23600000	early
chr7	27050000	27250000	early
chr7	27650000	27850000	early
chr7	32750000	33150000	early
chr7	43950000	44200000	early
chr7	44500000	44850000	early
chr7	45650000	45950000	early
chr7	65200000	65400000	early
chr7	65950000	66250000	early
chr7	66450000	66700000	early
chr7	66750000	67000000	early
chr7	72800000	73000000	early
chr7	72850000	73000000	early
chr7	73450000	73850000	early
chr7	74100000	74450000	early
chr7	74600000	74800000	early
chr7	75350000	75500000	early
chr7	75800000	76050000	early
chr7	76750000	76950000	early
chr7	77100000	77450000	early
chr7	76050000	76300000	early
chr7	77400000	77600000	early
chr7	98200000	98450000	early
chr7	99100000	99450000	early
chr7	100000000	100300000	early
chr7	100050000	100300000	early
chr7	100350000	100800000	early
chr7	101050000	101200000	early
chr7	101600000	101850000	early
chr7	102350000	102550000	early
chr7	102650000	102850000	early
chr7	102850000	103100000	early
chr7	102250000	102550000	early
chr7	104900000	105100000	early
chr7	105350000	105650000	early
chr7	105850000	106200000	early
chr7	116300000	116600000	early
chr7	127400000	127750000	early
chr7	128300000	128600000	early
chr7	128700000	129000000	early
chr7	129350000	129600000	early
chr7	129850000	130100000	early
chr7	130750000	131150000	early
chr7	138900000	139200000	early
chr7	140250000	140600000	early
chr7	144200000	144350000	early
chr7	148900000	149300000	early
chr7	149700000	149950000	early
chr7	150250000	150500000	early
chr7	150900000	151250000	early
chr7	156850000	157050000	early
chr7	157200000	157400000	early
chr7	157950000	158200000	early
chr8	17600000	17950000	early
chr8	18400000	18650000	early
chr8	22000000	22250000	early
chr8	22400000	22650000	early
chr8	22950000	23350000	early
chr8	27400000	27850000	early
chr8	28400000	28750000	early
chr8	27550000	27800000	early
chr8	28300000	28750000	early
chr8	28950000	29200000	early
chr8	30050000	30250000	early
chr8	30550000	30850000	early
chr8	38000000	38450000	early
chr8	38800000	39150000	early
chr8	39300000	39500000	early
chr8	66450000	66750000	early
chr8	93700000	94000000	early
chr8	94450000	94650000	early
chr8	97600000	98100000	early
chr8	98850000	99050000	early
chr8	102600000	103000000	early
chr8	103250000	103600000	early
chr8	123150000	123400000	early
chr8	125300000	125550000	early
chr8	129750000	130150000	early
chr8	130350000	130550000	early
chr8	139650000	139850000	early
chr8	140400000	140700000	early
chr8	140950000	141200000	early
chr8	143950000	144200000	early
chr8	144300000	144500000	early
chr9	21550000	21850000	early
chr9	32450000	32700000	early
chr9	33100000	33550000	early
chr9	34000000	34300000	early
chr9	34500000	34750000	early
chr9	34950000	35200000	early
chr9	35000000	35200000	early
chr9	35600000	35750000	early
chr9	36050000	36400000	early
chr9	37350000	37650000	early
chr9	61500000	61800000	early
chr9	91950000	92250000	early
chr9	92550000	92900000	early
chr9	93000000	93300000	early
chr9	97350000	97700000	early
chr9	97900000	98300000	early
chr9	98650000	98950000	early
chr9	107100000	107400000	early
chr9	107950000	108200000	early
chr9	111900000	112200000	early
chr9	112600000	112800000	early
chr9	113250000	113500000	early
chr9	114200000	114450000	early
chr9	120500000	121050000	early
chr9	121100000	121350000	early
chr9	121400000	121650000	early
chr9	121700000	122000000	early
chr9	122050000	122400000	early
chr9	122750000	122950000	early
chr9	124050000	124300000	early
chr9	124400000	124600000	early
chr9	124750000	124900000	early
chr9	125150000	125450000	early
chr9	126850000	127050000	early
chr9	127650000	127900000	early
chr9	127950000	128200000	early
chr9	128250000	128550000	early
chr9	128850000	129200000	early
chr9	129350000	129700000	early
chr9	130450000	130800000	early
chr9	131200000	131550000	early
chr9	132250000	132550000	early
chr9	132950000	133200000	early
chr9	133300000	133550000	early
chr9	133950000	134250000	early
chr9	135400000	135550000	early
chr9	135950000	136450000	early
chr9	136550000	136800000	early
chr9	136950000	137300000	early
chr10	0	400000	early
chr10	750000	1200000	early
chr10	5650000	6000000	early
chr10	11750000	12000000	early
chr10	12700000	12950000	early
chr10	13100000	13400000	early
chr10	14950000	15400000	early
chr10	21250000	21650000	early
chr10	22350000	22600000	early
chr10	43300000	43500000	early
chr10	68400000	68700000	early
chr10	69050000	69300000	early
chr10	70100000	70350000	early
chr10	70350000	70650000	early
chr10	71200000	71450000	early
chr10	71750000	72000000	early
chr10	72200000	72350000	early
chr10	72550000	72800000	early
chr10	73150000	73450000	early
chr10	73550000	73800000	early
chr10	73800000	74000000	early
chr10	74650000	74900000	early
chr10	73950000	74200000	early
chr10	74650000	74900000	early
chr10	74950000	75200000	early
chr10	77650000	78050000	early
chr10	86650000	86850000	early
chr10	86900000	87200000	early
chr10	87500000	87850000	early
chr10	92250000	92550000	early
chr10	93300000	93600000	early
chr10	93850000	94100000	early
chr10	97500000	97750000	early
chr10	98100000	98500000	early
chr10	99600000	100000000	early
chr10	100250000	100550000	early
chr10	100850000	101150000	early
chr10	100300000	100450000	early
chr10	100900000	101100000	early
chr10	101600000	101850000	early
chr10	102000000	102250000	early
chr10	102350000	102500000	early
chr10	103200000	103550000	early
chr10	102300000	102550000	early
chr10	103150000	103550000	early
chr10	103800000	104050000	early
chr10	110150000	110700000	early
chr10	112300000	112500000	early
chr10	112800000	112950000	early
chr10	119000000	119300000	early
chr10	119400000	119800000	early
chr10	125650000	125900000	early
chr10	132300000	132550000	early
chr10	133200000	133400000	early
chr10	133200000	133450000	early
chr11	600000	900000	early
chr11	2300000	2550000	early
chr11	3750000	4050000	early
chr11	3600000	4000000	early
chr11	5450000	5700000	early
chr11	6300000	6750000	early
chr11	8550000	9000000	early
chr11	9200000	9700000	early
chr11	8650000	9000000	early
chr11	9250000	9650000	early
chr11	10550000	10900000	early
chr11	10700000	11000000	early
chr11	11950000	12200000	early
chr11	13150000	13350000	early
chr11	15800000	16050000	early
chr11	17100000	17350000	early
chr11	17650000	17900000	early
chr11	18200000	18600000	early
chr11	19100000	19300000	early
chr11	32000000	32250000	early
chr11	32750000	33150000	early
chr11	33950000	34200000	early
chr11	33650000	33850000	early
chr11	34100000	34450000	early
chr11	34950000	35300000	early
chr11	45050000	45300000	early
chr11	45800000	46000000	early
chr11	46550000	46900000	early
chr11	45800000	45950000	early
chr11	46600000	46800000	early
chr11	47150000	47500000	early
chr11	60800000	61000000	early
chr11	61500000	62000000	early
chr11	61550000	61850000	early
chr11	62550000	62900000	early
chr11	63750000	64050000	early
chr11	64200000	64400000	early
chr11	64700000	64950000	early
chr11	65250000	65600000	early
chr11	65800000	66050000	early
chr11	66250000	66450000	early
chr11	66900000	67150000	early
chr11	67300000	67500000	early
chr11	67950000	68200000	early
chr11	67300000	67600000	early
chr11	67900000	68250000	early
chr11	68700000	69050000	early
chr11	69550000	69750000	early
chr11	72050000	72350000	early
chr11	72600000	72900000	early
chr11	73150000	73450000	early
chr11	73600000	74050000	early
chr11	74600000	74850000	early
chr11	74600000	74850000	early
chr11	75350000	75550000	early
chr11	75450000	75800000	early
chr11	76150000	76500000	early
chr11	76650000	76900000	early
chr11	76950000	77250000	early
chr11	77450000	77800000	early
chr11	77950000	78250000	early
chr11	110200000	110450000	early
chr11	111800000	112250000	early
chr11	117000000	117400000	early
chr11	118400000	118700000	early
chr11	118850000	119250000	early
chr11	129150000	129350000	early
chr11	129800000	130300000	early
chr12	1450000	1800000	early
chr12	2750000	3150000	early
chr12	3650000	3900000	early
chr12	6300000	6650000	early
chr12	6650000	7000000	early
chr12	7500000	7700000	early
chr12	12750000	12900000	early
chr12	13400000	13650000	early
chr12	27400000	27850000	early
chr12	28500000	28750000	early
chr12	45800000	46050000	early
chr12	46300000	46500000	early
chr12	47150000	47400000	early
chr12	47700000	47850000	early
chr12	49200000	49400000	early
chr12	50000000	50450000	early
chr12	50650000	50900000	early
chr12	51000000	51300000	early
chr12	50950000	51400000	early
chr12	52000000	52300000	early
chr12	52850000	53100000	early
chr12	53150000	53500000	early
chr12	54150000	54450000	early
chr12	56550000	56750000	early
chr12	57050000	57250000	early
chr12	57350000	57600000	early
chr12	64000000	64350000	early
chr12	64450000	64900000	early
chr12	65250000	65800000	early
chr12	68600000	68900000	early
chr12	69300000	69700000	early
chr12	70350000	70550000	early
chr12	75750000	76050000	early
chr12	76300000	76500000	early
chr12	88900000	89050000	early
chr12	89300000	89550000	early
chr12	94850000	95100000	early
chr12	95200000	95450000	early
chr12	95800000	96150000	early
chr12	98450000	98700000	early
chr12	99350000	99600000	early
chr12	104150000	104550000	early
chr12	104900000	105150000	early
chr12	108550000	108850000	early
chr12	109350000	109650000	early
chr12	109800000	110050000	early
chr12	110200000	110450000	early
chr12	111500000	111900000	early
chr12	113050000	113450000	early
chr12	116350000	116700000	early
chr12	117850000	118150000	early
chr12	120000000	120350000	early
chr12	122350000	122500000	early
chr12	122700000	123000000	early
chr12	123250000	123500000	early
chr12	124800000	124950000	early
chr12	131150000	131400000	early
chr12	131750000	132100000	early
chr12	132450000	132700000	early
chr13	19050000	19300000	early
chr13	19700000	20000000	early
chr13	26100000	26350000	early
chr13	26950000	27350000	early
chr13	28000000	28250000	early
chr13	30300000	30650000	early
chr13	31000000	31250000	early
chr13	44200000	44450000	early
chr13	97850000	98150000	early
chr13	98500000	98800000	early
chr13	99050000	99300000	early
chr13	99300000	99700000	early
chr13	113250000	113550000	early
chr13	113250000	113550000	early
chr14	20250000	20550000	early
chr14	21000000	21600000	early
chr14	22850000	23100000	early
chr14	23400000	23600000	early
chr14	24050000	24300000	early
chr14	31000000	31200000	early
chr14	33850000	34000000	early
chr14	34450000	34750000	early
chr14	34850000	35100000	early
chr14	35250000	35450000	early
chr14	39100000	39300000	early
chr14	49800000	50150000	early
chr14	50500000	50750000	early
chr14	52550000	53050000	early
chr14	53400000	53700000	early
chr14	54400000	54650000	early
chr14	54950000	55250000	early
chr14	55350000	55550000	early
chr14	63500000	63850000	early
chr14	64250000	64500000	early
chr14	64600000	65000000	early
chr14	67500000	67850000	early
chr14	68700000	68950000	early
chr14	72350000	72600000	early
chr14	72900000	73300000	early
chr14	73650000	74100000	early
chr14	74450000	74750000	early
chr14	76850000	77200000	early
chr14	90250000	90550000	early
chr14	91100000	91350000	early
chr14	91900000	92250000	early
chr14	99500000	99800000	early
chr14	100250000	100700000	early
chr14	99550000	99750000	early
chr14	100150000	100450000	early
chr14	102000000	102200000	early
chr14	102450000	102600000	early
chr14	103500000	103650000	early
chr15	40150000	40450000	early
chr15	40700000	40950000	early
chr15	41450000	41600000	early
chr15	41800000	41950000	early
chr15	41750000	41950000	early
chr15	42250000	42600000	early
chr15	42800000	43050000	early
chr15	43400000	43850000	early
chr15	44100000	44500000	early
chr15	45050000	45250000	early
chr15	50200000	50600000	early
chr15	51900000	52250000	early
chr15	52400000	52700000	early
chr15	58700000	59100000	early
chr15	59300000	59600000	early
chr15	60200000	60550000	early
chr15	64300000	64550000	early
chr15	64750000	64950000	early
chr15	65050000	65350000	early
chr15	66500000	66750000	early
chr15	66900000	67200000	early
chr15	71700000	71950000	early
chr15	72100000	72300000	early
chr15	72550000	72750000	early
chr15	73500000	73750000	early
chr15	73900000	74050000	early
chr15	74350000	74550000	early
chr15	74750000	74950000	early
chr15	75550000	75750000	early
chr15	76100000	76450000	early
chr15	76900000	77150000	early
chr15	77450000	77700000	early
chr15	77850000	78300000	early
chr15	78550000	78850000	early
chr15	84050000	84200000	early
chr15	84600000	84900000	early
chr15	85250000	85400000	early
chr15	89650000	89900000	early
chr15	90150000	90450000	early
chr15	90750000	90950000	early
chr15	92650000	93000000	early
chr15	93700000	93950000	early
chr16	600000	800000	early
chr16	1050000	1250000	early
chr16	1250000	1550000	early
chr16	1900000	2100000	early
chr16	2900000	3150000	early
chr16	3500000	3750000	early
chr16	2850000	3200000	early
chr16	3500000	3750000	early
chr16	4150000	4350000	early
chr16	4650000	5050000	early
chr16	8750000	9150000	early
chr16	9750000	10000000	early
chr16	11050000	11450000	early
chr16	11550000	12000000	early
chr16	12550000	12850000	early
chr16	18500000	18650000	early
chr16	18900000	19250000	early
chr16	21200000	21450000	early
chr16	21450000	21800000	early
chr16	22000000	22450000	early
chr16	24800000	25300000	early
chr16	28200000	28450000	early
chr16	28450000	28700000	early
chr16	28750000	29050000	early
chr16	28200000	28450000	early
chr16	28450000	28700000	early
chr16	28750000	29000000	early
chr16	29200000	29400000	early
chr16	29800000	30000000	early
chr16	30250000	30450000	early
chr16	30600000	31250000	early
chr16	50050000	50400000	early
chr16	56500000	56800000	early
chr16	56900000	57150000	early
chr16	57400000	57700000	early
chr16	57550000	57850000	early
chr16	58550000	58800000	early
chr16	66650000	67050000	early
chr16	67400000	67700000	early
chr16	67750000	68000000	early
chr16	68950000	69200000	early
chr16	69350000	69600000	early
chr16	70200000	70550000	early
chr16	71700000	72050000	early
chr16	72600000	72850000	early
chr16	73550000	73850000	early
chr16	74400000	74800000	early
chr16	75100000	75400000	early
chr16	76250000	76500000	early
chr16	81300000	81550000	early
chr16	81600000	81850000	early
chr16	83900000	84250000	early
chr16	84450000	84750000	early
chr16	84950000	85200000	early
chr16	85550000	85850000	early
chr16	86250000	86500000	early
chr16	86500000	86750000	early
chr16	87650000	87950000	early
chr16	87700000	87950000	early
chr16	88600000	88850000	early
chr16	89150000	89300000	early
chr16	89500000	89750000	early
chr16	89800000	90000000	early
chr17	350000	550000	early
chr17	1150000	1350000	early
chr17	2400000	2650000	early
chr17	3650000	3950000	early
chr17	4650000	5050000	early
chr17	6400000	6650000	early
chr17	7200000	7500000	early
chr17	8100000	8400000	early
chr17	8900000	9150000	early
chr17	15500000	15750000	early
chr17	16250000	16500000	early
chr17	16950000	17100000	early
chr17	17800000	18050000	early
chr17	19600000	20000000	early
chr17	19600000	19950000	early
chr17	21000000	21450000	early
chr17	21800000	22150000	early
chr17	28650000	28950000	early
chr17	29200000	29500000	early
chr17	30100000	30350000	early
chr17	30450000	30750000	early
chr17	30800000	31100000	early
chr17	31350000	31600000	early
chr17	32150000	32500000	early
chr17	35050000	35250000	early
chr17	38900000	39150000	early
chr17	39150000	39300000	early
chr17	39600000	39750000	early
chr17	40000000	40250000	early
chr17	40350000	40550000	early
chr17	41700000	41950000	early
chr17	42350000	42700000	early
chr17	42850000	43100000	early
chr17	43100000	43300000	early
chr17	44050000	44400000	early
chr17	44700000	45000000	early
chr17	44950000	45150000	early
chr17	46950000	47200000	early
chr17	46950000	47200000	early
chr17	47450000	47750000	early
chr17	47800000	48200000	early
chr17	48400000	48700000	early
chr17	47800000	48200000	early
chr17	48450000	48700000	early
chr17	48700000	49000000	early
chr17	49200000	49500000	early
chr17	49250000	49500000	early
chr17	50000000	50200000	early
chr17	50500000	50750000	early
chr17	51000000	51200000	early
chr17	57100000	57300000	early
chr17	57850000	58000000	early
chr17	58450000	58700000	early
chr17	57700000	58100000	early
chr17	58300000	58750000	early
chr17	59050000	59350000	early
chr17	59850000	60150000	early
chr17	59100000	59300000	early
chr17	59750000	60150000	early
chr17	60350000	60800000	early
chr17	61850000	62150000	early
chr17	62400000	62700000	early
chr17	63450000	63750000	early
chr17	64650000	64850000	early
chr17	67250000	67500000	early
chr17	67600000	67850000	early
chr17	68100000	68500000	early
chr17	72500000	72800000	early
chr17	73050000	73400000	early
chr17	74200000	74550000	early
chr17	75000000	75300000	early
chr17	75700000	75950000	early
chr17	76350000	76700000	early
chr17	77100000	77350000	early
chr17	76350000	76800000	early
chr17	77100000	77400000	early
chr17	78050000	78400000	early
chr17	78800000	79050000	early
chr17	79750000	79950000	early
chr17	80000000	80300000	early
chr17	81250000	81550000	early
chr17	81600000	81850000	early
chr17	81900000	82150000	early
chr17	82150000	82400000	early
chr17	83050000	83250000	early
chr18	3550000	3700000	early
chr18	8950000	9200000	early
chr18	9600000	9950000	early
chr18	10500000	10700000	early
chr18	11800000	12100000	early
chr18	12250000	12550000	early
chr18	22950000	23200000	early
chr18	23400000	23750000	early
chr18	24300000	24500000	early
chr18	45950000	46300000	early
chr18	46800000	47050000	early
chr18	48800000	49050000	early
chr18	49350000	49550000	early
chr18	70200000	70600000	early
chr19	500000	1150000	early
chr19	1100000	1350000	early
chr19	1800000	2300000	early
chr19	2350000	2600000	early
chr19	2950000	3200000	early
chr19	3200000	3450000	early
chr19	3500000	3750000	early
chr19	4000000	4200000	early
chr19	4450000	4700000	early
chr19	4750000	4950000	early
chr19	5600000	5900000	early
chr19	6350000	6500000	early
chr19	5550000	5950000	early
chr19	6300000	6550000	early
chr19	6650000	6900000	early
chr19	7400000	7550000	early
chr19	7800000	8000000	early
chr19	8250000	8550000	early
chr19	8950000	9150000	early
chr19	10150000	10450000	early
chr19	10500000	10700000	early
chr19	10850000	11050000	early
chr19	11250000	11600000	early
chr19	12700000	13000000	early
chr19	13750000	13950000	early
chr19	14300000	14550000	early
chr19	15150000	15350000	early
chr19	16050000	16300000	early
chr19	17100000	17450000	early
chr19	17200000	17450000	early
chr19	17700000	17950000	early
chr19	18150000	18450000	early
chr19	18800000	19050000	early
chr19	19250000	19500000	early
chr19	33000000	33250000	early
chr19	34250000	34400000	early
chr19	35450000	36250000	early
chr19	36750000	37000000	early
chr19	38200000	38450000	early
chr19	38750000	39000000	early
chr19	39300000	39500000	early
chr19	40350000	40550000	early
chr19	41150000	41300000	early
chr19	41850000	42050000	early
chr19	42200000	42450000	early
chr19	43400000	43800000	early
chr19	44650000	45100000	early
chr19	45300000	45600000	early
chr19	45650000	45950000	early
chr19	46600000	46900000	early
chr19	47000000	47450000	early
chr19	47600000	47850000	early
chr19	48250000	48500000	early
chr19	48500000	48750000	early
chr19	48850000	49150000	early
chr19	49450000	49650000	early
chr19	50350000	50550000	early
chr19	49400000	49750000	early
chr19	50300000	50600000	early
chr19	51250000	51450000	early
chr19	57750000	58000000	early
chr19	58350000	58617616	early
chr20	300000	450000	early
chr19	58300000	58617616	early
chr20	250000	550000	early
chr20	1200000	1450000	early
chr20	1150000	1500000	early
chr20	1750000	2000000	early
chr20	3000000	3350000	early
chr20	3650000	4000000	early
chr20	3050000	3300000	early
chr20	3750000	3950000	early
chr20	4900000	5200000	early
chr20	17450000	17700000	early
chr20	24350000	24600000	early
chr20	25150000	25500000	early
chr20	31000000	31200000	early
chr20	31550000	31850000	early
chr20	32150000	32400000	early
chr20	31500000	31850000	early
chr20	32100000	32400000	early
chr20	32550000	32900000	early
chr20	33600000	33850000	early
chr20	34150000	34450000	early
chr20	34600000	34850000	early
chr20	33600000	33850000	early
chr20	34250000	34400000	early
chr20	34550000	34800000	early
chr20	35400000	35800000	early
chr20	35950000	36150000	early
chr20	36500000	36750000	early
chr20	36750000	37000000	early
chr20	37200000	37400000	early
chr20	38050000	38300000	early
chr20	38300000	38700000	early
chr20	40900000	41150000	early
chr20	43450000	43750000	early
chr20	44400000	44800000	early
chr20	45300000	45450000	early
chr20	45750000	46000000	early
chr20	46600000	46850000	early
chr20	47200000	47550000	early
chr20	48200000	48500000	early
chr20	49000000	49350000	early
chr20	50050000	50350000	early
chr20	50400000	50850000	early
chr20	62200000	62450000	early
chr20	62650000	62850000	early
chr20	63450000	63650000	early
chr20	63950000	64150000	early
chr21	32250000	32700000	early
chr21	33250000	33650000	early
chr21	33300000	33600000	early
chr21	33750000	33950000	early
chr21	36000000	36400000	early
chr21	36900000	37150000	early
chr21	42800000	43100000	early
chr21	43500000	44000000	early
chr21	42850000	43100000	early
chr21	43250000	43450000	early
chr21	43700000	43850000	early
chr21	44800000	45150000	early
chr21	45200000	45600000	early
chr21	46050000	46300000	early
chr22	17050000	17250000	early
chr22	17500000	17850000	early
chr22	17900000	18150000	early
chr22	18950000	19350000	early
chr22	19700000	20000000	early
chr22	19050000	19250000	early
chr22	19750000	19950000	early
chr22	20000000	20300000	early
chr22	20050000	20350000	early
chr22	20800000	21150000	early
chr22	20850000	21150000	early
chr22	24150000	24300000	early
chr22	24450000	24650000	early
chr22	24850000	25000000	early
chr22	28750000	28950000	early
chr22	29250000	29400000	early
chr22	29650000	29850000	early
chr22	30150000	30450000	early
chr22	31050000	31450000	early
chr22	31800000	32050000	early
chr22	35200000	35600000	early
chr22	35950000	36150000	early
chr22	36350000	36500000	early
chr22	37450000	37700000	early
chr22	38650000	38900000	early
chr22	39150000	39400000	early
chr22	40000000	40300000	early
chr22	40600000	40750000	early
chr22	41200000	41500000	early
chr22	42350000	42800000	early
chr22	43000000	43200000	early
chr22	43700000	44100000	early
chr22	43800000	44100000	early
chr22	44650000	44800000	early
chr22	45150000	45400000	early
chr22	45150000	45400000	early
chr22	45600000	45800000	early
chr22	45950000	46150000	early
chr22	46450000	46800000	early
chr5	68850000	69050000	earlymid
chr7	141650000	141850000	earlymid
chr9	41050000	41200000	earlymid
chr9	41000000	41250000	earlymid
chr9	41700000	41900000	earlymid
chr9	61550000	61700000	earlymid
chr9	63750000	63900000	earlymid
chr9	63950000	64200000	earlymid
chr9	65350000	65550000	earlymid
chr19	53700000	53900000	earlymid
chr1	102900000	103200000	late
chr1	103250000	103500000	late
chr5	28500000	28800000	late
chr5	29250000	29500000	late
chr5	29900000	30150000	late
chr7	62650000	62900000	late
chr7	62900000	63150000	late
chr7	64300000	64650000	late
chr8	43350000	43700000	late
chr8	46750000	47050000	late
chr9	63800000	64050000	late
chr12	33050000	33350000	late
chr12	33900000	34250000	late
chr12	125500000	125800000	late
chr12	126650000	126900000	late
chr16	35850000	36100000	late
chr17	22300000	22550000	late
chr17	26600000	26750000	late
chr17	26900000	27100000	late
chr18	21300000	21550000	late
chr19	21200000	21650000	late
chr20	29100000	29350000	late
chr21	21750000	22000000	late
chr21	22500000	22750000	late
chr22	12400000	12650000	late
chr1	239850000	240250000	late
chr1	240650000	240900000	late
chr3	54100000	54550000	late
chr3	60200000	60450000	late
chr5	162750000	163200000	late
chr5	168950000	169250000	late
chr5	169550000	169800000	late
chr5	169850000	170100000	late
chr6	60900000	61150000	late
chr8	63400000	63750000	late
chr8	64300000	64550000	late
chr8	64550000	64800000	late
chr8	64800000	65250000	late
chr13	87150000	87450000	late
chr13	87650000	88100000	late
chr13	88700000	88950000	late
chr13	89200000	89500000	late
chr14	25200000	25500000	late
chr14	25850000	26100000	late
chr14	26600000	26850000	late
chr14	27850000	28350000	late
chr14	28650000	28900000	late
chr14	29050000	29300000	late

## Sheet: Total WAPL KD
Total WAPL KD
chromosome	start	end	IZ
chr1	3500000	3650000	early
chr1	6350000	6650000	early
chr1	7100000	7300000	early
chr1	7650000	7850000	early
chr1	8000000	8400000	early
chr1	8800000	8950000	early
chr1	9250000	9500000	early
chr1	9800000	10000000	early
chr1	10250000	10500000	early
chr1	10650000	10900000	early
chr1	11650000	12100000	early
chr1	12500000	12650000	early
chr1	13200000	13400000	early
chr1	15100000	15450000	early
chr1	15700000	15900000	early
chr1	16000000	16250000	early
chr1	16650000	17000000	early
chr1	17450000	17600000	early
chr1	18850000	19100000	early
chr1	19200000	19450000	early
chr1	19500000	19800000	early
chr1	20550000	20800000	early
chr1	21100000	21450000	early
chr1	21800000	22000000	early
chr1	22700000	22850000	early
chr1	23350000	23600000	early
chr1	24000000	24200000	early
chr1	24200000	24550000	early
chr1	24600000	24800000	early
chr1	25200000	25450000	early
chr1	25450000	25700000	early
chr1	25800000	26050000	early
chr1	26450000	26700000	early
chr1	26800000	27100000	early
chr1	27300000	27650000	early
chr1	28100000	28400000	early
chr1	28550000	28750000	early
chr1	29500000	29700000	early
chr1	29950000	30150000	early
chr1	30800000	31000000	early
chr1	31050000	31250000	early
chr1	31600000	31850000	early
chr1	32200000	32450000	early
chr1	32650000	32900000	early
chr1	34700000	34950000	early
chr1	35050000	35300000	early
chr1	35150000	35300000	early
chr1	36100000	36300000	early
chr1	37450000	37650000	early
chr1	37850000	38050000	early
chr1	38900000	39100000	early
chr1	39450000	39600000	early
chr1	40200000	40350000	early
chr1	40600000	40850000	early
chr1	40900000	41150000	early
chr1	40100000	40350000	early
chr1	40800000	41100000	early
chr1	41150000	41400000	early
chr1	41550000	41850000	early
chr1	41150000	41450000	early
chr1	41600000	41750000	early
chr1	42350000	42550000	early
chr1	42900000	43050000	early
chr1	43250000	43500000	early
chr1	43750000	44050000	early
chr1	44650000	44850000	early
chr1	45400000	45650000	early
chr1	46100000	46300000	early
chr1	47250000	47400000	early
chr1	51200000	51400000	early
chr1	51450000	51650000	early
chr1	51900000	52200000	early
chr1	52550000	52850000	early
chr1	53150000	53400000	early
chr1	52500000	52800000	early
chr1	53050000	53450000	early
chr1	53900000	54250000	early
chr1	54350000	54600000	early
chr1	65500000	65800000	early
chr1	66250000	66400000	early
chr1	66800000	66950000	early
chr1	92400000	92550000	early
chr1	92750000	93050000	early
chr1	93250000	93500000	early
chr1	93650000	93800000	early
chr1	94050000	94400000	early
chr1	94600000	94950000	early
chr1	109000000	109350000	early
chr1	109400000	109650000	early
chr1	109650000	110000000	early
chr1	110100000	110500000	early
chr1	110800000	111050000	early
chr1	111400000	111650000	early
chr1	112400000	112600000	early
chr1	119150000	119400000	early
chr1	145500000	145750000	early
chr1	145600000	145800000	early
chr1	147500000	147650000	early
chr1	149800000	150050000	early
chr1	150200000	150400000	early
chr1	150400000	150650000	early
chr1	150900000	151150000	early
chr1	151400000	151650000	early
chr1	153500000	153700000	early
chr1	154350000	154550000	early
chr1	155100000	155300000	early
chr1	155550000	155750000	early
chr1	155900000	156200000	early
chr1	156350000	156950000	early
chr1	160150000	160400000	early
chr1	161000000	161250000	early
chr1	161950000	162200000	early
chr1	179100000	179300000	early
chr1	179750000	180250000	early
chr1	181000000	181200000	early
chr1	183050000	183250000	early
chr1	183850000	184050000	early
chr1	199950000	200200000	early
chr1	200600000	200800000	early
chr1	201300000	201750000	early
chr1	201450000	201750000	early
chr1	201950000	202150000	early
chr1	202800000	202950000	early
chr1	203050000	203250000	early
chr1	203550000	203800000	early
chr1	204050000	204250000	early
chr1	204350000	204700000	early
chr1	205200000	205350000	early
chr1	205600000	205800000	early
chr1	206950000	207100000	early
chr1	211600000	211800000	early
chr1	212350000	212550000	early
chr1	224150000	224300000	early
chr1	225650000	225950000	early
chr1	226750000	227000000	early
chr1	226750000	226900000	early
chr1	227250000	227500000	early
chr1	227800000	228050000	early
chr1	228450000	228650000	early
chr1	233650000	233850000	early
chr1	234300000	234650000	early
chr1	234950000	235150000	early
chr1	234700000	234850000	early
chr1	235000000	235150000	early
chr1	235250000	235450000	early
chr1	235850000	236000000	early
chr2	8550000	8700000	early
chr2	9100000	9250000	early
chr2	9700000	9950000	early
chr2	10100000	10350000	early
chr2	11300000	11450000	early
chr2	20150000	20350000	early
chr2	20450000	20650000	early
chr2	24650000	24900000	early
chr2	25250000	25400000	early
chr2	25900000	26100000	early
chr2	26700000	26900000	early
chr2	27050000	27300000	early
chr2	27650000	27850000	early
chr2	28300000	28450000	early
chr2	28500000	28700000	early
chr2	31950000	32200000	early
chr2	42450000	42600000	early
chr2	43100000	43250000	early
chr2	43650000	43850000	early
chr2	44000000	44300000	early
chr2	46000000	46250000	early
chr2	46450000	46650000	early
chr2	46700000	46950000	early
chr2	47100000	47400000	early
chr2	55050000	55200000	early
chr2	60650000	61050000	early
chr2	61500000	61850000	early
chr2	62100000	62550000	early
chr2	64700000	64900000	early
chr2	65350000	65600000	early
chr2	69650000	69900000	early
chr2	69900000	70250000	early
chr2	70950000	71150000	early
chr2	72850000	73250000	early
chr2	73850000	74050000	early
chr2	73850000	74050000	early
chr2	74150000	74350000	early
chr2	74350000	74600000	early
chr2	84850000	85050000	early
chr2	85350000	85650000	early
chr2	86200000	86400000	early
chr2	86550000	86750000	early
chr2	86550000	86800000	early
chr2	88500000	88700000	early
chr2	91500000	91700000	early
chr2	91950000	92150000	early
chr2	95250000	95600000	early
chr2	96150000	96350000	early
chr2	96650000	96850000	early
chr2	96400000	96600000	early
chr2	96750000	97050000	early
chr2	97900000	98200000	early
chr2	98700000	98950000	early
chr2	109550000	109750000	early
chr2	110950000	111250000	early
chr2	111550000	111800000	early
chr2	112600000	112750000	early
chr2	113200000	113350000	early
chr2	120150000	120300000	early
chr2	120700000	120900000	early
chr2	121600000	121800000	early
chr2	168850000	169050000	early
chr2	169500000	169850000	early
chr2	170300000	170550000	early
chr2	171100000	171350000	early
chr2	171850000	172200000	early
chr2	171100000	171300000	early
chr2	171900000	172150000	early
chr2	172550000	172750000	early
chr2	173800000	174150000	early
chr2	174800000	175000000	early
chr2	176250000	176400000	early
chr2	177100000	177350000	early
chr2	180900000	181150000	early
chr2	181750000	182000000	early
chr2	182600000	182800000	early
chr2	189850000	190050000	early
chr2	190050000	190250000	early
chr2	190500000	190800000	early
chr2	191350000	191500000	early
chr2	196800000	197050000	early
chr2	197350000	197650000	early
chr2	199900000	200150000	early
chr2	200250000	200450000	early
chr2	200700000	200900000	early
chr2	201050000	201200000	early
chr2	202200000	202450000	early
chr2	202850000	203100000	early
chr2	217750000	217950000	early
chr2	218250000	218450000	early
chr2	219200000	219400000	early
chr2	219400000	219700000	early
chr2	230600000	230750000	early
chr2	231600000	231750000	early
chr2	232350000	232700000	early
chr2	231400000	231650000	early
chr2	231750000	231950000	early
chr2	232350000	232550000	early
chr2	232900000	233150000	early
chr2	238000000	238300000	early
chr2	239200000	239400000	early
chr2	240200000	240450000	early
chr2	241100000	241350000	early
chr2	241050000	241250000	early
chr2	241450000	241650000	early
chr2	241650000	241900000	early
chr3	9750000	10000000	early
chr3	10100000	10250000	early
chr3	11100000	11300000	early
chr3	11650000	11800000	early
chr3	11100000	11400000	early
chr3	11650000	11800000	early
chr3	12150000	12550000	early
chr3	12150000	12550000	early
chr3	12700000	12900000	early
chr3	13200000	13600000	early
chr3	12650000	12900000	early
chr3	13350000	13600000	early
chr3	14250000	14450000	early
chr3	15250000	15550000	early
chr3	32150000	32450000	early
chr3	33000000	33300000	early
chr3	41900000	42050000	early
chr3	42500000	42750000	early
chr3	44350000	44500000	early
chr3	45050000	45250000	early
chr3	47200000	47400000	early
chr3	47400000	47650000	early
chr3	48050000	48300000	early
chr3	48400000	48700000	early
chr3	49050000	49300000	early
chr3	49350000	49600000	early
chr3	49750000	50000000	early
chr3	50100000	50350000	early
chr3	50450000	50700000	early
chr3	51250000	51650000	early
chr3	51950000	52200000	early
chr3	52300000	52550000	early
chr3	52750000	52950000	early
chr3	53050000	53300000	early
chr3	53800000	54000000	early
chr3	57000000	57200000	early
chr3	57650000	57800000	early
chr3	57900000	58100000	early
chr3	65950000	66100000	early
chr3	90050000	90250000	early
chr3	93850000	94150000	early
chr3	98850000	99050000	early
chr3	111700000	112050000	early
chr3	112500000	112700000	early
chr3	112800000	113000000	early
chr3	113650000	113900000	early
chr3	114600000	114850000	early
chr3	121600000	121800000	early
chr3	122350000	122700000	early
chr3	122750000	123000000	early
chr3	124900000	125100000	early
chr3	125300000	125550000	early
chr3	126200000	126550000	early
chr3	126950000	127150000	early
chr3	126800000	127050000	early
chr3	127550000	127850000	early
chr3	128300000	128550000	early
chr3	128600000	128800000	early
chr3	129100000	129350000	early
chr3	129400000	129700000	early
chr3	133450000	133600000	early
chr3	133900000	134050000	early
chr3	134250000	134450000	early
chr3	138300000	138550000	early
chr3	138800000	138950000	early
chr3	139200000	139450000	early
chr3	149000000	149300000	early
chr3	149600000	149750000	early
chr3	150300000	150450000	early
chr3	149500000	149850000	early
chr3	150250000	150450000	early
chr3	170850000	171050000	early
chr3	171250000	171500000	early
chr3	171800000	172100000	early
chr3	183600000	183800000	early
chr3	184150000	184400000	early
chr3	184600000	184750000	early
chr3	185400000	185600000	early
chr3	185800000	185950000	early
chr3	186700000	186850000	early
chr3	193800000	194000000	early
chr3	194300000	194650000	early
chr3	195000000	195250000	early
chr3	195000000	195250000	early
chr3	195800000	196000000	early
chr3	196150000	196550000	early
chr3	196900000	197050000	early
chr3	197400000	197700000	early
chr4	850000	1050000	early
chr4	1600000	1900000	early
chr4	2150000	2500000	early
chr4	2650000	2850000	early
chr4	3250000	3550000	early
chr4	3200000	3550000	early
chr4	6600000	6850000	early
chr4	10000000	10200000	early
chr4	39050000	39300000	early
chr4	39450000	39750000	early
chr4	40200000	40400000	early
chr4	40450000	40700000	early
chr4	40500000	40750000	early
chr4	41100000	41400000	early
chr4	48200000	48450000	early
chr4	48750000	49000000	early
chr4	55300000	55450000	early
chr4	56000000	56200000	early
chr4	73600000	73800000	early
chr4	74350000	74550000	early
chr4	76550000	76950000	early
chr4	82200000	82550000	early
chr4	83000000	83300000	early
chr4	83100000	83300000	early
chr4	168500000	168700000	early
chr4	168950000	169100000	early
chr4	169200000	169400000	early
chr4	186050000	186250000	early
chr4	186700000	186950000	early
chr4	187500000	187650000	early
chr4	189950000	190100000	early
chr5	300000	550000	early
chr5	700000	900000	early
chr5	350000	600000	early
chr5	650000	900000	early
chr5	1400000	1600000	early
chr5	10200000	10450000	early
chr5	13950000	14150000	early
chr5	14850000	15000000	early
chr5	45900000	46200000	early
chr5	46200000	46400000	early
chr5	46200000	46400000	early
chr5	55150000	55350000	early
chr5	55500000	55650000	early
chr5	55950000	56150000	early
chr5	64950000	65150000	early
chr5	65800000	65950000	early
chr5	69050000	69350000	early
chr5	71650000	71800000	early
chr5	71650000	71800000	early
chr5	71650000	71850000	early
chr5	72300000	72550000	early
chr5	79000000	79250000	early
chr5	79400000	79600000	early
chr5	79800000	80150000	early
chr5	80250000	80450000	early
chr5	112300000	112550000	early
chr5	113200000	113400000	early
chr5	130350000	130700000	early
chr5	131100000	131300000	early
chr5	132200000	132550000	early
chr5	132950000	133100000	early
chr5	134000000	134350000	early
chr5	134400000	134700000	early
chr5	135050000	135250000	early
chr5	135950000	136100000	early
chr5	138200000	138550000	early
chr5	139350000	139550000	early
chr5	139650000	139800000	early
chr5	140200000	140400000	early
chr5	141800000	142000000	early
chr5	142300000	142600000	early
chr5	143150000	143300000	early
chr5	145250000	145650000	early
chr5	146100000	146250000	early
chr5	148700000	148900000	early
chr5	149400000	149650000	early
chr5	150000000	150200000	early
chr5	150300000	150700000	early
chr5	151000000	151200000	early
chr5	154650000	154800000	early
chr5	170700000	170950000	early
chr5	171300000	171600000	early
chr5	172150000	172400000	early
chr5	172150000	172350000	early
chr5	172700000	172950000	early
chr5	172150000	172400000	early
chr5	172700000	172900000	early
chr5	175150000	175350000	early
chr5	175750000	175950000	early
chr5	176450000	176600000	early
chr5	177000000	177200000	early
chr5	177300000	177500000	early
chr5	178000000	178200000	early
chr5	179550000	179800000	early
chr5	180750000	180900000	early
chr6	350000	500000	early
chr6	2050000	2250000	early
chr6	2750000	3050000	early
chr6	6700000	6950000	early
chr6	7300000	7550000	early
chr6	25600000	25800000	early
chr6	26350000	26500000	early
chr6	27200000	27400000	early
chr6	29850000	30000000	early
chr6	30700000	30900000	early
chr6	31700000	32000000	early
chr6	32500000	32650000	early
chr6	32850000	33050000	early
chr6	33450000	33700000	early
chr6	34150000	34300000	early
chr6	34400000	34650000	early
chr6	35050000	35350000	early
chr6	35350000	35550000	early
chr6	35650000	35800000	early
chr6	36100000	36350000	early
chr6	36550000	36700000	early
chr6	36900000	37100000	early
chr6	37550000	37700000	early
chr6	38150000	38450000	early
chr6	41400000	41600000	early
chr6	42000000	42200000	early
chr6	42750000	43050000	early
chr6	43650000	43800000	early
chr6	44000000	44350000	early
chr6	73450000	73650000	early
chr6	108200000	108350000	early
chr6	108650000	108850000	early
chr6	109300000	109500000	early
chr6	110750000	110950000	early
chr6	111500000	111700000	early
chr6	149800000	149950000	early
chr6	150750000	150950000	early
chr6	151050000	151200000	early
chr6	155000000	155200000	early
chr6	155800000	156050000	early
chr6	157300000	157600000	early
chr6	157650000	157850000	early
chr6	158050000	158300000	early
chr6	158700000	159000000	early
chr6	159600000	159850000	early
chr7	450000	600000	early
chr7	900000	1200000	early
chr7	1400000	1600000	early
chr7	2300000	2650000	early
chr7	4600000	4800000	early
chr7	5450000	5600000	early
chr7	5800000	6050000	early
chr7	6250000	6550000	early
chr7	22800000	22950000	early
chr7	23300000	23650000	early
chr7	22800000	22950000	early
chr7	23400000	23600000	early
chr7	26150000	26300000	early
chr7	26150000	26300000	early
chr7	27050000	27250000	early
chr7	27600000	27750000	early
chr7	32850000	33000000	early
chr7	44000000	44200000	early
chr7	44550000	44800000	early
chr7	44950000	45150000	early
chr7	45750000	45900000	early
chr7	62650000	62850000	early
chr7	66050000	66250000	early
chr7	66450000	66750000	early
chr7	73650000	73900000	early
chr7	74050000	74250000	early
chr7	75550000	75800000	early
chr7	75850000	76100000	early
chr7	98200000	98450000	early
chr7	98750000	99000000	early
chr7	99150000	99350000	early
chr7	99950000	100350000	early
chr7	100450000	100850000	early
chr7	101050000	101250000	early
chr7	101600000	101850000	early
chr7	103100000	103400000	early
chr7	104900000	105050000	early
chr7	105350000	105600000	early
chr7	105850000	106050000	early
chr7	106600000	106750000	early
chr7	116200000	116600000	early
chr7	117250000	117500000	early
chr7	127550000	127700000	early
chr7	128350000	128650000	early
chr7	128750000	128950000	early
chr7	129100000	129350000	early
chr7	129450000	129650000	early
chr7	129850000	130050000	early
chr7	130250000	130450000	early
chr7	130650000	130900000	early
chr7	131050000	131300000	early
chr7	131550000	131700000	early
chr7	149050000	149300000	early
chr7	149750000	149950000	early
chr7	150200000	150450000	early
chr7	150950000	151200000	early
chr7	151550000	151800000	early
chr7	152450000	152800000	early
chr8	8200000	8500000	early
chr8	8800000	9000000	early
chr8	17250000	17450000	early
chr8	17750000	17950000	early
chr8	22000000	22350000	early
chr8	23050000	23200000	early
chr8	27500000	27750000	early
chr8	27600000	27750000	early
chr8	28350000	28750000	early
chr8	28950000	29300000	early
chr8	28450000	28700000	early
chr8	29200000	29400000	early
chr8	29450000	29650000	early
chr8	29950000	30250000	early
chr8	30700000	31000000	early
chr8	43650000	43850000	early
chr8	43750000	43900000	early
chr8	73750000	74050000	early
chr8	92800000	93050000	early
chr8	93700000	94000000	early
chr8	94450000	94650000	early
chr8	94400000	94700000	early
chr8	94950000	95250000	early
chr8	97600000	98100000	early
chr8	98800000	99000000	early
chr8	100100000	100350000	early
chr8	100900000	101200000	early
chr8	102600000	102950000	early
chr8	103300000	103600000	early
chr8	122700000	123050000	early
chr8	123200000	123500000	early
chr8	125350000	125550000	early
chr8	126400000	126550000	early
chr8	129950000	130150000	early
chr8	130400000	130550000	early
chr8	139600000	139850000	early
chr8	140400000	140600000	early
chr8	140950000	141150000	early
chr8	142600000	142800000	early
chr8	143450000	143700000	early
chr8	143950000	144150000	early
chr8	144300000	144500000	early
chr9	21550000	21750000	early
chr9	22000000	22200000	early
chr9	32450000	32600000	early
chr9	33300000	33500000	early
chr9	33700000	33850000	early
chr9	34050000	34200000	early
chr9	34500000	34700000	early
chr9	34950000	35150000	early
chr9	35600000	35750000	early
chr9	36050000	36250000	early
chr9	38400000	38600000	early
chr9	43050000	43250000	early
chr9	71550000	71800000	early
chr9	72350000	72600000	early
chr9	73050000	73200000	early
chr9	94050000	94250000	early
chr9	94700000	95050000	early
chr9	98000000	98300000	early
chr9	98700000	98900000	early
chr9	107150000	107350000	early
chr9	111000000	111200000	early
chr9	111850000	112200000	early
chr9	112550000	112750000	early
chr9	112550000	112800000	early
chr9	113300000	113650000	early
chr9	114100000	114350000	early
chr9	114400000	114700000	early
chr9	120650000	120950000	early
chr9	121450000	121700000	early
chr9	120800000	121100000	early
chr9	121350000	121650000	early
chr9	122050000	122400000	early
chr9	122100000	122400000	early
chr9	122750000	122900000	early
chr9	122700000	122900000	early
chr9	123250000	123500000	early
chr9	124000000	124350000	early
chr9	124400000	124550000	early
chr9	124750000	124900000	early
chr9	125150000	125450000	early
chr9	125650000	125800000	early
chr9	126450000	126700000	early
chr9	127100000	127350000	early
chr9	127500000	127850000	early
chr9	128250000	128550000	early
chr9	128700000	128950000	early
chr9	128950000	129200000	early
chr9	129350000	129750000	early
chr9	130450000	130650000	early
chr9	130900000	131150000	early
chr9	131200000	131400000	early
chr9	132150000	132450000	early
chr9	132800000	133000000	early
chr9	133000000	133200000	early
chr9	133350000	133500000	early
chr9	135400000	135550000	early
chr9	135950000	136200000	early
chr9	136500000	136750000	early
chr9	136900000	137350000	early
chr9	137950000	138150000	early
chr10	900000	1050000	early
chr10	5650000	6050000	early
chr10	6600000	6800000	early
chr10	11850000	12150000	early
chr10	12700000	12950000	early
chr10	32000000	32200000	early
chr10	32000000	32150000	early
chr10	32800000	33050000	early
chr10	41900000	42050000	early
chr10	41900000	42050000	early
chr10	42700000	42850000	early
chr10	43350000	43500000	early
chr10	45750000	45900000	early
chr10	48200000	48350000	early
chr10	68050000	68200000	early
chr10	68450000	68700000	early
chr10	69100000	69500000	early
chr10	69800000	69950000	early
chr10	70550000	70800000	early
chr10	71200000	71400000	early
chr10	71750000	71950000	early
chr10	72200000	72350000	early
chr10	73150000	73400000	early
chr10	73550000	73800000	early
chr10	73850000	74050000	early
chr10	74700000	74900000	early
chr10	75000000	75150000	early
chr10	77450000	77650000	early
chr10	77850000	78050000	early
chr10	86600000	86850000	early
chr10	86950000	87100000	early
chr10	91800000	92050000	early
chr10	92250000	92450000	early
chr10	92900000	93150000	early
chr10	92250000	92500000	early
chr10	92600000	92850000	early
chr10	93050000	93350000	early
chr10	93500000	93750000	early
chr10	94300000	94450000	early
chr10	95200000	95400000	early
chr10	96000000	96250000	early
chr10	96550000	96700000	early
chr10	97500000	97700000	early
chr10	98250000	98550000	early
chr10	99700000	99900000	early
chr10	100300000	100500000	early
chr10	100800000	101100000	early
chr10	101550000	101750000	early
chr10	102050000	102250000	early
chr10	102350000	102550000	early
chr10	103400000	103800000	early
chr10	110300000	110550000	early
chr10	112300000	112450000	early
chr10	112800000	112950000	early
chr10	113200000	113500000	early
chr10	113900000	114150000	early
chr10	119050000	119350000	early
chr10	124000000	124200000	early
chr10	124400000	124650000	early
chr10	124700000	124900000	early
chr10	125150000	125400000	early
chr10	131800000	132050000	early
chr10	132250000	132550000	early
chr10	133250000	133450000	early
chr11	200000	450000	early
chr11	1700000	2000000	early
chr11	2250000	2500000	early
chr11	2050000	2300000	early
chr11	2350000	2600000	early
chr11	2800000	3250000	early
chr11	3750000	3950000	early
chr11	5450000	5700000	early
chr11	6500000	6700000	early
chr11	8200000	8450000	early
chr11	8650000	9000000	early
chr11	9300000	9500000	early
chr11	10550000	10800000	early
chr11	11450000	11700000	early
chr11	10500000	11000000	early
chr11	11450000	11800000	early
chr11	11950000	12350000	early
chr11	12050000	12300000	early
chr11	12250000	12500000	early
chr11	13000000	13300000	early
chr11	13650000	13900000	early
chr11	17650000	17900000	early
chr11	18300000	18500000	early
chr11	19100000	19250000	early
chr11	32800000	33100000	early
chr11	33100000	33300000	early
chr11	33950000	34100000	early
chr11	35000000	35150000	early
chr11	44600000	44850000	early
chr11	45050000	45350000	early
chr11	45650000	45950000	early
chr11	45100000	45300000	early
chr11	45800000	46000000	early
chr11	46250000	46450000	early
chr11	46650000	46950000	early
chr11	47150000	47450000	early
chr11	47850000	48050000	early
chr11	59500000	59700000	early
chr11	60800000	61050000	early
chr11	61500000	61700000	early
chr11	62350000	62600000	early
chr11	62600000	62950000	early
chr11	63850000	64400000	early
chr11	64650000	64950000	early
chr11	65250000	65500000	early
chr11	65800000	66100000	early
chr11	66200000	66450000	early
chr11	66900000	67100000	early
chr11	67350000	67550000	early
chr11	67950000	68200000	early
chr11	68250000	68450000	early
chr11	68950000	69150000	early
chr11	69300000	69450000	early
chr11	69550000	69750000	early
chr11	70050000	70300000	early
chr11	71150000	71350000	early
chr11	71700000	71950000	early
chr11	72100000	72350000	early
chr11	72600000	72950000	early
chr11	71750000	72000000	early
chr11	72100000	72300000	early
chr11	72600000	72850000	early
chr11	73150000	73400000	early
chr11	73550000	73900000	early
chr11	74250000	74500000	early
chr11	74550000	74800000	early
chr11	75300000	75550000	early
chr11	76300000	76500000	early
chr11	76250000	76500000	early
chr11	76600000	76950000	early
chr11	77450000	77750000	early
chr11	77500000	77750000	early
chr11	78000000	78250000	early
chr11	82150000	82350000	early
chr11	83050000	83200000	early
chr11	83850000	84050000	early
chr11	95800000	96000000	early
chr11	96200000	96350000	early
chr11	97000000	97200000	early
chr11	107650000	108050000	early
chr11	108400000	108600000	early
chr11	109400000	109550000	early
chr11	110250000	110400000	early
chr11	112000000	112250000	early
chr11	112850000	113050000	early
chr11	116700000	116950000	early
chr11	117100000	117400000	early
chr11	119000000	119250000	early
chr11	129250000	129400000	early
chr11	129850000	130250000	early
chr11	134750000	134900000	early
chr12	450000	700000	early
chr12	850000	1050000	early
chr12	1450000	1700000	early
chr12	2750000	3050000	early
chr12	3650000	3850000	early
chr12	5250000	5500000	early
chr12	6250000	6550000	early
chr12	6600000	6900000	early
chr12	7900000	8050000	early
chr12	12750000	12900000	early
chr12	13500000	13650000	early
chr12	27400000	27600000	early
chr12	34300000	34500000	early
chr12	37200000	37400000	early
chr12	46350000	46550000	early
chr12	47100000	47300000	early
chr12	47900000	48100000	early
chr12	49050000	49350000	early
chr12	49550000	49950000	early
chr12	50150000	50450000	early
chr12	51100000	51300000	early
chr12	52000000	52300000	early
chr12	52850000	53100000	early
chr12	53150000	53450000	early
chr12	53550000	53750000	early
chr12	54150000	54450000	early
chr12	55800000	56300000	early
chr12	57000000	57250000	early
chr12	62600000	62800000	early
chr12	64050000	64250000	early
chr12	64500000	64700000	early
chr12	65400000	65800000	early
chr12	65950000	66150000	early
chr12	68650000	68900000	early
chr12	69400000	69650000	early
chr12	74800000	75050000	early
chr12	75550000	76050000	early
chr12	76200000	76450000	early
chr12	97700000	97850000	early
chr12	98500000	98650000	early
chr12	103850000	104100000	early
chr12	104200000	104400000	early
chr12	104900000	105100000	early
chr12	108550000	108850000	early
chr12	109050000	109300000	early
chr12	109450000	109850000	early
chr12	110150000	110400000	early
chr12	111550000	111800000	early
chr12	112000000	112250000	early
chr12	113100000	113400000	early
chr12	113700000	113850000	early
chr12	115850000	116050000	early
chr12	116350000	116700000	early
chr12	117350000	117550000	early
chr12	117900000	118100000	early
chr12	120200000	120450000	early
chr12	120900000	121050000	early
chr12	121500000	121750000	early
chr12	121750000	122000000	early
chr12	122300000	122550000	early
chr12	122700000	123050000	early
chr12	123250000	123550000	early
chr12	124700000	125050000	early
chr12	125800000	125950000	early
chr12	131800000	131950000	early
chr12	132500000	132650000	early
chr13	19100000	19250000	early
chr13	19750000	19900000	early
chr13	26200000	26400000	early
chr13	26950000	27300000	early
chr13	30250000	30500000	early
chr13	31100000	31250000	early
chr13	44250000	44400000	early
chr13	45000000	45150000	early
chr13	45900000	46100000	early
chr13	97850000	98200000	early
chr13	98500000	98800000	early
chr13	99050000	99250000	early
chr13	99300000	99550000	early
chr13	112600000	112750000	early
chr13	113100000	113300000	early
chr13	113300000	113500000	early
chr13	113800000	114050000	early
chr14	20350000	20500000	early
chr14	21200000	21400000	early
chr14	22800000	23100000	early
chr14	24000000	24300000	early
chr14	31100000	31350000	early
chr14	31800000	32000000	early
chr14	34000000	34150000	early
chr14	34450000	34750000	early
chr14	35300000	35450000	early
chr14	39100000	39300000	early
chr14	48950000	49100000	early
chr14	49800000	50100000	early
chr14	50500000	50750000	early
chr14	51400000	51750000	early
chr14	54600000	54900000	early
chr14	55050000	55200000	early
chr14	55400000	55600000	early
chr14	60650000	60800000	early
chr14	61050000	61200000	early
chr14	61450000	61650000	early
chr14	64500000	64750000	early
chr14	65150000	65400000	early
chr14	66350000	66700000	early
chr14	67150000	67300000	early
chr14	67450000	67750000	early
chr14	68400000	68650000	early
chr14	72900000	73350000	early
chr14	73650000	73950000	early
chr14	72950000	73200000	early
chr14	73700000	73950000	early
chr14	74500000	74700000	early
chr14	75100000	75350000	early
chr14	75900000	76100000	early
chr14	76200000	76400000	early
chr14	76900000	77100000	early
chr14	77650000	77850000	early
chr14	90300000	90550000	early
chr14	90700000	91050000	early
chr14	91100000	91350000	early
chr14	90300000	90550000	early
chr14	91000000	91250000	early
chr14	91650000	91850000	early
chr14	99550000	99700000	early
chr14	100100000	100450000	early
chr14	100450000	100700000	early
chr14	102400000	102600000	early
chr14	103000000	103150000	early
chr14	103300000	103500000	early
chr14	103800000	103950000	early
chr14	104650000	104850000	early
chr14	105300000	105550000	early
chr14	106300000	106450000	early
chr15	22750000	23050000	early
chr15	29800000	29950000	early
chr15	39100000	39250000	early
chr15	40250000	40600000	early
chr15	40750000	40950000	early
chr15	41450000	41600000	early
chr15	41800000	42000000	early
chr15	42300000	42500000	early
chr15	42750000	43000000	early
chr15	43050000	43250000	early
chr15	43450000	43800000	early
chr15	44150000	44350000	early
chr15	45050000	45200000	early
chr15	49600000	49800000	early
chr15	50250000	50550000	early
chr15	51300000	51450000	early
chr15	51750000	51950000	early
chr15	51950000	52150000	early
chr15	52500000	52700000	early
chr15	51800000	52200000	early
chr15	52450000	52700000	early
chr15	58400000	58550000	early
chr15	58750000	59050000	early
chr15	59200000	59450000	early
chr15	60300000	60450000	early
chr15	63050000	63350000	early
chr15	63400000	63600000	early
chr15	63850000	64100000	early
chr15	64350000	64550000	early
chr15	64650000	65000000	early
chr15	65700000	65950000	early
chr15	66150000	66400000	early
chr15	66600000	66850000	early
chr15	66900000	67150000	early
chr15	67350000	67550000	early
chr15	67700000	67900000	early
chr15	68200000	68350000	early
chr15	68300000	68600000	early
chr15	68650000	68850000	early
chr15	69050000	69300000	early
chr15	68550000	68800000	early
chr15	69250000	69450000	early
chr15	69700000	69900000	early
chr15	70150000	70350000	early
chr15	70100000	70350000	early
chr15	70700000	70900000	early
chr15	71150000	71400000	early
chr15	71200000	71400000	early
chr15	71650000	71900000	early
chr15	72150000	72350000	early
chr15	72500000	72700000	early
chr15	73550000	73800000	early
chr15	73900000	74100000	early
chr15	74350000	74550000	early
chr15	74750000	74950000	early
chr15	75100000	75400000	early
chr15	75550000	75750000	early
chr15	76300000	76450000	early
chr15	78000000	78200000	early
chr15	78450000	78600000	early
chr15	78750000	79000000	early
chr15	84750000	84950000	early
chr15	84650000	84800000	early
chr15	85250000	85450000	early
chr15	89700000	89950000	early
chr15	90200000	90400000	early
chr15	90750000	91000000	early
chr15	92750000	92950000	early
chr15	93500000	93650000	early
chr16	3500000	3700000	early
chr16	4150000	4400000	early
chr16	4650000	5050000	early
chr16	8950000	9150000	early
chr16	11150000	11400000	early
chr16	13900000	14150000	early
chr16	14300000	14450000	early
chr16	15850000	16000000	early
chr16	17750000	18000000	early
chr16	18900000	19150000	early
chr16	18900000	19250000	early
chr16	19550000	19900000	early
chr16	20850000	21000000	early
chr16	22200000	22500000	early
chr16	24550000	24850000	early
chr16	24900000	25150000	early
chr16	27700000	27850000	early
chr16	28200000	28600000	early
chr16	29800000	30100000	early
chr16	30500000	30850000	early
chr16	35550000	35750000	early
chr16	56550000	56700000	early
chr16	56950000	57300000	early
chr16	57450000	57850000	early
chr16	66850000	67100000	early
chr16	67100000	67350000	early
chr16	67350000	67600000	early
chr16	67750000	68050000	early
chr16	68650000	68850000	early
chr16	68900000	69150000	early
chr16	69350000	69600000	early
chr16	69900000	70150000	early
chr16	70300000	70700000	early
chr16	71250000	71450000	early
chr16	71750000	71950000	early
chr16	74350000	74550000	early
chr16	75200000	75400000	early
chr16	81050000	81250000	early
chr16	81350000	81500000	early
chr16	81600000	81800000	early
chr16	84100000	84250000	early
chr16	84500000	84750000	early
chr16	84900000	85200000	early
chr16	85400000	85650000	early
chr16	86300000	86450000	early
chr16	86900000	87100000	early
chr16	87750000	87900000	early
chr17	1000000	1350000	early
chr17	1550000	1800000	early
chr17	1850000	2050000	early
chr17	2450000	2900000	early
chr17	3650000	4000000	early
chr17	4350000	4550000	early
chr17	4700000	5050000	early
chr17	6400000	6600000	early
chr17	7250000	7500000	early
chr17	8000000	8350000	early
chr17	15550000	15850000	early
chr17	16250000	16500000	early
chr17	17000000	17200000	early
chr17	17750000	18000000	early
chr17	18700000	18900000	early
chr17	19650000	19950000	early
chr17	22500000	22700000	early
chr17	22500000	22700000	early
chr17	26750000	26900000	early
chr17	28650000	29000000	early
chr17	29200000	29450000	early
chr17	30050000	30350000	early
chr17	30500000	30700000	early
chr17	30900000	31100000	early
chr17	31400000	31550000	early
chr17	31900000	32200000	early
chr17	32200000	32450000	early
chr17	34900000	35200000	early
chr17	35550000	36000000	early
chr17	35750000	35950000	early
chr17	36800000	36950000	early
chr17	37300000	37500000	early
chr17	38750000	38950000	early
chr17	39050000	39300000	early
chr17	39500000	39750000	early
chr17	39950000	40250000	early
chr17	40350000	40600000	early
chr17	40750000	41050000	early
chr17	41650000	41900000	early
chr17	42000000	42250000	early
chr17	42350000	42650000	early
chr17	42800000	43050000	early
chr17	43150000	43550000	early
chr17	44150000	44400000	early
chr17	44700000	45050000	early
chr17	45100000	45350000	early
chr17	46950000	47200000	early
chr17	47850000	48150000	early
chr17	48450000	48600000	early
chr17	48850000	49000000	early
chr17	49900000	50200000	early
chr17	50500000	50750000	early
chr17	57100000	57350000	early
chr17	57800000	58050000	early
chr17	58250000	58500000	early
chr17	58550000	58750000	early
chr17	59150000	59350000	early
chr17	59850000	60150000	early
chr17	60350000	60600000	early
chr17	60450000	60700000	early
chr17	61200000	61550000	early
chr17	62000000	62200000	early
chr17	61800000	62100000	early
chr17	62400000	62600000	early
chr17	63400000	63650000	early
chr17	64600000	64850000	early
chr17	65550000	65800000	early
chr17	66850000	67100000	early
chr17	67300000	67550000	early
chr17	67600000	67850000	early
chr17	68250000	68450000	early
chr17	69150000	69300000	early
chr17	72300000	72500000	early
chr17	72550000	72750000	early
chr17	73200000	73400000	early
chr17	74350000	74500000	early
chr17	74800000	75200000	early
chr17	75700000	75950000	early
chr17	76400000	76700000	early
chr17	77150000	77550000	early
chr17	78050000	78400000	early
chr17	78850000	79000000	early
chr17	79750000	80000000	early
chr17	80000000	80250000	early
chr17	80350000	80550000	early
chr17	80950000	81200000	early
chr17	81250000	81550000	early
chr17	81600000	81850000	early
chr17	81850000	82100000	early
chr17	82150000	82500000	early
chr17	83000000	83200000	early
chr18	200000	350000	early
chr18	600000	850000	early
chr18	3550000	3700000	early
chr18	8950000	9200000	early
chr18	9800000	9950000	early
chr18	10500000	10650000	early
chr18	15050000	15200000	early
chr18	15250000	15400000	early
chr18	21100000	21350000	early
chr18	21200000	21400000	early
chr18	21550000	21800000	early
chr18	22400000	22600000	early
chr18	22400000	22650000	early
chr18	23050000	23300000	early
chr18	23900000	24150000	early
chr18	47900000	48100000	early
chr18	48800000	49050000	early
chr18	49350000	49600000	early
chr18	70250000	70450000	early
chr18	79900000	80050000	early
chr19	900000	1150000	early
chr19	1200000	1450000	early
chr19	1850000	2200000	early
chr19	2400000	2650000	early
chr19	2950000	3100000	early
chr19	4000000	4350000	early
chr19	4450000	4700000	early
chr19	4750000	4950000	early
chr19	5700000	5900000	early
chr19	6350000	6500000	early
chr19	6700000	6850000	early
chr19	7400000	7600000	early
chr19	7800000	8000000	early
chr19	8300000	8600000	early
chr19	8950000	9200000	early
chr19	10150000	10450000	early
chr19	10800000	11050000	early
chr19	12750000	13100000	early
chr19	13750000	14100000	early
chr19	14300000	14550000	early
chr19	15350000	15550000	early
chr19	15150000	15550000	early
chr19	16100000	16500000	early
chr19	15750000	16000000	early
chr19	16100000	16400000	early
chr19	17200000	17650000	early
chr19	17700000	17950000	early
chr19	18150000	18450000	early
chr19	18500000	18750000	early
chr19	18800000	19150000	early
chr19	32550000	32750000	early
chr19	33000000	33150000	early
chr19	33700000	33950000	early
chr19	34150000	34400000	early
chr19	35100000	35450000	early
chr19	35550000	35950000	early
chr19	38200000	38450000	early
chr19	38650000	38950000	early
chr19	39300000	39550000	early
chr19	39800000	40000000	early
chr19	40350000	40550000	early
chr19	41100000	41350000	early
chr19	41800000	42100000	early
chr19	42100000	42450000	early
chr19	43400000	43800000	early
chr19	44800000	45050000	early
chr19	45300000	45600000	early
chr19	45650000	45900000	early
chr19	46600000	46850000	early
chr19	46950000	47200000	early
chr19	47200000	47550000	early
chr19	48250000	48500000	early
chr19	48550000	48800000	early
chr19	48900000	49200000	early
chr19	49450000	49650000	early
chr19	49700000	49950000	early
chr19	50300000	50550000	early
chr19	50900000	51050000	early
chr19	51300000	51450000	early
chr19	54100000	54300000	early
chr19	55100000	55500000	early
chr19	56050000	56200000	early
chr19	57600000	57950000	early
chr19	58300000	58500000	early
chr20	250000	450000	early
chr20	800000	950000	early
chr20	1250000	1450000	early
chr20	1800000	1950000	early
chr20	2750000	2950000	early
chr20	3100000	3300000	early
chr20	3700000	3900000	early
chr20	5000000	5150000	early
chr20	28650000	28850000	early
chr20	28900000	29100000	early
chr20	30700000	30900000	early
chr20	31500000	31750000	early
chr20	32150000	32350000	early
chr20	32550000	32750000	early
chr20	33650000	33800000	early
chr20	34250000	34400000	early
chr20	34800000	35050000	early
chr20	35150000	35400000	early
chr20	35400000	35650000	early
chr20	35900000	36200000	early
chr20	36400000	36750000	early
chr20	37200000	37450000	early
chr20	38100000	38250000	early
chr20	38400000	38550000	early
chr20	38800000	39000000	early
chr20	40950000	41100000	early
chr20	43450000	43750000	early
chr20	44400000	44750000	early
chr20	45250000	45450000	early
chr20	44450000	44700000	early
chr20	45250000	45450000	early
chr20	45750000	45950000	early
chr20	46150000	46300000	early
chr20	46650000	46800000	early
chr20	47300000	47550000	early
chr20	47850000	48050000	early
chr20	48600000	49000000	early
chr20	49100000	49450000	early
chr20	49550000	49900000	early
chr20	49100000	49400000	early
chr20	49600000	49900000	early
chr20	50150000	50350000	early
chr20	51400000	51550000	early
chr20	62200000	62550000	early
chr20	62600000	62900000	early
chr20	63450000	63700000	early
chr21	28900000	29100000	early
chr21	32300000	32600000	early
chr21	33350000	33550000	early
chr21	33750000	33950000	early
chr21	42900000	43100000	early
chr21	43700000	43850000	early
chr21	44750000	45050000	early
chr21	45250000	45400000	early
chr21	45250000	45450000	early
chr21	45900000	46450000	early
chr22	12450000	12600000	early
chr22	17050000	17250000	early
chr22	17550000	17800000	early
chr22	17950000	18100000	early
chr22	19000000	19250000	early
chr22	19700000	19950000	early
chr22	20900000	21150000	early
chr22	23050000	23200000	early
chr22	23650000	24000000	early
chr22	24100000	24300000	early
chr22	24500000	24650000	early
chr22	24900000	25050000	early
chr22	25450000	25600000	early
chr22	27900000	28150000	early
chr22	28650000	28950000	early
chr22	29200000	29450000	early
chr22	29700000	29850000	early
chr22	30150000	30400000	early
chr22	30500000	30700000	early
chr22	31200000	31400000	early
chr22	31850000	32000000	early
chr22	35300000	35500000	early
chr22	36300000	36500000	early
chr22	37250000	37700000	early
chr22	37900000	38150000	early
chr22	39150000	39550000	early
chr22	39950000	40150000	early
chr22	40550000	40750000	early
chr22	40950000	41150000	early
chr22	41200000	41600000	early
chr22	42300000	42500000	early
chr22	42600000	42800000	early
chr22	43000000	43300000	early
chr22	43850000	44000000	early
chr22	45150000	45350000	early
chr22	45550000	45700000	early
chr22	45950000	46200000	early
chr22	47250000	47400000	early
chr1	143550000	143900000	earlymid
chr8	46150000	46400000	earlymid
chr9	63700000	63900000	earlymid
chr15	29550000	29750000	earlymid
chr15	83250000	83450000	earlymid
chr1	101400000	101750000	late
chr1	102250000	102600000	late
chr1	102800000	103150000	late
chr1	163400000	163750000	late
chr1	164150000	164400000	late
chr1	165050000	165300000	late
chr1	220400000	220600000	late
chr1	220900000	221150000	late
chr1	221200000	221500000	late
chr1	222000000	222350000	late
chr1	236650000	236950000	late
chr1	237300000	237550000	late
chr1	238350000	238600000	late
chr1	239100000	239450000	late
chr1	239850000	240100000	late
chr1	240550000	240950000	late
chr2	12600000	12850000	late
chr2	12850000	13050000	late
chr2	13600000	13850000	late
chr2	14200000	14550000	late
chr2	14850000	15150000	late
chr2	15550000	15900000	late
chr2	34550000	34800000	late
chr2	34850000	35150000	late
chr2	35350000	35650000	late
chr2	77950000	78250000	late
chr2	78400000	78650000	late
chr2	79100000	79350000	late
chr2	79700000	80050000	late
chr2	80100000	80350000	late
chr2	103050000	103300000	late
chr2	103650000	103900000	late
chr2	104250000	104500000	late
chr2	104550000	104900000	late
chr2	115950000	116300000	late
chr2	116500000	116750000	late
chr2	123100000	123550000	late
chr2	123750000	124200000	late
chr2	124500000	124950000	late
chr2	138850000	139050000	late
chr2	139750000	140000000	late
chr2	140150000	140400000	late
chr2	142450000	142700000	late
chr2	143000000	143250000	late
chr2	143400000	143650000	late
chr2	143650000	143900000	late
chr2	165000000	165350000	late
chr2	166000000	166250000	late
chr2	166300000	166550000	late
chr2	167050000	167300000	late
chr2	210950000	211250000	late
chr2	211650000	211900000	late
chr2	212000000	212250000	late
chr3	3100000	3300000	late
chr3	21200000	21450000	late
chr3	21950000	22250000	late
chr3	22650000	22850000	late
chr3	74600000	74850000	late
chr3	75100000	75450000	late
chr3	75500000	75800000	late
chr3	75950000	76200000	late
chr3	76250000	76500000	late
chr3	88150000	88500000	late
chr3	88800000	89050000	late
chr3	89250000	89500000	late
chr3	89700000	89950000	late
chr3	90100000	90400000	late
chr3	96200000	96450000	late
chr3	96600000	96900000	late
chr3	96900000	97150000	late
chr3	97400000	97650000	late
chr3	146250000	146550000	late
chr3	146650000	146850000	late
chr3	147050000	147300000	late
chr3	162500000	162750000	late
chr3	162950000	163200000	late
chr3	163300000	163650000	late
chr3	163800000	164050000	late
chr3	164200000	164450000	late
chr3	164650000	164900000	late
chr3	165100000	165400000	late
chr3	165700000	166050000	late
chr3	165050000	165400000	late
chr3	165700000	165950000	late
chr3	166300000	166550000	late
chr3	166550000	166800000	late
chr4	22700000	23000000	late
chr4	23150000	23400000	late
chr4	63750000	63950000	late
chr4	64000000	64250000	late
chr4	64500000	64700000	late
chr4	65200000	65400000	late
chr4	124700000	124950000	late
chr4	125200000	125350000	late
chr4	125600000	125850000	late
chr4	130650000	130900000	late
chr4	130950000	131250000	late
chr4	131700000	132000000	late
chr4	132100000	132350000	late
chr4	132550000	132800000	late
chr4	133000000	133350000	late
chr4	133450000	133700000	late
chr4	133450000	134050000	late
chr4	134400000	134650000	late
chr4	134800000	135150000	late
chr4	135300000	135850000	late
chr4	136250000	136550000	late
chr4	160600000	160850000	late
chr4	161100000	161350000	late
chr4	172100000	172350000	late
chr4	172700000	172950000	late
chr4	173450000	173800000	late
chr4	174050000	174300000	late
chr4	177450000	177700000	late
chr4	178000000	178300000	late
chr4	178350000	178700000	late
chr4	178850000	179100000	late
chr4	179200000	179450000	late
chr4	179500000	179750000	late
chr4	180500000	180750000	late
chr4	180850000	181200000	late
chr5	7800000	8150000	late
chr5	8500000	8750000	late
chr6	60800000	61100000	late
chr6	61650000	61900000	late
chr6	168100000	168300000	late
chr6	168800000	169100000	late
chr7	52200000	52450000	late
chr7	52700000	53050000	late
chr7	53250000	53500000	late
chr7	53800000	54150000	late
chr7	56400000	56650000	late
chr7	56650000	56900000	late
chr7	57350000	57900000	late
chr7	57950000	58150000	late
chr7	62200000	62450000	late
chr7	62900000	63300000	late
chr7	64350000	64600000	late
chr7	145950000	146250000	late
chr7	146700000	146900000	late
chr7	153050000	153450000	late
chr7	153700000	153950000	late
chr7	154000000	154250000	late
chr7	154550000	154800000	late
chr7	154900000	155150000	late
chr8	4650000	5150000	late
chr8	5350000	5600000	late
chr8	14150000	14400000	late
chr8	14550000	14800000	late
chr8	14800000	15050000	late
chr8	15250000	15500000	late
chr8	45900000	46150000	late
chr8	46200000	46450000	late
chr8	46700000	47000000	late
chr8	64300000	64650000	late
chr8	65200000	65450000	late
chr8	71750000	72000000	late
chr8	72150000	72450000	late
chr8	72700000	73050000	late
chr9	8600000	8900000	late
chr9	8950000	9500000	late
chr9	9550000	9800000	late
chr9	9800000	10150000	late
chr9	17550000	17850000	late
chr9	18500000	18800000	late
chr9	27550000	27800000	late
chr9	28600000	28850000	late
chr9	29300000	29550000	late
chr9	62750000	62950000	late
chr9	63800000	64050000	late
chr9	116650000	117050000	late
chr9	117500000	117750000	late
chr9	118100000	118350000	late
chr10	10050000	10300000	late
chr10	10400000	10650000	late
chr10	104700000	105000000	late
chr10	105450000	105700000	late
chr10	105700000	105950000	late
chr10	106350000	106600000	late
chr11	39250000	39550000	late
chr11	40100000	40450000	late
chr11	40650000	40900000	late
chr11	41100000	41350000	late
chr11	41800000	42050000	late
chr11	55250000	55500000	late
chr11	55600000	55850000	late
chr12	85950000	86250000	late
chr12	86650000	86950000	late
chr12	86950000	87300000	late
chr12	87600000	87800000	late
chr12	125900000	126150000	late
chr12	126500000	126900000	late
chr12	127150000	127500000	late
chr12	127950000	128200000	late
chr13	18100000	18400000	late
chr13	18900000	19150000	late
chr13	52900000	53200000	late
chr13	53650000	53900000	late
chr13	54000000	54250000	late
chr13	54700000	54950000	late
chr13	61100000	61400000	late
chr13	61950000	62200000	late
chr13	62200000	62450000	late
chr13	62750000	63000000	late
chr13	63000000	63300000	late
chr13	63950000	64250000	late
chr13	64350000	64650000	late
chr13	64800000	65050000	late
chr13	65050000	65300000	late
chr13	65500000	65750000	late
chr13	65750000	66000000	late
chr13	66250000	66500000	late
chr13	66500000	66800000	late
chr13	67100000	67350000	late
chr13	67950000	68200000	late
chr13	68800000	69050000	late
chr13	69450000	69700000	late
chr13	70400000	70750000	late
chr13	71100000	71350000	late
chr13	71900000	72150000	late
chr13	72400000	72700000	late
chr13	77550000	77850000	late
chr13	78000000	78250000	late
chr13	78450000	78750000	late
chr13	80300000	80550000	late
chr13	80900000	81150000	late
chr13	81350000	81600000	late
chr13	81650000	81900000	late
chr13	91200000	91550000	late
chr13	102900000	103200000	late
chr13	103700000	104050000	late
chr13	104300000	104550000	late
chr13	104550000	104800000	late
chr13	105150000	105450000	late
chr13	105450000	105700000	late
chr13	106600000	106950000	late
chr13	107050000	107300000	late
chr14	19700000	20100000	late
chr15	19800000	20050000	late
chr15	93200000	93500000	late
chr15	94050000	94200000	late
chr15	94450000	94650000	late
chr15	94000000	94300000	late
chr15	94450000	94700000	late
chr15	95200000	95450000	late
chr16	35000000	35300000	late
chr16	35300000	35700000	late
chr16	36050000	36250000	late
chr16	50900000	51150000	late
chr16	51750000	52000000	late
chr16	52800000	53050000	late
chr16	60250000	60600000	late
chr16	61050000	61300000	late
chr16	61850000	62300000	late
chr16	62650000	62900000	late
chr16	63150000	63450000	late
chr16	63950000	64400000	late
chr16	64450000	64700000	late
chr16	64150000	64400000	late
chr16	64950000	65400000	late
chr16	65800000	66100000	late
chr16	78900000	79150000	late
chr16	79350000	79600000	late
chr18	4000000	4350000	late
chr18	4950000	5200000	late
chr18	5750000	6000000	late
chr18	26800000	27100000	late
chr18	27500000	27850000	late
chr18	27950000	28200000	late
chr18	28300000	28550000	late
chr18	38500000	38900000	late
chr18	39450000	39750000	late
chr18	43400000	43750000	late
chr19	22150000	22400000	late
chr19	22400000	22650000	late
chr19	22700000	22950000	late
chr19	23350000	23900000	late
chr19	23850000	24100000	late
chr19	51500000	51850000	late
chr19	52100000	52400000	late
chr19	52650000	52900000	late
chr19	53100000	53350000	late
chr20	54450000	54650000	late
chr20	54650000	54900000	late
chr20	55000000	55250000	late
chr20	55250000	55550000	late
chr20	55950000	56300000	late
chr21	19150000	19400000	late
chr21	19450000	19700000	late
chr21	19700000	19950000	late
chr21	20100000	20350000	late
chr21	20350000	20700000	late
chr21	20800000	21250000	late
chr21	21350000	21600000	late
chr21	21650000	21950000	late
chr21	22250000	22500000	late
chr21	22650000	22900000	late
chr21	23300000	23550000	late
chr21	24150000	24400000	late
chr21	24450000	24700000	late
chr22	11500000	11700000	late
chr22	11800000	12100000	late
chr1	71250000	71700000	late
chr1	71750000	72000000	late
chr1	72150000	72400000	late
chr1	72500000	72750000	late
chr1	72750000	73000000	late
chr1	74150000	74400000	late
chr1	73250000	73500000	late
chr1	73550000	73800000	late
chr1	73900000	74150000	late
chr1	103150000	103400000	late
chr1	104350000	104600000	late
chr1	104600000	104850000	late
chr1	104850000	105100000	late
chr1	105450000	105700000	late
chr1	105750000	106000000	late
chr1	106300000	106600000	late
chr1	106650000	106900000	late
chr1	106900000	107250000	late
chr1	239700000	240200000	late
chr1	240550000	240900000	late
chr1	241200000	241450000	late
chr2	750000	1000000	late
chr2	1300000	1550000	late
chr2	1800000	2050000	late
chr2	2700000	3050000	late
chr2	4550000	4800000	late
chr2	5000000	5250000	late
chr2	5550000	5800000	late
chr2	5850000	6100000	late
chr2	15750000	16000000	late
chr2	16550000	16850000	late
chr2	17050000	17300000	late
chr2	17400000	17700000	late
chr2	241950000	242150000	late
chr3	300000	550000	late
chr3	700000	950000	late
chr3	650000	900000	late
chr3	950000	1200000	late
chr3	1800000	2200000	late
chr3	2750000	3050000	late
chr3	60100000	60450000	late
chr3	60550000	60800000	late
chr3	60900000	61200000	late
chr3	73450000	73700000	late
chr3	74300000	74550000	late
chr3	74750000	75000000	late
chr3	75050000	75400000	late
chr3	77750000	78000000	late
chr3	78150000	78450000	late
chr3	78450000	78850000	late
chr3	79100000	79350000	late
chr3	79350000	79650000	late
chr3	79700000	80050000	late
chr3	80450000	80700000	late
chr3	81200000	81550000	late
chr3	82600000	82850000	late
chr3	82850000	83100000	late
chr3	83350000	83600000	late
chr3	83650000	83900000	late
chr3	84050000	84500000	late
chr3	84700000	84950000	late
chr3	84950000	85200000	late
chr3	85250000	85500000	late
chr3	84250000	84500000	late
chr3	85700000	85950000	late
chr4	57250000	57550000	late
chr4	58750000	59000000	late
chr4	59350000	59600000	late
chr4	60050000	60300000	late
chr4	60650000	60900000	late
chr4	61250000	61500000	late
chr4	61550000	61800000	late
chr4	61850000	62100000	late
chr4	62100000	62350000	late
chr4	62700000	62950000	late
chr4	63000000	63250000	late
chr4	63250000	63500000	late
chr4	63750000	64000000	late
chr4	65200000	65450000	late
chr4	65450000	65700000	late
chr4	65900000	66200000	late
chr4	66250000	66500000	late
chr4	66700000	66950000	late
chr4	67150000	67350000	late
chr5	19600000	19950000	late
chr5	20050000	20300000	late
chr5	20500000	20750000	late
chr5	21550000	21800000	late
chr5	21850000	22150000	late
chr5	22450000	22800000	late
chr5	23150000	23400000	late
chr5	23400000	23650000	late
chr5	23400000	23850000	late
chr5	23850000	24100000	late
chr5	24150000	24400000	late
chr5	24500000	24750000	late
chr5	25050000	25300000	late
chr5	23600000	23850000	late
chr5	25300000	25600000	late
chr5	26100000	26550000	late
chr5	28250000	28500000	late
chr5	29000000	29250000	late
chr5	29250000	29500000	late
chr5	29550000	29800000	late
chr5	29950000	30200000	late
chr5	30250000	30600000	late
chr5	152200000	152500000	late
chr5	152550000	152800000	late
chr5	152900000	153200000	late
chr5	153300000	153600000	late
chr5	153600000	153900000	late
chr5	164000000	164250000	late
chr5	164300000	164550000	late
chr5	164700000	165000000	late
chr5	165050000	165350000	late
chr5	165400000	165650000	late
chr6	66500000	66750000	late
chr6	66750000	67000000	late
chr6	67000000	67200000	late
chr6	67250000	67500000	late
chr6	67950000	68200000	late
chr6	91850000	92200000	late
chr6	92400000	92650000	late
chr6	92850000	93100000	late
chr6	93150000	93450000	late
chr6	94100000	94350000	late
chr6	162100000	162400000	late
chr6	162450000	162700000	late
chr6	162750000	163050000	late
chr6	162350000	162600000	late
chr6	162750000	163000000	late
chr6	163500000	164200000	late
chr6	164800000	165150000	late
chr6	165850000	166200000	late
chr7	8500000	8850000	late
chr7	9250000	9500000	late
chr7	9600000	9850000	late
chr7	10100000	10350000	late
chr7	110150000	110400000	late
chr7	110700000	110950000	late
chr7	111200000	111450000	late
chr7	144950000	145300000	late
chr7	145500000	145750000	late
chr7	145950000	146200000	late
chr7	146700000	146950000	late
chr7	146950000	147200000	late
chr7	147400000	147700000	late
chr7	147900000	148150000	late
chr8	83000000	83250000	late
chr8	83350000	83600000	late
chr8	83700000	84050000	late
chr8	110250000	110700000	late
chr8	110650000	110950000	late
chr8	111250000	111500000	late
chr8	111650000	111900000	late
chr8	112400000	112750000	late
chr8	112950000	113200000	late
chr8	113250000	113550000	late
chr8	113700000	113950000	late
chr8	114150000	114400000	late
chr8	114500000	114750000	late
chr8	115000000	115250000	late
chr8	134950000	135200000	late
chr8	135250000	135500000	late
chr8	135600000	135850000	late
chr8	136250000	136500000	late
chr8	136550000	136800000	late
chr8	137300000	137650000	late
chr8	137750000	138000000	late
chr8	138050000	138300000	late
chr9	23850000	24100000	late
chr9	24750000	25050000	late
chr9	25500000	25750000	late
chr9	102150000	102400000	late
chr9	102400000	102650000	late
chr9	102650000	102900000	late
chr9	103000000	103250000	late
chr9	103650000	103900000	late
chr9	104250000	104600000	late
chr9	118100000	118350000	late
chr9	118500000	118800000	late
chr9	119100000	119400000	late
chr10	53350000	53700000	late
chr10	53850000	54100000	late
chr10	54350000	54600000	late
chr10	54750000	55000000	late
chr10	55000000	55250000	late
chr10	57250000	57500000	late
chr10	81550000	81800000	late
chr10	82150000	82550000	late
chr10	82650000	82950000	late
chr10	83000000	83300000	late
chr10	126550000	126800000	late
chr10	127450000	127750000	late
chr11	22900000	23150000	late
chr11	23150000	23400000	late
chr11	23400000	23650000	late
chr11	23950000	24450000	late
chr11	24200000	24450000	late
chr11	24950000	25350000	late
chr11	25600000	25850000	late
chr11	26100000	26350000	late
chr11	26350000	26600000	late
chr11	54500000	54650000	late
chr11	54850000	55100000	late
chr11	55600000	55900000	late
chr11	79100000	79350000	late
chr11	79400000	79650000	late
chr11	79950000	80400000	late
chr11	80500000	80750000	late
chr11	97950000	98200000	late
chr11	98250000	98550000	late
chr11	98850000	99100000	late
chr11	99250000	99500000	late
chr11	99550000	99800000	late
chr11	99950000	100200000	late
chr11	130650000	130850000	late
chr11	130850000	131250000	late
chr11	131500000	131750000	late
chr11	132000000	132250000	late
chr11	132500000	132750000	late
chr11	132950000	133300000	late
chr11	133600000	133850000	late
chr13	81700000	81950000	late
chr13	82200000	82500000	late
chr13	82550000	82800000	late
chr13	82800000	83050000	late
chr13	83050000	83300000	late
chr13	83450000	83900000	late
chr13	84050000	84400000	late
chr13	84650000	84950000	late
chr13	85450000	85700000	late
chr13	85700000	86050000	late
chr13	86150000	86400000	late
chr13	86750000	87050000	late
chr13	87450000	87900000	late
chr13	88600000	88850000	late
chr13	88850000	89200000	late
chr13	89600000	89850000	late
chr14	83800000	84150000	late
chr14	84600000	84950000	late
chr14	85050000	85300000	late
chr14	85300000	85750000	late
chr14	85750000	86000000	late
chr14	86000000	86250000	late
chr14	86600000	86800000	late
chr14	86800000	87050000	late
chr14	87600000	87900000	late
chr15	96700000	96950000	late
chr15	97100000	97450000	late
chr15	98050000	98300000	late
chr18	40100000	40450000	late
chr18	40500000	40750000	late
chr18	41100000	41350000	late
chr18	41650000	41900000	late
chr18	66450000	66900000	late
chr18	67000000	67300000	late
chr18	68050000	68300000	late
chr18	71600000	71850000	late
chr18	72550000	72800000	late
chr18	73100000	73400000	late
