# Supplementary material for: Cohesin-mediated loop anchors confine the locations of human replication origins
Source: Nature. 2022 Jun 8;606(7915):812–9. doi: 10.1038/s41586-022-04803-0 (PMC9217744; doi:10.1038/s41586-022-04803-0)
Supplement: Supplementary file 3 — This zipped file contains Supplementary Tables 1–19 (see Supplementary Information for full descriptions). [file 41586_2022_4803_MOESM3_ESM.zip › Supplementary Table 18. Loop calls genome-wide in untreated and auxin-treated HCT116 WAPL-mAID2 cells.xlsx]

## Sheet: layout
Supplementary Table 18. Loop calls genome-wide in untreated and auxin-treated HCT116 WAPL-mAID2 cells
Loops called from in situ Hi-C on wild type HCT116 (HCT116 WT; untreated HCT116 WAPL-mAID2) and HCT116 with six hours WAPL knock-down (HCT116 WAPL KD; auxin-treated HCT116 WAPL-mAID2)
hg38 build
Loop calls on Hi-C from two cell lines (1 cell lines per sheet, 2 total)
1st column - loop location upstream chromosome, 2nd column - loop location upstream start, 3rd column - loop location upstream end, 4th column - loop location downstream chromosome, 5th column - loop location downstream start,
6th column - loop location downstream end, 7th column - cluster size (number of pixels), 8th column - loop peak pixel observed count, 9th column - loop peak pixel expected count, 10th column - loop peak pixel qvalue

## Sheet: HCT116 WAPL WT
Loop calls genomewide in untreated human HCT116 WAPL-mAID2 cells
HCT116_chrom	HCT116_us_start	HCT116_us_end	HCT116_ds_chrom	HCT116_ds_start	HCT116_ds_end	HCT116_cluster_size	HCT116_peakpixel_obs	HCT116_peakppixel_exp	HCT116_peakpixel_qvalue
chr1	960000	1020000	chr1	1240000	1280000	4	71.721	18.161	0.000113556
chr1	960000	1020000	chr1	1300000	1320000	3	62.55	16.0318	0.0163046
chr1	980000	1020000	chr1	1040000	1080000	3	156.04	83.6924	0.00571221
chr1	1100000	1140000	chr1	1220000	1280000	5	84.7389	31.4141	4.16032e-06
chr1	1360000	1440000	chr1	1460000	1540000	7	99.9322	52.6736	0.0337548
chr1	1760000	1800000	chr1	1840000	1920000	5	138.524	52.5447	1.17667e-10
chr1	1940000	1980000	chr1	2020000	2060000	4	125.154	41.4499	4.49835e-10
chr1	1940000	1980000	chr1	2100000	2140000	3	50.3865	23.471	0.0890036
chr1	2060000	2100000	chr1	2140000	2180000	3	72.8657	42.2378	0.0406073
chr1	2180000	2220000	chr1	2360000	2400000	3	82.3249	21.1318	3.58212e-10
chr1	2400000	2460000	chr1	2780000	2820000	4	42.6651	9.77756	5.10786e-05
chr1	2400000	2440000	chr1	2520000	2580000	5	111.886	36.9954	5.71825e-05
chr1	2420000	2460000	chr1	2620000	2660000	3	72.304	20.5079	5.31991e-06
chr1	2800000	2840000	chr1	3400000	3440000	3	69.2515	23.4994	3.46906e-05
chr1	2980000	3020000	chr1	3400000	3440000	3	84.5067	22.0524	2.88941e-12
chr1	2980000	3020000	chr1	3260000	3300000	3	48.0337	27.4725	0.0383516
chr1	3000000	3040000	chr1	3340000	3400000	4	72.1052	20.6868	4.94772e-08
chr1	3440000	3500000	chr1	3760000	3820000	5	28.6821	6.98789	0.000448303
chr1	3480000	3520000	chr1	3600000	3640000	3	136.259	24.2123	3.32475e-23
chr1	3480000	3520000	chr1	3720000	3760000	3	35.1572	9.33612	0.0993657
chr1	3920000	3960000	chr1	5580000	5620000	3	23.2472	12.9268	0.0700515
chr1	4000000	4040000	chr1	5520000	5560000	3	26.569	12.2109	0.013332
chr1	4340000	4380000	chr1	5160000	5200000	3	33.5153	17.2208	0.0225431
chr1	4380000	4420000	chr1	5320000	5360000	3	27.4657	17.1514	0.0961675
chr1	4440000	4480000	chr1	5220000	5260000	3	34.2467	18.1508	0.0139338
chr1	4500000	4540000	chr1	5260000	5300000	3	31.57	18.7257	0.078594
chr1	4820000	4880000	chr1	5420000	5480000	5	37.2031	16.7234	0.0310771
chr1	5480000	5520000	chr1	5800000	5860000	4	30.5584	11.8737	0.00141378
chr1	5500000	5520000	chr1	5720000	5780000	3	48.4679	17.5554	4.48849e-05
chr1	5620000	5680000	chr1	5720000	5800000	6	66.6333	31.885	1.96396e-05
chr1	5620000	5660000	chr1	5900000	5940000	3	30.6001	9.19607	3.64107e-07
chr1	5740000	5780000	chr1	5880000	5920000	3	45.9795	24.7279	0.0118306
chr1	6040000	6140000	chr1	6140000	6200000	8	157.113	53.2267	3.18435e-12
chr1	6040000	6080000	chr1	6300000	6360000	4	25.5004	9.91723	0.105812
chr1	6100000	6140000	chr1	6320000	6360000	3	32.4471	13.0248	0.0782377
chr1	6220000	6260000	chr1	6400000	6440000	3	120.306	20.8441	1.85124e-26
chr1	6460000	6520000	chr1	6600000	6660000	5	57.433	28.7328	0.00559647
chr1	6520000	6580000	chr1	6640000	6660000	3	61.1808	34.1602	0.00377383
chr1	6680000	6740000	chr1	7200000	7240000	4	38.1961	16.9889	0.00026358
chr1	6680000	6740000	chr1	7640000	7660000	3	30.0011	12.0733	0.0130398
chr1	6700000	6740000	chr1	6860000	6940000	5	58.8887	27.317	4.12687e-06
chr1	6700000	6760000	chr1	7060000	7080000	3	38.1277	16.5498	0.000113894
chr1	6740000	6820000	chr1	7060000	7160000	9	38.7188	17.1914	0.00176618
chr1	6800000	6820000	chr1	7160000	7220000	3	36.5564	20.1694	0.00287147
chr1	7040000	7080000	chr1	7600000	7660000	4	59.5979	20.0291	3.49066e-07
chr1	7060000	7100000	chr1	7480000	7520000	3	29.9416	17.3225	0.152167
chr1	7080000	7120000	chr1	7560000	7620000	4	38.59	20.199	0.0250898
chr1	7120000	7180000	chr1	7620000	7660000	4	47.6425	21.2312	4.6556e-05
chr1	7220000	7260000	chr1	7520000	7560000	3	50.0965	22.7937	0.00014097
chr1	7660000	7700000	chr1	7880000	7920000	3	54.2058	11.7723	7.39135e-13
chr1	7760000	7800000	chr1	7880000	7940000	4	56.146	25.5037	4.52944e-06
chr1	7800000	7840000	chr1	7880000	7920000	3	98.4324	40.1844	9.15923e-12
chr1	7940000	8000000	chr1	8720000	8740000	3	24.3714	9.84265	0.0181459
chr1	7960000	8020000	chr1	8300000	8360000	7	122.187	16.0646	1.45542e-43
chr1	8020000	8040000	chr1	8160000	8220000	3	94.3236	31.647	2.09324e-13
chr1	8360000	8420000	chr1	8700000	8740000	4	49.9747	12.6463	3.71713e-11
chr1	8520000	8580000	chr1	8820000	8860000	5	44.9853	16.7304	1.05998e-05
chr1	8540000	8580000	chr1	8700000	8740000	3	70.382	27.3132	7.54364e-11
chr1	8900000	8940000	chr1	9080000	9120000	3	59.029	19.6605	4.70818e-07
chr1	8900000	8960000	chr1	9180000	9300000	11	42.9487	15.3738	6.85188e-05
chr1	8900000	8940000	chr1	8980000	9020000	3	109.397	46.8466	3.03046e-09
chr1	8980000	9040000	chr1	9060000	9120000	6	104.14	61.218	0.000774063
chr1	9100000	9140000	chr1	9220000	9260000	3	80.9214	42.3088	0.000272049
chr1	9100000	9140000	chr1	9480000	9520000	3	42.5009	12.2407	7.76026e-06
chr1	9240000	9280000	chr1	9540000	9580000	3	58.0473	16.0298	6.40369e-10
chr1	9260000	9300000	chr1	9460000	9500000	3	120.872	21.7389	3.91946e-32
chr1	9600000	9640000	chr1	9840000	9880000	3	46.4858	19.2579	0.00129882
chr1	9620000	9660000	chr1	9700000	9740000	3	79.5615	48.7383	0.014249
chr1	9660000	9720000	chr1	9820000	9840000	3	47.5326	25.122	0.00800829
chr1	9720000	9760000	chr1	9840000	9880000	3	70.3301	30.8606	5.62663e-05
chr1	9900000	9940000	chr1	10380000	10440000	4	33.2409	16.8799	0.028615
chr1	9920000	9980000	chr1	10340000	10380000	4	37.2899	21.4693	0.0372311
chr1	10080000	10160000	chr1	10320000	10420000	10	58.6148	26.7601	1.91411e-05
chr1	10160000	10260000	chr1	10320000	10380000	7	86.2203	49.6814	0.000268835
chr1	10180000	10220000	chr1	10400000	10460000	4	33.483	19.4199	0.15815
chr1	10440000	10460000	chr1	10920000	10980000	3	39.4288	17.7007	0.00325867
chr1	10500000	10540000	chr1	10860000	10900000	3	79.5714	12.2579	7.62468e-31
chr1	10680000	10700000	chr1	10780000	10840000	3	77.9955	34.5909	1.79446e-05
chr1	11020000	11060000	chr1	11620000	11660000	3	58.9662	17.0811	1.30073e-08
chr1	11020000	11060000	chr1	11680000	11760000	5	40.7739	14.1299	0.00112287
chr1	11040000	11160000	chr1	11180000	11260000	15	96.7525	46.9981	1.28624e-08
chr1	11160000	11200000	chr1	11540000	11580000	3	34.4208	18.5426	0.0172877
chr1	11200000	11260000	chr1	11580000	11620000	4	38.6032	18.664	0.00199022
chr1	11340000	11380000	chr1	11620000	11660000	3	73.5779	24.9003	3.40878e-10
chr1	11800000	11860000	chr1	12000000	12040000	4	47.4425	12.6413	3.45098e-07
chr1	12100000	12140000	chr1	12180000	12220000	3	215.481	41.373	9.64268e-60
chr1	12260000	12340000	chr1	12600000	12680000	12	99.6529	15.8453	2.0184e-51
chr1	13400000	13440000	chr1	13560000	13600000	3	47.6646	28.0409	0.124246
chr1	13560000	13620000	chr1	13900000	13920000	3	40.0571	19.563	0.000443504
chr1	13660000	13700000	chr1	13800000	13840000	3	53.8223	30.4273	0.00216857
chr1	13660000	13700000	chr1	13940000	13980000	3	56.1036	20.9056	4.1286e-09
chr1	14040000	14060000	chr1	14460000	14520000	3	35.6557	17.6241	0.00138366
chr1	14060000	14120000	chr1	14340000	14460000	9	34.3697	21.1499	0.0314903
chr1	14560000	14620000	chr1	15080000	15120000	4	29.2217	14.3576	0.00222752
chr1	14740000	14800000	chr1	15020000	15080000	5	66.7537	18.9508	3.52929e-15
chr1	15120000	15140000	chr1	15260000	15320000	3	104.82	28.8746	1.54894e-24
chr1	15120000	15180000	chr1	15400000	15460000	5	45.0249	12.239	5.10197e-09
chr1	15280000	15340000	chr1	15400000	15440000	4	105.328	40.1803	1.74619e-12
chr1	15560000	15600000	chr1	15720000	15760000	3	65.6429	23.1449	1.53146e-06
chr1	15800000	15820000	chr1	15920000	15980000	3	106.329	34.4173	3.54742e-14
chr1	16060000	16100000	chr1	16340000	16380000	4	41.9559	14.3788	0.000835595
chr1	16060000	16120000	chr1	16180000	16200000	3	139.571	43.9786	5.06557e-18
chr1	16160000	16220000	chr1	16360000	16380000	3	53.261	24.3123	0.00249082
chr1	16260000	16300000	chr1	16440000	16480000	3	44.8611	23.7578	0.0133389
chr1	16600000	16640000	chr1	16880000	16920000	3	64.7417	12.1232	1.67711e-33
chr1	16640000	16660000	chr1	16700000	16760000	3	103.436	53.294	4.66167e-05
chr1	16940000	16980000	chr1	17020000	17060000	3	107.194	46.1084	4.34845e-07
chr1	17060000	17100000	chr1	17360000	17400000	3	61.4802	11.4694	4.28702e-18
chr1	17100000	17140000	chr1	17220000	17260000	3	154.429	38.9013	2.80174e-31
chr1	17480000	17520000	chr1	17600000	17640000	3	125.279	27.3937	1.26593e-26
chr1	17620000	17680000	chr1	18560000	18600000	4	25.5061	10.8034	0.0244121
chr1	17640000	17700000	chr1	17800000	17860000	8	50.9024	25.1833	0.00108011
chr1	17640000	17700000	chr1	17880000	18000000	9	45.3764	21.9599	0.000288075
chr1	17900000	17940000	chr1	18540000	18600000	4	29.4054	14.8401	0.017895
chr1	17900000	17960000	chr1	18200000	18260000	5	54.0136	28.1644	0.000227308
chr1	18260000	18320000	chr1	18540000	18580000	4	48.6806	22.5891	6.47197e-05
chr1	18340000	18400000	chr1	18520000	18560000	4	54.3482	32.4259	0.00934517
chr1	18580000	18620000	chr1	18860000	18900000	3	72.6262	14.0067	1.3429e-19
chr1	18580000	18620000	chr1	18800000	18840000	3	88.0155	18.1308	4.62409e-25
chr1	18660000	18720000	chr1	18800000	18820000	3	70.9854	33.5792	1.76326e-05
chr1	18880000	18920000	chr1	19080000	19120000	3	124.296	22.3271	3.79902e-40
chr1	19340000	19400000	chr1	19640000	19680000	4	85.0812	13.056	1.46002e-24
chr1	19340000	19400000	chr1	19580000	19620000	4	51.1267	16.7451	9.70865e-10
chr1	19460000	19520000	chr1	19560000	19600000	4	87.8859	48.9282	0.000371106
chr1	19880000	19940000	chr1	20480000	20500000	3	38.6241	15.7841	2.40946e-05
chr1	19900000	19940000	chr1	20140000	20200000	4	87.6154	23.6173	2.76655e-16
chr1	20200000	20240000	chr1	20460000	20500000	4	61.7455	18.3255	1.5198e-12
chr1	20200000	20280000	chr1	20420000	20460000	5	63.8468	24.5381	1.70151e-09
chr1	20320000	20380000	chr1	20420000	20440000	3	113.181	64.6812	8.10197e-06
chr1	20320000	20380000	chr1	20460000	20500000	4	68.2425	34.5704	5.26738e-05
chr1	20520000	20540000	chr1	20620000	20680000	3	114.18	31.0235	1.22432e-23
chr1	20680000	20720000	chr1	21180000	21220000	3	86.8579	20.8619	9.56234e-17
chr1	20960000	21000000	chr1	21160000	21200000	3	57.806	30.6264	0.000498386
chr1	21200000	21260000	chr1	21480000	21540000	5	44.3605	13.19	9.02581e-08
chr1	21220000	21260000	chr1	21340000	21380000	3	123.672	31.077	2.20683e-29
chr1	21220000	21260000	chr1	21560000	21600000	3	44.9754	11.4104	2.59296e-08
chr1	21360000	21400000	chr1	21480000	21540000	4	79.64	22.7691	4.75874e-15
chr1	21360000	21420000	chr1	21560000	21600000	4	45.0247	17.5622	5.42702e-05
chr1	21660000	21720000	chr1	21960000	21980000	3	91.5903	16.2734	3.10171e-20
chr1	22080000	22140000	chr1	22600000	22660000	6	34.8072	17.9056	0.00998701
chr1	22100000	22160000	chr1	22400000	22420000	3	73.9719	18.2871	1.2585e-15
chr1	22120000	22200000	chr1	22300000	22320000	4	64.0292	28.3776	5.8783e-06
chr1	22140000	22180000	chr1	22480000	22520000	3	26.8383	15.0729	0.108431
chr1	22400000	22440000	chr1	22620000	22660000	3	84.0645	32.2817	1.44243e-09
chr1	22660000	22700000	chr1	22880000	22960000	5	138.433	18.7378	2.13866e-60
chr1	22960000	23000000	chr1	23260000	23300000	3	50.2956	16.9678	1.17226e-07
chr1	22960000	22980000	chr1	23500000	23560000	3	24.364	13.522	0.104342
chr1	23080000	23120000	chr1	23160000	23220000	4	115.86	38.0018	3.00685e-19
chr1	23540000	23560000	chr1	23620000	23680000	3	164.976	49.466	5.92199e-25
chr1	23740000	23820000	chr1	23900000	23960000	7	85.0986	23.5619	4.8402e-15
chr1	23800000	23820000	chr1	24080000	24140000	3	31.4435	14.0899	0.0353501
chr1	23800000	23840000	chr1	24040000	24080000	3	37.4173	15.8597	0.00430807
chr1	23940000	23980000	chr1	24020000	24060000	3	122.282	64.5951	2.91725e-06
chr1	24040000	24100000	chr1	24380000	24400000	3	39.3842	18.6988	0.000283117
chr1	24180000	24200000	chr1	24500000	24560000	3	39.4719	19.0121	0.00174516
chr1	24180000	24220000	chr1	24800000	24860000	4	23.8016	12.0622	0.0605851
chr1	24180000	24240000	chr1	24360000	24400000	4	128.462	27.92	2.09561e-43
chr1	24400000	24440000	chr1	24620000	24660000	3	54.3701	28.089	0.00038055
chr1	24520000	24600000	chr1	24820000	24860000	5	43.9834	20.1923	0.000398553
chr1	24640000	24700000	chr1	24820000	24840000	3	132.472	34.621	3.24725e-25
chr1	24840000	24900000	chr1	25080000	25160000	8	54.6634	20.5064	3.82238e-07
chr1	24880000	24960000	chr1	25200000	25220000	4	51.0817	15.4328	1.20897e-08
chr1	24900000	24960000	chr1	25080000	25120000	4	57.8231	26.007	0.000122447
chr1	25040000	25060000	chr1	25160000	25220000	3	52.5844	30.2539	0.0136905
chr1	25480000	25520000	chr1	25780000	25820000	3	63.5932	19.4693	1.55082e-09
chr1	25820000	25860000	chr1	25980000	26020000	3	71.807	27.4671	5.76214e-10
chr1	26020000	26060000	chr1	26140000	26180000	3	73.6864	44.9933	0.0077342
chr1	26040000	26060000	chr1	26380000	26440000	3	33.6742	9.42918	8.48347e-05
chr1	26040000	26080000	chr1	26300000	26340000	3	31.5957	15.5249	0.114906
chr1	26080000	26120000	chr1	26380000	26420000	3	43.0053	12.4193	5.86939e-07
chr1	26080000	26120000	chr1	26300000	26340000	3	49.6943	18.8128	0.000187468
chr1	26260000	26300000	chr1	26380000	26440000	4	70.5766	27.5015	8.49275e-08
chr1	26480000	26520000	chr1	26840000	26880000	3	41.5517	9.07827	6.4284e-05
chr1	26580000	26620000	chr1	26780000	26820000	3	146.904	19.1783	5.89671e-70
chr1	27080000	27120000	chr1	27260000	27300000	3	101.46	24.2327	9.48061e-21
chr1	27280000	27340000	chr1	27600000	27620000	3	46.9307	17.7978	1.98294e-05
chr1	27380000	27440000	chr1	27600000	27620000	3	92.3817	23.8407	4.62417e-20
chr1	27840000	27900000	chr1	28060000	28100000	4	40.9249	26.2054	0.0696191
chr1	27860000	27920000	chr1	28180000	28240000	7	36.8701	15.6103	0.00552248
chr1	27860000	27880000	chr1	27940000	28000000	3	71.5937	35.1082	1.73033e-05
chr1	27980000	28060000	chr1	28180000	28220000	5	56.3367	25.9128	6.19755e-05
chr1	28080000	28120000	chr1	28180000	28220000	3	112.334	38.329	7.09301e-15
chr1	28240000	28260000	chr1	28460000	28520000	3	37.9656	18.5485	0.0438239
chr1	28240000	28260000	chr1	28340000	28400000	3	88.8441	35.337	3.84712e-08
chr1	28380000	28420000	chr1	28460000	28520000	4	91.9957	44.688	6.00709e-06
chr1	28600000	28660000	chr1	28840000	28900000	5	41.6854	21.907	0.0425892
chr1	28640000	28680000	chr1	29000000	29060000	4	34.1091	10.5559	0.000196937
chr1	28640000	28680000	chr1	28720000	28760000	3	106.786	61.5822	0.00110901
chr1	28760000	28800000	chr1	28840000	28880000	3	131.627	53.3246	3.64633e-13
chr1	28780000	28800000	chr1	29000000	29060000	3	55.135	16.658	5.26479e-10
chr1	28860000	28920000	chr1	29020000	29060000	4	126.637	27.7237	3.3833e-36
chr1	28860000	28920000	chr1	29100000	29140000	4	67.1614	16.708	3.82898e-15
chr1	28880000	28900000	chr1	29160000	29220000	3	60.6063	11.3211	2.33015e-16
chr1	28960000	29000000	chr1	29080000	29120000	3	59.4591	36.9557	0.0132902
chr1	29180000	29300000	chr1	30660000	30780000	15	35.3899	10.1006	6.59583e-08
chr1	29220000	29280000	chr1	30040000	30140000	8	36.9804	13.6249	1.21228e-05
chr1	29240000	29260000	chr1	29320000	29380000	3	78.8445	39.9706	3.66971e-06
chr1	29340000	29400000	chr1	30100000	30120000	3	35.6025	19.6502	0.00411103
chr1	29360000	29400000	chr1	29840000	29880000	4	40.0773	20.4559	0.000557474
chr1	29380000	29400000	chr1	29740000	29800000	3	40.2032	20.7555	0.00106639
chr1	29400000	29420000	chr1	29680000	29740000	3	42.2503	23.0409	0.0125058
chr1	29420000	29460000	chr1	30100000	30180000	5	37.9603	18.6214	0.00653363
chr1	29480000	29540000	chr1	30080000	30120000	4	49.3615	22.3102	4.89887e-06
chr1	29660000	29720000	chr1	30700000	30720000	3	30.4376	11.4412	0.000801842
chr1	29820000	29920000	chr1	30080000	30100000	5	56.7073	28.4041	0.000138506
chr1	30380000	30440000	chr1	30660000	30700000	4	54.2332	15.1398	9.51459e-12
chr1	30780000	30820000	chr1	30900000	30940000	4	155.101	22.4116	3.78548e-52
chr1	30920000	30960000	chr1	31040000	31080000	3	56.6602	36.5189	0.0289817
chr1	30960000	31000000	chr1	31080000	31120000	3	56.7462	31.7635	0.00139037
chr1	30980000	31020000	chr1	31120000	31180000	4	43.1344	26.3681	0.0290386
chr1	31160000	31200000	chr1	31400000	31440000	3	51.4231	19.7239	0.000117739
chr1	31180000	31220000	chr1	31520000	31560000	3	43.6788	13.5967	1.85575e-06
chr1	31180000	31220000	chr1	31320000	31380000	4	77.6499	32.3096	1.34566e-07
chr1	31380000	31480000	chr1	31500000	31560000	7	115.659	70.0305	3.7029e-05
chr1	31540000	31620000	chr1	31760000	31800000	5	46.0595	25.8895	0.0110639
chr1	31640000	31680000	chr1	31940000	31980000	3	33.6661	16.0999	0.0458719
chr1	31640000	31680000	chr1	31740000	31800000	5	122.665	51.8257	4.5845e-09
chr1	31800000	31840000	chr1	31940000	32000000	4	63.1993	23.2129	1.28081e-08
chr1	32200000	32260000	chr1	32300000	32340000	4	92.3916	42.1345	8.54971e-07
chr1	32380000	32440000	chr1	32840000	32880000	5	35.2804	15.5026	0.00195811
chr1	32380000	32420000	chr1	32760000	32800000	4	44.558	14.6122	2.24905e-06
chr1	32380000	32460000	chr1	32620000	32720000	8	43.316	18.0004	3.23384e-05
chr1	32380000	32420000	chr1	33060000	33100000	3	26.1759	12.6579	0.0330108
chr1	32440000	32500000	chr1	32820000	32880000	6	36.7344	13.5762	0.000182755
chr1	32460000	32500000	chr1	32600000	32640000	3	51.1647	28.8722	0.00513952
chr1	32480000	32540000	chr1	32760000	32800000	4	40.1512	19.1344	0.00340214
chr1	32520000	32560000	chr1	32620000	32660000	3	71.7044	37.4214	0.00085029
chr1	32680000	32720000	chr1	32760000	32820000	4	155.868	75.5015	1.67472e-07
chr1	32920000	32940000	chr1	33040000	33100000	3	77.9617	25.5119	8.33037e-14
chr1	33100000	33140000	chr1	33440000	33480000	3	39.5517	10.9342	8.4026e-09
chr1	33140000	33200000	chr1	33380000	33420000	4	33.6067	18.6154	0.0184223
chr1	33220000	33260000	chr1	33460000	33500000	3	41.7776	15.1432	6.01773e-08
chr1	33220000	33260000	chr1	33580000	33640000	4	29.0726	8.4236	2.29031e-06
chr1	33280000	33340000	chr1	33460000	33480000	3	60.1775	19.8872	1.09211e-10
chr1	33460000	33520000	chr1	33560000	33640000	6	56.0273	31.394	0.000294286
chr1	33620000	33680000	chr1	34720000	34740000	3	18.9747	9.83904	0.166383
chr1	33640000	33740000	chr1	34580000	34620000	7	31.5287	11.3399	1.3392e-06
chr1	33640000	33680000	chr1	34000000	34040000	3	31.8005	14.8483	0.000398553
chr1	33680000	33720000	chr1	33900000	33980000	5	42.1921	23.4776	0.00213972
chr1	33720000	33760000	chr1	33960000	34000000	3	46.0006	24.4938	0.00040436
chr1	34360000	34400000	chr1	34680000	34720000	3	37.9235	19.1491	0.000632439
chr1	34440000	34480000	chr1	34680000	34720000	4	42.3796	22.2296	0.000877835
chr1	34860000	34900000	chr1	35020000	35080000	4	51.0153	22.8026	0.000126697
chr1	34860000	34900000	chr1	35100000	35160000	5	51.1465	17.8905	2.22559e-05
chr1	34960000	35000000	chr1	35060000	35120000	4	58.1574	34.7415	0.00561711
chr1	35180000	35220000	chr1	35540000	35580000	3	36.4143	20.19	0.0257995
chr1	35200000	35220000	chr1	35360000	35440000	4	58.7473	27.7133	1.67542e-05
chr1	35440000	35480000	chr1	35760000	35820000	4	33.4035	16.8838	0.00239916
chr1	35560000	35600000	chr1	35700000	35740000	3	91.4636	26.4807	3.34176e-19
chr1	35840000	35880000	chr1	36040000	36080000	3	51.7582	16.893	8.92318e-10
chr1	36080000	36160000	chr1	36280000	36320000	7	74.5997	19.2295	2.85532e-16
chr1	36080000	36120000	chr1	36400000	36460000	4	39.5287	7.52953	1.46582e-09
chr1	36120000	36200000	chr1	36400000	36460000	6	44.5358	8.61884	4.87302e-12
chr1	36320000	36360000	chr1	36400000	36440000	3	120.684	40.3543	8.69461e-16
chr1	36500000	36540000	chr1	37420000	37480000	4	34.0932	12.9757	0.000312079
chr1	36500000	36560000	chr1	37000000	37020000	3	32.1555	17.4619	0.0144538
chr1	36520000	36580000	chr1	36840000	36900000	6	39.6579	17.4981	0.000292756
chr1	36540000	36600000	chr1	37380000	37440000	7	55.8702	15.1441	3.9743e-17
chr1	36540000	36580000	chr1	36740000	36780000	3	33.6468	20.1982	0.0183813
chr1	36580000	36640000	chr1	37300000	37380000	6	37.4589	16.6417	0.00019883
chr1	36580000	36640000	chr1	36980000	37020000	4	38.0992	16.6855	0.000192051
chr1	36600000	36620000	chr1	36860000	36920000	3	37.7504	18.5672	0.00117812
chr1	36680000	36720000	chr1	37300000	37380000	6	41.5409	17.5838	0.000220107
chr1	36960000	37020000	chr1	37340000	37360000	3	35.0166	18.6071	0.0101066
chr1	37060000	37100000	chr1	37380000	37420000	3	39.7329	16.5702	1.45658e-05
chr1	37080000	37140000	chr1	37300000	37360000	5	51.1727	27.106	0.00108726
chr1	37140000	37180000	chr1	37340000	37380000	3	37.8055	22.1517	0.0348308
chr1	37440000	37480000	chr1	37740000	37780000	3	23.2132	11.4735	0.0879383
chr1	37440000	37500000	chr1	37660000	37700000	4	52.8883	14.6641	5.85962e-11
chr1	37460000	37500000	chr1	37800000	37880000	5	29.0288	9.17574	4.98373e-05
chr1	37520000	37560000	chr1	37740000	37800000	4	33.4167	14.238	0.00333207
chr1	37540000	37620000	chr1	37760000	37880000	11	32.0169	12.7219	0.00057758
chr1	37540000	37600000	chr1	37680000	37700000	3	59.8651	24.0638	1.44519e-07
chr1	37560000	37600000	chr1	37940000	38000000	4	23.7328	9.0226	0.0315056
chr1	37680000	37720000	chr1	37780000	37820000	3	64.7131	36.2103	0.000838198
chr1	37680000	37740000	chr1	37940000	38020000	7	31.594	13.1991	0.00330236
chr1	37800000	37840000	chr1	37960000	38000000	3	48.4268	23.5829	0.000882762
chr1	37860000	37900000	chr1	37960000	38000000	3	75.1174	31.8434	1.16656e-06
chr1	38020000	38080000	chr1	38820000	38840000	3	43.8878	15.7491	2.20198e-08
chr1	38060000	38120000	chr1	38440000	38480000	4	33.5991	19.4635	0.0107276
chr1	38100000	38160000	chr1	38720000	38760000	4	27.1092	15.613	0.0401653
chr1	38100000	38160000	chr1	38300000	38320000	3	42.1784	25.2872	0.0085981
chr1	38120000	38160000	chr1	38640000	38680000	3	29.5266	18.9195	0.0818283
chr1	38120000	38140000	chr1	38780000	38840000	3	38.42	17.7419	0.000669983
chr1	38160000	38200000	chr1	38640000	38700000	4	33.7213	17.5069	0.00590011
chr1	38360000	38440000	chr1	38740000	38800000	6	34.7274	21.8048	0.0291954
chr1	38480000	38540000	chr1	38800000	38840000	5	47.5677	19.4506	6.61671e-07
chr1	38580000	38620000	chr1	38780000	38840000	4	59.6715	25.0377	1.09256e-07
chr1	38840000	38880000	chr1	39060000	39100000	3	44.3918	15.5892	6.13414e-08
chr1	38860000	38880000	chr1	38980000	39040000	3	51.6964	21.7414	7.38664e-05
chr1	39080000	39120000	chr1	39240000	39280000	3	88.5764	37.0015	1.06932e-10
chr1	39080000	39120000	chr1	39380000	39420000	3	59.7301	22.4502	1.2448e-09
chr1	39080000	39120000	chr1	39520000	39560000	3	66.8841	21.7054	7.22336e-09
chr1	39080000	39120000	chr1	39440000	39500000	4	36.2964	16.5654	0.000592965
chr1	39240000	39300000	chr1	39520000	39560000	4	50.16	23.9565	3.29179e-05
chr1	39560000	39580000	chr1	39700000	39760000	3	56.9152	32.5218	0.00236647
chr1	39700000	39760000	chr1	39960000	40040000	7	33.1471	15.7493	0.0100358
chr1	39800000	39840000	chr1	39940000	40000000	4	87.1189	25.2198	5.43045e-17
chr1	40060000	40100000	chr1	40320000	40360000	4	70.2494	21.9322	8.13756e-14
chr1	40120000	40160000	chr1	40380000	40420000	3	72.7514	20.3143	2.42406e-18
chr1	40140000	40160000	chr1	40300000	40360000	3	99.8453	27.5452	2.68242e-24
chr1	40560000	40620000	chr1	40920000	40980000	6	40.1217	10.9067	5.92938e-07
chr1	40580000	40640000	chr1	40840000	40860000	3	48.1898	16.9697	1.03739e-07
chr1	40580000	40620000	chr1	40740000	40780000	3	61.3372	29.9728	5.72007e-06
chr1	40840000	40880000	chr1	40940000	40980000	3	160.413	37.9616	1.66285e-43
chr1	41060000	41100000	chr1	41420000	41460000	3	24.2481	9.14923	0.00563812
chr1	41260000	41300000	chr1	41400000	41440000	3	124.637	22.8008	2.68675e-43
chr1	41500000	41520000	chr1	42140000	42200000	3	37.8312	13.3434	9.85707e-05
chr1	41540000	41580000	chr1	42140000	42180000	3	47.7897	17.0241	9.19342e-10
chr1	41560000	41600000	chr1	41780000	41820000	3	66.2955	26.0283	1.28527e-10
chr1	41560000	41600000	chr1	41940000	41980000	3	29.4035	18.7293	0.0609322
chr1	41780000	41840000	chr1	42100000	42160000	5	47.0417	22.8181	7.24413e-05
chr1	41900000	41940000	chr1	42000000	42040000	3	75.8602	46.2664	0.000936905
chr1	42080000	42280000	chr1	42540000	42640000	16	35.1743	17.9222	0.00306391
chr1	42120000	42180000	chr1	42620000	42660000	4	31.1809	15.8231	0.0183341
chr1	42140000	42200000	chr1	42660000	42760000	8	47.9811	15.0552	2.44869e-08
chr1	42340000	42380000	chr1	42720000	42760000	3	40.3672	19.2507	0.00239916
chr1	42560000	42600000	chr1	42720000	42760000	3	59.7401	32.0926	0.00135258
chr1	42760000	42820000	chr1	43040000	43080000	4	60.9408	16.1635	2.25583e-15
chr1	42760000	42820000	chr1	43140000	43160000	3	35.7098	13.805	2.14085e-05
chr1	42900000	42940000	chr1	43060000	43100000	3	124.314	26.2203	1.14058e-43
chr1	43180000	43220000	chr1	43940000	43980000	3	31.338	9.74807	8.22121e-05
chr1	43220000	43260000	chr1	43380000	43420000	3	107.139	25.3132	7.80501e-34
chr1	43740000	43780000	chr1	44020000	44060000	3	42.1288	16.6816	1.2278e-06
chr1	43740000	43780000	chr1	43900000	43980000	5	92.1043	28.4285	2.12165e-15
chr1	44060000	44120000	chr1	44640000	44700000	6	42.894	20.0609	0.000830394
chr1	44080000	44120000	chr1	44180000	44220000	4	90.1589	47.8286	4.94136e-05
chr1	44200000	44260000	chr1	44580000	44640000	5	52.5789	13.6107	3.92605e-11
chr1	44360000	44400000	chr1	44580000	44620000	4	83.3328	20.6635	1.59282e-22
chr1	44780000	44880000	chr1	45280000	45340000	8	53.2089	20.0448	5.07938e-05
chr1	44860000	44900000	chr1	45220000	45260000	3	38.8564	18.1298	0.000802454
chr1	44880000	44920000	chr1	45440000	45480000	3	22.998	14.8342	0.15334
chr1	44900000	44940000	chr1	45280000	45320000	3	32.47	17.4051	0.132371
chr1	44920000	44980000	chr1	45400000	45440000	4	26.3808	14.8518	0.0928996
chr1	44960000	45040000	chr1	45480000	45500000	4	52.218	23.3806	0.000110059
chr1	45000000	45040000	chr1	45280000	45320000	3	112.391	25.3941	1.60349e-26
chr1	45020000	45060000	chr1	45400000	45440000	3	45.6384	25.6002	0.00521558
chr1	45340000	45380000	chr1	45480000	45520000	3	94.9431	32.3213	4.91298e-13
chr1	45340000	45380000	chr1	45560000	45600000	3	55.131	23.2261	6.39279e-05
chr1	45360000	45400000	chr1	45420000	45460000	3	92.3319	49.3572	2.10431e-06
chr1	45580000	45640000	chr1	46160000	46200000	4	36.2818	14.7196	0.00248004
chr1	45620000	45660000	chr1	45860000	45900000	3	51.1966	24.7133	0.000207428
chr1	45640000	45720000	chr1	46200000	46240000	6	32.5881	14.4056	0.00687816
chr1	45680000	45740000	chr1	45820000	45860000	4	59.2021	33.0202	0.00197515
chr1	45680000	45720000	chr1	45860000	45900000	3	61.3745	29.5901	4.41062e-05
chr1	46020000	46060000	chr1	46140000	46200000	4	117.259	27.8237	3.55035e-28
chr1	46360000	46400000	chr1	46640000	46680000	3	22.1642	6.38736	0.0293607
chr1	46420000	46480000	chr1	46520000	46560000	4	154.263	31.5515	1.25041e-48
chr1	46440000	46460000	chr1	46680000	46740000	3	32.7512	7.882	9.55669e-08
chr1	46480000	46620000	chr1	46660000	46740000	14	49.4861	21.4357	5.77205e-06
chr1	46740000	46820000	chr1	47000000	47040000	5	39.3021	17.2653	2.43249e-05
chr1	46740000	46780000	chr1	47080000	47120000	3	42.7545	13.4928	4.20998e-06
chr1	46820000	46900000	chr1	47040000	47120000	7	77.8197	18.5783	6.76737e-12
chr1	46820000	46880000	chr1	47140000	47180000	4	69.4661	16.8734	5.71258e-08
chr1	46900000	46940000	chr1	47040000	47080000	3	80.966	27.001	8.95469e-07
chr1	46940000	46980000	chr1	47060000	47120000	4	73.2513	41.4679	0.015324
chr1	47180000	47200000	chr1	47260000	47320000	3	90.3125	45.8067	3.36981e-06
chr1	47420000	47460000	chr1	47700000	47740000	3	89.289	18.0081	5.55898e-29
chr1	47420000	47460000	chr1	47620000	47660000	3	57.5445	25.765	1.71178e-06
chr1	47760000	47800000	chr1	48040000	48080000	3	37.8072	17.904	0.000534189
chr1	48080000	48120000	chr1	48200000	48240000	3	87.7276	40.1483	1.11165e-06
chr1	48140000	48180000	chr1	48480000	48520000	3	34.9551	11.574	1.54536e-05
chr1	48220000	48260000	chr1	48480000	48520000	3	36.6669	16.3789	0.000203895
chr1	48260000	48300000	chr1	48500000	48540000	3	41.466	17.6126	0.00115662
chr1	48540000	48600000	chr1	48680000	48740000	6	45.4895	23.2804	0.000120655
chr1	48560000	48620000	chr1	50320000	50360000	4	34.5688	11.1729	7.31408e-09
chr1	48560000	48600000	chr1	50200000	50240000	3	26.0699	10.6319	0.000136599
chr1	48580000	48640000	chr1	50120000	50160000	5	29.9885	10.8169	2.20899e-06
chr1	48600000	48700000	chr1	50200000	50240000	7	22.0049	10.9227	0.0193981
chr1	48640000	48680000	chr1	50260000	50300000	3	32.911	12.1764	5.50864e-06
chr1	48660000	48700000	chr1	50320000	50360000	4	29.6696	11.413	1.9623e-05
chr1	48700000	48760000	chr1	50060000	50120000	5	23.7375	13.0456	0.0216567
chr1	48720000	48760000	chr1	50140000	50180000	3	21.357	12.3354	0.0464433
chr1	48760000	48840000	chr1	50020000	50080000	6	33.9711	13.7322	1.06159e-05
chr1	49000000	49020000	chr1	49400000	49460000	3	32.2047	18.5746	0.0251508
chr1	49340000	49380000	chr1	49780000	49820000	3	29.3856	18.8823	0.0525048
chr1	50120000	50180000	chr1	50300000	50320000	3	41.626	21.0185	0.000134213
chr1	50360000	50400000	chr1	50580000	50620000	3	51.926	11.8895	1.64985e-15
chr1	50360000	50400000	chr1	50700000	50740000	3	41.9217	9.28932	4.49135e-11
chr1	50360000	50380000	chr1	51040000	51100000	3	27.7063	10.3711	0.000473254
chr1	50360000	50440000	chr1	51160000	51200000	5	29.4512	10.9459	1.05998e-05
chr1	50440000	50540000	chr1	50560000	50620000	7	52.9477	33.1312	0.0118983
chr1	50740000	50760000	chr1	51020000	51080000	3	44.456	24.2173	0.00444956
chr1	50740000	50800000	chr1	51140000	51200000	6	40.2536	17.6522	1.18412e-05
chr1	50840000	50880000	chr1	51180000	51220000	3	59.8885	19.7216	9.77696e-12
chr1	51300000	51340000	chr1	51740000	51800000	4	35.204	16.3717	0.00126831
chr1	51320000	51360000	chr1	51480000	51560000	5	40.6778	21.8924	0.00309106
chr1	51340000	51400000	chr1	51680000	51780000	7	24.1715	12.5464	0.0201858
chr1	51420000	51480000	chr1	51760000	51780000	3	34.5747	16.101	0.000449439
chr1	51540000	51580000	chr1	51740000	51780000	3	46.4629	26.2308	0.00166113
chr1	51600000	51640000	chr1	51740000	51780000	3	67.9191	38.283	6.53551e-05
chr1	51880000	51920000	chr1	51980000	52020000	3	83.096	35.4861	8.33053e-08
chr1	52100000	52160000	chr1	52280000	52340000	5	85.4862	25.1464	1.07981e-17
chr1	52380000	52440000	chr1	52640000	52680000	4	65.1171	22.0318	5.75249e-10
chr1	52420000	52500000	chr1	52800000	52840000	5	32.4433	16.0024	0.0158652
chr1	52700000	52720000	chr1	53140000	53220000	4	37.6536	17.8461	0.0073654
chr1	52880000	52920000	chr1	53160000	53220000	4	48.3668	16.9064	1.05001e-07
chr1	53260000	53300000	chr1	53380000	53420000	3	112.777	33.0447	1.65557e-23
chr1	53260000	53300000	chr1	53580000	53660000	6	27.3661	11.4374	0.00440461
chr1	53460000	53500000	chr1	53660000	53720000	4	97.7829	22.7639	2.25708e-20
chr1	53840000	53880000	chr1	54060000	54100000	3	42.8094	18.8436	3.77525e-06
chr1	53840000	53880000	chr1	53940000	54000000	4	98.9008	43.3212	1.81059e-10
chr1	54020000	54120000	chr1	54700000	54740000	6	31.03	16.7489	0.00813858
chr1	54040000	54100000	chr1	54800000	54820000	3	45.4325	14.3549	2.06272e-09
chr1	54060000	54100000	chr1	54480000	54520000	3	45.4945	19.3918	2.18052e-05
chr1	54180000	54260000	chr1	54460000	54500000	5	48.9188	27.6457	0.00558953
chr1	54480000	54560000	chr1	54780000	54840000	8	39.6627	15.9446	0.000916031
chr1	54580000	54620000	chr1	54760000	54820000	5	38.679	25.4479	0.0846962
chr1	54660000	54700000	chr1	54780000	54820000	3	66.2833	25.2358	8.87304e-08
chr1	54800000	54840000	chr1	54980000	55020000	3	34.0271	18.2986	0.0160388
chr1	55080000	55100000	chr1	55200000	55260000	3	50.7417	18.5529	8.39023e-12
chr1	55100000	55160000	chr1	55260000	55280000	3	64.722	25.6726	6.23331e-12
chr1	55220000	55340000	chr1	56620000	56740000	18	28.448	11.3239	3.60292e-05
chr1	55260000	55300000	chr1	56560000	56600000	3	42.862	12.2693	6.083e-11
chr1	55280000	55300000	chr1	55840000	55900000	3	33.6449	16.7179	8.55988e-05
chr1	55280000	55320000	chr1	55660000	55700000	3	28.9196	17.1616	0.0576418
chr1	55320000	55380000	chr1	55860000	55900000	5	40.3673	17.6925	1.51309e-06
chr1	55880000	55920000	chr1	56540000	56600000	4	31.8229	17.0569	0.00377442
chr1	56100000	56160000	chr1	56580000	56600000	3	31.5292	19.6821	0.0389684
chr1	56160000	56240000	chr1	56580000	56640000	8	30.0259	16.4903	0.0091235
chr1	56200000	56240000	chr1	56740000	56820000	5	19.7752	12.2021	0.0781467
chr1	56380000	56420000	chr1	56700000	56740000	3	27.4739	16.6601	0.0624309
chr1	56780000	56860000	chr1	58120000	58160000	5	22.0495	11.8751	0.037406
chr1	56820000	56860000	chr1	58020000	58080000	4	43.0075	13.6396	4.85216e-09
chr1	56840000	56920000	chr1	57080000	57160000	7	28.6698	16.2351	0.0109372
chr1	56840000	56880000	chr1	57180000	57240000	4	26.1185	12.5636	0.0113404
chr1	56860000	56900000	chr1	57000000	57040000	3	36.8855	22.7313	0.00831694
chr1	56980000	57040000	chr1	57940000	58000000	6	26.5245	14.6322	0.00354134
chr1	57380000	57420000	chr1	57960000	58000000	3	30.6119	17.8139	0.0121052
chr1	58180000	58240000	chr1	58440000	58480000	4	27.8307	10.1055	3.29458e-06
chr1	58200000	58260000	chr1	58520000	58560000	5	18.8187	8.92334	0.027097
chr1	58280000	58340000	chr1	58640000	58680000	4	16.6676	8.19698	0.059789
chr1	58480000	58560000	chr1	59800000	59840000	6	25.9971	12.5434	0.000237533
chr1	58500000	58540000	chr1	58640000	58680000	3	63.199	20.6253	3.77793e-19
chr1	58500000	58540000	chr1	59720000	59780000	4	34.3442	18.5247	0.000236121
chr1	58700000	58760000	chr1	59260000	59300000	4	39.7634	16.6394	7.8017e-06
chr1	58720000	58780000	chr1	59140000	59160000	3	34.655	17.4106	0.000142545
chr1	58720000	58780000	chr1	59700000	59720000	3	56.074	19.1282	5.15269e-16
chr1	58740000	58780000	chr1	59740000	59780000	3	49.9128	19.0907	1.38556e-11
chr1	58780000	58820000	chr1	59280000	59320000	3	36.0807	17.2113	0.000117122
chr1	59120000	59160000	chr1	59740000	59800000	4	33.2738	17.7545	0.000557764
chr1	59200000	59240000	chr1	59660000	59700000	3	36.4889	21.2459	0.00847394
chr1	59260000	59320000	chr1	59680000	59720000	4	45.1137	18.474	4.21952e-08
chr1	59740000	59800000	chr1	59880000	59960000	7	32.7916	19.379	0.00791537
chr1	59960000	60000000	chr1	60720000	60780000	4	27.4241	12.6013	0.00244225
chr1	59960000	60000000	chr1	60120000	60160000	3	41.5652	20.3372	2.416e-06
chr1	59980000	60020000	chr1	60320000	60380000	4	22.5193	12.9692	0.0153524
chr1	60000000	60060000	chr1	61460000	61520000	5	15.0577	6.47091	0.0609411
chr1	60040000	60080000	chr1	60720000	60760000	3	24.4694	14.4138	0.0320099
chr1	60060000	60100000	chr1	60800000	60840000	3	26.9207	13.3699	0.00257616
chr1	60100000	60160000	chr1	60720000	60780000	6	36.5557	16.1309	7.7153e-06
chr1	60100000	60180000	chr1	61500000	61520000	4	15.5984	7.26214	0.0578897
chr1	60120000	60160000	chr1	60840000	60880000	3	27.4587	14.3695	0.00186251
chr1	60140000	60180000	chr1	61560000	61620000	4	15.6176	7.5581	0.0446292
chr1	60160000	60180000	chr1	60780000	60840000	3	25.4202	15.1152	0.010699
chr1	60280000	60300000	chr1	61380000	61440000	3	14.7914	7.83775	0.117421
chr1	60800000	60840000	chr1	61460000	61500000	3	28.9817	15.8183	0.00380182
chr1	60820000	60860000	chr1	61520000	61560000	3	31.2769	14.117	5.58289e-05
chr1	60820000	60860000	chr1	61560000	61620000	4	33.4161	13.9813	9.02125e-07
chr1	60860000	60900000	chr1	61420000	61460000	3	30.5353	15.5015	0.000580957
chr1	60920000	60980000	chr1	61520000	61600000	8	42.6346	17.9006	5.89294e-08
chr1	60960000	61020000	chr1	61440000	61460000	3	46.1909	16.4759	6.18563e-12
chr1	60960000	61020000	chr1	61840000	61880000	4	25.5252	14.1253	0.00767066
chr1	61000000	61060000	chr1	61580000	61600000	3	32.3906	18.9564	0.0120784
chr1	61020000	61080000	chr1	61820000	61860000	4	27.7107	13.3268	0.00193383
chr1	61640000	61700000	chr1	61840000	61880000	4	38.3685	23.7978	0.0211086
chr1	62160000	62200000	chr1	62720000	62760000	3	42.1425	16.2792	4.93916e-06
chr1	62160000	62200000	chr1	62380000	62420000	3	97.0395	17.6988	7.94464e-40
chr1	62420000	62460000	chr1	62740000	62780000	4	45.9498	15.397	4.82879e-08
chr1	62460000	62520000	chr1	62720000	62760000	4	62.4341	17.4901	1.30549e-14
chr1	62900000	62960000	chr1	63440000	63500000	5	30.6835	13.0121	0.000894526
chr1	62960000	63000000	chr1	63140000	63180000	3	39.5197	25.4148	0.0424865
chr1	62980000	63040000	chr1	63440000	63460000	3	28.7558	15.6094	0.0107581
chr1	63600000	63620000	chr1	64120000	64200000	4	57.2031	19.1833	1.30717e-15
chr1	63600000	63640000	chr1	64220000	64260000	3	88.8361	15.9282	3.37242e-47
chr1	63640000	63680000	chr1	64800000	64840000	3	18.484	6.44413	0.00462065
chr1	63660000	63700000	chr1	64120000	64160000	3	44.0702	18.0593	1.11354e-07
chr1	63660000	63700000	chr1	63900000	63940000	3	48.528	28.1893	0.00271607
chr1	63660000	63700000	chr1	64220000	64260000	3	60.76	16.7535	2.95882e-19
chr1	63720000	63760000	chr1	64140000	64180000	3	40.6745	19.0911	4.44921e-05
chr1	64240000	64300000	chr1	64800000	64840000	4	59.6313	15.7185	5.84716e-18
chr1	64260000	64300000	chr1	64640000	64700000	5	42.7734	15.1443	1.75535e-11
chr1	64360000	64400000	chr1	64640000	64720000	5	32.7656	17.9594	0.00292035
chr1	64880000	64920000	chr1	64960000	65000000	3	83.3204	50.3959	0.000609446
chr1	65040000	65080000	chr1	65660000	65700000	4	46.4543	16.8663	6.2274e-08
chr1	65040000	65100000	chr1	65180000	65260000	6	52.3287	24.9068	1.95297e-06
chr1	65180000	65220000	chr1	65620000	65660000	3	25.0432	16.1969	0.103687
chr1	65200000	65240000	chr1	66220000	66260000	3	17.977	8.7378	0.033504
chr1	65220000	65260000	chr1	65660000	65700000	3	58.6347	17.9981	8.06306e-13
chr1	65280000	65320000	chr1	65620000	65680000	4	37.3707	18.1812	5.71778e-05
chr1	65920000	66020000	chr1	66700000	66760000	8	25.4284	11.9745	0.00125777
chr1	65940000	65980000	chr1	66420000	66480000	4	49.7047	18.1556	2.61349e-12
chr1	65940000	65980000	chr1	66220000	66260000	3	64.5909	22.5044	1.03209e-20
chr1	66000000	66040000	chr1	66640000	66680000	3	22.7035	10.1735	0.00818204
chr1	66240000	66280000	chr1	66420000	66460000	3	87.7929	28.787	5.47711e-27
chr1	66260000	66280000	chr1	66320000	66380000	3	120.573	51.6801	2.8707e-17
chr1	66440000	66520000	chr1	66700000	66740000	6	48.2323	21.0329	5.75383e-08
chr1	66740000	66780000	chr1	67120000	67160000	3	51.0963	14.9017	1.02085e-14
chr1	66760000	66780000	chr1	66960000	67020000	3	46.3559	26.1247	0.0014049
chr1	66960000	67020000	chr1	67120000	67160000	4	70.1612	35.397	3.01331e-06
chr1	67200000	67240000	chr1	67480000	67520000	3	71.5656	19.4578	6.09149e-19
chr1	67320000	67360000	chr1	67460000	67500000	3	71.8659	32.4689	2.87661e-08
chr1	67520000	67560000	chr1	67740000	67780000	4	99.2551	20.8071	3.35968e-45
chr1	67540000	67580000	chr1	67660000	67700000	3	65.9216	33.2842	1.06165e-05
chr1	67760000	67780000	chr1	68360000	68460000	5	25.6834	10.7341	0.000673481
chr1	67820000	67880000	chr1	68440000	68480000	4	24.0785	12.8051	0.00279638
chr1	67840000	67880000	chr1	68080000	68120000	3	90.6403	24.4123	3.43994e-36
chr1	67840000	67880000	chr1	68000000	68060000	5	79.1431	28.597	2.76945e-17
chr1	67840000	67860000	chr1	68300000	68360000	3	40.348	20.8052	4.28039e-05
chr1	67960000	68020000	chr1	68340000	68360000	3	32.7831	17.6301	0.00187789
chr1	68100000	68140000	chr1	68420000	68460000	3	40.3329	18.1464	5.5089e-06
chr1	68100000	68140000	chr1	68320000	68360000	3	90.2895	22.8277	5.45011e-34
chr1	68500000	68540000	chr1	68740000	68780000	4	32.115	14.4656	0.000376087
chr1	68540000	68640000	chr1	69700000	69780000	10	20.6469	10.6443	0.0251854
chr1	68540000	68580000	chr1	68760000	68820000	4	26.1025	17.3292	0.0769803
chr1	68560000	68600000	chr1	68900000	68940000	3	22.9445	13.3654	0.0340695
chr1	68580000	68620000	chr1	69040000	69080000	3	26.4688	15.5966	0.0430851
chr1	69760000	69800000	chr1	70040000	70120000	5	31.4079	12.1292	1.9787e-06
chr1	69800000	69860000	chr1	70000000	70040000	4	33.1568	18.089	0.000792571
chr1	69820000	69860000	chr1	70040000	70080000	3	23.9867	14.1598	0.0240892
chr1	69980000	70100000	chr1	70980000	71040000	11	17.9214	6.63352	7.25512e-05
chr1	70000000	70020000	chr1	70520000	70580000	3	35.0586	16.6958	6.39519e-06
chr1	70040000	70080000	chr1	70600000	70640000	3	33.0454	12.5521	1.76807e-06
chr1	70100000	70160000	chr1	71000000	71080000	6	19.107	7.49932	0.000669218
chr1	70100000	70140000	chr1	70480000	70520000	3	69.3143	17.0275	8.24869e-32
chr1	70180000	70220000	chr1	70420000	70460000	3	30.6473	19.3577	0.0372723
chr1	70200000	70260000	chr1	70460000	70520000	6	37.7979	19.7152	0.000564514
chr1	70200000	70240000	chr1	70340000	70380000	3	57.5526	30.3254	0.000247849
chr1	70220000	70260000	chr1	70400000	70440000	3	38.0982	22.6695	0.0129637
chr1	70520000	70560000	chr1	71020000	71060000	3	33.9815	12.5921	8.42953e-08
chr1	70540000	70580000	chr1	70880000	70960000	6	27.3922	7.95684	1.87084e-08
chr1	70620000	70680000	chr1	70880000	70920000	4	29.9136	13.3636	0.000139207
chr1	70640000	70680000	chr1	71000000	71040000	4	37.0587	7.81939	2.59807e-15
chr1	70680000	70720000	chr1	70860000	70900000	3	37.3741	19.4421	0.000235687
chr1	70700000	70740000	chr1	70940000	70980000	3	38.3785	12.957	5.35233e-10
chr1	70780000	70840000	chr1	70940000	70960000	3	44.3641	24.3735	0.00253601
chr1	71040000	71100000	chr1	74680000	74760000	6	16.5151	5.15185	0.00235634
chr1	71140000	71160000	chr1	71500000	71600000	5	20.8334	11.7934	0.0750322
chr1	71260000	71300000	chr1	72460000	72500000	3	17.9413	9.59275	0.0871671
chr1	71300000	71320000	chr1	72100000	72160000	3	18.7339	11.6344	0.0825176
chr1	71680000	71720000	chr1	72620000	72660000	3	21.2307	10.6315	0.0165597
chr1	72080000	72140000	chr1	72500000	72540000	4	24.8388	12.9109	0.00422648
chr1	72460000	72520000	chr1	73020000	73040000	3	20.3445	11.8835	0.0405963
chr1	72920000	72960000	chr1	73980000	74020000	3	16.9479	10.1169	0.161509
chr1	72940000	72980000	chr1	73440000	73480000	3	20.1576	12.2387	0.0767587
chr1	73600000	73640000	chr1	74080000	74120000	3	20.6139	12.4371	0.0947413
chr1	74100000	74180000	chr1	74460000	74500000	5	26.8736	15.3861	0.0121504
chr1	74760000	74800000	chr1	75180000	75220000	3	49.4583	13.1949	6.81408e-18
chr1	74780000	74840000	chr1	75060000	75120000	5	37.2693	17.558	7.06922e-06
chr1	74820000	74860000	chr1	75120000	75160000	3	35.8043	14.1617	1.19185e-06
chr1	74900000	74960000	chr1	75180000	75200000	3	35.1167	16.6442	0.00118234
chr1	75220000	75280000	chr1	75620000	75640000	3	40.9929	12.7964	8.71725e-11
chr1	75840000	75960000	chr1	77080000	77140000	10	24.5883	11.5369	0.000757494
chr1	75900000	75940000	chr1	76100000	76140000	4	37.4805	17.7253	0.000127181
chr1	75960000	76000000	chr1	77100000	77160000	4	21.2785	12.2867	0.0478116
chr1	76140000	76180000	chr1	77120000	77160000	3	35.5025	16.0375	7.6552e-06
chr1	76140000	76180000	chr1	76820000	76860000	3	30.0434	17.3335	0.0106863
chr1	76320000	76360000	chr1	77120000	77160000	4	30.3242	16.5102	0.00320561
chr1	76720000	76760000	chr1	77080000	77120000	3	31.6666	17.0031	0.00319976
chr1	77140000	77180000	chr1	77860000	77940000	5	23.0571	10.4995	0.012023
chr1	77140000	77180000	chr1	77400000	77440000	3	35.7504	16.8061	3.34243e-05
chr1	77140000	77180000	chr1	77460000	77540000	8	29.2452	13.8956	0.000889206
chr1	77520000	77620000	chr1	77880000	77940000	9	31.8129	15.4527	0.00136012
chr1	77640000	77760000	chr1	77880000	77960000	12	44.1191	24.884	0.003774
chr1	77740000	77800000	chr1	78100000	78120000	3	28.3831	11.511	0.000714667
chr1	77820000	77860000	chr1	78080000	78120000	3	23.5471	13.3108	0.0400153
chr1	78000000	78040000	chr1	78080000	78120000	3	68.7064	30.5167	4.08051e-09
chr1	78120000	78160000	chr1	78580000	78620000	3	61.154	12.4092	2.99049e-28
chr1	78140000	78180000	chr1	78520000	78560000	3	35.7929	9.21989	8.23001e-15
chr1	78140000	78180000	chr1	78420000	78460000	3	31.8689	13.7639	4.64964e-06
chr1	78200000	78240000	chr1	78580000	78620000	3	37.1214	8.50368	9.62955e-09
chr1	78220000	78260000	chr1	78520000	78560000	4	36.4823	12.5851	2.52184e-09
chr1	78260000	78300000	chr1	78620000	78660000	3	21.6286	11.1469	0.00640287
chr1	78680000	78760000	chr1	79320000	79380000	8	19.6379	10.15	0.0264066
chr1	79320000	79360000	chr1	79740000	79780000	3	19.4787	11.5453	0.155681
chr1	80180000	80240000	chr1	80820000	80860000	4	19.2732	11.2798	0.0512483
chr1	82300000	82340000	chr1	82740000	82780000	3	23.3172	11.9666	0.00709562
chr1	82780000	82840000	chr1	83480000	83520000	4	26.1944	11.209	0.00610358
chr1	82800000	82840000	chr1	83800000	83840000	3	16.1734	7.78777	0.0643833
chr1	83540000	83600000	chr1	83760000	83820000	6	24.6058	13.556	0.00519375
chr1	83540000	83620000	chr1	83840000	83880000	5	20.5346	11.2305	0.0230057
chr1	83680000	83720000	chr1	83820000	83860000	3	34.0635	18.5202	0.00276169
chr1	83860000	83940000	chr1	84580000	84640000	7	31.562	15.7254	0.000593674
chr1	83860000	83900000	chr1	84660000	84700000	3	29.4259	14.7589	0.00145417
chr1	83880000	83920000	chr1	84500000	84560000	4	32.7963	17.9631	0.00190785
chr1	83900000	83940000	chr1	84100000	84140000	4	59.4088	16.397	3.33514e-21
chr1	83900000	83940000	chr1	84740000	84780000	3	35.9547	16.2223	9.43808e-06
chr1	83900000	83940000	chr1	84420000	84460000	3	36.7039	20.41	0.00102004
chr1	84080000	84140000	chr1	84560000	84620000	6	51.7845	22.366	1.4416e-08
chr1	84100000	84160000	chr1	84480000	84560000	7	38.6876	20.89	0.000732332
chr1	84120000	84180000	chr1	84420000	84480000	5	62.0469	27.7878	1.37144e-09
chr1	84120000	84160000	chr1	84740000	84780000	4	35.7973	18.7211	0.000632737
chr1	84140000	84180000	chr1	84360000	84400000	3	61.8852	30.5371	7.49196e-07
chr1	84440000	84500000	chr1	84720000	84780000	5	42.0825	20.3894	0.000546152
chr1	84920000	84980000	chr1	85060000	85120000	5	43.4143	22.507	0.000612587
chr1	84940000	84980000	chr1	85220000	85260000	3	75.6785	12.441	2.44725e-33
chr1	85020000	85060000	chr1	85220000	85260000	3	48.9427	16.9653	8.75445e-10
chr1	85280000	85320000	chr1	85860000	85900000	3	30.8523	17.9791	0.00953943
chr1	85300000	85340000	chr1	85560000	85620000	4	67.1746	19.4902	1.47179e-16
chr1	85300000	85340000	chr1	85480000	85520000	4	58.6196	25.0695	7.40654e-06
chr1	86380000	86420000	chr1	86720000	86780000	4	42.4708	15.1057	8.21361e-07
chr1	86400000	86440000	chr1	86640000	86680000	3	36.1912	20.2846	0.00297128
chr1	86420000	86520000	chr1	87040000	87100000	7	23.7718	12.1194	0.00528618
chr1	86440000	86480000	chr1	86720000	86760000	3	40.4676	18.9009	6.75439e-06
chr1	86480000	86520000	chr1	86660000	86700000	3	53.254	22.663	1.62319e-05
chr1	86760000	86800000	chr1	86960000	87000000	3	46.7255	22.6483	6.14644e-05
chr1	86760000	86800000	chr1	87060000	87100000	3	40.6166	12.9924	2.15486e-11
chr1	86820000	86860000	chr1	87040000	87100000	4	46.365	13.7834	2.92764e-12
chr1	86820000	86860000	chr1	86960000	87000000	3	57.6904	25.2243	2.0984e-07
chr1	87200000	87280000	chr1	88560000	88600000	5	22.4992	9.70093	0.000564688
chr1	87220000	87280000	chr1	88520000	88540000	3	22.4972	10.6505	0.00219562
chr1	87260000	87360000	chr1	88020000	88080000	8	40.0586	18.0623	3.80393e-06
chr1	87280000	87320000	chr1	87940000	87980000	3	40.1668	18.3741	6.73553e-06
chr1	87640000	87660000	chr1	88040000	88100000	3	30.3018	16.3566	0.0038533
chr1	88160000	88200000	chr1	88540000	88580000	3	35.6587	12.2154	1.01744e-10
chr1	88260000	88360000	chr1	88520000	88580000	8	36.7339	17.3049	1.87521e-05
chr1	88540000	88560000	chr1	88840000	88900000	3	18.5344	10.209	0.0983227
chr1	88620000	88700000	chr1	88860000	88900000	5	49.8481	14.0871	4.77712e-12
chr1	88720000	88760000	chr1	88860000	88900000	4	72.4047	19.1254	6.24623e-19
chr1	88960000	89020000	chr1	89440000	89460000	3	50.2114	16.4676	1.28215e-12
chr1	88980000	89020000	chr1	89360000	89400000	3	39.9834	14.5182	1.54234e-06
chr1	89020000	89120000	chr1	89340000	89360000	5	59.0024	20.4814	2.07227e-11
chr1	89460000	89500000	chr1	89740000	89780000	3	59.7611	16.5028	3.14642e-12
chr1	89480000	89520000	chr1	89980000	90020000	3	27.2335	15.4779	0.0105169
chr1	89500000	89540000	chr1	89580000	89620000	3	64.493	41.8285	0.00366287
chr1	89600000	89660000	chr1	89960000	90020000	8	33.8343	13.3913	5.05684e-05
chr1	89780000	89820000	chr1	89960000	90000000	3	98.0354	21.3661	1.93053e-40
chr1	90100000	90140000	chr1	90460000	90520000	4	34.9566	14.438	2.45681e-06
chr1	90100000	90140000	chr1	91240000	91280000	3	26.767	7.76064	1.3341e-10
chr1	90140000	90180000	chr1	90660000	90720000	4	27.7317	17.3721	0.0456522
chr1	90160000	90200000	chr1	90460000	90500000	3	40.2153	17.3159	3.43214e-05
chr1	90180000	90220000	chr1	90620000	90660000	3	34.3124	16.9673	0.0150297
chr1	90180000	90220000	chr1	90540000	90580000	3	37.5278	17.0141	0.000536021
chr1	90680000	90720000	chr1	91140000	91180000	3	41.4923	14.7645	1.84692e-08
chr1	90720000	90800000	chr1	91220000	91280000	7	27.7703	14.4228	0.00270568
chr1	90720000	90760000	chr1	91140000	91180000	3	38.6138	16.2307	7.93063e-06
chr1	91260000	91320000	chr1	91380000	91420000	4	44.031	22.7634	0.000103053
chr1	91300000	91320000	chr1	91440000	91500000	3	40.6845	23.9366	0.0170436
chr1	91400000	91420000	chr1	91900000	91960000	3	41.3379	20.8919	0.000958202
chr1	91500000	91560000	chr1	91800000	91840000	4	49.1234	23.0662	1.20977e-05
chr1	91500000	91560000	chr1	91920000	91940000	3	90.2948	18.0718	9.36779e-36
chr1	91500000	91540000	chr1	92260000	92300000	3	25.2574	12.9586	0.00614365
chr1	91540000	91580000	chr1	91840000	91880000	3	46.67	18.9908	2.94751e-07
chr1	91960000	92040000	chr1	92580000	92640000	8	33.8541	17.0991	0.00393292
chr1	91980000	92020000	chr1	92240000	92320000	5	63.3946	19.8343	1.5948e-10
chr1	91980000	92020000	chr1	92640000	92700000	4	29.5835	15.1832	0.00280988
chr1	92280000	92320000	chr1	92700000	92760000	4	33.1784	16.9688	0.00465118
chr1	92300000	92340000	chr1	92580000	92620000	3	60.5803	23.1971	4.30489e-10
chr1	92340000	92380000	chr1	92680000	92740000	4	29.3348	16.2192	0.0275745
chr1	92840000	92880000	chr1	92960000	93000000	3	114.055	24.8158	4.51051e-41
chr1	93300000	93360000	chr1	93840000	93860000	3	50.3358	27.5253	0.00176613
chr1	93420000	93460000	chr1	93820000	93860000	3	82.4761	26.5202	6.18438e-15
chr1	93620000	93640000	chr1	93800000	93860000	3	122.073	27.4614	2.50074e-42
chr1	93960000	94020000	chr1	94440000	94460000	3	43.6968	17.998	3.80992e-06
chr1	93980000	94040000	chr1	94780000	94860000	6	39.1068	9.14637	2.70911e-15
chr1	93980000	94080000	chr1	94320000	94360000	8	112.295	17.0231	1.98388e-56
chr1	94040000	94080000	chr1	94140000	94200000	4	119.85	41.3011	2.28484e-22
chr1	94220000	94260000	chr1	94300000	94340000	3	112.343	46.4881	5.90159e-13
chr1	94460000	94560000	chr1	94780000	94820000	7	115.257	17.7139	9.62037e-66
chr1	94480000	94540000	chr1	95040000	95060000	3	37.6394	19.7452	0.000985472
chr1	94840000	94880000	chr1	95020000	95060000	3	69.9106	19.165	9.57633e-20
chr1	94840000	94860000	chr1	95180000	95240000	3	29.4875	7.66188	1.28847e-08
chr1	94920000	94980000	chr1	95200000	95260000	8	20.2512	8.56426	0.00783645
chr1	95040000	95140000	chr1	95200000	95240000	6	42.7125	22.3724	0.000407913
chr1	95280000	95340000	chr1	97000000	97040000	4	18.0237	8.12422	0.0501511
chr1	95340000	95380000	chr1	95980000	96040000	4	22.4458	11.7663	0.0410058
chr1	95360000	95440000	chr1	96940000	97000000	6	14.4989	5.50327	0.0394109
chr1	96060000	96180000	chr1	96840000	96900000	9	26.6072	14.1631	0.00201826
chr1	96080000	96140000	chr1	96940000	96980000	4	20.2912	10.8514	0.0162095
chr1	96100000	96200000	chr1	96540000	96620000	8	26.4077	15.3719	0.0216697
chr1	96200000	96240000	chr1	96860000	96920000	4	26.0866	13.4699	0.00155824
chr1	96240000	96300000	chr1	96880000	96920000	4	29.5562	14.1302	0.000690122
chr1	96340000	96380000	chr1	96740000	96780000	3	27.0845	14.0183	0.00692004
chr1	96940000	96980000	chr1	98020000	98060000	3	25.4446	11.9679	0.000358225
chr1	96940000	97000000	chr1	97780000	97840000	5	25.7234	12.9968	0.00306142
chr1	96960000	97020000	chr1	98460000	98500000	4	19.8237	9.36933	0.00378034
chr1	97060000	97080000	chr1	97640000	97700000	3	20.5968	12.9617	0.100934
chr1	97080000	97140000	chr1	97780000	97820000	4	22.9634	14.2356	0.0462708
chr1	97120000	97160000	chr1	97560000	97600000	3	29.2384	14.9856	0.00219963
chr1	97120000	97200000	chr1	98000000	98080000	9	37.0062	13.4676	7.92149e-08
chr1	97180000	97200000	chr1	97780000	97840000	3	29.1757	16.946	0.004971
chr1	98040000	98120000	chr1	98440000	98480000	5	33.0931	15.6329	7.67639e-06
chr1	98220000	98260000	chr1	98420000	98460000	3	41.9884	22.8856	0.000938008
chr1	98720000	98780000	chr1	99680000	99740000	5	24.8309	10.1252	0.00123706
chr1	98740000	98760000	chr1	99460000	99520000	3	21.0756	11.9027	0.0275624
chr1	98780000	98840000	chr1	99460000	99500000	5	34.5063	12.6994	2.6687e-07
chr1	98800000	98840000	chr1	99060000	99100000	3	31.9661	20.066	0.0513579
chr1	99160000	99200000	chr1	99680000	99720000	3	43.7393	14.811	2.44708e-09
chr1	99160000	99200000	chr1	99460000	99500000	3	43.7474	22.4826	0.000112213
chr1	99300000	99340000	chr1	99680000	99720000	3	28.556	14.2664	0.0017255
chr1	99460000	99500000	chr1	99680000	99720000	3	38.1839	20.6934	0.000389126
chr1	99500000	99580000	chr1	99640000	99700000	6	44.2967	26.8359	0.0069927
chr1	99760000	99820000	chr1	100440000	100480000	4	59.5539	16.129	6.25487e-24
chr1	99780000	99840000	chr1	100860000	100900000	4	34.9025	8.95874	2.7588e-13
chr1	99800000	99820000	chr1	100020000	100080000	3	55.2173	19.4492	5.06631e-12
chr1	99860000	99900000	chr1	100840000	100880000	3	19.8171	10.4936	0.0360051
chr1	100100000	100180000	chr1	100400000	100480000	8	33.928	17.1094	0.00119935
chr1	100460000	100500000	chr1	100840000	100880000	3	45.2138	15.3433	4.43015e-11
chr1	100520000	100560000	chr1	100840000	100880000	3	46.4214	12.9725	8.81804e-11
chr1	100560000	100620000	chr1	100720000	100740000	3	47.327	21.5391	4.16995e-06
chr1	100640000	100660000	chr1	100800000	100860000	3	40.409	18.6749	2.94167e-05
chr1	100900000	100940000	chr1	101240000	101300000	4	71.7845	10.4768	9.25201e-38
chr1	101480000	101540000	chr1	103440000	103480000	4	16.2981	7.79044	0.049591
chr1	101500000	101580000	chr1	102400000	102460000	8	22.4714	11.3102	0.00735287
chr1	101680000	101720000	chr1	102120000	102160000	3	23.7179	14.149	0.0763341
chr1	101760000	101820000	chr1	103440000	103460000	3	18.3335	10.5636	0.0552011
chr1	103020000	103160000	chr1	103400000	103520000	15	26.9931	12.9665	0.00211886
chr1	106000000	106040000	chr1	106920000	106960000	3	18.6308	9.36162	0.0665016
chr1	106620000	106680000	chr1	107720000	107760000	4	21.2726	8.36469	0.0465372
chr1	107320000	107400000	chr1	107660000	107720000	7	24.9972	14.2318	0.0220838
chr1	107780000	107820000	chr1	108100000	108140000	3	76.6579	9.528	1.89299e-36
chr1	108180000	108220000	chr1	108640000	108700000	4	42.4804	15.8506	0.000146474
chr1	108180000	108220000	chr1	108540000	108580000	3	52.339	14.1372	1.53582e-07
chr1	108300000	108340000	chr1	108540000	108580000	3	32.9442	20.7847	0.0800431
chr1	108320000	108340000	chr1	108600000	108660000	3	31.7251	18.1676	0.0141218
chr1	108540000	108580000	chr1	108860000	108920000	4	29.8872	12.8329	0.00717195
chr1	108680000	108740000	chr1	109100000	109120000	3	23.7316	10.6063	0.086095
chr1	108680000	108760000	chr1	108880000	108920000	5	46.8366	20.0833	1.26451e-05
chr1	108740000	108780000	chr1	109060000	109100000	3	31.2708	13.5613	0.0159386
chr1	109240000	109300000	chr1	109380000	109420000	4	109.885	28.6145	2.92105e-19
chr1	109240000	109280000	chr1	109480000	109540000	5	56.9624	15.4204	1.59142e-09
chr1	109540000	109580000	chr1	109760000	109800000	3	74.191	27.5035	6.00346e-11
chr1	109600000	109660000	chr1	109980000	110020000	5	69.5638	12.7873	5.56123e-24
chr1	109640000	109680000	chr1	109720000	109760000	3	121.904	60.5383	1.90167e-05
chr1	109760000	109800000	chr1	109960000	110000000	3	111.943	21.2192	9.899e-42
chr1	110020000	110080000	chr1	110380000	110440000	5	22.0522	8.9757	0.0310519
chr1	110080000	110120000	chr1	110440000	110480000	3	37.6722	8.393	3.20893e-08
chr1	110180000	110220000	chr1	110440000	110500000	6	88.2269	12.7844	6.1398e-36
chr1	110180000	110220000	chr1	110300000	110340000	3	152.834	36.9666	4.17024e-37
chr1	110300000	110340000	chr1	110460000	110520000	4	48.585	24.5139	0.00063903
chr1	110500000	110560000	chr1	110600000	110640000	4	109.058	54.7549	1.35657e-08
chr1	110520000	110560000	chr1	110760000	110800000	3	61.44	19.4989	2.91925e-13
chr1	110620000	110660000	chr1	110760000	110800000	3	105.72	29.9811	7.84355e-28
chr1	110620000	110680000	chr1	110960000	111020000	6	35.8383	13.5631	8.2635e-07
chr1	110620000	110660000	chr1	110840000	110880000	3	43.4665	22.9797	0.000987966
chr1	110660000	110700000	chr1	111000000	111060000	4	37.0887	14.1727	7.41976e-05
chr1	110780000	110840000	chr1	110980000	111020000	4	59.4513	30.1279	4.15264e-05
chr1	110980000	111080000	chr1	111280000	111360000	8	36.889	18.4941	0.0120921
chr1	111000000	111040000	chr1	111360000	111400000	3	30.985	13.5154	0.00596876
chr1	111120000	111160000	chr1	111400000	111440000	3	29.6431	17.9223	0.0516276
chr1	111200000	111240000	chr1	111380000	111420000	3	92.5648	28.3739	2.89742e-20
chr1	111460000	111520000	chr1	111740000	111780000	4	57.1313	17.6786	3.63645e-15
chr1	111480000	111520000	chr1	111640000	111680000	3	111.347	30.6191	3.20353e-25
chr1	111820000	111840000	chr1	112300000	112360000	3	29.1849	16.1636	0.00707191
chr1	111820000	111840000	chr1	111960000	112020000	3	57.9132	30.6422	0.000136287
chr1	111820000	111900000	chr1	112160000	112200000	5	41.3348	16.9845	6.46825e-06
chr1	111860000	111940000	chr1	112240000	112280000	6	26.7265	12.371	0.00417546
chr1	111980000	112040000	chr1	112320000	112340000	3	47.6335	15.352	3.59711e-10
chr1	111980000	112020000	chr1	112180000	112220000	3	48.6196	25.2077	0.00987538
chr1	112080000	112120000	chr1	112280000	112320000	4	47.2423	24.5766	0.000161896
chr1	112360000	112420000	chr1	112600000	112620000	3	65.0305	17.732	1.15421e-14
chr1	112360000	112420000	chr1	112660000	112720000	5	64.2089	12.3792	8.73217e-21
chr1	112380000	112400000	chr1	112460000	112520000	3	92.4556	47.0804	2.16749e-07
chr1	112440000	112500000	chr1	112560000	112620000	5	52.894	24.6805	3.37494e-05
chr1	112700000	112740000	chr1	112780000	112820000	3	112.993	53.1659	3.59331e-07
chr1	112700000	112740000	chr1	113020000	113080000	4	50.6069	12.3752	4.06864e-07
chr1	112780000	112820000	chr1	113080000	113120000	3	36.3704	13.898	0.00374057
chr1	112780000	112920000	chr1	113020000	113060000	8	64.6968	15.1297	8.81146e-11
chr1	113120000	113160000	chr1	113660000	113700000	4	71.2255	20.6533	7.64506e-17
chr1	113800000	113840000	chr1	113900000	113940000	3	92.1279	40.2492	1.04932e-10
chr1	113960000	114020000	chr1	114280000	114320000	4	51.3202	15.0842	1.43617e-11
chr1	113960000	114000000	chr1	114660000	114700000	3	26.4369	11.2127	0.0108866
chr1	114020000	114080000	chr1	114220000	114240000	3	54.3333	19.4239	2.65379e-08
chr1	114140000	114180000	chr1	114240000	114280000	3	63.4461	38.8694	0.00233548
chr1	114260000	114300000	chr1	115060000	115100000	3	25.5476	10.3572	0.00083392
chr1	114320000	114380000	chr1	115040000	115060000	3	32.0365	12.1083	0.000421281
chr1	114340000	114400000	chr1	114620000	114700000	6	50.2229	19.0822	7.00726e-08
chr1	114340000	114380000	chr1	114540000	114580000	3	51.3582	23.4344	9.91891e-05
chr1	114400000	114440000	chr1	114540000	114580000	4	50.0767	30.5797	0.0137536
chr1	114780000	114840000	chr1	114920000	114960000	5	51.5738	27.5411	0.00742048
chr1	115120000	115160000	chr1	115440000	115480000	3	72.7475	19.8347	3.12292e-19
chr1	115120000	115140000	chr1	115540000	115600000	3	66.8747	21.9814	2.37435e-14
chr1	115180000	115220000	chr1	115560000	115600000	3	41.7046	18.9837	5.75528e-05
chr1	115600000	115640000	chr1	115740000	115800000	4	80.5422	30.8502	1.21134e-13
chr1	115600000	115660000	chr1	115920000	116000000	8	26.2301	12.5452	0.00702732
chr1	115760000	115800000	chr1	116480000	116520000	3	20.673	11.5471	0.0684055
chr1	115760000	115820000	chr1	115940000	116040000	9	71.0826	24.9281	5.49673e-14
chr1	115760000	115800000	chr1	116080000	116140000	4	30.5403	15.1527	0.00294035
chr1	116120000	116160000	chr1	117040000	117080000	3	16.0031	6.18899	0.0665492
chr1	116120000	116180000	chr1	116460000	116520000	6	123.305	14.3283	9.02358e-70
chr1	116160000	116240000	chr1	116300000	116360000	7	52.6949	30.3549	0.00123737
chr1	116200000	116240000	chr1	116400000	116440000	3	46.5394	24.8826	0.00145227
chr1	116560000	116600000	chr1	117040000	117080000	3	50.0753	19.5846	1.7197e-07
chr1	116560000	116600000	chr1	116980000	117020000	3	36.471	19.6944	0.0513084
chr1	116720000	116780000	chr1	117040000	117060000	3	74.9895	17.4193	7.86835e-23
chr1	116800000	116860000	chr1	117040000	117060000	3	45.163	23.4128	0.000247849
chr1	117100000	117160000	chr1	117260000	117300000	4	54.9432	25.7196	4.02567e-06
chr1	117120000	117160000	chr1	117740000	117780000	3	26.4041	12.1479	0.00487932
chr1	117500000	117540000	chr1	117880000	117920000	3	44.8106	13.5359	3.18069e-10
chr1	117500000	117560000	chr1	117740000	117760000	3	64.312	24.9939	5.82916e-11
chr1	118000000	118040000	chr1	119360000	119400000	3	29.7899	10.9826	0.000222761
chr1	118020000	118060000	chr1	118900000	118980000	5	26.2	13.1867	0.0123098
chr1	118040000	118080000	chr1	119260000	119300000	3	25.5364	14.5772	0.0345111
chr1	118080000	118120000	chr1	118920000	118960000	3	35.2285	13.909	2.09647e-06
chr1	118100000	118160000	chr1	119040000	119060000	3	29.6518	18.987	0.080645
chr1	118120000	118160000	chr1	118980000	119020000	3	51.1312	16.2216	2.7038e-08
chr1	118140000	118180000	chr1	119360000	119400000	4	28.6009	11.3162	5.98955e-05
chr1	118140000	118200000	chr1	118920000	118960000	4	45.2262	17.5032	2.49462e-08
chr1	118220000	118280000	chr1	118860000	118900000	4	39.0516	18.9191	0.000474411
chr1	118280000	118360000	chr1	118760000	118820000	7	40.2594	22.2009	0.00546075
chr1	118940000	119080000	chr1	119320000	119380000	12	26.4758	11.729	0.0157173
chr1	118940000	118980000	chr1	119420000	119480000	4	22.7056	10.9322	0.0330807
chr1	119580000	119620000	chr1	119800000	119840000	3	36.455	18.8407	0.0301679
chr1	119600000	119640000	chr1	119720000	119780000	5	60.3357	29.0553	3.6841e-05
chr1	119860000	119900000	chr1	120120000	120160000	3	77.4745	21.3859	0.000521269
chr1	145760000	145800000	chr1	146000000	146040000	3	28.9519	12.2183	0.0490907
chr1	145820000	145900000	chr1	145980000	146020000	6	76.4073	20.4581	2.73119e-13
chr1	147040000	147080000	chr1	147200000	147240000	3	49.2767	31.1784	0.0464225
chr1	147300000	147340000	chr1	147420000	147460000	3	62.7555	38.0949	0.0178948
chr1	147380000	147420000	chr1	147780000	147840000	4	29.1841	15.3754	0.147701
chr1	147460000	147520000	chr1	147860000	147900000	4	47.4657	19.6171	8.63934e-08
chr1	147480000	147520000	chr1	147620000	147660000	3	97.0531	42.919	1.13511e-11
chr1	147720000	147760000	chr1	147840000	147900000	4	68.6385	34.3026	1.28949e-06
chr1	149880000	149920000	chr1	150040000	150080000	3	74.9442	22.0856	1.31573e-13
chr1	149880000	149940000	chr1	150140000	150200000	5	65.1541	11.7961	5.65596e-19
chr1	149940000	149980000	chr1	150020000	150060000	3	119.587	38.7293	2.92792e-21
chr1	150060000	150100000	chr1	150140000	150180000	4	116.203	35.4004	1.58431e-21
chr1	150220000	150260000	chr1	150440000	150480000	3	43.458	21.2108	0.00724965
chr1	150240000	150300000	chr1	150500000	150580000	7	47.6138	17.9635	0.000474414
chr1	150240000	150280000	chr1	150980000	151020000	3	37.2789	15.3568	0.00424818
chr1	150440000	150520000	chr1	150980000	151020000	5	36.567	17.2058	0.0104728
chr1	150520000	150620000	chr1	150960000	151020000	10	52.9835	20.5383	7.06503e-05
chr1	150540000	150580000	chr1	150800000	150840000	3	51.4776	28.7481	0.00419801
chr1	150560000	150580000	chr1	150880000	150940000	3	47.1887	21.5764	0.00280289
chr1	150600000	150640000	chr1	150980000	151020000	3	30.9262	17.5816	0.101818
chr1	150620000	150680000	chr1	150900000	150960000	6	42.4904	23.5249	0.0148118
chr1	151180000	151220000	chr1	151340000	151380000	3	45.2659	25.0245	0.0575082
chr1	151420000	151460000	chr1	151720000	151760000	3	75.5417	20.1674	9.70719e-17
chr1	151520000	151580000	chr1	151700000	151740000	4	71.0125	29.8055	1.78685e-06
chr1	151520000	151600000	chr1	151800000	151860000	7	38.3823	20.9401	0.0223225
chr1	151880000	151940000	chr1	151980000	152040000	5	139.873	40.4354	2.0496e-32
chr1	151900000	151940000	chr1	152160000	152200000	3	27.2475	15.9719	0.0593916
chr1	152040000	152080000	chr1	152160000	152200000	3	78.5722	32.5074	1.39107e-11
chr1	152100000	152140000	chr1	152340000	152400000	4	48.6134	20.8334	6.68559e-07
chr1	152100000	152160000	chr1	152440000	152460000	3	65.7524	14.3122	1.15813e-23
chr1	152200000	152240000	chr1	152360000	152400000	3	68.696	26.1292	8.62587e-08
chr1	152200000	152240000	chr1	152500000	152540000	3	39.671	17.988	0.000636342
chr1	152860000	152900000	chr1	153180000	153240000	5	68.9809	21.9437	5.01709e-13
chr1	152960000	153000000	chr1	153140000	153200000	4	71.1334	31.2151	2.66691e-08
chr1	153340000	153380000	chr1	153460000	153500000	3	120.808	27.1949	1.50244e-31
chr1	153480000	153520000	chr1	153700000	153780000	6	65.5768	15.9114	2.37721e-15
chr1	153500000	153540000	chr1	153960000	154000000	4	31.7043	18.5524	0.0564913
chr1	153500000	153520000	chr1	153620000	153680000	3	88.2798	25.6375	7.16862e-18
chr1	153560000	153580000	chr1	153620000	153680000	3	109.218	48.3131	2.26786e-08
chr1	153640000	153700000	chr1	153980000	154000000	3	46.0301	16.2	5.11265e-05
chr1	153660000	153700000	chr1	153740000	153780000	4	85.5504	45.7972	0.000248396
chr1	153780000	153820000	chr1	153960000	154000000	3	89.0687	26.2668	7.3648e-11
chr1	154000000	154060000	chr1	154100000	154160000	7	80.2924	38.5486	1.99627e-05
chr1	154340000	154400000	chr1	154460000	154480000	3	72.8501	35.2362	7.07709e-05
chr1	154540000	154600000	chr1	154880000	154940000	5	52.9547	17.7857	1.40735e-09
chr1	154640000	154680000	chr1	154860000	154900000	3	73.9936	28.3905	6.87089e-08
chr1	154740000	154780000	chr1	154860000	154900000	3	74.7576	46.3748	0.0116505
chr1	154940000	154980000	chr1	155040000	155100000	5	103.773	49.4794	5.74062e-06
chr1	155080000	155120000	chr1	155140000	155180000	3	174.03	41.9778	8.70551e-32
chr1	155220000	155280000	chr1	155560000	155600000	4	63.4753	16.4252	9.34346e-10
chr1	155260000	155340000	chr1	155620000	155680000	6	46.6908	17.8765	0.000596125
chr1	155300000	155360000	chr1	155580000	155600000	3	71.9082	19.277	1.27607e-09
chr1	155340000	155360000	chr1	155500000	155560000	3	74.6064	32.3374	5.07642e-07
chr1	155720000	155820000	chr1	155980000	156080000	14	42.8025	12.8541	3.88713e-05
chr1	155780000	155820000	chr1	155900000	155940000	3	60.1387	34.2351	0.00820313
chr1	155900000	155960000	chr1	156040000	156080000	4	92.7672	38.2954	1.92597e-06
chr1	156080000	156100000	chr1	156200000	156280000	4	112.22	30.5751	6.73851e-17
chr1	156140000	156180000	chr1	156220000	156260000	3	169.306	51.6979	2.47655e-20
chr1	156160000	156240000	chr1	156420000	156460000	5	37.1299	17.1182	0.0144469
chr1	156360000	156420000	chr1	156540000	156640000	10	38.7958	15.3228	0.00151876
chr1	156460000	156500000	chr1	156560000	156620000	4	92.5502	33.9086	1.43574e-08
chr1	156660000	156720000	chr1	156860000	156940000	6	78.5562	10.7201	1.54899e-23
chr1	156940000	156980000	chr1	157040000	157100000	5	65.9661	32.4371	5.37022e-06
chr1	157120000	157180000	chr1	158100000	158120000	3	21.0285	6.73404	0.00309673
chr1	157140000	157180000	chr1	157980000	158040000	4	22.9781	7.88234	0.00688606
chr1	157160000	157220000	chr1	157460000	157500000	4	82.6926	12.9486	5.61679e-32
chr1	157260000	157300000	chr1	157520000	157560000	3	41.5142	18.0464	0.000188854
chr1	157300000	157400000	chr1	157460000	157520000	8	100.518	39.3908	9.36239e-15
chr1	157340000	157400000	chr1	157940000	157960000	3	23.0451	12.7878	0.0684537
chr1	157740000	157800000	chr1	158120000	158140000	3	26.9763	14.3777	0.0131181
chr1	157940000	158000000	chr1	158080000	158140000	6	140.971	21.9625	3.22566e-69
chr1	158000000	158080000	chr1	159820000	159860000	5	18.5358	4.2371	0.0123212
chr1	158160000	158220000	chr1	159040000	159100000	8	50.7686	14.6321	1.67146e-08
chr1	158180000	158220000	chr1	158460000	158520000	4	36.181	18.4877	0.0305631
chr1	158200000	158260000	chr1	158980000	159020000	4	44.2284	18.3091	3.40546e-07
chr1	158240000	158300000	chr1	159040000	159100000	5	42.2222	14.4199	1.85686e-07
chr1	158240000	158300000	chr1	158920000	158960000	4	27.0394	17.0378	0.0977257
chr1	158320000	158380000	chr1	158900000	158960000	6	42.933	20.0001	0.000811267
chr1	158320000	158360000	chr1	159060000	159100000	3	26.6276	14.9444	0.0707589
chr1	158560000	158640000	chr1	158920000	158980000	8	47.3522	24.4558	0.000247457
chr1	158660000	158700000	chr1	158900000	159000000	7	45.6251	23.4663	0.000316946
chr1	159120000	159220000	chr1	159780000	159840000	7	24.9698	13.6034	0.0149751
chr1	159120000	159140000	chr1	159180000	159240000	3	85.3047	40.3373	1.00181e-08
chr1	159140000	159200000	chr1	159920000	160040000	9	21.6928	10.8874	0.032944
chr1	159240000	159260000	chr1	159580000	159640000	3	41.6962	17.1186	0.00167421
chr1	159240000	159300000	chr1	159640000	159700000	5	33.5726	17.5946	0.000927399
chr1	159260000	159300000	chr1	159720000	159780000	4	40.1036	18.6164	0.00178867
chr1	159380000	159420000	chr1	159700000	159740000	3	39.2771	23.2823	0.014282
chr1	159760000	159840000	chr1	159880000	159900000	4	110.77	36.0931	7.24065e-24
chr1	159760000	159800000	chr1	159980000	160040000	4	48.8617	16.252	1.60117e-11
chr1	159920000	159960000	chr1	160000000	160040000	3	101.745	43.489	5.82246e-13
chr1	160040000	160080000	chr1	160340000	160380000	3	43.7332	14.1864	1.68564e-08
chr1	160100000	160120000	chr1	160200000	160300000	5	84.7139	27.0009	1.15446e-15
chr1	160120000	160160000	chr1	160420000	160460000	3	29.8059	13.6	0.00210206
chr1	160420000	160460000	chr1	160580000	160640000	4	65.0528	24.8281	5.19029e-11
chr1	160640000	160680000	chr1	160860000	160900000	3	39.2861	16.9627	0.000918042
chr1	160700000	160740000	chr1	160940000	160980000	3	78.3206	16.7369	1.31089e-21
chr1	160800000	160840000	chr1	161100000	161140000	3	28.2484	12.1149	0.00779257
chr1	160820000	160860000	chr1	160920000	160960000	3	77.8101	30.2135	1.91433e-09
chr1	160980000	161000000	chr1	161080000	161140000	3	76.7617	43.2417	0.000680137
chr1	161040000	161080000	chr1	161380000	161420000	3	21.482	7.68779	0.0978299
chr1	161180000	161220000	chr1	161360000	161420000	4	106.549	12.7249	1.03142e-41
chr1	161480000	161500000	chr1	161700000	161760000	3	99.6738	13.9479	1.92999e-36
chr1	161540000	161580000	chr1	161700000	161740000	3	97.8722	18.7232	2.02139e-13
chr1	161600000	161660000	chr1	161700000	161760000	8	135.857	61.7851	0.000468766
chr1	161780000	161800000	chr1	162000000	162060000	3	81.8868	23.2299	1.56495e-20
chr1	161820000	161880000	chr1	162300000	162320000	3	28.5109	15.5874	0.0110444
chr1	162040000	162060000	chr1	162360000	162420000	3	54.3275	21.744	1.91397e-09
chr1	162040000	162080000	chr1	162260000	162300000	3	81.4566	31.8777	5.69108e-14
chr1	162580000	162620000	chr1	162780000	162820000	3	58.6556	22.2493	0.000532357
chr1	162620000	162660000	chr1	162740000	162780000	3	68.1792	31.2231	1.52118e-07
chr1	162840000	162880000	chr1	163280000	163320000	3	60.3568	17.5569	2.26605e-18
chr1	162840000	162880000	chr1	163160000	163200000	3	71.3972	14.8708	5.07908e-31
chr1	162900000	162960000	chr1	163260000	163320000	5	38.1912	10.9366	3.46036e-11
chr1	162980000	163000000	chr1	163260000	163320000	3	36.3965	15.0443	1.44077e-06
chr1	163060000	163100000	chr1	163300000	163340000	3	39.4958	19.1432	8.54037e-05
chr1	163340000	163380000	chr1	164760000	164800000	3	36.9763	16.1479	4.23095e-06
chr1	163360000	163420000	chr1	164600000	164660000	5	37.0994	16.8063	7.16356e-06
chr1	163380000	163440000	chr1	165060000	165080000	3	35.6649	13.1479	2.13542e-09
chr1	163380000	163420000	chr1	164760000	164820000	4	32.6216	18.646	0.00440848
chr1	163440000	163500000	chr1	165040000	165060000	3	24.1579	12.8146	0.00708951
chr1	163500000	163560000	chr1	164600000	164680000	7	38.2314	16.7931	1.30266e-05
chr1	163500000	163540000	chr1	165040000	165100000	4	25.2656	10.1886	9.22838e-05
chr1	163520000	163580000	chr1	164780000	164800000	3	22.3184	13.0138	0.0383774
chr1	163560000	163620000	chr1	164420000	164520000	8	31.0035	16.2553	0.00400507
chr1	164640000	164680000	chr1	164760000	164800000	3	47.1615	28.5928	0.00668152
chr1	164760000	164900000	chr1	165040000	165080000	10	34.0361	13.8313	1.45776e-06
chr1	165120000	165160000	chr1	165420000	165480000	4	18.2747	9.88295	0.0666733
chr1	165120000	165160000	chr1	165340000	165380000	3	39.9045	14.6083	3.94721e-09
chr1	165140000	165240000	chr1	165500000	165540000	7	26.2868	6.59486	1.02287e-08
chr1	165320000	165360000	chr1	165500000	165540000	3	33.1772	17.4784	0.00123981
chr1	165360000	165420000	chr1	165560000	165600000	4	105.682	19.1403	2.81571e-59
chr1	165380000	165420000	chr1	165900000	165960000	4	30.3059	16.3318	0.00758586
chr1	165480000	165540000	chr1	166360000	166400000	4	18.8427	9.34663	0.0195287
chr1	165500000	165560000	chr1	165940000	165960000	3	23.9529	12.7841	0.0102677
chr1	165540000	165580000	chr1	166040000	166080000	3	24.2775	11.2051	0.00637671
chr1	165600000	165660000	chr1	165900000	165920000	3	69.3216	18.1328	1.62184e-21
chr1	165680000	165740000	chr1	165900000	165920000	3	82.7868	22.5969	5.87249e-24
chr1	165920000	165960000	chr1	166300000	166380000	5	37.4257	18.7467	0.000248796
chr1	165920000	165960000	chr1	166420000	166500000	6	52.2351	15.9641	7.56191e-10
chr1	165940000	166000000	chr1	166260000	166300000	5	33.4308	17.9279	0.00179749
chr1	165960000	166080000	chr1	166300000	166400000	13	37.2648	16.5978	7.88653e-06
chr1	166020000	166060000	chr1	166420000	166480000	4	40.7321	16.1892	3.28051e-05
chr1	166060000	166100000	chr1	166320000	166360000	3	38.9997	22.6949	0.0199438
chr1	166460000	166520000	chr1	166800000	166840000	4	29.2608	15.5572	0.0430472
chr1	166520000	166560000	chr1	166660000	166700000	3	49.6114	27.8661	0.00172709
chr1	166520000	166580000	chr1	166760000	166800000	4	45.5554	19.7944	0.000735789
chr1	166560000	166580000	chr1	166700000	166760000	3	44.0518	27.8944	0.0188003
chr1	166580000	166640000	chr1	166740000	166820000	6	45.6708	27.4224	0.00705953
chr1	166880000	166920000	chr1	167040000	167080000	3	99.048	26.4223	2.86943e-34
chr1	166880000	166920000	chr1	167520000	167560000	3	31.722	14.0743	0.000110947
chr1	166880000	166920000	chr1	167380000	167420000	3	24.8282	14.5949	0.0188093
chr1	166900000	166940000	chr1	167440000	167480000	3	33.3487	15.0398	0.000157578
chr1	167060000	167100000	chr1	167520000	167560000	3	47.947	16.4595	4.26186e-09
chr1	167060000	167100000	chr1	167400000	167460000	4	72.3962	16.3547	2.25913e-23
chr1	167240000	167280000	chr1	167520000	167560000	3	54.9353	21.4299	2.20856e-08
chr1	167540000	167620000	chr1	167660000	167720000	7	73.3529	42.0649	0.000115593
chr1	167720000	167740000	chr1	167920000	167980000	3	33.1376	20.3363	0.0578157
chr1	167720000	167760000	chr1	168040000	168100000	4	39.3571	12.0768	3.70926e-09
chr1	167800000	167840000	chr1	167980000	168020000	3	48.3282	22.8971	8.70211e-05
chr1	167800000	167860000	chr1	168040000	168120000	9	36.4437	14.5525	4.07683e-05
chr1	167900000	167960000	chr1	168040000	168100000	5	54.7197	32.9923	0.00671918
chr1	168320000	168360000	chr1	168560000	168600000	4	57.9888	18.0074	2.93678e-11
chr1	168320000	168360000	chr1	169320000	169360000	3	27.2647	15.8223	0.0329916
chr1	168380000	168420000	chr1	169280000	169320000	3	26.8912	13.942	0.0191609
chr1	168400000	168440000	chr1	169100000	169140000	3	29.9472	13.6935	0.000541505
chr1	168400000	168440000	chr1	169360000	169400000	3	26.7951	16.4961	0.0341753
chr1	168420000	168460000	chr1	168560000	168600000	3	60.2207	31.7238	2.18034e-05
chr1	168580000	168620000	chr1	169520000	169560000	3	33.8826	17.2001	8.38757e-05
chr1	168580000	168640000	chr1	169340000	169360000	3	56.9716	18.7575	5.05794e-14
chr1	168600000	168640000	chr1	169400000	169440000	3	29.5511	17.9703	0.0122043
chr1	169100000	169180000	chr1	169320000	169380000	8	42.1524	22.2212	0.000692984
chr1	169540000	169580000	chr1	169680000	169720000	3	43.5118	18.6414	1.91511e-07
chr1	169580000	169600000	chr1	169760000	169820000	3	47.591	13.6961	3.52155e-14
chr1	169900000	169940000	chr1	170420000	170460000	3	30.9711	19.325	0.030764
chr1	169900000	169940000	chr1	170760000	170800000	3	29.527	16.9358	0.0168972
chr1	169920000	169960000	chr1	170860000	170900000	3	46.5291	16.5237	9.89895e-13
chr1	170000000	170040000	chr1	170900000	170940000	3	31.4544	14.5976	0.000563967
chr1	170940000	171000000	chr1	171200000	171240000	4	44.2985	15.484	1.7723e-09
chr1	170960000	170980000	chr1	171280000	171340000	3	29.7586	12.5071	4.79029e-05
chr1	171020000	171100000	chr1	171160000	171260000	10	44.7047	20.1582	2.52481e-05
chr1	171040000	171120000	chr1	171280000	171340000	6	40.3677	16.9525	4.44201e-05
chr1	171500000	171540000	chr1	171560000	171600000	3	96.0984	50.8093	1.33068e-07
chr1	171620000	171660000	chr1	171880000	171920000	3	29.3381	15.2628	0.00753822
chr1	171640000	171680000	chr1	171960000	172000000	3	49.0705	12.4635	1.76403e-17
chr1	171780000	171820000	chr1	171960000	172000000	3	75.064	21.6977	8.63754e-25
chr1	171980000	172020000	chr1	172680000	172720000	3	22.8659	11.5549	0.000765524
chr1	172000000	172020000	chr1	172380000	172440000	3	54.9734	16.726	2.63553e-13
chr1	172080000	172120000	chr1	172380000	172440000	4	56.7865	19.8309	1.05786e-11
chr1	172440000	172480000	chr1	172700000	172740000	3	51.8433	13.1996	2.26029e-21
chr1	172440000	172460000	chr1	172580000	172640000	3	41.4193	21.651	0.000446806
chr1	172700000	172760000	chr1	173820000	173880000	5	20.5861	11.8368	0.0401794
chr1	172700000	172780000	chr1	173720000	173800000	8	21.5582	11.7446	0.0137523
chr1	172700000	172760000	chr1	173300000	173360000	5	30.0657	16.9213	0.00254057
chr1	172720000	172760000	chr1	173380000	173440000	5	47.8487	20.9035	3.86873e-08
chr1	172720000	172760000	chr1	174180000	174220000	3	15.7007	6.74077	0.0123535
chr1	172740000	172780000	chr1	173180000	173220000	4	54.5307	18.8903	2.84493e-16
chr1	172800000	172840000	chr1	173180000	173220000	3	64.8608	18.9525	1.23844e-21
chr1	173400000	173440000	chr1	174200000	174240000	4	35.2192	12.4449	7.28594e-09
chr1	173420000	173460000	chr1	173780000	173840000	5	44.2133	18.4139	1.65002e-07
chr1	173420000	173460000	chr1	173660000	173720000	4	42.9168	19.3619	3.53223e-06
chr1	173820000	173880000	chr1	174180000	174220000	4	31.6008	16.1242	0.00457712
chr1	173840000	173880000	chr1	174060000	174100000	3	43.8509	22.4518	0.000508606
chr1	173860000	173900000	chr1	174120000	174160000	3	30.3184	18.8505	0.194584
chr1	173900000	173980000	chr1	174200000	174220000	4	36.2692	17.3825	0.000660989
chr1	174240000	174280000	chr1	174720000	174760000	3	68.452	16.6844	5.11311e-27
chr1	174240000	174300000	chr1	174960000	175000000	5	32.0257	15.4378	0.000268268
chr1	174760000	174800000	chr1	174960000	175000000	3	101.7	15.1816	9.0136e-56
chr1	174840000	174880000	chr1	174960000	175000000	3	51.7195	23.2503	6.48749e-05
chr1	175020000	175080000	chr1	175320000	175340000	3	39.0663	11.5303	1.58155e-10
chr1	175020000	175060000	chr1	175100000	175160000	4	57.6978	29.2948	5.0401e-06
chr1	175060000	175100000	chr1	175240000	175280000	3	34.9126	21.3176	0.0622754
chr1	175060000	175100000	chr1	175420000	175460000	3	19.7623	9.99205	0.114779
chr1	175140000	175180000	chr1	175300000	175340000	3	103.646	18.3991	1.54805e-56
chr1	175360000	175400000	chr1	175860000	175900000	3	30.5847	15.3112	0.00107463
chr1	175360000	175420000	chr1	176440000	176460000	3	18.0701	9.54211	0.0539568
chr1	175380000	175440000	chr1	175780000	175860000	6	30.5333	17.3829	0.0103943
chr1	175420000	175460000	chr1	175740000	175780000	3	41.3342	20.0974	0.000347091
chr1	175440000	175500000	chr1	175800000	175860000	5	34.8773	19.2573	0.000905213
chr1	175460000	175520000	chr1	175700000	175740000	4	43.4052	23.9928	0.00207442
chr1	175780000	175840000	chr1	176360000	176400000	5	30.6365	10.5302	3.54387e-05
chr1	176360000	176420000	chr1	176680000	176740000	7	25.6346	13.4828	0.00736317
chr1	176360000	176400000	chr1	176820000	176880000	5	38.2755	15.3421	7.72948e-07
chr1	176380000	176400000	chr1	176740000	176800000	3	26.1238	11.0788	0.00144527
chr1	176520000	176560000	chr1	176740000	176780000	3	34.6882	20.8135	0.0115364
chr1	176540000	176560000	chr1	176840000	176900000	3	49.7267	14.7568	1.23777e-14
chr1	176880000	176920000	chr1	177900000	177960000	5	38.0183	9.80842	1.55933e-14
chr1	176900000	176940000	chr1	177820000	177860000	3	26.4551	10.8983	0.000660136
chr1	176940000	176980000	chr1	177120000	177160000	3	40.7204	24.8191	0.0124964
chr1	176960000	177020000	chr1	177740000	177800000	5	25.3336	13.5047	0.00644319
chr1	176980000	177020000	chr1	177220000	177260000	3	42.2278	22.5742	0.000441268
chr1	177480000	177520000	chr1	177860000	177900000	3	20.1128	12.6017	0.115669
chr1	177540000	177580000	chr1	177780000	177880000	6	29.7167	15.9171	0.00972683
chr1	177560000	177620000	chr1	177880000	177960000	8	31.7779	11.9729	2.44519e-07
chr1	177680000	177720000	chr1	177880000	177940000	5	30.8781	17.1698	0.00397619
chr1	177920000	177960000	chr1	178480000	178540000	4	28.1642	11.4642	4.34886e-05
chr1	177940000	177980000	chr1	178260000	178300000	3	43.7848	10.1045	1.06935e-17
chr1	178020000	178060000	chr1	178260000	178300000	3	57.1564	12.6915	8.17245e-19
chr1	178300000	178360000	chr1	178500000	178540000	4	64.907	22.7869	1.85305e-11
chr1	178300000	178340000	chr1	178740000	178780000	3	35.3235	16.919	0.00252928
chr1	178520000	178560000	chr1	179340000	179380000	4	25.2538	10.791	0.0146478
chr1	178520000	178560000	chr1	178980000	179020000	3	64.8076	19.3435	1.93238e-14
chr1	178540000	178560000	chr1	178720000	178780000	3	68.539	28.4356	2.4376e-09
chr1	178760000	178800000	chr1	178980000	179020000	3	70.811	23.6453	2.03429e-13
chr1	179080000	179120000	chr1	179340000	179380000	3	60.8353	20.4419	3.07718e-09
chr1	179080000	179140000	chr1	179280000	179340000	5	56.9323	24.0043	3.0984e-06
chr1	179100000	179140000	chr1	179180000	179220000	3	109.623	47.4792	1.82004e-10
chr1	179400000	179440000	chr1	179620000	179660000	3	29.3256	17.9291	0.105132
chr1	179460000	179500000	chr1	179660000	179700000	3	32.3519	18.5281	0.108742
chr1	179680000	179740000	chr1	180160000	180220000	5	29.1759	16.5939	0.00989838
chr1	179680000	179720000	chr1	179780000	179820000	3	98.9925	36.1549	1.17284e-19
chr1	179700000	179740000	chr1	180460000	180520000	4	19.3348	8.46015	0.00839476
chr1	179840000	179880000	chr1	180140000	180200000	4	58.6177	17.576	2.61749e-15
chr1	179880000	179920000	chr1	180060000	180100000	3	46.0651	23.7378	0.000279095
chr1	180160000	180200000	chr1	180400000	180440000	3	40.1368	16.9636	9.30346e-05
chr1	180180000	180220000	chr1	180460000	180500000	3	66.689	15.1825	6.93562e-18
chr1	180220000	180300000	chr1	180400000	180440000	5	56.002	22.9103	6.38533e-09
chr1	180240000	180280000	chr1	180460000	180500000	3	69.7964	17.0916	4.00009e-20
chr1	180500000	180540000	chr1	181140000	181180000	3	55.6559	19.8656	3.587e-12
chr1	180500000	180540000	chr1	180840000	180880000	3	79.0335	18.4583	6.62953e-22
chr1	180640000	180680000	chr1	180740000	180780000	3	65.4817	38.7574	0.00111787
chr1	180880000	180920000	chr1	181140000	181180000	3	86.9341	20.8399	2.16945e-37
chr1	181000000	181060000	chr1	181120000	181160000	4	81.06	35.9719	8.13657e-11
chr1	181180000	181220000	chr1	181500000	181540000	4	31.8283	15.0943	0.00499717
chr1	181180000	181220000	chr1	181400000	181440000	3	94.239	19.7738	1.28255e-31
chr1	181460000	181500000	chr1	182040000	182080000	4	30.6047	15.8096	0.00125621
chr1	181460000	181520000	chr1	181920000	181980000	5	47.2823	18.5726	2.2465e-08
chr1	181540000	181580000	chr1	181900000	181940000	3	43.2884	15.4959	3.02133e-08
chr1	181640000	181700000	chr1	181960000	181980000	3	38.7823	18.9595	0.00280909
chr1	182080000	182120000	chr1	182780000	182820000	3	31.1343	10.9647	2.43011e-07
chr1	182080000	182100000	chr1	182380000	182440000	3	77.4234	17.1528	3.5744e-29
chr1	182120000	182160000	chr1	182380000	182420000	3	78.0272	20.8859	5.87249e-24
chr1	182440000	182480000	chr1	182760000	182800000	3	72.9625	10.6607	6.52337e-44
chr1	182580000	182620000	chr1	182760000	182800000	3	92.6124	15.1915	1.07283e-54
chr1	182840000	182880000	chr1	183520000	183620000	6	24.9098	8.72657	0.000597167
chr1	182900000	182980000	chr1	183540000	183640000	14	30.241	14.5069	0.00111738
chr1	182940000	182980000	chr1	183140000	183200000	4	72.0126	18.025	1.7151e-22
chr1	182940000	182980000	chr1	183260000	183300000	3	64.9416	15.571	1.02537e-20
chr1	183020000	183040000	chr1	183160000	183220000	3	72.0487	27.1754	1.59648e-10
chr1	183280000	183320000	chr1	183580000	183620000	3	55.7374	16.3322	1.54095e-12
chr1	183640000	183700000	chr1	183900000	183940000	4	52.1011	18.4292	4.52103e-12
chr1	183660000	183720000	chr1	184660000	184700000	4	20.1866	10.3136	0.0235028
chr1	183660000	183700000	chr1	184000000	184040000	3	28.1366	15.7072	0.00979771
chr1	184040000	184060000	chr1	184700000	184760000	3	27.7642	12.1654	0.000141602
chr1	184060000	184100000	chr1	184660000	184700000	3	41.511	19.942	1.91503e-05
chr1	184080000	184120000	chr1	184600000	184640000	3	39.7616	19.3885	0.000104667
chr1	184120000	184160000	chr1	184540000	184580000	3	29.1384	18.2888	0.0279623
chr1	184140000	184180000	chr1	184660000	184700000	4	31.0527	18.1479	0.0104563
chr1	184200000	184220000	chr1	184660000	184720000	3	39.8498	19.8777	5.09085e-05
chr1	184240000	184280000	chr1	184620000	184680000	4	39.4506	19.7578	0.000107806
chr1	184760000	184820000	chr1	185560000	185620000	5	28.8928	12.0024	0.00124597
chr1	184780000	184820000	chr1	185160000	185200000	3	57.1788	14.487	3.16222e-18
chr1	184800000	184840000	chr1	185640000	185700000	5	34.9579	10.8256	4.75061e-09
chr1	184800000	184840000	chr1	184960000	185000000	3	69.0552	24.9041	1.75995e-12
chr1	184860000	184880000	chr1	185600000	185660000	3	24.5959	11.7675	0.0339276
chr1	185160000	185260000	chr1	185640000	185700000	8	36.1452	18.0368	0.000252435
chr1	185200000	185260000	chr1	185540000	185640000	8	33.9656	18.4969	0.0121342
chr1	185220000	185260000	chr1	186160000	186200000	3	18.4273	8.39658	0.0250322
chr1	185260000	185340000	chr1	185660000	185700000	6	35.1425	15.5483	3.57639e-05
chr1	185260000	185320000	chr1	186220000	186240000	3	18.917	9.42057	0.0341139
chr1	185320000	185340000	chr1	185560000	185640000	4	42.7496	18.9419	1.11133e-06
chr1	185360000	185400000	chr1	185600000	185640000	3	38.4274	20.9332	0.0020271
chr1	185680000	185720000	chr1	186260000	186300000	3	23.1229	12.4686	0.0651746
chr1	185720000	185740000	chr1	186180000	186240000	3	45.6956	15.9614	2.42383e-12
chr1	185720000	185760000	chr1	186240000	186280000	3	35.1593	13.9997	2.46569e-05
chr1	185800000	185840000	chr1	186180000	186220000	4	65.4302	17.3299	6.36117e-21
chr1	186460000	186500000	chr1	186800000	186840000	4	29.615	16.238	0.00551242
chr1	186480000	186520000	chr1	186960000	187000000	3	53.9224	16.9236	2.4324e-16
chr1	186580000	186620000	chr1	186960000	187020000	4	67.5442	14.8777	8.71312e-34
chr1	187040000	187060000	chr1	188360000	188420000	3	16.9242	9.0159	0.0165958
chr1	187360000	187400000	chr1	188340000	188400000	4	17.742	10.2459	0.104414
chr1	187420000	187460000	chr1	187820000	187900000	5	27.9488	13.4517	0.00230214
chr1	188380000	188420000	chr1	189380000	189420000	3	14.0213	7.60176	0.0950625
chr1	189420000	189460000	chr1	189820000	189880000	4	22.7283	12.6378	0.0155722
chr1	189420000	189460000	chr1	190260000	190340000	5	25.6453	11.7041	0.000127342
chr1	190580000	190620000	chr1	192380000	192420000	3	15.0312	7.83457	0.113168
chr1	190620000	190660000	chr1	192280000	192380000	6	15.0102	8.34266	0.077662
chr1	190660000	190700000	chr1	191100000	191160000	4	20.5027	12.0786	0.0335716
chr1	191260000	191320000	chr1	192300000	192320000	3	20.9512	11.0503	0.0366861
chr1	191960000	192000000	chr1	192420000	192460000	3	28.0444	11.0255	3.63766e-07
chr1	192020000	192060000	chr1	192380000	192420000	3	27.6957	13.717	0.000498366
chr1	192460000	192500000	chr1	192580000	192620000	3	79.7672	22.9849	7.84355e-28
chr1	192460000	192480000	chr1	193000000	193060000	3	42.4503	12.0718	4.5957e-18
chr1	192460000	192500000	chr1	192780000	192820000	3	33.2081	13.1564	2.10231e-06
chr1	192540000	192600000	chr1	193080000	193120000	4	23.7175	11.1647	0.000757237
chr1	192540000	192600000	chr1	193040000	193060000	3	23.0786	12.0913	0.000970627
chr1	192560000	192600000	chr1	192920000	192960000	3	20.3001	11.2996	0.0260152
chr1	192620000	192680000	chr1	193000000	193060000	6	32.408	11.5276	1.07839e-08
chr1	192780000	192820000	chr1	193000000	193040000	3	53.504	20.5703	6.25672e-12
chr1	192940000	192980000	chr1	193220000	193260000	3	33.4358	11.7919	1.62588e-11
chr1	193120000	193200000	chr1	194260000	194340000	11	13.962	6.9895	0.0211727
chr1	193140000	193180000	chr1	193740000	193780000	3	19.4751	9.8563	0.0027627
chr1	193360000	193400000	chr1	194260000	194300000	3	20.7359	10.2941	0.0102031
chr1	193420000	193460000	chr1	194240000	194320000	5	22.6028	10.7413	0.00803777
chr1	194020000	194060000	chr1	195400000	195440000	3	15.8236	7.35737	0.0579775
chr1	194360000	194400000	chr1	195740000	195780000	3	19.3414	10.4918	0.0386651
chr1	194800000	194820000	chr1	195840000	195900000	3	19.7211	10.0746	0.0160762
chr1	195360000	195400000	chr1	195780000	195820000	3	19.4747	12.1261	0.0709568
chr1	195420000	195460000	chr1	195860000	195900000	3	18.3073	11.1365	0.0768371
chr1	196080000	196140000	chr1	196700000	196720000	3	20.4956	11.6025	0.0951761
chr1	196140000	196160000	chr1	196620000	196680000	3	37.7311	16.746	1.52013e-06
chr1	196300000	196360000	chr1	196640000	196680000	4	46.9191	16.7971	6.68865e-13
chr1	196700000	196760000	chr1	197320000	197380000	5	19.98	12.1381	0.0891085
chr1	196760000	196800000	chr1	197040000	197080000	3	38.0251	18.7478	0.0959811
chr1	196820000	196900000	chr1	197320000	197360000	6	33.7133	12.6004	0.00704393
chr1	197160000	197240000	chr1	197340000	197380000	6	43.382	21.0928	1.28835e-05
chr1	197460000	197540000	chr1	198580000	198620000	5	19.9452	10.648	0.0179604
chr1	197500000	197560000	chr1	198040000	198060000	3	27.8904	17.4599	0.0453276
chr1	197500000	197560000	chr1	198640000	198700000	6	26.2336	11.9559	0.000761634
chr1	197500000	197540000	chr1	197900000	197960000	4	52.6528	16.2499	2.78884e-12
chr1	197500000	197560000	chr1	198440000	198480000	4	36.2439	12.7849	1.30218e-07
chr1	197540000	197580000	chr1	198460000	198500000	3	26.8316	12.3294	0.000562291
chr1	197560000	197600000	chr1	198560000	198600000	3	23.5626	11.7389	0.0183928
chr1	197580000	197640000	chr1	197860000	197940000	7	51.1993	18.9395	2.08618e-11
chr1	197580000	197620000	chr1	198620000	198700000	5	22.7111	10.8315	0.0012843
chr1	197900000	197980000	chr1	198620000	198700000	7	27.9604	12.7449	0.000508219
chr1	197920000	197980000	chr1	198400000	198500000	7	33.8315	16.9344	0.00020827
chr1	197920000	197980000	chr1	198580000	198640000	5	25.1804	12.3211	0.00235823
chr1	197980000	198020000	chr1	198480000	198540000	4	31.46	14.864	0.000538691
chr1	198040000	198100000	chr1	198680000	198700000	3	24.8862	12.6259	0.00267864
chr1	198060000	198120000	chr1	198460000	198480000	3	40.9397	19.5763	8.07589e-06
chr1	198420000	198480000	chr1	198680000	198700000	3	29.2559	15.9772	0.00344204
chr1	198720000	198800000	chr1	199200000	199280000	7	49.8297	23.3043	3.18566e-07
chr1	198740000	198760000	chr1	199520000	199580000	3	37.6769	17.5069	4.40185e-06
chr1	198740000	198780000	chr1	199140000	199220000	5	39.6037	20.2192	0.000134213
chr1	198740000	198780000	chr1	199440000	199500000	4	45.0905	20.2423	2.31923e-07
chr1	198760000	198800000	chr1	199100000	199140000	4	50.0907	20.0987	2.12433e-09
chr1	199500000	199560000	chr1	200260000	200300000	4	26.2998	12.5888	0.00211132
chr1	199520000	199560000	chr1	200180000	200220000	3	22.2089	12.7644	0.0424409
chr1	199540000	199580000	chr1	200240000	200280000	3	26.7375	13.3592	0.00287316
chr1	199540000	199580000	chr1	200480000	200520000	3	27.5156	13.3138	0.00109978
chr1	199600000	199640000	chr1	200100000	200160000	4	26.3777	14.136	0.0516496
chr1	199660000	199700000	chr1	200480000	200520000	3	46.3424	14.343	1.74221e-13
chr1	199660000	199720000	chr1	199920000	199960000	4	36.2514	22.1622	0.0177888
chr1	199660000	199680000	chr1	200220000	200280000	3	37.0477	20.1777	0.00112437
chr1	199680000	199700000	chr1	200140000	200200000	3	39.1667	21.7717	0.00661289
chr1	200120000	200160000	chr1	200480000	200520000	3	38.7455	13.9521	5.61026e-08
chr1	200260000	200300000	chr1	200480000	200520000	3	75.7591	21.0076	1.65937e-23
chr1	200520000	200560000	chr1	201020000	201080000	4	32.0121	14.7166	0.00269738
chr1	200540000	200640000	chr1	200800000	200880000	10	101.1	24.915	9.66484e-24
chr1	200940000	201000000	chr1	201180000	201240000	6	36.4137	19.2378	0.0112545
chr1	200960000	201000000	chr1	201100000	201140000	3	64.3316	27.407	1.90077e-06
chr1	200960000	201020000	chr1	201340000	201360000	3	26.0644	9.24096	0.00181112
chr1	200960000	201000000	chr1	201020000	201080000	4	96.6902	52.7209	2.00741e-05
chr1	201120000	201180000	chr1	201320000	201380000	5	41.1361	15.4762	0.000144263
chr1	201240000	201280000	chr1	201340000	201380000	3	145.342	36.8746	1.07135e-30
chr1	201420000	201460000	chr1	201700000	201740000	3	35.07	17.4417	0.0206527
chr1	201460000	201500000	chr1	201940000	202000000	4	32.1742	16.4223	0.0460945
chr1	201520000	201580000	chr1	201780000	201820000	4	83.5353	19.5702	1.27292e-24
chr1	201540000	201580000	chr1	201680000	201720000	3	88.8352	28.7562	6.60644e-15
chr1	201860000	201920000	chr1	202100000	202140000	4	78.0998	16.1285	9.67601e-20
chr1	201880000	201920000	chr1	201960000	202000000	3	147.665	55.0663	1.46868e-18
chr1	201980000	202020000	chr1	202100000	202140000	4	201.117	36.7835	3.01564e-56
chr1	202160000	202240000	chr1	202700000	202740000	5	48.5198	17.3815	0.000822599
chr1	202180000	202220000	chr1	202280000	202340000	4	140.847	36.1861	4.19403e-20
chr1	202300000	202340000	chr1	202660000	202700000	3	36.531	17.7817	0.00130784
chr1	202440000	202520000	chr1	202660000	202740000	8	69.4491	32.8709	5.73009e-05
chr1	202460000	202520000	chr1	202580000	202640000	7	100.137	47.2427	2.7086e-06
chr1	202720000	202780000	chr1	202980000	203020000	4	48.6589	21.9611	6.70634e-06
chr1	203020000	203060000	chr1	203200000	203240000	3	99.1689	24.0188	9.80034e-23
chr1	203320000	203360000	chr1	203680000	203720000	3	39.7232	13.9206	6.43379e-07
chr1	203320000	203360000	chr1	203600000	203640000	3	35.685	18.6891	0.0129872
chr1	203340000	203360000	chr1	203440000	203500000	3	94.7518	46.1053	1.35014e-07
chr1	203480000	203520000	chr1	203800000	203840000	3	37.723	16.8517	0.00269738
chr1	203500000	203540000	chr1	203680000	203720000	3	113.707	23.7283	1.76214e-31
chr1	203560000	203620000	chr1	203680000	203720000	4	77.1076	38.0551	8.24593e-06
chr1	203860000	203900000	chr1	204100000	204160000	5	173.749	18.58	2.17887e-95
chr1	204120000	204220000	chr1	204480000	204520000	8	49.5628	16.2515	2.33293e-08
chr1	204140000	204180000	chr1	204360000	204400000	3	76.2613	25.1237	7.01323e-14
chr1	204200000	204260000	chr1	204360000	204380000	3	106.326	29.8918	9.21035e-20
chr1	204420000	204480000	chr1	204780000	204820000	4	31.7519	12.2647	7.42903e-05
chr1	204540000	204580000	chr1	204760000	204820000	4	94.6453	18.8293	4.66887e-35
chr1	204960000	205020000	chr1	205240000	205260000	3	72.9525	16.2643	3.52049e-20
chr1	204960000	205000000	chr1	205120000	205160000	3	57.2867	28.6069	0.000311671
chr1	204960000	205000000	chr1	205040000	205080000	3	101.972	54.0996	1.47982e-05
chr1	205260000	205300000	chr1	205480000	205540000	4	45.2812	21.1866	0.000895265
chr1	205320000	205360000	chr1	205500000	205540000	3	73.3531	22.7517	5.35498e-12
chr1	205340000	205380000	chr1	205700000	205760000	4	21.5598	11.5358	0.134632
chr1	205380000	205400000	chr1	205480000	205540000	3	123.807	40.3486	1.09211e-19
chr1	205740000	205880000	chr1	206080000	206140000	11	39.7133	16.4074	2.06413e-05
chr1	205780000	205820000	chr1	205900000	205940000	3	90.7656	37.784	7.12133e-09
chr1	205980000	206020000	chr1	206080000	206120000	3	108.804	40.1526	2.74842e-16
chr1	206120000	206160000	chr1	206420000	206480000	5	34.7693	15.0341	0.000632374
chr1	206480000	206520000	chr1	206560000	206600000	3	115.814	41.5692	5.00973e-18
chr1	206600000	206640000	chr1	206960000	207020000	5	34.7995	11.1252	6.40102e-07
chr1	206640000	206680000	chr1	206900000	206940000	3	37.7546	18.2362	0.000277369
chr1	206680000	206720000	chr1	207040000	207080000	3	26.9912	13.1481	0.0137943
chr1	206700000	206760000	chr1	206900000	206940000	4	91.6328	23.8261	1.04742e-22
chr1	206700000	206740000	chr1	206960000	207000000	3	56.2446	18.3653	4.91806e-12
chr1	206700000	206800000	chr1	207060000	207100000	7	34.1165	14.7727	0.000350627
chr1	207060000	207140000	chr1	207400000	207440000	6	79.707	22.2934	4.38351e-23
chr1	207080000	207120000	chr1	207480000	207520000	3	74.94	19.7335	1.72282e-23
chr1	207560000	207620000	chr1	207660000	207720000	7	72.6397	40.0075	0.000312828
chr1	207620000	207660000	chr1	207700000	207760000	4	81.1808	49.3395	0.00178802
chr1	207620000	207680000	chr1	207760000	207800000	5	50.4405	29.7275	0.02285
chr1	207660000	207720000	chr1	207940000	207960000	3	21.2381	10.5197	0.12255
chr1	207780000	207840000	chr1	207940000	207980000	4	56.2633	22.9937	3.42138e-07
chr1	207880000	207940000	chr1	208220000	208260000	4	22.4201	7.71438	0.000942404
chr1	208000000	208040000	chr1	208220000	208260000	3	50.5399	13.5663	1.55692e-12
chr1	208060000	208100000	chr1	208200000	208240000	3	58.9696	22.5253	3.05003e-09
chr1	208260000	208320000	chr1	209420000	209460000	4	20.5914	10.15	0.0730863
chr1	208280000	208340000	chr1	209480000	209500000	3	17.8354	10.6886	0.0775978
chr1	208380000	208460000	chr1	209060000	209200000	14	32.7331	16.8178	0.00563027
chr1	208380000	208420000	chr1	209000000	209060000	4	29.6421	17.6095	0.0219234
chr1	208480000	208500000	chr1	209060000	209120000	3	30.2377	19.0444	0.0418906
chr1	208620000	208660000	chr1	209020000	209060000	3	37.8451	22.7042	0.0169823
chr1	208640000	208680000	chr1	209480000	209540000	5	20.6657	11.2828	0.0539939
chr1	208680000	208700000	chr1	209100000	209160000	3	47.9749	23.9185	6.63713e-05
chr1	209220000	209300000	chr1	209460000	209500000	6	42.7668	16.003	6.62199e-11
chr1	209340000	209380000	chr1	209700000	209740000	3	16.6949	10.0512	0.181016
chr1	209380000	209420000	chr1	209740000	209780000	4	23.9537	11.0232	0.00393455
chr1	209380000	209420000	chr1	209660000	209700000	3	23.9359	14.1178	0.0288177
chr1	209560000	209600000	chr1	209720000	209760000	3	75.5501	23.1027	4.58085e-20
chr1	209560000	209600000	chr1	209680000	209720000	3	110.1	34.1946	1.05485e-31
chr1	209840000	209880000	chr1	209980000	210020000	4	93.8524	34.3984	1.45432e-18
chr1	209860000	209900000	chr1	210220000	210260000	3	25.0116	11.0322	0.00200205
chr1	209860000	209880000	chr1	210300000	210400000	5	34.3921	17.4708	0.000295346
chr1	209860000	209900000	chr1	210100000	210140000	3	29.0081	17.3784	0.0213649
chr1	209900000	209940000	chr1	210060000	210100000	3	45.483	26.8514	0.00394775
chr1	209920000	209960000	chr1	210280000	210320000	3	24.3151	11.8722	0.00274948
chr1	210000000	210060000	chr1	210260000	210320000	5	34.3063	15.3537	1.87675e-05
chr1	210120000	210160000	chr1	210280000	210320000	3	87.8765	27.3875	8.34024e-27
chr1	210360000	210400000	chr1	211620000	211660000	3	18.5302	8.95852	0.130317
chr1	210380000	210400000	chr1	211240000	211300000	3	30.8898	14.6004	0.00131332
chr1	210400000	210460000	chr1	211460000	211520000	5	19.8367	10.4662	0.0588392
chr1	210400000	210460000	chr1	211120000	211160000	4	64.9243	18.4819	5.11029e-19
chr1	210480000	210540000	chr1	211120000	211180000	5	40.9632	18.9999	3.19666e-05
chr1	210500000	210540000	chr1	210900000	210940000	3	38.5021	20.684	0.00210077
chr1	210560000	210600000	chr1	211000000	211060000	4	46.1411	20.6315	2.33501e-05
chr1	210560000	210600000	chr1	211100000	211160000	4	54.6513	22.4	6.44576e-08
chr1	211160000	211220000	chr1	211460000	211520000	5	28.3438	12.5544	0.00233352
chr1	211260000	211340000	chr1	211480000	211540000	6	47.8193	18.7716	5.31735e-07
chr1	211300000	211360000	chr1	211640000	211680000	5	46.6299	11.1406	1.20167e-14
chr1	211480000	211580000	chr1	211640000	211680000	6	61.2369	28.8724	6.84644e-07
chr1	211660000	211700000	chr1	212420000	212460000	3	55.7164	12.0997	2.77511e-16
chr1	211660000	211700000	chr1	212320000	212360000	3	33.3206	15.7189	0.0064061
chr1	211680000	211720000	chr1	211940000	212020000	5	54.2038	15.3751	4.41614e-13
chr1	212020000	212100000	chr1	212420000	212460000	6	44.2925	17.0121	1.71472e-07
chr1	212060000	212080000	chr1	212280000	212380000	5	79.9662	22.1164	4.56189e-23
chr1	212440000	212500000	chr1	212960000	213040000	6	27.6175	15.3548	0.0273046
chr1	212460000	212520000	chr1	212580000	212620000	4	77.0917	30.8578	6.75013e-10
chr1	212580000	212620000	chr1	214520000	214560000	3	15.3062	4.50859	0.0234658
chr1	212640000	212700000	chr1	212980000	213000000	3	43.1683	13.6362	1.43963e-09
chr1	212840000	212880000	chr1	212900000	212940000	3	80.6431	51.6951	0.00824865
chr1	213040000	213080000	chr1	214520000	214560000	3	20.5282	6.47116	0.00101024
chr1	213120000	213140000	chr1	213480000	213540000	3	21.4437	13.3264	0.102186
chr1	213340000	213380000	chr1	214120000	214160000	3	38.204	16.0008	3.5448e-07
chr1	213360000	213400000	chr1	214140000	214200000	4	21.7597	12.6998	0.03423
chr1	213780000	213840000	chr1	214080000	214100000	3	35.3426	19.8416	0.001833
chr1	213780000	213840000	chr1	214120000	214200000	7	32.8831	15.9752	0.000226702
chr1	213860000	213940000	chr1	214120000	214180000	6	33.8308	18.2767	0.000849465
chr1	214200000	214240000	chr1	214620000	214660000	3	37.4849	14.3225	3.16958e-09
chr1	214200000	214240000	chr1	215120000	215160000	3	19.3124	10.7903	0.0270012
chr1	214220000	214280000	chr1	214580000	214660000	7	45.2421	12.224	1.41054e-14
chr1	214220000	214260000	chr1	215500000	215540000	3	18.0031	6.66148	0.000206808
chr1	214280000	214340000	chr1	215120000	215160000	5	19.2651	7.58385	0.000642032
chr1	214320000	214400000	chr1	214580000	214600000	4	69.6015	14.5961	5.26753e-29
chr1	214440000	214460000	chr1	214540000	214600000	3	78.8609	30.5102	1.00184e-13
chr1	214660000	214720000	chr1	215500000	215540000	5	45.3072	13.3178	2.84191e-13
chr1	214660000	214720000	chr1	215140000	215160000	3	37.5341	18.1288	1.0795e-05
chr1	214780000	214820000	chr1	215480000	215520000	3	40.7328	16.8712	7.99803e-09
chr1	214820000	214860000	chr1	215400000	215460000	4	27.1778	15.3057	0.0076912
chr1	215140000	215220000	chr1	215480000	215540000	9	36.8925	16.038	5.48476e-07
chr1	215260000	215300000	chr1	215500000	215540000	3	28.389	18.2294	0.0374955
chr1	215660000	215700000	chr1	217720000	217760000	3	16.5717	8.82257	0.0462552
chr1	215660000	215760000	chr1	217300000	217340000	6	19.0837	9.7591	0.0265066
chr1	215680000	215720000	chr1	216200000	216240000	3	30.0552	12.7407	0.00019077
chr1	215680000	215720000	chr1	218140000	218180000	4	18.7046	6.42671	0.000305319
chr1	215680000	215720000	chr1	216100000	216140000	3	25.0128	12.8015	0.0169702
chr1	215700000	215740000	chr1	218080000	218120000	3	14.717	6.50557	0.0196602
chr1	215780000	215800000	chr1	217160000	217220000	3	23.2103	11.1699	0.0019596
chr1	215780000	215820000	chr1	216080000	216120000	3	35.3298	18.3598	0.00111983
chr1	216300000	216340000	chr1	217340000	217380000	3	19.495	9.26693	0.0100447
chr1	216760000	216800000	chr1	218000000	218040000	3	19.6081	6.5609	0.0047927
chr1	217300000	217360000	chr1	217740000	217840000	8	25.6138	12.3375	0.000602883
chr1	217320000	217360000	chr1	218160000	218200000	3	17.6056	8.6011	0.0107242
chr1	217360000	217400000	chr1	217780000	217840000	4	26.8424	13.041	0.000693537
chr1	217380000	217460000	chr1	217700000	217780000	7	33.2402	16.9935	0.000701477
chr1	217380000	217440000	chr1	218160000	218200000	4	26.4238	9.47853	1.50576e-06
chr1	217380000	217440000	chr1	217840000	217880000	4	31.0509	14.5525	0.000421336
chr1	217400000	217460000	chr1	218120000	218140000	3	16.6854	9.22368	0.108398
chr1	217780000	217840000	chr1	218080000	218140000	5	27.2193	10.8313	9.17627e-05
chr1	217840000	217880000	chr1	218140000	218180000	3	31.5579	10.6605	5.7939e-09
chr1	217840000	217880000	chr1	218200000	218240000	3	20.107	8.38541	0.000459642
chr1	217940000	218000000	chr1	218080000	218100000	3	47.6951	25.9727	0.000118415
chr1	218020000	218060000	chr1	218160000	218220000	4	31.5752	18.5235	0.00237553
chr1	218220000	218260000	chr1	219460000	219500000	3	25.1201	15.4164	0.0203823
chr1	218220000	218240000	chr1	219700000	219780000	4	23.4443	11.5328	0.0145539
chr1	218280000	218320000	chr1	219040000	219080000	3	35.352	15.4958	3.18632e-06
chr1	218300000	218360000	chr1	218660000	218740000	8	32.1928	14.9896	0.000271477
chr1	218300000	218360000	chr1	219160000	219200000	4	39.7495	21.3015	0.000359088
chr1	218300000	218360000	chr1	219780000	219820000	4	16.1834	8.95755	0.0595472
chr1	218320000	218340000	chr1	219380000	219440000	3	35.8313	19.1899	0.00121344
chr1	218320000	218360000	chr1	219040000	219080000	3	55.2953	21.3655	8.323e-12
chr1	218360000	218380000	chr1	218480000	218540000	3	55.474	24.2631	1.26523e-08
chr1	218380000	218440000	chr1	219060000	219100000	4	33.9498	17.168	0.000410733
chr1	218420000	218460000	chr1	218980000	219020000	3	34.3136	15.6637	0.000131491
chr1	218500000	218540000	chr1	219000000	219040000	3	32.0552	18.5077	0.00342237
chr1	219400000	219500000	chr1	219760000	219840000	15	23.4363	12.2274	0.00434262
chr1	219500000	219540000	chr1	219800000	219840000	3	21.8725	12.5857	0.0110399
chr1	219620000	219680000	chr1	219800000	219820000	3	38.2158	22.5989	0.00120476
chr1	219860000	219900000	chr1	220160000	220200000	3	24.6571	10.5415	0.00401407
chr1	219960000	220000000	chr1	220800000	220840000	3	15.1385	9.07785	0.140646
chr1	219980000	220040000	chr1	220100000	220120000	3	71.2759	27.8976	1.44272e-10
chr1	220160000	220240000	chr1	220720000	220820000	8	39.4878	17.0164	3.30285e-07
chr1	220260000	220300000	chr1	220760000	220800000	3	62.6858	17.376	1.91398e-21
chr1	220340000	220380000	chr1	220660000	220700000	3	39.5324	19.9849	0.000195576
chr1	220820000	220880000	chr1	221000000	221020000	3	39.6311	24.2731	0.0113863
chr1	220840000	220880000	chr1	221180000	221220000	3	36.1132	13.19	2.13223e-07
chr1	220840000	220880000	chr1	221080000	221120000	3	31.8049	17.8629	0.00454196
chr1	220900000	220940000	chr1	221160000	221200000	3	44.279	16.3014	3.46814e-10
chr1	221440000	221500000	chr1	221980000	222000000	3	32.274	16.1498	0.000156437
chr1	221440000	221480000	chr1	222440000	222480000	3	28.4913	9.25748	0.00180868
chr1	221480000	221520000	chr1	222140000	222180000	3	26.7885	15.2734	0.0107083
chr1	221480000	221520000	chr1	221900000	221940000	3	29.8931	18.8281	0.0410057
chr1	221500000	221580000	chr1	222420000	222460000	5	20.7742	10.915	0.00975136
chr1	221520000	221580000	chr1	222020000	222080000	5	31.8899	17.1043	0.00155959
chr1	221620000	221660000	chr1	222020000	222060000	3	34.1477	17.565	0.00139482
chr1	222040000	222080000	chr1	222400000	222440000	3	28.2828	14.7147	0.0048354
chr1	222080000	222140000	chr1	222420000	222460000	4	35.1158	14.1968	2.0668e-07
chr1	222160000	222260000	chr1	222380000	222460000	11	34.9411	16.0815	8.19731e-06
chr1	222440000	222480000	chr1	222600000	222660000	4	70.3317	22.1609	1.39992e-10
chr1	222760000	222820000	chr1	223640000	223700000	5	27.1485	8.68281	1.53618e-07
chr1	222780000	222820000	chr1	223080000	223120000	3	79.7058	16.1495	5.85409e-36
chr1	222780000	222800000	chr1	223500000	223560000	3	20.2194	11.2996	0.0678316
chr1	223120000	223260000	chr1	223440000	223560000	16	34.1505	15.8272	0.000544547
chr1	223120000	223160000	chr1	223660000	223700000	3	38.9275	13.504	1.84105e-09
chr1	223240000	223280000	chr1	223460000	223500000	3	39.2049	24.7461	0.0242194
chr1	223240000	223320000	chr1	223600000	223680000	8	30.2636	15.5558	0.00278456
chr1	223280000	223320000	chr1	223440000	223480000	3	52.6109	30.7395	0.0188093
chr1	223540000	223560000	chr1	223600000	223660000	3	190.342	59.7245	2.89301e-31
chr1	223680000	223740000	chr1	224040000	224100000	6	35.1586	14.1213	5.72581e-05
chr1	223760000	223800000	chr1	224300000	224340000	4	31.4942	13.6783	0.00168446
chr1	223780000	223820000	chr1	224360000	224400000	3	28.621	14.0652	0.0106208
chr1	224100000	224200000	chr1	224300000	224400000	9	50.0525	16.7181	1.68434e-09
chr1	224100000	224140000	chr1	224460000	224500000	3	32.9184	12.666	0.00057758
chr1	224500000	224540000	chr1	224880000	224920000	3	40.112	12.601	3.21681e-10
chr1	224500000	224540000	chr1	224620000	224660000	4	78.1592	28.6303	1.84852e-14
chr1	224500000	224540000	chr1	224820000	224860000	3	47.1687	13.4213	1.15394e-11
chr1	224560000	224620000	chr1	224840000	224880000	4	36.1454	15.8463	4.34135e-05
chr1	224620000	224680000	chr1	224840000	224860000	3	51.2338	22.6047	9.35617e-06
chr1	225000000	225060000	chr1	225300000	225360000	6	31.2793	9.8217	7.67258e-07
chr1	225000000	225080000	chr1	225240000	225280000	5	44.0637	19.3173	0.000508799
chr1	225120000	225160000	chr1	225220000	225260000	3	61.6833	40.2023	0.0193584
chr1	225140000	225180000	chr1	225260000	225300000	3	52.3386	26.5548	4.19347e-05
chr1	225160000	225200000	chr1	225340000	225380000	3	33.3683	19.9752	0.0179299
chr1	225440000	225500000	chr1	225900000	225920000	3	99.5758	21.1279	1.27419e-25
chr1	225440000	225480000	chr1	225960000	226000000	3	84.0661	23.4512	2.78404e-12
chr1	225460000	225520000	chr1	225760000	225780000	3	92.1706	18.4068	1.61396e-33
chr1	225460000	225500000	chr1	225820000	225860000	3	98.3081	12.6747	1.7699e-34
chr1	226200000	226240000	chr1	226300000	226380000	5	74.2965	34.191	4.34246e-07
chr1	226420000	226440000	chr1	226520000	226620000	5	71.1979	42.4512	0.00149524
chr1	226540000	226600000	chr1	226800000	226860000	5	37.0817	21.2756	0.0279233
chr1	226560000	226660000	chr1	227420000	227480000	9	45.5769	14.7029	5.42967e-08
chr1	226580000	226640000	chr1	226980000	227000000	3	46.6613	17.4916	0.00240482
chr1	226620000	226660000	chr1	226820000	226860000	3	88.3418	25.2249	7.966e-16
chr1	226620000	226660000	chr1	226880000	226940000	4	47.2369	21.5097	5.6887e-05
chr1	226960000	227060000	chr1	227420000	227460000	7	42.3101	17.0256	3.23908e-07
chr1	227080000	227140000	chr1	227420000	227440000	3	43.504	19.1646	1.61494e-05
chr1	227160000	227280000	chr1	227420000	227440000	6	53.3694	25.8245	5.86289e-05
chr1	227500000	227540000	chr1	227660000	227700000	3	66.0714	27.7086	6.04155e-08
chr1	227560000	227600000	chr1	227660000	227700000	3	94.7992	40.9078	3.40034e-09
chr1	227740000	227800000	chr1	227940000	227960000	3	115.702	29.3323	1.67869e-20
chr1	228100000	228140000	chr1	228440000	228480000	3	48.4433	9.99692	7.15443e-14
chr1	228160000	228240000	chr1	228440000	228520000	8	43.2017	11.1141	8.79063e-06
chr1	228200000	228260000	chr1	228300000	228380000	8	73.4402	35.5308	0.000175957
chr1	228320000	228360000	chr1	228420000	228460000	3	59.5617	29.6527	0.00015297
chr1	228320000	228360000	chr1	228500000	228540000	3	44.1259	19.3068	0.000256522
chr1	228380000	228420000	chr1	228480000	228520000	3	59.5325	31.1919	0.00256524
chr1	228640000	228680000	chr1	229460000	229520000	5	37.7894	14.0458	0.000352733
chr1	228640000	228700000	chr1	229220000	229260000	4	103.281	22.4277	1.42204e-31
chr1	228660000	228720000	chr1	229140000	229160000	3	64.6054	23.6507	2.1116e-13
chr1	228700000	228780000	chr1	229040000	229120000	7	50.6752	17.5603	6.43754e-10
chr1	228720000	228760000	chr1	228900000	228940000	3	53.6251	31.7585	0.00283135
chr1	228720000	228740000	chr1	229180000	229240000	3	58.8749	22.9989	1.03542e-09
chr1	229240000	229280000	chr1	229480000	229520000	3	56.673	13.4382	4.84879e-19
chr1	229320000	229360000	chr1	229540000	229580000	3	35.8359	14.6409	9.76367e-05
chr1	229660000	229720000	chr1	230300000	230320000	3	64.2548	21.2774	3.49615e-13
chr1	229760000	229780000	chr1	230220000	230280000	3	44.3097	22.0463	0.000559329
chr1	229800000	229860000	chr1	230240000	230280000	4	48.5359	22.1919	2.36678e-05
chr1	229880000	229920000	chr1	230260000	230300000	3	50.9437	25.6434	0.000591066
chr1	230340000	230440000	chr1	230480000	230520000	6	59.9327	29.3202	6.04647e-06
chr1	230400000	230440000	chr1	230540000	230580000	4	45.1505	21.774	3.49287e-05
chr1	230700000	230780000	chr1	231100000	231140000	5	30.9863	18.7716	0.0241825
chr1	230700000	230760000	chr1	231180000	231220000	4	34.9687	19.3077	0.0109267
chr1	230800000	230840000	chr1	231180000	231220000	3	39.0422	15.6715	6.00776e-07
chr1	230900000	230940000	chr1	231200000	231240000	3	42.9589	20.2243	1.48045e-05
chr1	230960000	231060000	chr1	231200000	231220000	5	47.9936	27.7555	0.00496323
chr1	231220000	231260000	chr1	231580000	231620000	3	45.5868	11.8408	1.13508e-14
chr1	231300000	231380000	chr1	231540000	231620000	10	114.008	14.9157	2.20229e-64
chr1	231400000	231420000	chr1	231520000	231580000	3	75.4102	26.267	2.74842e-16
chr1	231680000	231760000	chr1	231980000	232060000	9	26.9749	13.2298	0.00181577
chr1	231700000	231760000	chr1	231880000	231980000	10	30.2706	16.8341	0.0136146
chr1	231840000	231880000	chr1	232260000	232300000	3	30.1886	16.74	0.00342311
chr1	231840000	231880000	chr1	233160000	233200000	3	18.0086	8.13708	0.00373589
chr1	231840000	231880000	chr1	233220000	233260000	3	16.6861	7.6193	0.024515
chr1	231900000	231940000	chr1	232260000	232300000	3	34.8065	17.2521	0.00178473
chr1	231960000	232020000	chr1	232880000	232920000	4	22.6027	12.5386	0.0229509
chr1	232040000	232100000	chr1	232720000	232740000	3	21.1875	13.7654	0.162042
chr1	232600000	232660000	chr1	233160000	233260000	9	28.9162	11.419	4.14251e-05
chr1	232620000	232640000	chr1	233080000	233140000	3	27.8243	14.6163	0.00450323
chr1	232660000	232720000	chr1	233200000	233240000	4	25.1127	14.2936	0.0214113
chr1	232940000	232980000	chr1	233240000	233280000	3	25.7511	13.8501	0.0102971
chr1	232960000	233000000	chr1	233160000	233200000	3	33.7814	19.3356	0.00480433
chr1	232980000	233040000	chr1	233220000	233240000	3	33.6102	15.7128	0.000373152
chr1	233040000	233100000	chr1	233180000	233220000	4	40.1624	21.4809	0.000279786
chr1	233320000	233380000	chr1	234420000	234460000	4	20.5034	10.5682	0.0464508
chr1	233380000	233480000	chr1	234060000	234120000	8	51.7111	21.2243	1.64524e-07
chr1	233380000	233460000	chr1	233840000	233880000	5	39.9223	21.7184	0.000715731
chr1	233380000	233420000	chr1	234300000	234340000	3	33.6833	16.2165	0.000137183
chr1	233420000	233460000	chr1	233780000	233820000	3	63.2821	21.7653	3.50312e-13
chr1	233440000	233480000	chr1	234340000	234400000	4	25.02	10.8255	0.00379697
chr1	234120000	234160000	chr1	234300000	234340000	3	55.7042	19.9384	4.70329e-11
chr1	234480000	234540000	chr1	235080000	235100000	3	76.5899	17.2855	1.4012e-26
chr1	234480000	234500000	chr1	234940000	235020000	4	42.387	19.5452	1.48339e-05
chr1	234680000	234760000	chr1	235040000	235100000	7	37.9036	19.9347	0.00339299
chr1	234960000	235020000	chr1	235060000	235100000	4	76.8738	37.7091	9.04321e-06
chr1	235080000	235120000	chr1	235760000	235800000	3	26.0182	13.0778	0.00552267
chr1	235100000	235160000	chr1	235400000	235420000	3	50.8373	13.9546	2.72825e-10
chr1	235100000	235120000	chr1	235460000	235520000	3	46.0522	13.7966	8.48968e-11
chr1	235200000	235260000	chr1	235740000	235780000	4	25.6793	16.4613	0.0760024
chr1	235220000	235280000	chr1	235400000	235440000	4	83.678	24.4245	1.16444e-16
chr1	235240000	235280000	chr1	235340000	235380000	3	62.093	33.6372	0.00145693
chr1	235480000	235540000	chr1	235880000	235940000	5	26.8398	15.1073	0.0199394
chr1	235500000	235540000	chr1	235720000	235800000	5	56.2884	21.6925	9.52933e-09
chr1	235500000	235560000	chr1	235960000	235980000	3	47.0484	17.6947	2.88732e-07
chr1	235560000	235600000	chr1	235960000	236000000	3	34.0646	16.2501	0.00062052
chr1	235760000	235820000	chr1	235960000	236000000	4	47.4056	23.7095	0.00022376
chr1	235840000	235900000	chr1	235960000	235980000	3	60.4133	33.2269	0.000576623
chr1	236100000	236120000	chr1	236480000	236540000	3	85.8631	10.1483	3.47052e-46
chr1	236160000	236200000	chr1	236420000	236460000	3	42.7189	15.6043	0.000106851
chr1	236200000	236240000	chr1	236460000	236540000	5	34.4538	15.8949	0.000239892
chr1	236580000	236640000	chr1	236840000	236940000	8	35.3949	14.7271	0.000157138
chr1	236600000	236640000	chr1	237520000	237580000	4	21.3945	8.1555	0.000614902
chr1	236600000	236620000	chr1	236760000	236820000	3	37.1361	20.7781	0.00363518
chr1	236620000	236740000	chr1	236960000	237000000	7	30.1055	13.0742	0.000115034
chr1	236720000	236760000	chr1	237020000	237060000	4	25.6763	16.0563	0.120341
chr1	237780000	237820000	chr1	239960000	240000000	3	17.0597	7.87893	0.0377648
chr1	237780000	237840000	chr1	239900000	239940000	4	20.0098	7.90914	0.00196721
chr1	239440000	239480000	chr1	239880000	239920000	3	22.0748	12.9335	0.0325617
chr1	240220000	240260000	chr1	241140000	241180000	3	24.8683	10.0829	0.000355293
chr1	241520000	241540000	chr1	241820000	241880000	3	43.6176	13.8619	3.32351e-13
chr1	241600000	241640000	chr1	241820000	241860000	4	63.8051	18.1663	3.28713e-21
chr1	241600000	241640000	chr1	241980000	242020000	3	44.1031	12.2552	3.61438e-11
chr1	241880000	241920000	chr1	241980000	242020000	3	82.1091	45.2171	0.000113096
chr1	242420000	242460000	chr1	242840000	242880000	3	31.815	16.8903	0.0024492
chr1	242440000	242500000	chr1	243320000	243380000	5	27.1627	9.52656	5.83503e-06
chr1	243080000	243140000	chr1	243280000	243340000	6	47.2238	20.2018	0.0084676
chr1	243340000	243380000	chr1	243720000	243780000	4	33.2986	14.7996	8.34791e-05
chr1	243340000	243380000	chr1	244260000	244300000	4	33.4273	12.5426	7.11307e-07
chr1	243740000	243800000	chr1	244260000	244280000	3	50.1926	22.3527	4.03343e-07
chr1	243900000	244000000	chr1	244220000	244280000	9	46.2016	21.071	3.43907e-06
chr1	244100000	244140000	chr1	244200000	244280000	5	56.7167	35.0604	0.00237962
chr1	244420000	244460000	chr1	244760000	244840000	6	35.9054	12.5491	4.2775e-05
chr1	244600000	244640000	chr1	244780000	244820000	3	59.6155	26.5419	4.14183e-07
chr1	244820000	244860000	chr1	245020000	245060000	3	52.8048	19.2737	2.15655e-09
chr1	244840000	244880000	chr1	244960000	245000000	3	87.5717	32.8361	3.56779e-11
chr1	245060000	245100000	chr1	246420000	246460000	3	22.6515	11.1813	0.0127337
chr1	245120000	245160000	chr1	245980000	246020000	3	50.8891	16.6994	6.69903e-14
chr1	245120000	245160000	chr1	246420000	246500000	5	32.3125	11.2055	1.61256e-07
chr1	245120000	245160000	chr1	245500000	245540000	3	27.8957	15.7149	0.00815984
chr1	245140000	245180000	chr1	245360000	245400000	3	42.1008	20.1342	2.5036e-05
chr1	245200000	245240000	chr1	245640000	245680000	3	34.5108	17.9221	0.00396793
chr1	245840000	245880000	chr1	246440000	246480000	3	28.9884	17.398	0.0357414
chr1	245980000	246040000	chr1	246420000	246480000	5	44.1534	17.9394	5.06538e-08
chr1	246480000	246580000	chr1	246680000	246720000	6	63.6613	19.0866	2.88815e-10
chr1	246500000	246560000	chr1	246640000	246660000	3	44.4102	24.419	0.00895939
chr1	246800000	246860000	chr1	247140000	247160000	3	25.7263	13.116	0.0801075
chr1	246880000	246940000	chr1	247320000	247340000	3	32.2922	12.3421	0.00172302
chr1	246960000	247020000	chr1	247140000	247220000	6	49.5743	20.2436	2.67192e-05
chr1	246960000	247000000	chr1	247040000	247120000	6	86.2047	43.3056	1.64256e-06
chr1	247580000	247620000	chr1	248600000	248640000	3	27.5287	10.9175	0.00667684
chr1	247640000	247680000	chr1	248380000	248440000	4	26.2532	15.9394	0.0518964
chr1	247660000	247720000	chr1	248100000	248120000	3	37.2502	18.7257	0.00200227
chr1	248400000	248460000	chr1	248760000	248820000	5	38.0458	16.9998	0.0878806
chr1	248420000	248460000	chr1	248620000	248700000	5	207.408	25.8097	5.82772e-08
chr10	480000	540000	chr10	740000	820000	6	65.8031	28.9897	0.00126174
chr10	800000	840000	chr10	980000	1020000	4	51.9685	24.538	0.00392533
chr10	1040000	1080000	chr10	3040000	3080000	3	29.1349	11.4574	0.0951483
chr10	1100000	1200000	chr10	1240000	1360000	14	41.0902	15.5179	5.38028e-05
chr10	1380000	1440000	chr10	1700000	1720000	3	37.3678	22.3205	0.0823757
chr10	2040000	2080000	chr10	2500000	2540000	3	33.2149	20.9845	0.0730286
chr10	2820000	2880000	chr10	3020000	3040000	3	48.2843	12.4693	2.0774e-13
chr10	2820000	2900000	chr10	2960000	2980000	4	62.1891	29.1991	5.94097e-06
chr10	2920000	2960000	chr10	3020000	3060000	3	98.1621	17.7837	3.86287e-35
chr10	3180000	3240000	chr10	4220000	4260000	4	31.8632	17.0428	0.0157165
chr10	3180000	3220000	chr10	4660000	4700000	3	37.4785	15.7908	4.21724e-05
chr10	3180000	3260000	chr10	3420000	3560000	15	37.7372	16.4845	0.000632504
chr10	3180000	3240000	chr10	4760000	4780000	3	52.2123	12.8975	5.23752e-19
chr10	3200000	3300000	chr10	3520000	3660000	15	36.7223	15.5331	0.000262714
chr10	3220000	3280000	chr10	3720000	3800000	7	47.8807	20.8157	1.41346e-05
chr10	3240000	3280000	chr10	3380000	3460000	6	49.3175	27.7711	0.00476226
chr10	3240000	3280000	chr10	4260000	4320000	4	32.2127	19.8102	0.0613939
chr10	3780000	3900000	chr10	4660000	4700000	9	46.4577	14.9987	2.45826e-08
chr10	3840000	3880000	chr10	4760000	4800000	3	36.8924	17.3994	5.6092e-05
chr10	4340000	4420000	chr10	4620000	4700000	7	46.7382	24.1622	7.62535e-05
chr10	4380000	4420000	chr10	4740000	4780000	3	34.9172	15.2955	7.51671e-06
chr10	4480000	4540000	chr10	4740000	4800000	6	39.6155	18.546	4.02616e-05
chr10	4800000	4840000	chr10	5400000	5440000	3	36.4711	14.6534	0.000113852
chr10	4840000	4920000	chr10	4940000	5040000	10	63.6422	38.4716	0.0119136
chr10	4840000	4860000	chr10	5260000	5320000	3	63.3394	24.0062	3.81916e-09
chr10	4840000	4900000	chr10	5180000	5240000	6	44.3891	14.8421	1.73143e-07
chr10	4840000	4900000	chr10	5040000	5100000	5	58.2386	21.1883	9.92015e-08
chr10	4860000	4900000	chr10	5120000	5160000	3	44.2912	21.7313	0.0014268
chr10	4900000	4940000	chr10	5020000	5060000	3	69.8183	41.7344	0.00688705
chr10	5020000	5060000	chr10	5300000	5340000	3	45.1701	24.2426	0.0196135
chr10	5280000	5320000	chr10	5600000	5640000	3	28.9908	13.5532	0.0222807
chr10	5420000	5460000	chr10	5600000	5640000	3	94.1659	20.155	1.3449e-30
chr10	6080000	6140000	chr10	6380000	6420000	4	80.349	17.7967	1.37319e-23
chr10	6180000	6220000	chr10	6380000	6420000	3	69.3227	24.4476	5.45486e-09
chr10	6400000	6480000	chr10	6620000	6680000	8	66.3572	21.6551	5.34439e-15
chr10	6460000	6500000	chr10	6800000	6860000	4	30.1923	14.5289	0.0719642
chr10	6500000	6540000	chr10	6860000	6920000	4	27.0183	12.5881	0.0118455
chr10	6600000	6640000	chr10	6840000	6880000	3	44.1889	22.6291	0.00175791
chr10	6660000	6700000	chr10	6940000	7020000	6	31.0005	16.7233	0.0233621
chr10	6660000	6720000	chr10	6860000	6900000	4	53.4216	27.8413	0.000122937
chr10	6900000	6940000	chr10	7380000	7480000	7	37.6467	18.3789	0.000613996
chr10	6940000	6980000	chr10	7440000	7480000	3	33.1884	16.0073	0.0157097
chr10	6980000	7080000	chr10	7360000	7460000	13	36.2984	18.3274	0.0059025
chr10	7080000	7120000	chr10	7320000	7440000	8	42.0729	19.9811	0.000819122
chr10	7500000	7540000	chr10	7660000	7700000	3	67.4987	19.2979	2.56941e-15
chr10	7520000	7540000	chr10	9260000	9320000	3	33.2379	8.39516	9.20887e-11
chr10	7840000	7880000	chr10	8800000	8840000	3	25.4849	12.7486	0.00430865
chr10	7840000	7940000	chr10	9180000	9240000	7	31.2968	10.0988	6.7243e-08
chr10	7860000	7900000	chr10	9280000	9320000	3	23.6688	10.9995	0.00101024
chr10	9300000	9360000	chr10	11240000	11300000	6	25.5274	9.77085	6.20573e-05
chr10	10620000	10660000	chr10	11140000	11180000	3	28.3715	15.8731	0.133631
chr10	11480000	11540000	chr10	11740000	11780000	4	87.4466	15.1083	1.5218e-30
chr10	11780000	11820000	chr10	11960000	12000000	3	105.881	25.6294	4.64433e-25
chr10	11840000	11880000	chr10	11960000	12000000	3	64.8658	30.6153	0.000238748
chr10	11980000	12020000	chr10	12100000	12140000	3	53.0148	28.1381	0.00400698
chr10	12200000	12300000	chr10	13040000	13140000	15	41.9857	14.4454	0.00023956
chr10	12240000	12280000	chr10	12680000	12720000	3	73.5136	25.5772	1.59809e-10
chr10	12240000	12280000	chr10	12640000	12680000	3	62.9601	23.8855	1.0074e-07
chr10	12260000	12300000	chr10	12520000	12580000	4	54.4245	23.3513	0.000566193
chr10	12260000	12300000	chr10	12420000	12460000	3	51.6227	29.7971	0.0186428
chr10	12700000	12740000	chr10	13060000	13100000	3	70.1325	16.0986	8.18828e-19
chr10	12760000	12800000	chr10	13060000	13100000	3	68.3953	17.7186	5.49854e-13
chr10	12880000	12920000	chr10	13040000	13080000	4	63.384	29.8372	3.57599e-06
chr10	13160000	13220000	chr10	13260000	13320000	7	74.1751	38.2839	4.4905e-05
chr10	13160000	13200000	chr10	13520000	13560000	3	30.7406	10.3451	0.00159388
chr10	13340000	13400000	chr10	13440000	13500000	5	91.3354	49.9734	2.49795e-05
chr10	13360000	13400000	chr10	13520000	13600000	5	58.9867	20.1497	5.20727e-09
chr10	13360000	13420000	chr10	13740000	13780000	6	27.6387	11.7212	0.00646573
chr10	13600000	13680000	chr10	13740000	13800000	7	117.121	48.2184	1.78792e-13
chr10	13780000	13820000	chr10	14020000	14060000	3	43.1689	23.5944	0.0176404
chr10	13780000	13840000	chr10	14080000	14180000	10	37.6359	18.0059	0.00839163
chr10	14160000	14200000	chr10	14440000	14480000	3	44.1734	21.3419	0.000554101
chr10	14180000	14220000	chr10	14300000	14360000	4	64.1893	35.3227	0.00131818
chr10	14500000	14540000	chr10	14800000	14840000	3	81.6213	20.857	1.55197e-19
chr10	14500000	14560000	chr10	14880000	14920000	4	45.375	15.9675	1.56122e-07
chr10	15140000	15180000	chr10	15360000	15400000	3	55.6267	19.5017	1.08954e-10
chr10	15420000	15460000	chr10	15720000	15760000	3	71.4734	14.3498	3.48979e-25
chr10	15420000	15460000	chr10	15800000	15840000	3	50.2571	19.3954	2.46727e-08
chr10	15460000	15500000	chr10	15820000	15860000	3	29.9244	11.2865	5.66875e-05
chr10	15520000	15580000	chr10	15820000	15840000	3	32.3528	17.9647	0.0069307
chr10	15560000	15600000	chr10	15660000	15760000	6	64.9968	32.8154	8.67791e-06
chr10	15840000	15880000	chr10	16400000	16440000	3	24.1306	13.0703	0.0775248
chr10	15880000	15920000	chr10	16760000	16800000	4	52.8098	16.5808	1.08288e-09
chr10	15920000	15960000	chr10	16040000	16080000	3	62.1589	36.0751	0.000281479
chr10	15980000	16000000	chr10	16540000	16600000	3	32.1402	19.2073	0.0987797
chr10	15980000	16000000	chr10	16660000	16740000	4	29.3865	15.8836	0.02471
chr10	16500000	16600000	chr10	16740000	16820000	11	34.9716	17.9078	0.00224608
chr10	16820000	16840000	chr10	17820000	17880000	3	25.7466	12.271	0.0161579
chr10	16820000	16860000	chr10	17400000	17460000	4	54.6065	25.3531	1.76284e-05
chr10	16820000	16900000	chr10	17220000	17280000	8	116.15	24.3751	1.43408e-45
chr10	16860000	16920000	chr10	17040000	17080000	4	51.1355	24.9292	1.53631e-05
chr10	16880000	16920000	chr10	17120000	17160000	3	54.2083	20.5696	1.50525e-09
chr10	17260000	17300000	chr10	17560000	17620000	4	40.1645	17.9998	3.83041e-05
chr10	17280000	17320000	chr10	17480000	17520000	3	47.6835	27.9937	0.00982095
chr10	17280000	17340000	chr10	17420000	17460000	4	74.777	33.8212	1.4265e-08
chr10	17580000	17620000	chr10	18200000	18240000	3	41.5955	19.3818	0.00033313
chr10	17600000	17620000	chr10	17780000	17880000	5	52.0979	22.2587	7.25891e-07
chr10	17600000	17620000	chr10	17700000	17760000	3	68.6487	32.4332	1.33059e-06
chr10	17840000	17900000	chr10	18200000	18220000	3	55.6311	15.5226	7.66331e-15
chr10	17900000	17920000	chr10	18080000	18140000	3	51.7512	24.1483	3.95453e-05
chr10	17940000	17980000	chr10	18080000	18140000	4	54.8916	29.4229	0.00043622
chr10	18320000	18400000	chr10	18680000	18720000	5	22.3352	8.62472	0.00525409
chr10	18360000	18400000	chr10	18460000	18520000	4	52.6302	30.0598	0.00690251
chr10	18460000	18500000	chr10	18700000	18740000	4	27.7781	13.6934	0.0789511
chr10	18680000	18780000	chr10	20760000	20880000	16	21.3452	8.57293	0.0018252
chr10	18820000	18860000	chr10	19020000	19060000	4	37.0873	22.1145	0.0192026
chr10	18860000	18880000	chr10	19820000	19880000	3	25.8536	14.0582	0.0289071
chr10	18900000	18960000	chr10	20700000	20720000	3	21.1664	10.2652	0.0723597
chr10	19120000	19140000	chr10	20040000	20100000	3	24.3068	12.8016	0.0409946
chr10	19760000	19820000	chr10	20380000	20400000	3	24.9317	15.2625	0.110999
chr10	20780000	20860000	chr10	20980000	21020000	5	34.754	21.7981	0.0182968
chr10	20840000	20880000	chr10	21860000	21900000	3	17.5322	7.67229	0.0773227
chr10	20840000	20900000	chr10	21120000	21140000	3	31.5735	12.8286	6.0372e-06
chr10	20860000	20900000	chr10	21160000	21200000	3	25.6272	10.3498	0.000335903
chr10	20860000	20900000	chr10	21220000	21260000	3	31.9939	8.57933	8.38161e-08
chr10	20860000	20900000	chr10	21020000	21100000	7	31.3468	15.2153	0.000413169
chr10	20880000	20920000	chr10	20960000	21000000	3	75.9425	48.1667	0.00133783
chr10	21060000	21100000	chr10	21240000	21280000	3	53.3907	22.551	4.64572e-08
chr10	21060000	21100000	chr10	21460000	21500000	3	28.0815	16.5239	0.073188
chr10	21260000	21300000	chr10	21480000	21540000	4	60.2759	27.8378	1.85136e-06
chr10	21260000	21320000	chr10	21720000	21760000	4	38.863	20.9303	0.00334947
chr10	21260000	21300000	chr10	21920000	21980000	5	32.1536	15.3023	0.00440981
chr10	21340000	21380000	chr10	22320000	22360000	3	22.8507	7.15753	0.0344686
chr10	21460000	21520000	chr10	21940000	21980000	4	46.803	17.6815	2.49427e-07
chr10	21480000	21560000	chr10	21700000	21760000	6	60.8852	25.9004	6.01295e-08
chr10	21740000	21780000	chr10	21920000	21980000	4	51.0149	23.3129	6.64974e-05
chr10	21960000	22000000	chr10	23040000	23080000	3	43.7089	15.1244	1.94274e-09
chr10	21980000	22020000	chr10	22420000	22460000	3	44.2075	22.2319	0.00016737
chr10	21980000	22020000	chr10	22480000	22520000	3	43.0321	20.3526	0.00013052
chr10	21980000	22020000	chr10	22300000	22360000	5	41.6749	18.0084	6.19962e-05
chr10	21980000	22020000	chr10	22540000	22580000	3	46.1675	20.7278	1.33826e-06
chr10	22080000	22120000	chr10	22520000	22560000	3	28.0468	16.4477	0.0579268
chr10	22560000	22620000	chr10	22980000	23000000	3	48.9802	16.6091	1.70428e-10
chr10	22680000	22740000	chr10	22980000	23000000	3	37.8443	18.6966	0.000526387
chr10	23140000	23180000	chr10	24420000	24460000	3	24.0226	9.67868	0.00448729
chr10	23140000	23180000	chr10	24480000	24520000	3	26.9728	10.6593	0.00268265
chr10	23140000	23180000	chr10	23280000	23340000	4	64.3773	23.54	3.71269e-10
chr10	23160000	23180000	chr10	23400000	23480000	4	29.3259	10.1487	0.0004025
chr10	23160000	23220000	chr10	23520000	23540000	3	31.9293	8.57382	5.00976e-08
chr10	23160000	23180000	chr10	24360000	24420000	3	28.0369	10.9681	0.00154724
chr10	23200000	23220000	chr10	23360000	23420000	3	28.596	17.6181	0.0989407
chr10	23200000	23240000	chr10	24400000	24440000	3	28.7621	10.2236	0.000177417
chr10	23220000	23280000	chr10	23600000	23640000	4	23.8408	9.52587	0.00448866
chr10	23240000	23280000	chr10	24340000	24380000	3	24.4322	10.789	0.00344214
chr10	23260000	23340000	chr10	24500000	24560000	7	35.0343	11.4777	1.96911e-06
chr10	23280000	23340000	chr10	23520000	23540000	3	68.2073	17.3066	7.76461e-20
chr10	23300000	23340000	chr10	23660000	23720000	5	27.4904	12.7448	0.00415503
chr10	23300000	23320000	chr10	23600000	23660000	3	25.3781	13.647	0.0727621
chr10	23300000	23360000	chr10	23480000	23500000	3	51.9893	20.2929	2.61375e-06
chr10	23300000	23340000	chr10	23400000	23440000	3	72.79	42.3847	0.000224822
chr10	23300000	23340000	chr10	24180000	24220000	3	31.6788	13.9401	0.000816886
chr10	23520000	23600000	chr10	24120000	24220000	8	39.8563	17.5521	4.82021e-05
chr10	23520000	23560000	chr10	24240000	24320000	6	26.969	13.82	0.0300966
chr10	23540000	23580000	chr10	24340000	24380000	3	26.0614	13.8144	0.0491162
chr10	24200000	24240000	chr10	24320000	24380000	4	47.9346	22.9381	1.99934e-05
chr10	24380000	24420000	chr10	24480000	24520000	3	75.5397	26.7357	6.52312e-16
chr10	24540000	24580000	chr10	25200000	25240000	3	29.1598	13.3225	0.00727892
chr10	24600000	24640000	chr10	25060000	25100000	3	63.1682	20.1166	4.4826e-14
chr10	24620000	24680000	chr10	24980000	25000000	3	60.3641	16.292	4.99124e-16
chr10	25100000	25120000	chr10	25200000	25260000	3	56.4685	32.2476	0.000669638
chr10	25140000	25180000	chr10	25660000	25700000	4	29.5199	15.0918	0.0170861
chr10	25240000	25260000	chr10	25520000	25580000	3	34.7422	17.6673	0.0288765
chr10	25260000	25320000	chr10	25620000	25660000	4	36.5362	15.1642	4.16938e-05
chr10	25280000	25320000	chr10	25560000	25620000	4	38.2879	18.3116	0.00125312
chr10	25400000	25420000	chr10	25640000	25700000	3	41.0943	22.9725	0.00324743
chr10	25720000	25760000	chr10	26080000	26120000	3	36.273	18.9716	0.0422792
chr10	25720000	25800000	chr10	26200000	26300000	11	33.3649	16.5839	0.00406996
chr10	25780000	25820000	chr10	26100000	26180000	5	36.627	16.9113	0.00037521
chr10	25800000	25840000	chr10	26160000	26200000	3	38.1304	16.8174	0.000782501
chr10	25840000	25880000	chr10	26200000	26300000	6	44.53	20.6771	0.000141377
chr10	25860000	25900000	chr10	26120000	26180000	4	47.2946	24.6487	0.00127942
chr10	26320000	26360000	chr10	26540000	26580000	3	69.1163	21.1785	4.49238e-15
chr10	26320000	26340000	chr10	26860000	26920000	3	35.1306	14.4579	0.000783639
chr10	26560000	26600000	chr10	26940000	26980000	3	30.3334	18.188	0.190394
chr10	26680000	26760000	chr10	26860000	26880000	4	89.6414	36.7726	2.97655e-10
chr10	26880000	26920000	chr10	27320000	27400000	6	56.1121	15.3375	1.00063e-08
chr10	26920000	26980000	chr10	27320000	27340000	3	45.6699	16.2052	9.78157e-06
chr10	27360000	27420000	chr10	27680000	27740000	5	34.6934	15.7635	0.000893747
chr10	27360000	27420000	chr10	28360000	28400000	4	26.9086	15.3612	0.17082
chr10	27360000	27400000	chr10	27620000	27660000	3	36.4117	17.1414	0.00085643
chr10	27380000	27420000	chr10	27740000	27800000	4	23.0601	14.1948	0.130286
chr10	27420000	27460000	chr10	27640000	27680000	3	51.6974	22.3583	5.40859e-06
chr10	27440000	27480000	chr10	28220000	28280000	4	37.0255	20.6425	0.00742042
chr10	27500000	27540000	chr10	28200000	28240000	3	35.2491	22.2055	0.0525223
chr10	27540000	27580000	chr10	28360000	28400000	3	37.3515	17.8098	0.000687851
chr10	27540000	27580000	chr10	28220000	28260000	3	55.6032	23.0572	1.82247e-08
chr10	27700000	27740000	chr10	28320000	28360000	3	28.2072	17.3469	0.110597
chr10	27740000	27800000	chr10	28200000	28260000	6	59.618	24.2012	5.54476e-10
chr10	27740000	27800000	chr10	28360000	28400000	4	42.4122	19.7465	5.8649e-05
chr10	28240000	28280000	chr10	28360000	28400000	4	102.436	25.8095	5.12567e-31
chr10	28420000	28460000	chr10	28560000	28600000	3	46.8464	21.9973	0.000277853
chr10	28600000	28640000	chr10	29100000	29140000	3	57.8787	25.6811	3.92898e-06
chr10	28620000	28640000	chr10	29280000	29340000	3	58.5765	20.9172	1.31773e-08
chr10	28620000	28700000	chr10	28980000	29040000	7	106.164	24.658	1.43806e-29
chr10	28660000	28680000	chr10	29100000	29160000	3	61.4337	30.8595	1.77106e-05
chr10	28680000	28720000	chr10	29060000	29100000	3	49.9916	24.095	0.000705921
chr10	29000000	29060000	chr10	29240000	29340000	8	44.7186	21.6177	0.00168379
chr10	29100000	29140000	chr10	29240000	29280000	3	55.6803	30.4108	0.00307536
chr10	29140000	29200000	chr10	29280000	29340000	5	51.6582	29.181	0.00452792
chr10	29520000	29580000	chr10	29800000	29880000	7	44.8171	18.3952	0.00179814
chr10	29540000	29580000	chr10	29900000	29960000	4	29.5643	14.8503	0.0733374
chr10	29560000	29660000	chr10	29700000	29760000	8	67.7782	37.2259	0.000715851
chr10	29980000	30020000	chr10	30220000	30260000	3	63.9992	20.9376	7.10976e-12
chr10	30220000	30280000	chr10	30560000	30600000	4	37.6617	13.2782	0.00156201
chr10	30380000	30420000	chr10	30560000	30600000	3	96.3766	16.6616	1.5218e-30
chr10	30700000	30740000	chr10	31760000	31820000	4	61.0603	22.3871	1.16988e-09
chr10	30720000	30760000	chr10	32180000	32240000	4	30.3278	12.8636	0.0114166
chr10	30760000	30800000	chr10	31620000	31660000	3	44.4205	23.4099	0.00194542
chr10	30760000	30800000	chr10	31540000	31580000	3	48.8179	27.0439	0.00195677
chr10	30760000	30800000	chr10	31680000	31720000	3	40.3698	22.5123	0.00616719
chr10	30800000	30880000	chr10	31500000	31580000	8	46.2448	21.8792	0.000547271
chr10	30840000	30900000	chr10	31480000	31520000	4	37.1097	20.4188	0.00428338
chr10	31820000	31860000	chr10	31980000	32040000	5	72.8353	30.2925	2.35985e-07
chr10	31820000	31860000	chr10	32160000	32220000	6	36.6152	12.5178	2.19418e-05
chr10	31960000	32020000	chr10	32160000	32240000	6	39.9331	22.4255	0.0320853
chr10	32020000	32080000	chr10	32340000	32380000	4	29.1228	14.2156	0.0217662
chr10	32040000	32080000	chr10	32160000	32200000	3	59.0532	34.921	0.00954812
chr10	32240000	32280000	chr10	32320000	32360000	3	101.783	59.8773	4.48159e-05
chr10	32340000	32400000	chr10	32980000	33020000	4	26.3841	11.0484	0.00730888
chr10	32420000	32460000	chr10	33000000	33040000	3	26.6023	15.0522	0.0636137
chr10	32460000	32500000	chr10	32660000	32700000	3	54.3198	28.3211	0.0398908
chr10	32700000	32760000	chr10	33040000	33100000	6	35.4228	19.2789	0.00352759
chr10	32780000	32840000	chr10	33080000	33180000	10	44.9984	18.0845	1.24037e-07
chr10	32780000	32820000	chr10	33000000	33040000	3	70.2995	25.0406	2.9901e-13
chr10	33000000	33040000	chr10	33120000	33180000	4	61.0298	32.9221	8.88011e-05
chr10	33180000	33220000	chr10	34600000	34640000	3	27.3493	9.56791	4.94015e-05
chr10	33280000	33360000	chr10	34580000	34640000	9	27.8695	10.5624	0.00042826
chr10	33300000	33340000	chr10	34020000	34060000	3	29.9169	18.7548	0.125681
chr10	33300000	33340000	chr10	34480000	34520000	3	25.269	13.7572	0.0297293
chr10	33320000	33340000	chr10	33940000	34000000	3	33.1298	19.5946	0.0249437
chr10	33320000	33360000	chr10	34060000	34100000	3	33.1605	17.6054	0.0142525
chr10	34260000	34420000	chr10	34600000	34640000	10	43.6555	18.6591	7.96596e-06
chr10	34640000	34700000	chr10	34940000	35040000	7	73.296	16.6642	1.25035e-19
chr10	34660000	34700000	chr10	34800000	34840000	3	75.3819	30.9846	2.49805e-08
chr10	34720000	34740000	chr10	34880000	34940000	3	44.468	26.5968	0.0760815
chr10	35080000	35140000	chr10	35560000	35600000	5	43.655	13.9561	3.81479e-06
chr10	35100000	35140000	chr10	35480000	35520000	3	26.4089	10.0393	0.00840658
chr10	35100000	35140000	chr10	35180000	35240000	4	100.421	50.1232	1.10298e-07
chr10	35140000	35180000	chr10	35520000	35560000	3	25.9083	10.4529	0.029138
chr10	35220000	35260000	chr10	35540000	35580000	3	50.791	11.7496	6.27561e-14
chr10	35280000	35320000	chr10	35540000	35580000	3	37.9765	13.6249	1.23456e-05
chr10	35320000	35360000	chr10	35540000	35580000	3	43.3458	17.5525	2.75378e-05
chr10	35340000	35380000	chr10	35460000	35500000	3	60.412	31.4912	0.000638544
chr10	35620000	35660000	chr10	36860000	36900000	3	26.4902	11.5425	0.00413154
chr10	35620000	35660000	chr10	35800000	35840000	3	30.4504	17.4295	0.0353504
chr10	35700000	35720000	chr10	35760000	35820000	3	86.2701	47.069	1.32347e-05
chr10	35720000	35780000	chr10	36000000	36040000	4	28.1354	15.2906	0.0280453
chr10	38480000	38540000	chr10	42300000	42320000	3	9.4299	2.62467	0.14667
chr10	38480000	38540000	chr10	38820000	38860000	5	46.4101	16.6497	2.72937e-08
chr10	38500000	38520000	chr10	41860000	41920000	3	50.0243	4.01787	1.41119e-21
chr10	38560000	38580000	chr10	41840000	41920000	4	309.771	5.56667	4.45457e-101
chr10	38840000	38920000	chr10	42280000	42320000	5	21.1747	3.96115	2.42318e-06
chr10	41720000	41780000	chr10	41820000	41840000	3	117.897	62.2425	0.00236797
chr10	41720000	41780000	chr10	41880000	41920000	4	63.9661	33.9417	0.0104442
chr10	41840000	41920000	chr10	42300000	42320000	4	61.1352	16.5821	1.07926e-08
chr10	41840000	41860000	chr10	42060000	42120000	3	215.606	22.9804	1.27934e-33
chr10	42480000	42520000	chr10	42720000	42760000	3	43.4462	23.6251	0.0944597
chr10	42840000	42880000	chr10	43080000	43120000	3	72.7953	21.2823	2.42081e-07
chr10	42920000	42980000	chr10	43060000	43100000	4	67.0061	33.7361	0.00332213
chr10	43120000	43160000	chr10	43440000	43480000	3	46.0399	14.8412	5.8833e-06
chr10	43200000	43240000	chr10	43260000	43320000	4	88.2745	48.8432	0.000763418
chr10	43200000	43260000	chr10	43440000	43480000	5	55.0481	15.6207	0.000422389
chr10	43480000	43580000	chr10	43540000	43640000	10	71.8819	40.9522	0.000593094
chr10	43660000	43700000	chr10	44340000	44400000	4	55.2064	15.707	4.34109e-08
chr10	43660000	43700000	chr10	44840000	44880000	3	57.6507	13.0833	1.1557e-16
chr10	43660000	43740000	chr10	43860000	44000000	15	40.9807	18.5552	0.00025734
chr10	43680000	43720000	chr10	43800000	43840000	3	47.0699	28.7815	0.0178344
chr10	43720000	43780000	chr10	44760000	44800000	4	24.1057	12.3687	0.0700077
chr10	43740000	43800000	chr10	44800000	44860000	5	25.7525	13.6841	0.069656
chr10	43820000	43860000	chr10	44780000	44820000	3	25.5096	14.8332	0.0636137
chr10	44500000	44560000	chr10	44820000	44860000	5	32.7418	16.6936	0.0251657
chr10	44520000	44580000	chr10	44740000	44800000	6	48.314	25.5718	0.00874965
chr10	45020000	45080000	chr10	45200000	45220000	3	52.0737	25.0537	7.91581e-05
chr10	45260000	45300000	chr10	45400000	45440000	3	63.9074	37.0042	0.00980323
chr10	45700000	45740000	chr10	50040000	50080000	3	113.99	5.92137	3.74716e-08
chr10	45740000	45780000	chr10	50080000	50120000	3	157.222	5.47579	0.00514696
chr10	45960000	46000000	chr10	49920000	49960000	3	80.4269	3.84701	1.4221e-10
chr10	46400000	46460000	chr10	47940000	47980000	4	393.648	25.297	3.74716e-08
chr10	46520000	46580000	chr10	47760000	47780000	3	199.443	22.3605	3.31909e-13
chr10	46900000	46940000	chr10	48160000	48200000	3	61.5444	17.4055	0.0767204
chr10	47020000	47060000	chr10	47300000	47340000	3	127.827	25.5528	7.00558e-31
chr10	47160000	47220000	chr10	47280000	47300000	3	79.663	52.2029	0.00909066
chr10	48320000	48380000	chr10	48460000	48520000	6	63.7809	23.6189	5.54596e-08
chr10	48520000	48560000	chr10	48620000	48660000	3	77.8531	48.8848	0.00384438
chr10	48640000	48680000	chr10	48960000	49000000	3	38.2056	20.7707	0.0338156
chr10	48640000	48680000	chr10	49360000	49420000	4	33.7877	14.5746	0.0067318
chr10	48660000	48680000	chr10	49480000	49540000	3	32.3556	13.0598	0.000565294
chr10	48680000	48760000	chr10	48900000	48960000	6	49.131	27.6778	0.00649087
chr10	48960000	49000000	chr10	49500000	49540000	3	44.1988	16.5548	3.83824e-06
chr10	49380000	49440000	chr10	49500000	49540000	4	98.7947	40.4617	5.86187e-12
chr10	49560000	49600000	chr10	50200000	50240000	3	47.614	15.1909	1.77608e-12
chr10	49580000	49640000	chr10	49720000	49800000	6	74.6106	30.2152	9.99559e-06
chr10	49640000	49680000	chr10	49760000	49800000	3	67.3067	41.2907	0.004875
chr10	49660000	49720000	chr10	50240000	50280000	4	28.4855	13.092	0.0009181
chr10	50180000	50240000	chr10	50740000	50780000	4	44.1858	12.0622	0.0145534
chr10	50320000	50380000	chr10	50640000	50660000	3	42.5484	21.1958	0.00208268
chr10	50360000	50460000	chr10	50600000	50640000	6	50.2169	25.5744	0.000318271
chr10	50720000	50740000	chr10	50860000	50920000	3	37.5074	23.5938	0.111721
chr10	50780000	50820000	chr10	50880000	50980000	7	89.1058	33.4616	5.02485e-12
chr10	50960000	51020000	chr10	51960000	52020000	5	22.5602	12.8449	0.112978
chr10	51000000	51040000	chr10	52180000	52220000	3	38.3128	12.3639	9.23939e-09
chr10	51000000	51100000	chr10	51280000	51420000	14	42.6986	19.8632	2.34145e-05
chr10	51020000	51080000	chr10	52140000	52180000	4	30.496	13.0226	0.000203873
chr10	51040000	51080000	chr10	52060000	52120000	5	23.9427	14.6824	0.0818766
chr10	51060000	51100000	chr10	51920000	51960000	3	28.647	17.1646	0.026858
chr10	51080000	51120000	chr10	51980000	52060000	5	29.0155	13.7848	0.00149365
chr10	51360000	51420000	chr10	51960000	52000000	4	46.3881	21.0831	8.1315e-06
chr10	51420000	51480000	chr10	51860000	51900000	4	36.5596	21.1805	0.0119627
chr10	51440000	51500000	chr10	52160000	52200000	4	26.8336	15.2803	0.0990496
chr10	52260000	52320000	chr10	52640000	52660000	3	50.1874	12.2391	1.13206e-15
chr10	52280000	52320000	chr10	52560000	52600000	3	80.3846	17.9585	1.0802e-32
chr10	52460000	52500000	chr10	52720000	52760000	3	34.0728	18.0523	0.0441888
chr10	52640000	52660000	chr10	52720000	52780000	3	97.314	37.0698	1.39139e-12
chr10	52820000	52860000	chr10	53360000	53400000	3	19.8637	12.0212	0.253566
chr10	52820000	52860000	chr10	53020000	53060000	3	26.7712	15.6361	0.0630767
chr10	52820000	52860000	chr10	53100000	53160000	4	25.2806	13.4776	0.0743971
chr10	52880000	52940000	chr10	53160000	53260000	8	27.4682	14.6974	0.0188746
chr10	52880000	52920000	chr10	53080000	53160000	5	29.6367	15.7645	0.0108454
chr10	52920000	52960000	chr10	53260000	53300000	3	28.2793	14.9756	0.0125257
chr10	52940000	52960000	chr10	53120000	53180000	3	33.005	19.2921	0.0240369
chr10	53600000	53640000	chr10	54420000	54480000	4	22.9842	11.059	0.0527552
chr10	53620000	53660000	chr10	54360000	54400000	3	21.6176	11.8861	0.246818
chr10	57340000	57380000	chr10	58040000	58080000	3	28.7397	12.4081	0.00177344
chr10	57380000	57420000	chr10	57880000	57920000	3	24.6812	14.1859	0.0364834
chr10	57680000	57760000	chr10	58000000	58060000	7	30.587	15.7987	0.0366647
chr10	57760000	57840000	chr10	57980000	58040000	6	34.166	18.4035	0.00731554
chr10	58160000	58240000	chr10	58380000	58420000	5	39.0728	19.2308	0.00160875
chr10	58160000	58200000	chr10	58280000	58320000	3	69.8362	25.6778	2.87001e-12
chr10	58160000	58200000	chr10	58460000	58560000	9	27.5206	11.1542	0.000219177
chr10	58280000	58340000	chr10	58380000	58420000	4	73.2039	43.2503	0.000415397
chr10	58300000	58320000	chr10	58600000	58660000	3	22.2319	13.6346	0.143795
chr10	58480000	58540000	chr10	58620000	58680000	5	48.0453	28.7565	0.00300542
chr10	58760000	58800000	chr10	60000000	60060000	4	18.123	7.7501	0.00894711
chr10	58760000	58820000	chr10	59160000	59240000	7	67.0407	22.0541	9.6411e-12
chr10	58760000	58800000	chr10	59580000	59620000	3	42.4543	16.0836	4.56933e-08
chr10	59240000	59280000	chr10	59540000	59600000	5	51.804	20.8037	2.37166e-08
chr10	59600000	59640000	chr10	60020000	60060000	3	73.7498	20.254	1.28103e-24
chr10	59620000	59640000	chr10	59780000	59840000	3	74.7303	29.5829	2.53311e-12
chr10	59620000	59660000	chr10	59900000	59940000	3	38.3133	20.523	0.0107731
chr10	59800000	59860000	chr10	60000000	60060000	6	55.6601	24.7551	3.74458e-07
chr10	60040000	60140000	chr10	60620000	60680000	7	28.6945	13.6959	0.00721769
chr10	60080000	60120000	chr10	60400000	60440000	3	56.0066	19.2056	1.44452e-13
chr10	60180000	60240000	chr10	60640000	60660000	3	33.213	19.5088	0.0589387
chr10	60200000	60260000	chr10	60420000	60440000	3	60.748	29.0185	2.93177e-07
chr10	60240000	60280000	chr10	60620000	60660000	3	29.3054	15.9483	0.0153273
chr10	60420000	60460000	chr10	60740000	60780000	3	54.5704	18.1719	1.85328e-11
chr10	60440000	60480000	chr10	60620000	60660000	3	67.2251	26.6626	6.66352e-10
chr10	60800000	60840000	chr10	61800000	61840000	3	22.487	13.1803	0.0865273
chr10	60800000	60840000	chr10	61680000	61740000	4	27.6713	13.3304	0.00205008
chr10	60800000	60840000	chr10	61260000	61300000	3	54.4318	19.7509	1.58492e-12
chr10	60800000	60840000	chr10	60960000	61000000	3	49.3797	30.1261	0.00393182
chr10	60820000	60860000	chr10	61120000	61160000	3	42.0718	18.6973	1.2349e-06
chr10	60900000	60960000	chr10	61640000	61660000	3	26.0766	12.319	0.0117771
chr10	60920000	60980000	chr10	61700000	61760000	5	24.0634	11.6718	0.0484145
chr10	62240000	62300000	chr10	62360000	62440000	6	56.6951	24.8245	7.79596e-08
chr10	62480000	62520000	chr10	63720000	63760000	3	19.6226	9.40293	0.0610451
chr10	62540000	62600000	chr10	63760000	63800000	4	22.1893	11.3757	0.0368082
chr10	62560000	62620000	chr10	63000000	63040000	4	41.6801	18.2403	5.5895e-06
chr10	62560000	62620000	chr10	63140000	63160000	3	47.261	17.2337	1.35328e-06
chr10	62560000	62600000	chr10	63060000	63100000	3	56.263	19.0641	8.48934e-11
chr10	62800000	62860000	chr10	63100000	63160000	5	41.5753	21.0775	0.00164546
chr10	63000000	63040000	chr10	63800000	63860000	5	29.4586	13.5892	0.000479997
chr10	63160000	63180000	chr10	63620000	63680000	3	67.9707	19.8863	1.16751e-15
chr10	63160000	63200000	chr10	63700000	63740000	3	79.9731	17.7057	5.86836e-30
chr10	63180000	63240000	chr10	63460000	63540000	6	45.9344	24.9729	0.00426719
chr10	63200000	63240000	chr10	63400000	63440000	4	47.9081	28.4791	0.0139858
chr10	63500000	63560000	chr10	63700000	63720000	3	58.1946	26.5422	4.09921e-06
chr10	63600000	63640000	chr10	63700000	63740000	3	69.4335	32.537	3.66112e-08
chr10	64000000	64080000	chr10	64300000	64380000	10	30.8885	15.6604	0.00282037
chr10	64020000	64080000	chr10	66860000	66940000	8	27.9456	7.14581	2.12337e-10
chr10	64020000	64060000	chr10	64660000	64700000	3	26.8135	13.8608	0.00576071
chr10	64040000	64100000	chr10	64400000	64440000	4	30.4079	15.2183	0.00582307
chr10	65320000	65360000	chr10	65960000	66000000	3	25.5304	14.1933	0.0271227
chr10	65340000	65380000	chr10	66140000	66180000	3	28.6921	13.8545	0.00233052
chr10	65440000	65480000	chr10	66140000	66180000	3	22.4212	13.7278	0.153331
chr10	66420000	66480000	chr10	66900000	66960000	6	29.5065	15.2888	0.0470159
chr10	66920000	66960000	chr10	67480000	67520000	3	35.0748	15.5529	0.000151096
chr10	66940000	67000000	chr10	67760000	67800000	4	23.2219	9.30814	0.00191833
chr10	67020000	67060000	chr10	67440000	67500000	4	40.5126	16.8439	7.67207e-05
chr10	67500000	67560000	chr10	67740000	67800000	5	39.9365	14.9571	1.48223e-07
chr10	67580000	67620000	chr10	67720000	67800000	6	40.0079	21.1766	0.00106766
chr10	67620000	67660000	chr10	67720000	67760000	3	61.7474	38.6188	0.0290435
chr10	67660000	67700000	chr10	67760000	67800000	4	83.1863	39.2522	1.37506e-07
chr10	67780000	67820000	chr10	68280000	68320000	3	43.4335	17.3137	1.47565e-05
chr10	67840000	67880000	chr10	68280000	68320000	3	57.0008	20.9892	2.3256e-07
chr10	67840000	67900000	chr10	68200000	68220000	3	67.5956	15.9175	2.14585e-15
chr10	68040000	68100000	chr10	68320000	68340000	3	41.1381	26.0667	0.0919056
chr10	68200000	68240000	chr10	68280000	68320000	4	87.6797	52.8552	0.000348805
chr10	68340000	68420000	chr10	68940000	68960000	4	47.6567	17.2833	0.000139942
chr10	68340000	68380000	chr10	68880000	68920000	3	46.1182	17.626	4.46723e-05
chr10	68400000	68460000	chr10	68880000	68920000	4	50.6323	17.6302	2.24176e-06
chr10	68420000	68460000	chr10	68740000	68780000	3	57.6501	21.4027	6.39343e-06
chr10	68520000	68560000	chr10	68720000	68760000	4	68.7504	30.3994	0.00152852
chr10	68760000	68820000	chr10	68860000	68920000	5	97.9778	49.5707	1.05462e-06
chr10	69000000	69040000	chr10	69380000	69420000	3	43.3211	12.0776	2.81491e-08
chr10	69000000	69020000	chr10	69160000	69220000	3	54.7731	28.504	0.000873807
chr10	69080000	69120000	chr10	69380000	69420000	3	42.5176	15.273	7.82326e-05
chr10	69220000	69260000	chr10	69360000	69400000	3	125.69	34.3637	1.73579e-23
chr10	69400000	69440000	chr10	69480000	69520000	3	118.181	53.333	2.92968e-09
chr10	69400000	69460000	chr10	69620000	69660000	4	65.6908	26.8853	1.06083e-07
chr10	69500000	69540000	chr10	69600000	69640000	3	147.471	52.4225	5.77449e-20
chr10	69500000	69560000	chr10	69700000	69720000	3	83.8013	32.9602	4.16318e-08
chr10	69640000	69680000	chr10	69900000	69960000	5	63.1453	20.3753	6.95298e-08
chr10	69720000	69760000	chr10	69900000	69940000	3	77.3578	32.9588	1.27549e-07
chr10	69760000	69800000	chr10	69900000	69960000	4	87.8092	41.7452	2.57413e-06
chr10	70200000	70240000	chr10	70340000	70380000	3	133.109	29.7963	8.93645e-25
chr10	70440000	70480000	chr10	70780000	70820000	3	44.8396	15.7647	5.16731e-05
chr10	70540000	70560000	chr10	70840000	70900000	3	83.6704	15.4381	4.07227e-21
chr10	70600000	70620000	chr10	70740000	70800000	3	73.1033	28.4125	1.23889e-06
chr10	70900000	70940000	chr10	71260000	71300000	3	81.5193	15.7702	2.80073e-20
chr10	70900000	70960000	chr10	71200000	71220000	3	85.2029	17.1794	7.74284e-24
chr10	70940000	70960000	chr10	71040000	71100000	3	65.0612	34.5705	0.000534102
chr10	71040000	71080000	chr10	71140000	71220000	5	71.2367	34.238	0.000351054
chr10	71300000	71340000	chr10	71580000	71620000	3	79.9686	23.9387	3.89765e-14
chr10	71300000	71320000	chr10	71660000	71720000	3	80.1399	16.4619	1.92192e-18
chr10	71360000	71400000	chr10	71680000	71720000	3	61.2469	17.1522	1.29708e-10
chr10	71380000	71400000	chr10	71540000	71620000	4	76.587	26.613	8.09583e-10
chr10	71460000	71500000	chr10	71600000	71660000	5	67.6733	40.7155	0.00709653
chr10	71880000	71960000	chr10	72020000	72080000	7	86.82	35.5903	1.16797e-08
chr10	71880000	71920000	chr10	72200000	72280000	5	44.2148	12.1036	7.288e-07
chr10	71940000	71980000	chr10	72200000	72240000	3	49.2947	17.974	0.00018828
chr10	72020000	72060000	chr10	72200000	72240000	3	62.0827	23.9439	1.23889e-06
chr10	72040000	72080000	chr10	72300000	72340000	3	60.2156	15.8459	1.6785e-08
chr10	72100000	72140000	chr10	72200000	72240000	3	102.112	40.7376	3.98935e-11
chr10	72200000	72280000	chr10	72320000	72340000	4	111.504	44.2395	1.97689e-09
chr10	72340000	72380000	chr10	73040000	73080000	3	61.292	26.3823	5.57622e-06
chr10	72360000	72380000	chr10	72820000	72900000	4	90.3308	26.8371	1.02739e-17
chr10	72400000	72460000	chr10	72840000	72880000	4	55.9946	25.6441	3.13926e-05
chr10	72440000	72480000	chr10	72880000	72940000	4	48.6999	21.0998	0.000213229
chr10	72460000	72500000	chr10	73000000	73040000	4	41.9159	19.6899	0.0144467
chr10	72480000	72520000	chr10	72840000	72880000	3	48.2653	30.1889	0.019144
chr10	72880000	72920000	chr10	73020000	73060000	3	68.3155	34.246	0.000128703
chr10	73240000	73280000	chr10	73620000	73660000	3	49.6632	12.5275	8.27365e-09
chr10	73260000	73280000	chr10	73500000	73560000	3	47.038	23.6371	0.00246837
chr10	73340000	73440000	chr10	73620000	73660000	6	49.5192	24.9176	0.00402301
chr10	73500000	73560000	chr10	73600000	73680000	7	123.021	46.8267	2.97648e-14
chr10	73500000	73540000	chr10	73700000	73740000	3	60.1298	26.3259	0.00989181
chr10	73840000	73860000	chr10	74080000	74140000	3	64.3055	13.5401	5.99307e-16
chr10	73860000	73900000	chr10	74020000	74120000	6	79.2198	17.0757	9.56308e-21
chr10	74220000	74280000	chr10	75060000	75120000	5	74.9216	19.1242	7.38614e-20
chr10	74240000	74280000	chr10	75000000	75040000	3	70.9015	22.1018	6.7746e-17
chr10	74260000	74300000	chr10	74580000	74620000	3	45.4474	20.2804	0.000172061
chr10	74260000	74300000	chr10	74520000	74560000	3	42.2947	23.8732	0.0108549
chr10	74740000	74780000	chr10	75000000	75040000	4	55.4279	25.8455	1.4798e-05
chr10	74740000	74800000	chr10	75080000	75100000	3	45.3622	21.1701	0.000480295
chr10	75280000	75320000	chr10	75360000	75400000	3	65.2084	35.8461	0.000452527
chr10	75280000	75360000	chr10	76000000	76060000	7	34.7576	13.3333	6.58509e-05
chr10	75280000	75340000	chr10	76060000	76100000	4	28.6909	10.8808	0.00471931
chr10	75340000	75440000	chr10	75880000	75940000	8	36.5685	17.1301	0.00217246
chr10	75360000	75480000	chr10	75580000	75660000	14	35.5006	17.772	0.00490385
chr10	75380000	75400000	chr10	76000000	76060000	3	37.053	15.3199	0.00202616
chr10	75400000	75460000	chr10	75520000	75580000	5	49.2058	31.187	0.0174481
chr10	75420000	75460000	chr10	75940000	75980000	4	30.0137	16.6208	0.0346099
chr10	75440000	75480000	chr10	75980000	76040000	4	29.3004	14.8172	0.0161206
chr10	75460000	75480000	chr10	75740000	75800000	3	37.3265	21.5132	0.0210992
chr10	75480000	75520000	chr10	75860000	75920000	4	32.2134	19.2706	0.0815673
chr10	76060000	76120000	chr10	76980000	77000000	3	29.4254	15.637	0.0483973
chr10	76160000	76200000	chr10	76900000	76960000	4	28.9804	15.3472	0.0202255
chr10	76660000	76700000	chr10	76920000	76960000	4	41.6121	22.2568	0.0055679
chr10	77160000	77200000	chr10	77640000	77680000	3	108.781	25.0513	7.00242e-36
chr10	77160000	77220000	chr10	77320000	77400000	8	59.9252	26.4008	1.9204e-07
chr10	77160000	77180000	chr10	77480000	77540000	3	43.0745	19.5333	0.000210735
chr10	77180000	77200000	chr10	77240000	77300000	3	68.2694	38.3468	4.45525e-05
chr10	77240000	77300000	chr10	77640000	77660000	3	61.849	14.0559	4.19347e-18
chr10	77360000	77400000	chr10	77620000	77660000	4	78.6553	24.2376	5.79574e-17
chr10	77440000	77460000	chr10	77600000	77660000	3	59.1041	30.7899	8.95126e-05
chr10	77820000	77920000	chr10	77940000	78020000	11	89.9996	19.0456	6.3981e-23
chr10	78020000	78080000	chr10	79240000	79280000	4	27.0253	10.9698	0.0640204
chr10	78040000	78080000	chr10	79180000	79220000	3	33.0152	12.9551	0.00102812
chr10	78040000	78080000	chr10	78300000	78340000	3	44.1768	18.8542	1.50682e-05
chr10	78040000	78100000	chr10	78160000	78260000	9	55.4436	31.549	0.00387463
chr10	78100000	78160000	chr10	78460000	78520000	5	37.267	15.3466	4.40587e-05
chr10	78120000	78160000	chr10	78320000	78380000	4	42.3299	24.233	0.00508166
chr10	78220000	78260000	chr10	79180000	79220000	3	35.6261	16.043	0.00464512
chr10	78580000	78620000	chr10	79180000	79220000	3	53.0955	25.6627	0.000865905
chr10	78660000	78720000	chr10	79180000	79200000	3	45.0021	24.8722	0.0258761
chr10	78840000	78860000	chr10	79180000	79240000	3	44.4754	18.2379	0.000124497
[truncated: 15,140 more rows]

## Sheet: HCT116 WAPL KD
Loop calls genome-wide in auxin-treated human HCT116 WAPL-mAID2
HCT116_chrom	HCT116_us_start	HCT116_us_end	HCT116_chrom	HCT116_ds_start	HCT116_ds_end	HCT116_cluster_size	HCT116_peakpixel_obs	HCT116_peakppixel_exp	HCT116_peakpixel_qvalue
chr1	980000	1020000	chr1	1260000	1320000	5	82.8371	27.6326	3.80148e-07
chr1	1300000	1420000	chr1	1460000	1540000	11	98.2821	36.9738	0.00439446
chr1	1720000	1780000	chr1	1880000	1920000	5	77.3627	41.6065	0.00230247
chr1	1920000	1960000	chr1	2020000	2060000	3	109.474	52.6957	1.65206e-05
chr1	1940000	1980000	chr1	2140000	2200000	4	59.2118	23.8036	0.000245987
chr1	2160000	2220000	chr1	2780000	2800000	3	39.603	17.9687	0.0115037
chr1	2160000	2200000	chr1	2380000	2420000	3	93.9672	24.1291	4.25908e-10
chr1	2380000	2460000	chr1	2500000	2620000	12	88.803	47.029	0.00458021
chr1	2380000	2440000	chr1	2780000	2800000	3	57.5919	12.1714	3.33946e-11
chr1	2800000	2840000	chr1	3400000	3440000	3	65.4931	20.5218	2.67443e-08
chr1	2820000	2860000	chr1	2980000	3020000	3	63.9031	26.0655	1.57178e-06
chr1	2840000	2900000	chr1	2940000	2960000	3	81.6237	48.6773	0.0133403
chr1	3000000	3020000	chr1	3400000	3460000	3	80.3255	20.1885	6.543e-13
chr1	3120000	3160000	chr1	3340000	3380000	3	52.7958	31.0049	0.050073
chr1	3420000	3460000	chr1	3600000	3640000	3	93.3543	27.0547	2.12798e-16
chr1	3440000	3480000	chr1	3700000	3740000	3	78.6399	13.884	2.90083e-09
chr1	3440000	3480000	chr1	3760000	3820000	4	59.7175	9.95355	9.64645e-15
chr1	3480000	3520000	chr1	3740000	3800000	4	52.7461	11.4061	2.64829e-06
chr1	3540000	3580000	chr1	3760000	3820000	5	40.6603	15.0988	0.0344821
chr1	3600000	3640000	chr1	3780000	3820000	3	55.2195	21.4502	3.50906e-06
chr1	3620000	3660000	chr1	3880000	3920000	3	35.6372	16.4514	0.0496031
chr1	3920000	3960000	chr1	4100000	4140000	4	55.381	24.1753	7.46459e-06
chr1	5480000	5540000	chr1	5720000	5820000	10	54.7409	20.0073	1.92008e-06
chr1	5520000	5580000	chr1	5760000	5840000	6	33.446	18.9218	0.0198543
chr1	5560000	5600000	chr1	5920000	5960000	3	25.3026	12.6291	0.0648321
chr1	5620000	5660000	chr1	5820000	5860000	3	42.4299	26.3057	0.0727814
chr1	5620000	5660000	chr1	5940000	5980000	3	31.4739	14.571	0.00361492
chr1	5640000	5700000	chr1	5880000	5920000	4	46.4676	19.2925	2.54217e-05
chr1	6020000	6100000	chr1	6400000	6420000	4	35.9113	13.5559	0.000637883
chr1	6020000	6060000	chr1	6220000	6260000	3	83.5503	24.2556	5.23348e-13
chr1	6020000	6060000	chr1	6340000	6380000	3	39.1852	14.9605	0.00121536
chr1	6240000	6260000	chr1	6380000	6460000	4	88.5899	31.5893	5.98932e-10
chr1	6240000	6280000	chr1	6620000	6660000	3	33.8738	11.8799	0.00728971
chr1	6340000	6520000	chr1	6600000	6660000	12	50.2108	19.2248	0.000236027
chr1	6400000	6500000	chr1	7200000	7220000	5	35.2785	15.8193	0.00294093
chr1	6620000	6680000	chr1	7200000	7220000	3	44.1258	15.9759	1.9571e-07
chr1	6700000	6740000	chr1	7040000	7080000	3	47.9302	18.9222	8.10446e-08
chr1	6700000	6740000	chr1	7620000	7660000	3	33.2527	12.7745	0.0080574
chr1	6700000	6740000	chr1	7180000	7220000	3	44.3842	19.4259	2.78055e-05
chr1	6780000	6820000	chr1	7040000	7080000	3	42.0168	23.1632	0.000981374
chr1	7040000	7080000	chr1	7620000	7660000	3	55.0084	21.1763	1.3575e-08
chr1	7060000	7100000	chr1	7520000	7560000	3	40.2848	22.4809	0.00617723
chr1	7200000	7240000	chr1	7560000	7640000	5	72.8981	23.4323	5.56968e-15
chr1	7280000	7320000	chr1	7480000	7520000	3	44.088	28.8706	0.0786754
chr1	7660000	7720000	chr1	7760000	7780000	3	67.484	31.8893	2.41097e-06
chr1	7660000	7700000	chr1	7960000	8000000	3	66.9344	10.0757	2.64146e-26
chr1	7660000	7700000	chr1	8820000	8880000	5	40.8729	11.9794	3.02333e-06
chr1	7660000	7700000	chr1	8340000	8380000	3	50.2427	15.9944	9.99089e-09
chr1	7720000	7840000	chr1	8320000	8420000	15	51.4664	22.8107	5.04602e-06
chr1	7740000	7820000	chr1	7940000	7980000	5	65.9728	24.0273	8.75852e-12
chr1	7960000	8040000	chr1	8300000	8360000	7	122.427	21.5966	2.50245e-49
chr1	8040000	8080000	chr1	8160000	8200000	3	110.088	40.8211	4.75295e-11
chr1	8320000	8380000	chr1	8820000	8860000	4	75.9437	20.7797	5.06268e-15
chr1	8340000	8400000	chr1	8980000	9000000	3	41.9895	19.8983	0.000379675
chr1	8340000	8400000	chr1	8660000	8680000	3	52.8559	18.0665	1.28817e-10
chr1	8340000	8380000	chr1	8700000	8740000	3	49.7382	16.4456	2.33028e-10
chr1	8360000	8400000	chr1	8540000	8580000	3	62.0152	26.9798	1.03614e-07
chr1	8380000	8420000	chr1	8520000	8560000	3	63.1597	36.3094	0.000404364
chr1	8400000	8440000	chr1	8760000	8800000	3	28.0157	16.8335	0.0579201
chr1	8540000	8580000	chr1	8820000	8860000	3	42.91	22.4413	0.00210197
chr1	8560000	8580000	chr1	8960000	9020000	3	42.8951	19.5375	4.83388e-05
chr1	8700000	8740000	chr1	8960000	9000000	3	47.8663	25.5464	0.00220201
chr1	8900000	8940000	chr1	9180000	9300000	8	38.3682	17.08	0.000987273
chr1	8980000	9020000	chr1	9080000	9120000	3	84.5888	49.9174	0.000464254
chr1	9000000	9040000	chr1	9220000	9260000	3	66.4215	25.6063	4.15717e-09
chr1	9000000	9040000	chr1	9460000	9520000	4	41.6541	23.5859	0.0112467
chr1	9080000	9140000	chr1	9440000	9500000	5	68.0694	16.9286	2.72333e-11
chr1	9100000	9120000	chr1	9220000	9280000	3	84.4762	39.6643	8.21626e-07
chr1	9260000	9300000	chr1	9440000	9500000	4	115.525	27.32	1.69984e-28
chr1	9260000	9300000	chr1	9840000	9880000	3	33.0561	15.0087	0.00216071
chr1	9260000	9280000	chr1	9560000	9620000	3	59.4966	21.9756	1.31764e-07
chr1	9480000	9520000	chr1	9840000	9880000	3	40.1588	15.6748	0.000128353
chr1	9600000	9640000	chr1	9840000	9880000	3	75.015	20.1648	5.29314e-16
chr1	9600000	9660000	chr1	10400000	10440000	4	43.6179	16.7129	0.000434948
chr1	9700000	9740000	chr1	9840000	9880000	3	92.7963	33.2829	5.29351e-11
chr1	9720000	9780000	chr1	10380000	10420000	4	35.9445	22.2049	0.0697602
chr1	9860000	9900000	chr1	10400000	10440000	3	55.3703	20.1834	7.44962e-06
chr1	9940000	9980000	chr1	10400000	10440000	3	46.5438	18.7245	0.000242245
chr1	9940000	9980000	chr1	10340000	10380000	3	36.7961	18.0691	0.00975965
chr1	10120000	10160000	chr1	10380000	10420000	3	41.1097	20.5321	0.00286833
chr1	10140000	10200000	chr1	10320000	10380000	5	60.7235	28.2608	1.00761e-05
chr1	10160000	10200000	chr1	10280000	10320000	3	82.796	44.2528	0.00022088
chr1	10180000	10240000	chr1	10380000	10420000	5	53.3195	25.9353	0.00146465
chr1	10500000	10540000	chr1	10860000	10920000	4	77.0016	13.7093	9.10518e-29
chr1	10500000	10560000	chr1	11600000	11660000	6	26.5178	7.06039	1.09737e-05
chr1	10560000	10620000	chr1	10960000	10980000	3	39.9749	15.2021	4.7097e-05
chr1	10560000	10600000	chr1	10780000	10840000	4	43.3182	22.4722	0.00381086
chr1	10580000	10660000	chr1	10840000	10880000	5	57.3868	23.4182	1.18209e-05
chr1	11040000	11080000	chr1	11620000	11660000	3	58.802	16.4986	2.12656e-09
chr1	11060000	11100000	chr1	11280000	11320000	3	40.7376	22.0888	0.0162428
chr1	11100000	11160000	chr1	11180000	11240000	5	83.8393	33.3874	3.58115e-11
chr1	11240000	11260000	chr1	11600000	11660000	3	50.1542	19.2042	1.47651e-06
chr1	11300000	11340000	chr1	11600000	11640000	3	55.5316	23.2715	7.15781e-06
chr1	11360000	11440000	chr1	11560000	11620000	6	66.5533	35.4142	0.000131984
chr1	11640000	11660000	chr1	11860000	11920000	3	90.4491	23.6897	2.17919e-15
chr1	11660000	11740000	chr1	12040000	12120000	7	40.976	12.3575	0.000223864
chr1	11680000	11740000	chr1	11860000	11900000	4	63.081	26.8558	2.1648e-05
chr1	11820000	11880000	chr1	12100000	12120000	3	62.8692	17.504	1.29278e-13
chr1	11820000	11900000	chr1	12160000	12240000	8	44.795	11.5081	1.30825e-10
chr1	12100000	12140000	chr1	12640000	12680000	3	53.1508	25.4211	3.59495e-05
chr1	12120000	12140000	chr1	12180000	12240000	3	119.921	49.2244	2.61411e-13
chr1	12200000	12300000	chr1	12740000	12780000	6	70.1595	26.4892	4.55426e-14
chr1	12280000	12320000	chr1	12600000	12660000	4	111.442	24.7997	4.8899e-39
chr1	13360000	13440000	chr1	13920000	13980000	6	39.2703	16.1755	0.00540406
chr1	13380000	13420000	chr1	13660000	13700000	3	35.2657	20.1855	0.0779136
chr1	13440000	13480000	chr1	13620000	13660000	3	46.0219	25.9047	0.0422706
chr1	13460000	13500000	chr1	13820000	13860000	3	33.6041	17.6317	0.0442212
chr1	13940000	13980000	chr1	14540000	14580000	3	23.3344	14.9648	0.102407
chr1	13940000	13980000	chr1	15020000	15100000	5	19.6043	8.09034	0.0241988
chr1	13980000	14020000	chr1	14260000	14300000	3	37.5829	21.1708	0.0156098
chr1	13980000	14020000	chr1	14360000	14400000	3	32.9443	17.2076	0.0124166
chr1	14560000	14620000	chr1	15020000	15100000	7	46.8851	17.1436	1.8431e-07
chr1	14760000	14800000	chr1	15020000	15060000	3	54.7316	21.6061	8.50329e-08
chr1	15100000	15160000	chr1	15260000	15320000	5	104.437	32.865	9.85315e-22
chr1	15100000	15160000	chr1	15480000	15520000	4	43.8216	17.8486	6.60579e-06
chr1	15100000	15140000	chr1	15980000	16020000	4	31.6219	12.282	0.000451857
chr1	15260000	15300000	chr1	15980000	16020000	3	27.5097	16.7346	0.104547
chr1	15280000	15340000	chr1	15420000	15460000	4	85.9768	49.9081	0.000359178
chr1	15300000	15340000	chr1	15980000	16020000	3	35.904	17.8642	0.00334626
chr1	15300000	15340000	chr1	15720000	15760000	3	40.3622	22.0472	0.0176802
chr1	15780000	15820000	chr1	15980000	16020000	3	83.8154	25.9294	2.03016e-13
chr1	16000000	16120000	chr1	16420000	16460000	8	49.6076	15.1483	8.97288e-07
chr1	16000000	16040000	chr1	16340000	16400000	5	53.8266	16.3435	5.77441e-08
chr1	16000000	16040000	chr1	16220000	16260000	3	70.1736	25.39	7.82783e-11
chr1	16060000	16100000	chr1	16340000	16380000	4	62.2075	19.6735	1.03851e-07
chr1	16060000	16100000	chr1	16220000	16260000	3	89.4421	34.7422	4.4141e-09
chr1	16180000	16220000	chr1	16420000	16480000	4	41.3858	22.0418	0.0181138
chr1	16220000	16260000	chr1	16440000	16520000	6	53.313	25.8494	0.000662282
chr1	16560000	16580000	chr1	16840000	16900000	3	57.9999	13.6234	3.84543e-13
chr1	16580000	16620000	chr1	21440000	21480000	3	18.4182	1.18829	2.62615e-25
chr1	16600000	16640000	chr1	16880000	16920000	3	62.0571	15.7943	4.36965e-18
chr1	16620000	16660000	chr1	16720000	16760000	3	220.816	49.8849	3.26786e-09
chr1	16700000	16740000	chr1	16880000	16920000	3	68.4362	28.2703	2.32841e-07
chr1	16700000	16740000	chr1	17000000	17060000	4	45.7127	15.9458	1.37162e-08
chr1	16940000	17000000	chr1	17460000	17500000	5	44.5879	15.8187	0.00106063
chr1	16940000	16980000	chr1	17380000	17440000	4	60.3493	19.3649	1.11376e-06
chr1	16940000	16980000	chr1	17220000	17300000	5	44.3715	22.8572	0.020577
chr1	17040000	17100000	chr1	17380000	17420000	4	80.3436	17.7718	4.20759e-22
chr1	17060000	17140000	chr1	17320000	17340000	4	62.743	22.0512	8.23768e-11
chr1	17060000	17100000	chr1	17220000	17280000	4	75.1892	30.5005	9.16001e-09
chr1	17100000	17140000	chr1	17360000	17400000	3	87.9608	25.4107	1.44278e-16
chr1	17480000	17520000	chr1	18200000	18240000	3	26.0408	14.3829	0.0718702
chr1	17500000	17520000	chr1	17600000	17660000	3	124.655	43.4687	4.62915e-15
chr1	17640000	17680000	chr1	18560000	18600000	3	42.5074	13.5531	2.26371e-06
chr1	17640000	17680000	chr1	18200000	18240000	4	40.558	20.2414	0.00270071
chr1	17640000	17700000	chr1	17880000	17940000	5	57.7816	28.8461	7.5974e-05
chr1	17640000	17680000	chr1	18280000	18320000	3	43.9015	18.361	0.000251744
chr1	17660000	17680000	chr1	17980000	18040000	3	40.1816	25.2321	0.0475708
chr1	17900000	17960000	chr1	18560000	18600000	4	39.5435	17.3759	6.73144e-05
chr1	17900000	17940000	chr1	18200000	18300000	6	59.4301	29.1886	7.54926e-06
chr1	18200000	18240000	chr1	18540000	18580000	3	37.4673	18.6317	0.00128852
chr1	18280000	18340000	chr1	18540000	18600000	5	55.6538	23.7607	5.06913e-06
chr1	18320000	18380000	chr1	18500000	18560000	5	58.5328	29.0744	0.000131106
chr1	18360000	18400000	chr1	18460000	18520000	4	70.8277	36.5529	4.14396e-05
chr1	18580000	18660000	chr1	19220000	19260000	5	29.0847	14.0182	0.0324059
chr1	18580000	18620000	chr1	19640000	19680000	3	49.7937	10.1443	1.91905e-12
chr1	18580000	18620000	chr1	18800000	18880000	6	92.8905	18.2337	1.72011e-26
chr1	18840000	18940000	chr1	19640000	19680000	6	57.5718	18.8959	7.37501e-10
chr1	18880000	18920000	chr1	19680000	19720000	3	27.5255	9.83924	0.00161236
chr1	18880000	18920000	chr1	19220000	19260000	3	56.8124	17.0604	1.55812e-11
chr1	18880000	18920000	chr1	19080000	19120000	3	107.072	29.2786	3.72122e-31
chr1	19220000	19280000	chr1	19600000	19660000	5	58.1132	14.99	3.97223e-10
chr1	19320000	19360000	chr1	19620000	19660000	3	69.1373	15.0314	1.77211e-14
chr1	19460000	19520000	chr1	19560000	19600000	4	81.9083	48.0341	0.00110264
chr1	19640000	19680000	chr1	20480000	20520000	3	30.7358	10.9576	0.000274293
chr1	19660000	19700000	chr1	20020000	20080000	4	31.8335	12.1998	0.00100629
chr1	19660000	19700000	chr1	20100000	20200000	6	51.9835	17.2211	2.26277e-09
chr1	19700000	19740000	chr1	19860000	19940000	6	55.3299	25.142	4.7305e-07
chr1	19700000	19740000	chr1	20060000	20120000	4	34.5325	12.8873	6.69572e-06
chr1	19880000	19920000	chr1	20500000	20540000	3	26.6921	14.9298	0.036427
chr1	19880000	19940000	chr1	20620000	20660000	4	24.9665	11.3475	0.0423259
chr1	19900000	19920000	chr1	20140000	20200000	3	64.2629	26.1958	1.98182e-07
chr1	20160000	20220000	chr1	20620000	20660000	4	41.8029	19.0097	0.000109457
chr1	20180000	20240000	chr1	20480000	20520000	4	65.593	24.2234	3.0997e-10
chr1	20180000	20220000	chr1	21180000	21220000	3	26.8279	11.6845	0.0145836
chr1	20200000	20240000	chr1	20680000	20720000	3	46.143	19.0484	2.6497e-05
chr1	20200000	20240000	chr1	21200000	21240000	3	29.2279	12.6841	0.00832184
chr1	20340000	20380000	chr1	20640000	20700000	4	40.5883	20.4047	0.0021205
chr1	20500000	20540000	chr1	21180000	21240000	4	36.0062	21.7062	0.0577118
chr1	20500000	20580000	chr1	20620000	20700000	9	69.9409	26.4578	1.08925e-07
chr1	20640000	20700000	chr1	21340000	21380000	6	34.7903	15.8586	0.00463138
chr1	20660000	20720000	chr1	21180000	21240000	5	76.7304	19.1545	2.13989e-13
chr1	20880000	20940000	chr1	20980000	21020000	4	76.1933	41.782	0.000234993
chr1	21200000	21260000	chr1	21360000	21380000	3	106.146	28.0197	5.59245e-24
chr1	21220000	21240000	chr1	21540000	21600000	3	51.1453	10.0577	1.14187e-12
chr1	21360000	21400000	chr1	21640000	21680000	3	44.0165	18.7153	9.54339e-05
chr1	21360000	21400000	chr1	22000000	22040000	3	53.9355	19.8836	0.00253502
chr1	21360000	21420000	chr1	22380000	22420000	5	34.0599	10.8216	2.43435e-06
chr1	21360000	21400000	chr1	21480000	21600000	8	71.0078	23.1011	4.15503e-12
chr1	21500000	21540000	chr1	21940000	21980000	3	51.2622	23.5616	0.00322766
chr1	21500000	21560000	chr1	22380000	22420000	4	29.8628	11.2047	0.00048288
chr1	21580000	21640000	chr1	21940000	21960000	3	57.9428	18.5719	2.24069e-06
chr1	21640000	21680000	chr1	21940000	21980000	3	84.3242	19.8909	1.61264e-13
chr1	21980000	22040000	chr1	22400000	22420000	3	63.8696	18.7776	7.74564e-08
chr1	22100000	22160000	chr1	22400000	22420000	3	77.7915	18.9454	2.98388e-19
chr1	22100000	22140000	chr1	22280000	22320000	3	41.3101	24.7873	0.0244936
chr1	22100000	22140000	chr1	22620000	22660000	3	34.9849	15.2987	0.000758964
chr1	22120000	22160000	chr1	22240000	22280000	3	65.2641	34.7335	0.00106046
chr1	22400000	22440000	chr1	22620000	22660000	3	77.4359	28.2777	6.23946e-11
chr1	22420000	22460000	chr1	22920000	22980000	4	38.2775	17.0212	0.000107153
chr1	22640000	22700000	chr1	23500000	23560000	5	24.0259	9.53826	0.0100925
chr1	22640000	22700000	chr1	22900000	22980000	6	110.653	19.6333	4.74955e-42
chr1	22660000	22700000	chr1	23620000	23680000	4	24.617	10.661	0.0669488
chr1	22960000	22980000	chr1	23180000	23240000	3	78.0357	28.5463	2.72697e-12
chr1	22960000	23000000	chr1	23520000	23560000	3	54.3187	18.2264	4.44585e-11
chr1	22960000	23000000	chr1	23620000	23660000	3	48.9196	16.1835	1.99691e-08
chr1	22960000	23000000	chr1	23260000	23300000	3	52.9648	24.9504	0.000136924
chr1	23060000	23120000	chr1	23580000	23660000	6	35.5092	15.236	0.00121712
chr1	23080000	23100000	chr1	23160000	23220000	3	87.2724	51.4383	0.000114249
chr1	23080000	23140000	chr1	23500000	23560000	6	58.806	22.0667	4.16427e-10
chr1	23180000	23220000	chr1	23520000	23560000	3	63.0068	22.553	6.21551e-09
chr1	23180000	23220000	chr1	23620000	23680000	4	44.6001	18.5016	0.000597222
chr1	23540000	23560000	chr1	23620000	23680000	3	89.391	44.0479	1.06029e-06
chr1	23540000	23560000	chr1	23800000	23880000	4	36.8629	21.2262	0.0259188
chr1	23740000	23820000	chr1	24360000	24400000	5	52.5538	17.7075	1.54932e-11
chr1	23760000	23820000	chr1	24040000	24080000	4	42.6414	26.3045	0.0370503
chr1	23760000	23820000	chr1	24160000	24220000	5	50.0287	18.0654	4.11498e-08
chr1	23860000	23960000	chr1	24140000	24220000	8	50.395	26.5594	0.00137783
chr1	24040000	24100000	chr1	24360000	24400000	4	46.3156	23.016	1.31984e-05
chr1	24160000	24240000	chr1	24800000	24880000	7	41.8278	15.7722	5.56944e-06
chr1	24180000	24220000	chr1	24360000	24400000	3	116.964	31.2692	3.52925e-39
chr1	24360000	24420000	chr1	24600000	24640000	4	61.6491	27.4574	2.50377e-08
chr1	24380000	24420000	chr1	24820000	24860000	3	66.2879	24.6224	1.33984e-13
chr1	24560000	24620000	chr1	24820000	24840000	3	76.9492	24.4789	1.25838e-14
chr1	24640000	24700000	chr1	24820000	24840000	3	77.2327	32.2785	1.28035e-08
chr1	24840000	24880000	chr1	25200000	25240000	3	63.3328	16.8055	1.71329e-16
chr1	24840000	24900000	chr1	25480000	25540000	5	35.9427	16.8226	0.00461996
chr1	24840000	24880000	chr1	25080000	25140000	6	62.7155	24.3544	1.20062e-08
chr1	24840000	24880000	chr1	25780000	25820000	3	38.6802	9.23875	9.05408e-09
chr1	24900000	24960000	chr1	25080000	25140000	5	59.2005	31.6001	0.000225253
chr1	25220000	25260000	chr1	25500000	25540000	4	38.7978	25.2472	0.0768376
chr1	25380000	25440000	chr1	25780000	25820000	4	41.5654	18.965	0.00339878
chr1	25480000	25540000	chr1	25780000	25800000	3	71.3912	22.2797	1.17453e-13
chr1	25800000	25860000	chr1	26120000	26180000	5	36.3501	18.6347	0.0166269
chr1	25800000	25840000	chr1	25980000	26020000	3	94.7794	30.1503	8.63863e-20
chr1	26020000	26060000	chr1	26380000	26420000	3	53.0673	17.847	5.81332e-08
chr1	26040000	26080000	chr1	26860000	26900000	3	24.8624	10.7545	0.0513841
chr1	26080000	26120000	chr1	26380000	26440000	4	68.2695	22.3211	9.83366e-10
chr1	26260000	26300000	chr1	26360000	26400000	3	80.0007	42.2203	7.78536e-05
chr1	26480000	26540000	chr1	26860000	26880000	3	66.9111	19.1179	2.3243e-10
chr1	26580000	26620000	chr1	27360000	27400000	3	26.4187	11.1174	0.00476938
chr1	26600000	26620000	chr1	26820000	26880000	3	83.7449	23.486	7.54795e-18
chr1	26840000	26880000	chr1	27080000	27120000	3	67.6791	32.32	1.92053e-05
chr1	26840000	26900000	chr1	27360000	27400000	5	34.4694	18.8337	0.0342913
chr1	26940000	27000000	chr1	27260000	27320000	6	46.792	19.0045	6.90222e-05
chr1	26960000	27000000	chr1	27340000	27380000	3	41.3222	18.5032	0.00250542
chr1	27020000	27060000	chr1	27360000	27400000	3	66.2707	17.443	4.61238e-13
chr1	27080000	27120000	chr1	27360000	27400000	3	61.7784	21.3854	2.36737e-09
chr1	27080000	27120000	chr1	27260000	27300000	3	92.8568	31.2264	2.02069e-14
chr1	27300000	27340000	chr1	27640000	27680000	4	69.662	15.9379	1.55544e-16
chr1	27380000	27420000	chr1	27580000	27620000	3	120.969	24.8064	2.26643e-33
chr1	27660000	27680000	chr1	27920000	27980000	3	55.1247	19.7153	5.35209e-09
chr1	27660000	27700000	chr1	27820000	27880000	4	78.3834	28.5654	1.61552e-09
chr1	27720000	27760000	chr1	27800000	27840000	4	80.1278	47.4505	0.00120721
chr1	27840000	27900000	chr1	28180000	28240000	5	50.5181	21.5144	6.80243e-05
chr1	27840000	27880000	chr1	28580000	28620000	3	35.2238	13.9453	0.00194281
chr1	27860000	27900000	chr1	28840000	28880000	3	27.678	12.0462	0.0105703
chr1	28200000	28260000	chr1	28580000	28620000	4	42.5821	20.0342	0.00321192
chr1	28340000	28400000	chr1	28560000	28640000	6	63.3534	26.6576	0.000219705
chr1	28380000	28420000	chr1	28620000	28660000	3	40.275	24.2202	0.084547
chr1	28620000	28660000	chr1	28820000	28880000	4	69.1232	28.1232	6.7265e-07
chr1	28620000	28660000	chr1	29180000	29220000	3	45.5071	20.4704	0.00229566
chr1	28780000	28820000	chr1	29100000	29140000	3	36.9293	14.5942	0.00194281
chr1	28860000	28920000	chr1	29000000	29040000	4	61.3142	33.2289	0.000256361
chr1	28860000	28900000	chr1	29160000	29220000	4	66.8356	14.0597	4.51139e-21
chr1	28880000	28940000	chr1	29100000	29120000	3	62.7515	21.2993	3.06388e-10
chr1	29220000	29260000	chr1	29680000	29720000	3	36.3551	18.837	0.00602816
chr1	29220000	29280000	chr1	29740000	29820000	6	35.6269	16.0825	0.00128039
chr1	29220000	29260000	chr1	30080000	30120000	3	33.9419	13.6939	0.000242968
chr1	29220000	29260000	chr1	30680000	30720000	3	35.151	7.77299	1.90814e-08
chr1	29220000	29280000	chr1	29340000	29400000	5	54.1737	26.0805	3.18901e-05
chr1	29320000	29380000	chr1	30080000	30120000	4	45.6478	19.2646	7.32198e-06
chr1	29320000	29380000	chr1	30700000	30720000	3	32.0906	8.35662	1.4422e-07
chr1	29340000	29400000	chr1	30720000	30780000	5	19.095	6.33157	0.0130272
chr1	29360000	29400000	chr1	29820000	29860000	3	46.3868	21.2652	1.31859e-05
chr1	29380000	29420000	chr1	29700000	29740000	3	49.1772	19.6139	2.21211e-07
chr1	29440000	29480000	chr1	29720000	29760000	4	50.031	23.9776	0.000118566
chr1	29480000	29540000	chr1	29680000	29720000	4	58.9808	33.3005	0.000463572
chr1	29680000	29740000	chr1	30100000	30120000	3	46.3693	18.6633	5.17206e-06
chr1	29720000	29800000	chr1	30320000	30360000	5	31.1137	16.0718	0.0101499
chr1	29780000	29800000	chr1	30060000	30120000	3	57.8982	23.4016	1.17534e-07
chr1	29860000	29900000	chr1	30040000	30080000	3	49.6184	31.2958	0.0179026
chr1	30060000	30140000	chr1	30760000	30780000	4	22.8422	11.0161	0.0592204
chr1	30100000	30140000	chr1	30680000	30720000	3	46.3022	20.5217	5.38058e-05
chr1	30340000	30400000	chr1	30680000	30720000	5	73.8846	13.8127	1.41244e-26
chr1	30520000	30560000	chr1	30620000	30680000	4	63.7975	31.5615	0.000104679
chr1	30720000	30760000	chr1	31340000	31440000	6	32.9642	12.7028	0.000736079
chr1	30720000	30760000	chr1	31180000	31220000	3	41.0765	14.1206	1.61495e-05
chr1	30780000	30820000	chr1	31520000	31600000	6	48.929	16.4836	1.73299e-08
chr1	30780000	30820000	chr1	30900000	30940000	3	97.8875	31.596	2.86955e-15
chr1	30780000	30820000	chr1	31600000	31640000	3	36.4199	15.374	0.000403989
chr1	30780000	30820000	chr1	31160000	31200000	4	58.1489	13.2533	2.92319e-12
chr1	30900000	30960000	chr1	31120000	31200000	6	45.4767	19.3537	0.000620969
chr1	31180000	31200000	chr1	31540000	31600000	3	50.1613	15.8068	3.45943e-09
chr1	31180000	31200000	chr1	31380000	31440000	3	65.3108	23.6187	4.49964e-08
chr1	31380000	31460000	chr1	31760000	31800000	6	34.6243	15.3816	0.00322437
chr1	31400000	31440000	chr1	31580000	31620000	3	58.6242	27.5718	3.00972e-05
chr1	31540000	31580000	chr1	31740000	31780000	3	57.1531	25.2934	4.9166e-06
chr1	31620000	31660000	chr1	32380000	32420000	3	23.0438	13.273	0.0613688
chr1	31740000	31820000	chr1	32340000	32420000	10	45.6954	15.7321	1.06214e-06
chr1	31760000	31820000	chr1	31960000	31980000	3	71.5041	30.9852	1.51524e-07
chr1	32220000	32260000	chr1	32360000	32400000	3	64.5481	28.757	1.60284e-05
chr1	32380000	32420000	chr1	33600000	33640000	3	18.4984	6.15792	0.00434325
chr1	32400000	32440000	chr1	32860000	32900000	3	58.0832	16.5752	4.41382e-14
chr1	32400000	32460000	chr1	33060000	33100000	5	46.3077	16.1025	7.37501e-10
chr1	32420000	32480000	chr1	32680000	32720000	5	38.3403	19.9558	0.116196
chr1	32500000	32540000	chr1	32840000	32880000	3	60.0338	18.7797	1.25259e-09
chr1	32660000	32720000	chr1	32860000	32880000	3	73.0545	37.1187	0.0001364
chr1	32860000	32920000	chr1	33440000	33480000	4	29.7252	18.0979	0.0437179
chr1	32880000	32920000	chr1	33600000	33640000	3	50.7165	14.0667	1.66024e-11
chr1	32880000	32900000	chr1	33060000	33120000	3	66.2411	25.5144	7.46284e-10
chr1	33080000	33160000	chr1	33600000	33640000	6	48.0726	20.6743	8.95733e-07
chr1	33100000	33140000	chr1	33440000	33480000	3	54.7368	19.175	1.96439e-12
chr1	33180000	33220000	chr1	33460000	33500000	3	41.6623	22.0591	0.000779477
chr1	33280000	33320000	chr1	33600000	33640000	3	49.9827	15.0988	4.88785e-10
chr1	33280000	33360000	chr1	33420000	33480000	6	73.5221	30.18	5.72076e-09
chr1	33360000	33400000	chr1	33600000	33640000	3	48.2703	19.7259	2.41399e-06
chr1	33440000	33480000	chr1	33600000	33640000	3	73.5326	29.0866	2.18993e-13
chr1	33620000	33660000	chr1	34680000	34760000	5	27.7814	9.03639	4.92219e-05
chr1	33620000	33700000	chr1	34580000	34620000	6	24.1299	13.1103	0.0136272
chr1	33640000	33720000	chr1	34000000	34080000	10	35.4581	14.1822	3.79948e-05
chr1	33680000	33720000	chr1	33960000	34000000	3	36.2501	17.4995	0.00019907
chr1	33720000	33760000	chr1	34100000	34140000	3	33.7857	14.5431	0.000134283
chr1	33720000	33760000	chr1	33900000	33940000	3	46.6018	26.1735	0.00134021
chr1	33740000	33800000	chr1	34060000	34080000	3	42.4545	20.6799	0.000308502
chr1	33760000	33820000	chr1	33940000	34000000	7	48.613	26.677	0.00042366
chr1	34100000	34120000	chr1	34620000	34680000	3	36.1929	15.5109	3.81378e-05
chr1	34440000	34480000	chr1	34820000	34860000	3	55.1596	14.4387	1.98438e-17
chr1	34580000	34620000	chr1	34820000	34860000	3	39.8411	20.2204	0.000287353
chr1	34640000	34700000	chr1	34840000	34860000	3	54.5449	25.2345	8.76362e-07
chr1	34740000	34820000	chr1	35700000	35780000	7	34.4224	10.5324	2.13185e-06
chr1	34840000	34880000	chr1	35700000	35740000	3	38.3437	12.4597	2.10678e-08
chr1	34840000	34880000	chr1	35540000	35580000	4	37.5431	16.1513	5.77094e-05
chr1	34860000	34880000	chr1	35060000	35120000	3	34.6082	21.1456	0.0574611
chr1	34860000	34940000	chr1	35140000	35180000	7	38.7142	17.6524	0.000765456
chr1	34860000	34940000	chr1	35420000	35540000	11	37.2131	14.2801	7.62333e-07
chr1	34940000	34980000	chr1	35120000	35160000	3	43.4879	25.8717	0.0464495
chr1	34960000	35000000	chr1	35060000	35100000	3	61.4391	36.3542	0.00516519
chr1	35540000	35600000	chr1	36080000	36100000	3	41.4702	14.4358	2.53023e-06
chr1	35560000	35600000	chr1	35700000	35740000	3	51.7498	25.6508	7.76446e-05
chr1	35720000	35760000	chr1	36060000	36100000	3	40.2304	13.7834	1.88239e-07
chr1	35800000	35840000	chr1	36060000	36100000	3	46.0076	15.4886	9.39002e-07
chr1	35940000	36000000	chr1	36020000	36060000	4	113.112	54.1873	3.00701e-08
chr1	36080000	36120000	chr1	37400000	37440000	3	22.4595	6.79422	0.000298626
chr1	36140000	36160000	chr1	36400000	36460000	3	64.4034	15.9241	5.4113e-15
chr1	36140000	36180000	chr1	36480000	36520000	4	43.4087	13.4551	2.12717e-06
chr1	36160000	36200000	chr1	36280000	36320000	3	78.7528	32.1961	3.58139e-08
chr1	36260000	36320000	chr1	36380000	36500000	9	65.6019	34.8946	0.000274076
chr1	36280000	36320000	chr1	36520000	36560000	3	36.9582	20.8284	0.00972452
chr1	36540000	36600000	chr1	37660000	37700000	4	25.5212	13.287	0.0386294
chr1	36540000	36600000	chr1	37020000	37060000	5	31.3181	15.0613	0.0035924
chr1	36540000	36580000	chr1	37420000	37460000	3	36.2105	12.7505	7.24084e-07
chr1	36640000	36700000	chr1	37000000	37040000	4	39.9692	19.8366	0.000222637
chr1	36680000	36740000	chr1	37400000	37440000	4	31.9352	16.3108	0.00452318
chr1	36700000	36740000	chr1	37300000	37340000	3	28.3282	17.3236	0.0947582
chr1	37000000	37040000	chr1	37300000	37340000	3	45.3085	21.4076	0.000109816
chr1	37040000	37100000	chr1	37400000	37420000	3	33.651	17.717	0.00113838
chr1	37120000	37160000	chr1	37240000	37300000	4	71.3089	36.6621	4.36837e-06
chr1	37300000	37360000	chr1	37660000	37700000	4	35.9848	17.6546	0.00411075
chr1	37440000	37480000	chr1	38800000	38840000	4	18.5588	7.32873	0.0290125
chr1	37440000	37480000	chr1	37660000	37700000	3	68.2281	22.9113	6.10388e-12
chr1	37440000	37480000	chr1	37960000	38000000	3	40.0956	15.7766	0.000885987
chr1	37480000	37520000	chr1	38000000	38040000	3	25.5961	13.2211	0.0992222
chr1	37480000	37520000	chr1	37820000	37880000	4	35.1847	15.9265	0.000372316
chr1	37540000	37580000	chr1	37840000	37880000	3	31.2089	19.4941	0.0750761
chr1	37540000	37580000	chr1	37940000	37980000	4	37.5472	13.26	3.59797e-05
chr1	37680000	37720000	chr1	37960000	38000000	4	37.849	18.7528	0.00985025
chr1	38020000	38100000	chr1	38480000	38500000	4	35.9543	17.2981	0.00180916
chr1	38020000	38080000	chr1	38520000	38620000	9	30.92	15.5443	0.00594997
chr1	38020000	38060000	chr1	38800000	38860000	4	49.4007	14.1776	9.24054e-13
chr1	38060000	38100000	chr1	38420000	38460000	4	40.9382	18.595	0.000151736
chr1	38060000	38100000	chr1	38520000	38560000	3	35.2082	19.6018	0.015897
chr1	38120000	38180000	chr1	38360000	38380000	3	44.6767	27.7677	0.012002
chr1	38480000	38540000	chr1	38800000	38840000	5	36.7686	18.3977	0.000696196
chr1	38620000	38660000	chr1	38780000	38820000	3	60.7636	30.0451	1.27774e-05
chr1	38700000	38720000	chr1	39040000	39100000	3	22.1576	11.9533	0.0497314
chr1	38820000	38860000	chr1	39060000	39100000	3	71.2233	17.0015	1.72555e-25
chr1	38920000	38980000	chr1	39040000	39080000	4	63.8006	31.5067	0.000223319
chr1	39100000	39120000	chr1	39360000	39420000	3	49.3146	25.677	0.000357107
chr1	39100000	39120000	chr1	39520000	39580000	3	58.013	23.1396	6.09316e-08
chr1	39100000	39140000	chr1	39240000	39280000	3	77.8479	35.0539	2.04631e-09
chr1	39160000	39220000	chr1	39520000	39540000	3	44.598	18.5274	0.000471135
chr1	39240000	39280000	chr1	39500000	39540000	3	65.6282	23.6419	2.05918e-10
chr1	39580000	39640000	chr1	39960000	40020000	6	31.4113	11.602	0.00497415
chr1	39640000	39760000	chr1	39980000	40120000	15	42.2073	15.9412	1.49412e-06
chr1	39700000	39740000	chr1	39920000	39960000	3	41.7627	18.9976	0.000289098
chr1	39720000	39760000	chr1	39940000	39980000	3	37.1865	19.092	0.00763242
chr1	39780000	39840000	chr1	39960000	39980000	3	77.8726	28.0309	3.95836e-09
chr1	39800000	39840000	chr1	40020000	40080000	4	58.0758	23.1879	1.1121e-06
chr1	40060000	40100000	chr1	40820000	40860000	4	23.9957	14.3142	0.0751695
chr1	40080000	40140000	chr1	40440000	40520000	6	39.42	21.6292	0.00421506
chr1	40120000	40160000	chr1	40400000	40440000	3	59.2286	25.3764	2.11166e-08
chr1	40140000	40160000	chr1	40300000	40360000	3	71.2229	32.5804	3.94568e-08
chr1	40580000	40640000	chr1	41400000	41460000	5	26.0856	10.6177	0.0016037
chr1	40580000	40640000	chr1	40840000	40860000	3	80.0968	22.9914	8.52977e-22
chr1	40600000	40620000	chr1	40920000	40980000	3	60.7841	18.2181	6.60854e-14
chr1	40840000	40880000	chr1	41240000	41280000	3	37.0452	17.3529	0.00076081
chr1	40840000	40880000	chr1	40920000	40960000	3	117.523	44.9331	8.93488e-20
chr1	40980000	41040000	chr1	41380000	41420000	4	29.4324	12.806	0.00641257
chr1	40980000	41040000	chr1	41240000	41280000	4	43.9065	21.3421	0.000128266
chr1	41060000	41120000	chr1	41240000	41260000	3	54.413	29.7549	0.00246808
chr1	41260000	41300000	chr1	42720000	42780000	4	30.008	10.8086	5.10363e-05
chr1	41260000	41300000	chr1	41400000	41440000	3	87.9092	25.4316	1.09159e-20
chr1	41440000	41520000	chr1	42720000	42760000	6	34.4819	10.2698	5.54327e-06
chr1	41460000	41500000	chr1	42640000	42680000	3	20.0398	9.17285	0.0375292
chr1	41480000	41520000	chr1	42140000	42180000	3	56.173	16.735	6.65574e-12
chr1	41480000	41540000	chr1	41760000	41820000	5	49.1424	18.6421	2.62358e-08
chr1	41560000	41600000	chr1	41760000	41800000	3	75.0606	23.2047	1.25359e-20
chr1	41560000	41600000	chr1	42720000	42760000	3	29.6881	13.0264	0.00150443
chr1	41560000	41580000	chr1	42140000	42200000	3	50.9546	19.1339	1.54284e-09
chr1	41780000	41840000	chr1	42140000	42160000	3	66.1339	20.7529	8.77477e-16
chr1	42140000	42180000	chr1	42720000	42760000	3	74.3231	13.6668	1.19904e-26
chr1	42160000	42200000	chr1	42520000	42580000	4	31.6024	15.0124	0.00112647
chr1	42240000	42280000	chr1	42480000	42520000	3	36.6799	20.8013	0.0394834
chr1	42300000	42400000	chr1	42600000	42760000	19	46.4926	15.1942	3.6505e-08
chr1	42560000	42600000	chr1	42720000	42760000	3	47.631	25.65	0.00285228
chr1	42740000	42800000	chr1	43040000	43100000	5	69.0111	17.808	2.48666e-16
chr1	42740000	42800000	chr1	42900000	42920000	3	77.4533	37.7979	2.04974e-07
chr1	42760000	42800000	chr1	43120000	43160000	4	46.5836	14.8326	1.78801e-10
chr1	42760000	42800000	chr1	43200000	43240000	3	42.3221	19.9029	2.54691e-05
chr1	42840000	42920000	chr1	43180000	43240000	8	44.5869	20.1658	3.56112e-05
chr1	42880000	42940000	chr1	43040000	43080000	4	111.285	27.8009	4.73699e-36
chr1	42900000	42920000	chr1	43100000	43160000	3	50.8474	23.4303	1.93044e-06
chr1	43200000	43240000	chr1	44020000	44060000	3	47.1003	13.22	1.64183e-12
chr1	43220000	43280000	chr1	43500000	43540000	4	64.6901	20.484	3.49509e-15
chr1	43220000	43260000	chr1	43920000	43960000	3	44.3611	14.9603	1.61701e-10
chr1	43220000	43260000	chr1	43400000	43440000	3	61.9776	28.2554	8.87932e-08
chr1	43520000	43560000	chr1	44020000	44060000	3	39.8548	15.9032	2.56337e-06
chr1	43520000	43560000	chr1	43920000	43960000	3	52.2402	26.2254	0.000326924
chr1	43620000	43700000	chr1	43920000	43980000	8	66.8253	22.3149	1.09754e-11
chr1	43740000	43780000	chr1	44020000	44060000	3	43.403	22.1358	0.000557538
chr1	43740000	43800000	chr1	43920000	43940000	3	95.985	30.6693	4.65286e-18
chr1	44040000	44100000	chr1	44700000	44720000	3	48.5492	13.6221	4.74865e-12
chr1	44040000	44100000	chr1	44200000	44240000	5	67.5403	28.7815	1.08445e-08
chr1	44060000	44120000	chr1	44560000	44620000	5	40.643	22.5897	0.00580647
chr1	44200000	44240000	chr1	44580000	44640000	4	59.1228	21.434	1.87298e-10
chr1	44360000	44400000	chr1	44580000	44620000	3	65.6591	24.7436	6.16988e-11
chr1	44700000	44740000	chr1	44980000	45040000	4	40.5255	15.7949	7.07422e-05
chr1	44760000	44840000	chr1	45480000	45520000	6	58.9514	14.3803	3.93856e-09
chr1	44780000	44840000	chr1	45280000	45380000	10	44.2079	16.6102	0.00241614
chr1	44780000	44820000	chr1	46160000	46220000	4	34.0722	7.51263	7.65827e-06
chr1	44800000	44860000	chr1	44980000	45020000	4	65.5196	23.6245	3.20493e-09
chr1	44820000	44880000	chr1	44920000	44960000	4	86.6717	42.9485	1.65436e-06
chr1	45000000	45040000	chr1	45260000	45320000	4	68.8478	24.0158	1.36173e-09
chr1	45000000	45040000	chr1	46220000	46260000	3	31.5792	13.533	0.00131265
chr1	45000000	45040000	chr1	45480000	45520000	3	56.4881	18.0265	5.53651e-09
chr1	45300000	45360000	chr1	46220000	46260000	5	44.7806	16.8679	1.445e-05
chr1	45340000	45380000	chr1	46160000	46200000	3	32.0485	17.6197	0.016024
chr1	45360000	45380000	chr1	45440000	45500000	3	78.5927	31.5575	5.72076e-09
chr1	45480000	45520000	chr1	46220000	46260000	3	36.1675	15.3379	0.000821404
chr1	45560000	45580000	chr1	46160000	46220000	3	45.3144	17.7761	5.88655e-05
chr1	45600000	45700000	chr1	46000000	46100000	10	41.8583	22.7775	0.00336473
chr1	45620000	45700000	chr1	46120000	46180000	7	41.6334	17.4091	1.31246e-06
chr1	46040000	46080000	chr1	46120000	46180000	4	79.4209	45.1988	0.000174248
chr1	46180000	46280000	chr1	46480000	46560000	10	29.4472	11.2414	0.000763419
chr1	46320000	46360000	chr1	46520000	46560000	3	43.5982	24.1293	0.00896832
chr1	46420000	46460000	chr1	46520000	46560000	3	99.4612	46.2608	3.65487e-10
chr1	46420000	46480000	chr1	46720000	46740000	3	59.1592	17.7709	1.75422e-13
chr1	46440000	46480000	chr1	47080000	47120000	4	42.6298	14.4428	0.0161969
chr1	46440000	46480000	chr1	47140000	47180000	3	38.5977	11.956	7.2364e-07
chr1	46520000	46580000	chr1	46680000	46740000	5	56.9888	25.9526	3.53361e-06
chr1	46740000	46780000	chr1	47100000	47160000	4	42.7507	16.1167	0.000784582
chr1	46740000	46780000	chr1	47020000	47060000	3	39.7986	21.4021	0.000872066
chr1	46800000	46840000	chr1	47080000	47120000	3	37.2931	16.956	0.00270892
chr1	46840000	46900000	chr1	47060000	47120000	5	63.5003	20.3075	1.18397e-06
chr1	46900000	46960000	chr1	47020000	47060000	4	70.0415	34.2461	1.63622e-06
chr1	46900000	46940000	chr1	47140000	47180000	3	41.1241	20.1381	0.0453911
chr1	46940000	46980000	chr1	47140000	47180000	3	37.6263	24.2408	0.0980994
chr1	47160000	47200000	chr1	47700000	47760000	5	75.3244	19.4623	1.61802e-22
chr1	47180000	47200000	chr1	48180000	48240000	3	27.4581	8.56084	6.35725e-05
chr1	47180000	47220000	chr1	47380000	47440000	6	103.606	21.941	2.59716e-34
chr1	47180000	47220000	chr1	47500000	47540000	3	32.795	17.4002	0.00797634
chr1	47380000	47460000	chr1	48060000	48100000	6	28.7167	13.168	0.00285537
chr1	47420000	47460000	chr1	47700000	47740000	3	72.7465	20.1964	3.36987e-18
chr1	47420000	47460000	chr1	48180000	48240000	5	32.6382	13.6406	0.00508257
chr1	47700000	47760000	chr1	48480000	48520000	4	29.4412	9.49881	3.97855e-06
chr1	47720000	47760000	chr1	48180000	48240000	5	46.4236	17.8867	1.07836e-07
chr1	47740000	47780000	chr1	48080000	48120000	3	48.4685	16.388	4.90135e-09
chr1	47760000	47820000	chr1	47960000	48020000	5	53.4983	27.8556	0.000192792
chr1	47780000	47840000	chr1	48020000	48040000	3	41.9588	22.9758	0.00216981
chr1	48080000	48160000	chr1	48480000	48540000	6	41.9348	13.9432	5.5935e-08
chr1	48080000	48140000	chr1	50300000	50360000	6	16.2135	5.1051	0.0116807
chr1	48180000	48220000	chr1	48500000	48540000	3	50.4001	13.4893	3.00732e-10
chr1	48280000	48340000	chr1	48420000	48460000	4	69.6351	36.4188	0.00010752
chr1	48520000	48580000	chr1	50320000	50340000	3	31.4629	7.26197	2.82322e-12
chr1	48540000	48600000	chr1	48660000	48720000	5	57.4459	31.2296	0.000195949
chr1	48560000	48600000	chr1	48900000	48940000	3	19.2494	10.6326	0.0493965
chr1	48580000	48620000	chr1	48720000	48760000	3	45.954	22.9091	2.07636e-05
chr1	48660000	48720000	chr1	50300000	50340000	5	17.9868	7.45343	0.0151764
chr1	48820000	48840000	chr1	49160000	49220000	3	25.7816	15.3103	0.026218
chr1	49600000	49640000	chr1	49980000	50020000	3	31.9319	19.5796	0.0532646
chr1	49700000	49740000	chr1	50040000	50080000	3	29.3854	14.8595	0.00396261
chr1	49780000	49820000	chr1	50000000	50040000	3	39.6103	21.4718	0.00117559
chr1	50140000	50180000	chr1	50240000	50280000	3	52.7388	22.8894	9.92968e-08
chr1	50340000	50380000	chr1	50700000	50740000	3	35.4712	10.5228	1.06825e-05
chr1	50340000	50420000	chr1	50580000	50660000	8	34.5649	13.5304	0.00012465
chr1	50340000	50400000	chr1	51280000	51320000	4	33.4463	11.8181	5.18739e-06
chr1	50340000	50400000	chr1	50540000	50560000	3	32.9792	18.7746	0.0154318
chr1	50340000	50400000	chr1	51160000	51200000	4	50.7747	11.6424	2.65372e-16
chr1	50360000	50420000	chr1	51040000	51060000	3	33.7327	16.0155	0.00204507
chr1	50380000	50440000	chr1	51080000	51140000	5	23.0006	11.0645	0.0385495
chr1	50720000	50780000	chr1	51180000	51200000	3	35.2327	15.9136	0.000255505
chr1	50760000	50800000	chr1	51260000	51300000	3	30.2636	12.6653	0.000568128
chr1	50840000	50880000	chr1	51160000	51200000	3	37.2732	16.8538	0.000152243
chr1	51180000	51200000	chr1	51880000	51940000	3	23.1311	11.1813	0.015618
chr1	51280000	51340000	chr1	51760000	51820000	5	37.8965	14.6522	3.24005e-07
chr1	51280000	51320000	chr1	51980000	52020000	3	34.8369	13.8118	0.000819195
chr1	51280000	51340000	chr1	51900000	51940000	4	29.66	13.9359	0.00355887
chr1	51300000	51340000	chr1	51520000	51580000	4	43.539	22.9989	0.00170942
chr1	51880000	51900000	chr1	52340000	52420000	4	30.1603	11.4563	0.000434948
chr1	51980000	52020000	chr1	52640000	52680000	3	26.6753	11.2582	0.0322751
chr1	52000000	52040000	chr1	52340000	52380000	3	52.255	15.5785	1.7849e-09
chr1	52120000	52160000	chr1	52280000	52320000	3	58.252	26.2291	9.9411e-07
chr1	52140000	52180000	chr1	52240000	52280000	3	71.2284	40.4161	0.00200225
chr1	52160000	52220000	chr1	52280000	52320000	4	52.0551	26.6059	0.000859647
chr1	52360000	52420000	chr1	53180000	53240000	5	29.3429	10.1152	6.70867e-05
chr1	52380000	52440000	chr1	52640000	52680000	4	44.6469	18.6822	1.13001e-05
chr1	52660000	52720000	chr1	53180000	53220000	4	34.6189	14.7622	0.000771759
chr1	52800000	52840000	chr1	53140000	53200000	5	26.2337	15.6823	0.0632884
chr1	52880000	52940000	chr1	53160000	53200000	4	39.7596	18.0729	0.000450761
chr1	52940000	53000000	chr1	53140000	53160000	3	43.2944	26.0295	0.0115071
chr1	53180000	53220000	chr1	53460000	53500000	3	35.4951	17.1066	0.0010244
chr1	53240000	53300000	chr1	53440000	53480000	5	62.4438	22.6708	1.50769e-10
chr1	53240000	53300000	chr1	53380000	53400000	3	55.1862	29.4136	0.000199119
chr1	53260000	53300000	chr1	53600000	53680000	5	33.3972	17.8241	0.0123688
chr1	53440000	53500000	chr1	54040000	54140000	8	30.3356	13.4868	0.000703086
chr1	53460000	53500000	chr1	53820000	53880000	4	38.1664	15.4828	2.12557e-05
chr1	53460000	53500000	chr1	54780000	54840000	4	24.6967	7.77664	0.00182291
chr1	53480000	53500000	chr1	53720000	53780000	3	49.4003	20.5466	3.53223e-06
chr1	53480000	53520000	chr1	53660000	53700000	3	73.1887	23.6142	2.5248e-12
chr1	53500000	53580000	chr1	53640000	53680000	6	72.2926	38.8558	4.12347e-05
chr1	53700000	53760000	chr1	54060000	54100000	5	34.8008	15.2976	1.21594e-05
chr1	53840000	53900000	chr1	54060000	54080000	3	61.279	21.8799	1.39995e-14
chr1	53840000	53880000	chr1	55000000	55040000	3	20.5646	10.9628	0.0450649
chr1	53860000	53880000	chr1	54760000	54820000	3	36.1615	15.7727	0.000125068
chr1	54060000	54140000	chr1	54460000	54500000	5	55.1135	18.8235	2.39949e-11
chr1	54060000	54120000	chr1	54980000	55020000	6	30.7087	13.2409	0.000438299
chr1	54060000	54100000	chr1	54760000	54820000	4	48.9262	16.0136	3.43805e-11
chr1	54460000	54520000	chr1	54720000	54840000	9	42.4853	18.2309	3.81378e-05
chr1	54480000	54520000	chr1	54980000	55020000	3	26.9416	13.923	0.031521
chr1	54500000	54540000	chr1	54640000	54680000	3	54.4824	33.5837	0.015562
chr1	54800000	54840000	chr1	54980000	55020000	3	68.2458	20.6083	1.69468e-13
chr1	54940000	54980000	chr1	56780000	56820000	3	16.7978	6.39364	0.0178823
chr1	55000000	55080000	chr1	55260000	55280000	4	54.693	15.7271	1.28707e-09
chr1	55020000	55100000	chr1	56560000	56600000	6	23.1684	10.5949	0.026932
chr1	55040000	55080000	chr1	55180000	55240000	5	40.3471	23.3723	0.00729471
chr1	55260000	55320000	chr1	55820000	55900000	6	39.1959	13.5773	5.42207e-09
chr1	55260000	55300000	chr1	56560000	56600000	3	37.8699	11.1142	1.897e-09
chr1	55260000	55300000	chr1	56780000	56820000	3	34.3492	7.93991	6.79772e-13
chr1	55320000	55380000	chr1	55840000	55920000	7	33.9593	16.4862	0.000246675
chr1	55840000	55900000	chr1	56580000	56600000	3	23.4116	11.9866	0.0246323
chr1	55940000	55980000	chr1	56660000	56700000	3	23.5207	10.264	0.00830667
chr1	56380000	56440000	chr1	56760000	56800000	4	22.4343	10.2777	0.00582207
chr1	56580000	56620000	chr1	56780000	56820000	3	44.4737	13.363	1.68582e-10
chr1	56820000	56940000	chr1	57980000	58080000	13	19.2433	8.70452	0.0036535
chr1	56820000	56840000	chr1	59740000	59800000	3	13.0276	4.43405	0.0292919
chr1	56820000	56860000	chr1	59900000	59960000	5	21.2813	4.68019	6.84693e-08
chr1	56820000	56840000	chr1	58500000	58560000	3	16.3802	7.61358	0.0285981
chr1	56820000	56840000	chr1	58620000	58680000	3	14.5734	6.01743	0.0438654
chr1	56820000	56840000	chr1	58720000	58780000	3	14.8531	5.96195	0.0336554
chr1	56840000	56880000	chr1	57020000	57120000	6	31.4135	15.8348	0.0010259
chr1	56860000	56900000	chr1	56960000	57020000	4	50.7709	27.6709	0.000101056
chr1	56860000	56960000	chr1	57260000	57280000	5	30.4113	15.0385	0.000499555
chr1	56880000	56920000	chr1	57100000	57140000	3	34.8243	16.7468	5.2116e-05
chr1	56900000	56940000	chr1	57180000	57220000	3	33.0523	15.9429	0.000177694
chr1	57020000	57060000	chr1	57320000	57360000	3	37.4782	19.4271	0.00164066
chr1	58180000	58220000	chr1	58420000	58460000	3	29.7792	17.6316	0.0119076
chr1	58280000	58320000	chr1	58620000	58660000	3	26.6155	11.6206	0.000114409
chr1	58280000	58320000	chr1	58460000	58500000	3	46.7882	23.8139	0.000512953
chr1	58500000	58540000	chr1	58700000	58760000	4	43.5084	17.1788	6.92173e-08
chr1	58500000	58560000	chr1	59760000	59840000	8	29.1985	14.5571	0.000786952
chr1	58500000	58540000	chr1	58640000	58680000	3	54.7955	22.361	3.38283e-11
chr1	58500000	58540000	chr1	59920000	59960000	3	28.6639	11.5404	3.94165e-06
chr1	58640000	58680000	chr1	59920000	59960000	3	23.3285	11.4725	0.0111457
chr1	58660000	58700000	chr1	59840000	59880000	3	20.8925	9.42655	0.0038196
chr1	58680000	58780000	chr1	59260000	59320000	8	34.7767	12.794	3.58779e-05
chr1	58720000	58760000	chr1	59740000	59780000	3	40.8859	13.822	3.83183e-09
chr1	58720000	58760000	chr1	59680000	59720000	4	47.2279	14.9027	2.05968e-14
chr1	58720000	58800000	chr1	59120000	59180000	6	26.4162	14.2515	0.00411207
chr1	58720000	58760000	chr1	59920000	59960000	3	24.0735	11.9783	0.00121394
chr1	58800000	58840000	chr1	59280000	59320000	3	30.7576	15.4033	0.00313652
chr1	59280000	59320000	chr1	59660000	59700000	3	36.4288	14.9766	4.3012e-06
chr1	59400000	59460000	chr1	59640000	59680000	4	37.5721	19.3356	0.000719179
chr1	59740000	59800000	chr1	59920000	59960000	5	51.9969	13.1548	1.40997e-19
chr1	59960000	60000000	chr1	60240000	60340000	7	24.262	10.7714	0.000172953
chr1	59960000	60020000	chr1	60920000	61000000	8	18.1037	8.76703	0.00812488
chr1	59960000	60000000	chr1	60120000	60160000	3	42.7977	18.7648	2.87473e-08
chr1	59980000	60040000	chr1	60780000	60900000	10	25.8545	10.3121	5.74783e-06
chr1	59980000	60020000	chr1	61560000	61600000	3	17.0188	6.29469	0.00690282
chr1	59980000	60020000	chr1	60360000	60400000	3	26.9893	10.0118	3.91934e-05
chr1	60020000	60060000	chr1	60240000	60280000	3	29.1715	14.5545	0.00278208
chr1	60100000	60200000	chr1	60720000	60780000	10	26.0297	13.5358	0.0129176
chr1	60100000	60200000	chr1	60800000	60860000	8	19.9482	11.3449	0.0256764
chr1	60780000	60820000	chr1	60980000	61020000	3	30.8329	18.7656	0.021534
chr1	60800000	60880000	chr1	61560000	61660000	10	30.1245	11.7587	4.02238e-06
chr1	60820000	60860000	chr1	62060000	62160000	6	17.3137	7.66061	0.0324968
chr1	60840000	60880000	chr1	60940000	61000000	4	38.6273	22.8237	0.00304696
chr1	60840000	60900000	chr1	61420000	61460000	4	26.3619	13.0378	0.00221932
chr1	60880000	60920000	chr1	61560000	61600000	3	21.2645	11.0067	0.0299201
chr1	60920000	60960000	chr1	61460000	61500000	3	25.0218	11.8987	0.00501885
chr1	60940000	61040000	chr1	61560000	61620000	9	29.5179	14.0239	0.000410032
chr1	60940000	61000000	chr1	61840000	61860000	3	22.9261	12.2023	0.010464
chr1	60960000	61020000	chr1	61440000	61460000	3	40.5939	13.1267	2.2106e-11
chr1	61040000	61080000	chr1	61320000	61360000	3	40.7598	20.5225	0.000549135
chr1	61580000	61660000	chr1	62100000	62140000	5	23.8557	10.6365	0.0131085
chr1	61620000	61660000	chr1	61840000	61880000	3	48.0045	22.1793	4.41633e-06
chr1	61840000	61880000	chr1	62120000	62160000	3	30.7166	17.4953	0.0740671
chr1	62080000	62100000	chr1	62360000	62420000	3	32.2402	13.1473	0.000167301
chr1	62120000	62220000	chr1	62720000	62800000	10	35.4882	14.0301	0.000105884
chr1	62140000	62200000	chr1	62860000	63000000	11	24.4905	9.72217	0.00283937
chr1	62140000	62200000	chr1	62820000	62840000	3	21.9556	11.256	0.0310719
chr1	62160000	62200000	chr1	62380000	62440000	4	75.9145	17.3732	8.98701e-22
chr1	62360000	62460000	chr1	62840000	63000000	20	25.3315	10.7497	0.0038973
chr1	62400000	62440000	chr1	62760000	62800000	3	31.0414	16.78	0.0084671
chr1	62440000	62480000	chr1	62820000	62860000	3	26.1668	16.021	0.086883
chr1	62480000	62520000	chr1	62720000	62780000	4	44.416	19.6324	3.50735e-05
chr1	62520000	62560000	chr1	62640000	62680000	3	57.7756	31.1779	0.00041822
chr1	62840000	62880000	chr1	64220000	64260000	3	16.5428	7.3655	0.0215118
chr1	62840000	62860000	chr1	63560000	63620000	3	17.6565	9.01192	0.0734816
chr1	62920000	62980000	chr1	63420000	63460000	4	24.6932	14.3364	0.0274965
chr1	62940000	63020000	chr1	64200000	64260000	9	23.848	7.09282	1.53193e-05
chr1	62940000	63000000	chr1	63580000	63620000	4	22.9798	10.7043	0.00392653
chr1	62980000	63020000	chr1	63520000	63560000	3	29.0605	13.4924	0.000267379
chr1	63000000	63080000	chr1	63440000	63500000	8	25.6873	15.3828	0.0248429
chr1	63600000	63640000	chr1	64220000	64260000	3	57.0063	14.9915	4.12693e-21
chr1	63620000	63660000	chr1	64120000	64160000	3	44.2212	15.2566	5.06624e-11
chr1	63660000	63700000	chr1	64220000	64260000	3	56.5562	16.3139	4.67948e-18
chr1	63680000	63700000	chr1	64120000	64180000	3	45.5625	17.0315	8.79298e-10
chr1	63720000	63760000	chr1	64100000	64140000	3	35.793	16.0387	4.88255e-05
chr1	63900000	63940000	chr1	64200000	64240000	3	41.8647	18.5419	1.39268e-05
chr1	64240000	64280000	chr1	65040000	65100000	4	37.8993	12.9807	8.63664e-07
chr1	64240000	64280000	chr1	65660000	65700000	3	31.7517	7.29428	6.84693e-08
chr1	64240000	64300000	chr1	64800000	64840000	4	35.9282	16.5282	0.000397546
chr1	64260000	64300000	chr1	64640000	64700000	4	48.5046	14.5369	1.95056e-12
chr1	64260000	64300000	chr1	65200000	65260000	4	26.3835	11.273	0.00493909
chr1	64360000	64400000	chr1	64640000	64680000	3	29.4722	15.2951	0.00361834
chr1	64400000	64440000	chr1	64620000	64680000	4	33.0217	18.8996	0.00377708
chr1	64660000	64700000	chr1	65200000	65240000	3	28.6653	13.4909	0.000915961
chr1	64660000	64720000	chr1	65040000	65080000	4	40.8098	15.5628	1.22257e-08
chr1	64660000	64720000	chr1	65660000	65700000	4	21.1673	8.1464	0.00132903
chr1	64820000	64860000	chr1	65020000	65060000	3	61.1487	20.3349	1.53964e-15
chr1	65040000	65080000	chr1	65940000	65980000	3	24.7928	10.5966	3.50735e-05
chr1	65040000	65080000	chr1	65660000	65700000	3	49.7714	14.0497	3.4042e-12
chr1	65040000	65080000	chr1	66220000	66260000	3	20.3731	7.3804	8.0495e-05
chr1	65060000	65080000	chr1	65200000	65260000	3	79.4927	29.4896	1.59738e-14
chr1	65200000	65240000	chr1	65920000	65960000	3	24.2051	11.0324	0.000527434
chr1	65200000	65280000	chr1	66220000	66260000	6	20.6739	8.44052	0.000368059
chr1	65200000	65260000	chr1	65660000	65720000	6	51.4476	15.875	3.88673e-11
chr1	65300000	65340000	chr1	65640000	65680000	3	30.1043	17.7546	0.0555831
chr1	65680000	65760000	chr1	66720000	66760000	5	23.5232	8.60206	6.70867e-05
chr1	65680000	65740000	chr1	65940000	65960000	3	60.5847	20.6024	9.60388e-17
chr1	65680000	65720000	chr1	66220000	66260000	3	42.7375	14.2879	4.16925e-10
chr1	65700000	65740000	chr1	66480000	66520000	3	24.0115	10.7966	0.00165191
chr1	65920000	65980000	chr1	66480000	66540000	5	33.4353	16.1488	0.000252659
chr1	65940000	65980000	chr1	66720000	66760000	3	31.1738	12.9362	8.34058e-06
chr1	65940000	65980000	chr1	66440000	66480000	3	47.0582	18.1259	3.91494e-09
chr1	65940000	65980000	chr1	66220000	66260000	3	48.5767	20.0162	5.61696e-12
chr1	66240000	66260000	chr1	66700000	66760000	3	45.2024	20.5241	1.35372e-08
chr1	66240000	66280000	chr1	66420000	66460000	3	88.2648	27.3686	3.46149e-30
chr1	66420000	66480000	chr1	67140000	67220000	8	28.3392	11.7059	0.000230022
chr1	66440000	66480000	chr1	66700000	66740000	3	77.4486	17.101	1.90303e-34
chr1	66720000	66780000	chr1	67120000	67160000	4	69.904	16.3215	6.32835e-27
chr1	66720000	66780000	chr1	67480000	67520000	4	30.2635	10.9168	2.70475e-06
chr1	66740000	66780000	chr1	67180000	67220000	3	56.5698	17.889	1.48204e-14
chr1	66980000	67020000	chr1	67120000	67160000	3	51.127	30.5176	0.00209222
chr1	67220000	67240000	chr1	67480000	67540000	3	52.0202	17.1932	1.06525e-12
chr1	67220000	67240000	chr1	67820000	67880000	3	19.9954	11.9056	0.070348
chr1	67280000	67320000	chr1	67460000	67520000	4	48.2132	26.7759	0.00100033
chr1	67500000	67560000	chr1	68300000	68380000	7	30.9109	12.0677	6.70996e-06
chr1	67500000	67580000	chr1	68100000	68120000	4	63.9774	15.6039	1.19792e-26
chr1	67520000	67560000	chr1	67820000	67880000	4	57.3894	17.8688	6.39415e-19
chr1	67520000	67560000	chr1	67740000	67780000	3	69.6206	21.5977	9.87688e-23
chr1	67740000	67780000	chr1	68320000	68380000	4	29.8734	13.1166	3.39331e-05
chr1	67760000	67780000	chr1	68060000	68120000	3	47.7953	18.0125	3.27767e-12
chr1	67820000	67880000	chr1	68440000	68480000	4	21.4052	12.0716	0.0137133
chr1	67840000	67880000	chr1	69680000	69760000	6	23.7396	6.03032	3.27204e-08
chr1	67840000	67860000	chr1	68320000	68380000	3	39.304	18.1663	6.38996e-07
chr1	67840000	67900000	chr1	68040000	68140000	9	81.37	21.7259	1.98628e-34
chr1	68100000	68140000	chr1	69700000	69740000	4	16.9064	6.38568	0.00096174
chr1	68120000	68140000	chr1	68420000	68480000	3	45.4958	16.6441	1.73879e-10
chr1	68120000	68140000	chr1	68300000	68360000	3	77.7175	23.753	1.95746e-22
chr1	68520000	68600000	chr1	68740000	68760000	4	33.2189	20.3392	0.0238808
chr1	69640000	69700000	chr1	70020000	70060000	4	21.3283	10.1013	0.00443054
chr1	69660000	69700000	chr1	69940000	69980000	3	24.8854	14.4464	0.0166331
chr1	69700000	69740000	chr1	70080000	70120000	3	25.7989	8.94016	2.48053e-05
chr1	69720000	69840000	chr1	70020000	70080000	9	25.2057	10.6587	3.83607e-05
chr1	69740000	69800000	chr1	70480000	70520000	4	25.0222	12.0095	0.00117918
chr1	69840000	69900000	chr1	70040000	70080000	4	27.9877	14.8861	0.00211112
chr1	69840000	69880000	chr1	69960000	70020000	4	48.3829	28.7987	0.00176228
chr1	69980000	70020000	chr1	70520000	70560000	3	19.0826	11.4678	0.0480835
chr1	70020000	70060000	chr1	70600000	70640000	3	18.4771	10.9865	0.0581165
chr1	70040000	70080000	chr1	71020000	71060000	3	16.6788	7.2778	0.0217241
chr1	70100000	70140000	chr1	71020000	71060000	3	24.6131	7.18082	2.95197e-07
chr1	70120000	70160000	chr1	70480000	70520000	3	72.4609	13.3113	4.41645e-44
chr1	70140000	70200000	chr1	71060000	71080000	3	15.706	6.89387	0.0992561
chr1	70200000	70260000	chr1	70400000	70420000	3	53.2351	21.6748	2.52691e-07
chr1	70200000	70260000	chr1	70340000	70360000	3	68.2094	31.2886	8.75564e-07
chr1	70240000	70280000	chr1	70440000	70480000	3	46.1478	18.6112	4.08881e-07
chr1	70500000	70560000	chr1	71000000	71060000	5	28.6441	9.90972	3.17751e-06
chr1	70500000	70560000	chr1	74680000	74720000	4	13.5067	5.35593	0.149028
chr1	70520000	70560000	chr1	70800000	70860000	4	20.3984	9.88715	0.00600777
chr1	70540000	70580000	chr1	70920000	70960000	4	19.3759	7.05147	0.00241614
chr1	70640000	70680000	chr1	70900000	70940000	3	25.6531	11.0494	0.000756595
chr1	70660000	70700000	chr1	70840000	70880000	3	29.9931	16.391	0.00403374
chr1	70700000	70720000	chr1	70980000	71040000	3	26.1369	9.29013	2.72635e-05
chr1	70760000	70800000	chr1	70980000	71040000	4	32.1031	15.1186	0.000662198
chr1	71140000	71220000	chr1	71480000	71580000	9	20.8735	10.8231	0.0323452
chr1	71160000	71180000	chr1	71220000	71280000	3	66.4996	42.4219	0.00256928
chr1	71180000	71260000	chr1	71340000	71380000	5	43.1112	21.1285	6.48454e-05
chr1	71180000	71240000	chr1	71460000	71500000	4	29.6623	12.5148	0.000308428
chr1	73820000	73880000	chr1	74040000	74060000	3	33.2426	19.4604	0.012078
chr1	73900000	73940000	chr1	74060000	74100000	3	43.1982	24.1959	0.000572054
chr1	74120000	74200000	chr1	74400000	74440000	6	35.6066	15.0283	3.04501e-05
chr1	74140000	74180000	chr1	74460000	74500000	3	21.756	10.6473	0.0155056
chr1	74200000	74240000	chr1	74280000	74320000	3	74.4236	47.6382	0.0020078
chr1	74220000	74240000	chr1	74400000	74460000	3	38.7036	16.3061	1.41263e-06
chr1	74220000	74260000	chr1	74340000	74380000	3	52.2834	25.419	3.05592e-05
chr1	74460000	74500000	chr1	74660000	74700000	3	34.703	16.3772	3.57207e-05
chr1	74780000	74860000	chr1	75060000	75140000	7	32.0657	13.3597	6.51623e-06
chr1	74780000	74820000	chr1	75120000	75160000	3	31.9726	10.9377	1.20563e-07
chr1	74880000	74900000	chr1	74980000	75040000	3	70.6142	29.4685	1.3138e-06
chr1	74900000	74980000	chr1	75040000	75100000	7	41.7414	22.5807	0.000714087
chr1	75200000	75340000	chr1	76100000	76160000	11	25.9493	12.1535	0.000989396
chr1	75200000	75280000	chr1	77120000	77140000	4	19.3186	5.07947	1.10589e-05
chr1	75220000	75240000	chr1	75960000	76020000	3	21.0638	11.5344	0.0136754
chr1	75220000	75260000	chr1	75880000	75920000	4	25.1908	12.2098	0.00148541
chr1	75240000	75320000	chr1	75600000	75660000	6	30.3319	13.3134	0.000852563
chr1	75260000	75300000	chr1	76000000	76040000	3	23.6785	12.4126	0.0324037
chr1	75280000	75360000	chr1	75480000	75540000	6	33.3987	18.1815	0.00285063
chr1	75360000	75420000	chr1	75460000	75500000	4	70.4496	39.0694	0.000143798
chr1	75840000	75900000	chr1	76120000	76160000	5	29.561	14.6736	0.0100987
chr1	75880000	75920000	chr1	77120000	77160000	3	30.2026	7.89322	1.00711e-09
chr1	75960000	76020000	chr1	76120000	76140000	3	47.5682	26.2621	0.000268454
chr1	76140000	76180000	chr1	77100000	77160000	4	31.8688	11.7842	3.22495e-06
chr1	76140000	76180000	chr1	78100000	78140000	3	19.0859	6.9037	0.00284047
chr1	76160000	76180000	chr1	76280000	76340000	3	51.8466	30.8303	0.00224616
chr1	76300000	76340000	chr1	77100000	77160000	4	27.4784	11.4348	0.000175938
chr1	76740000	76780000	chr1	77060000	77140000	6	28.068	12.6933	0.00192542
chr1	76800000	76860000	chr1	77100000	77140000	4	27.8821	14.3753	0.00788227
chr1	76860000	76920000	chr1	77020000	77060000	4	46.2564	27.2481	0.00723037
chr1	76880000	76920000	chr1	77080000	77140000	4	42.1472	18.6849	4.61633e-06
chr1	77120000	77180000	chr1	77900000	77940000	4	40.3355	11.8804	7.01944e-10
chr1	77120000	77160000	chr1	78100000	78140000	3	54.1252	10.099	6.06977e-26
chr1	77140000	77180000	chr1	77500000	77560000	5	34.0359	13.2969	1.445e-05
chr1	77140000	77200000	chr1	77400000	77440000	5	38.6581	16.8633	4.53247e-05
chr1	77500000	77560000	chr1	78080000	78140000	6	30.229	12.7691	0.00016537
chr1	77520000	77580000	chr1	77880000	77940000	5	30.5056	14.9334	0.00210632
chr1	77540000	77600000	chr1	78000000	78080000	6	26.5191	12.808	0.00839433
chr1	77660000	77700000	chr1	77920000	77980000	4	31.5846	16.0809	0.00552208
chr1	77660000	77720000	chr1	77980000	78020000	4	30.4863	15.3985	0.027419
chr1	77700000	77780000	chr1	78060000	78120000	6	24.5552	12.3596	0.0212747
chr1	77800000	77840000	chr1	78040000	78100000	4	26.6558	14.2605	0.0391293
chr1	77900000	77940000	chr1	78100000	78140000	3	51.4887	16.7122	1.49043e-11
chr1	77960000	78020000	chr1	78080000	78120000	4	64.6466	27.2423	1.6694e-08
chr1	78140000	78260000	chr1	78420000	78480000	10	28.8095	11.6478	7.32435e-05
chr1	78140000	78160000	chr1	78580000	78640000	3	48.6359	11.4765	1.62956e-16
chr1	78200000	78280000	chr1	78500000	78580000	7	32.7867	9.83864	3.40653e-08
chr1	78220000	78340000	chr1	78380000	78480000	10	36.0856	17.0909	6.00011e-05
chr1	78260000	78280000	chr1	78320000	78380000	3	59.1946	33.1834	0.000347336
chr1	78320000	78360000	chr1	78500000	78540000	3	42.5276	18.7499	2.48109e-05
chr1	78340000	78380000	chr1	78440000	78480000	3	56.2938	28.2271	9.22121e-06
chr1	78820000	78860000	chr1	84740000	84780000	3	11.0944	2.2446	0.0055209
chr1	83660000	83700000	chr1	83820000	83860000	3	30.806	15.876	0.0014706
chr1	83840000	83880000	chr1	84720000	84760000	3	26.3825	11.7198	0.00121561
chr1	83880000	83940000	chr1	84420000	84440000	3	42.6082	19.3107	7.67784e-07
chr1	83900000	83940000	chr1	84740000	84780000	3	27.613	14.7788	0.00577413
chr1	83900000	83980000	chr1	84520000	84560000	5	31.3794	15.6828	0.00102522
chr1	83900000	83940000	chr1	84580000	84620000	3	39.5982	16.4018	1.35537e-07
chr1	83900000	83940000	chr1	84100000	84160000	4	50.1109	20.7889	2.09962e-08
chr1	84100000	84140000	chr1	84580000	84620000	3	32.0226	17.8287	0.00348655
chr1	84100000	84160000	chr1	84400000	84460000	5	48.479	22.7133	4.12453e-07
chr1	84140000	84180000	chr1	84340000	84400000	4	51.096	25.9896	9.65014e-06
chr1	84420000	84460000	chr1	84900000	84940000	3	28.0239	10.7715	6.08357e-05
chr1	84420000	84480000	chr1	84740000	84780000	4	37.4667	12.6463	2.13074e-06
chr1	84460000	84500000	chr1	84700000	84740000	4	33.377	15.1144	6.51753e-05
chr1	84600000	84660000	chr1	84920000	84940000	3	37.7781	12.3876	1.08245e-11
chr1	84600000	84640000	chr1	84740000	84780000	3	54.5598	22.5676	1.0768e-09
chr1	84760000	84800000	chr1	84900000	84940000	3	67.9186	24.2294	4.02845e-17
chr1	84940000	84980000	chr1	85060000	85160000	6	34.1132	16.8385	0.00141327
chr1	84940000	84960000	chr1	86440000	86520000	4	25.8335	8.32491	3.08321e-06
chr1	84940000	84980000	chr1	85660000	85720000	4	19.3932	9.02765	0.0230055
chr1	84940000	84960000	chr1	85220000	85280000	3	63.8571	12.176	1.50988e-26
chr1	84980000	85040000	chr1	85180000	85220000	4	35.994	16.4878	0.000364938
chr1	85240000	85320000	chr1	86460000	86520000	10	26.5147	10.1436	1.22194e-05
chr1	85240000	85280000	chr1	86300000	86340000	3	19.1973	10.1198	0.103279
chr1	85260000	85320000	chr1	85680000	85720000	4	48.3619	17.6811	5.9303e-10
chr1	85300000	85320000	chr1	86340000	86400000	3	25.6098	10.4099	0.000278054
chr1	85300000	85340000	chr1	85580000	85620000	3	44.3943	19.5336	4.75582e-07
chr1	85320000	85360000	chr1	85540000	85580000	3	51.504	21.6361	1.25989e-07
chr1	85600000	85640000	chr1	86340000	86380000	3	20.6174	12.3196	0.21101
chr1	85880000	85920000	chr1	86460000	86500000	3	17.6308	11.23	0.143533
chr1	86000000	86060000	chr1	86300000	86400000	7	32.8538	15.8412	0.00147871
chr1	86340000	86460000	chr1	86680000	86780000	13	25.6623	11.3243	0.00208396
chr1	86420000	86440000	chr1	87080000	87160000	4	18.1221	10.2011	0.0533685
chr1	86480000	86520000	chr1	86680000	86720000	3	46.0863	19.396	3.31149e-05
chr1	86480000	86560000	chr1	86740000	86780000	5	37.8763	16.9078	1.08181e-05
chr1	86500000	86540000	chr1	87080000	87120000	3	30.2725	12.6398	7.09491e-05
chr1	86520000	86560000	chr1	86660000	86700000	3	49.7342	23.2702	0.000185295
chr1	86720000	86800000	chr1	87080000	87120000	5	42.8551	15.786	3.07335e-09
chr1	86740000	86780000	chr1	87280000	87320000	3	19.2981	11.5928	0.0631018
chr1	86820000	86860000	chr1	87040000	87120000	5	36.4171	17.8037	0.000255844
chr1	87120000	87160000	chr1	88540000	88600000	5	25.7465	8.64386	5.99021e-06
chr1	87120000	87160000	chr1	87260000	87300000	3	55.524	20.127	5.8182e-12
chr1	87120000	87160000	chr1	88040000	88080000	3	18.1593	9.75477	0.0523832
chr1	87240000	87300000	chr1	88160000	88200000	4	19.5993	11.3585	0.039315
chr1	87260000	87320000	chr1	88540000	88600000	6	32.6353	10.1632	1.01414e-09
chr1	87260000	87300000	chr1	88860000	88900000	3	19.0161	8.49388	0.026932
chr1	87280000	87320000	chr1	88040000	88080000	3	31.2774	13.2276	1.60623e-05
chr1	87280000	87320000	chr1	89440000	89480000	3	16.2709	4.54661	0.000754013
chr1	87320000	87380000	chr1	87920000	87980000	6	34.6887	14.5862	7.1158e-05
chr1	88040000	88080000	chr1	88580000	88620000	3	22.8211	11.8663	0.0384406
chr1	88160000	88220000	chr1	88480000	88600000	9	29.3841	12.798	3.026e-05
chr1	88260000	88320000	chr1	88540000	88560000	3	38.6184	18.1211	1.70391e-05
chr1	88280000	88320000	chr1	88480000	88520000	3	35.6704	19.5701	0.00327644
chr1	88560000	88580000	chr1	88900000	88960000	3	22.5109	11.8618	0.00647747
chr1	88580000	88660000	chr1	89420000	89460000	5	17.8609	8.93214	0.073378
chr1	88600000	88640000	chr1	88860000	88900000	3	46.8782	14.9089	4.06601e-10
chr1	88660000	88700000	chr1	88760000	88800000	3	74.3113	37.5896	2.18438e-05
chr1	88720000	88760000	chr1	88800000	88860000	4	55.9625	30.106	0.000730721
chr1	88960000	89000000	chr1	89980000	90020000	3	24.3423	8.88755	0.00210654
chr1	88960000	89000000	chr1	89440000	89480000	3	35.4016	12.1216	7.96641e-07
chr1	88960000	89020000	chr1	89760000	89800000	4	27.7216	12.0171	0.00861185
chr1	88960000	89020000	chr1	89340000	89380000	4	35.2191	12.8855	0.000122435
chr1	89020000	89140000	chr1	89320000	89440000	17	41.4041	13.4881	7.21831e-06
chr1	89060000	89100000	chr1	89420000	89460000	3	30.3702	14.1198	0.00607991
chr1	89100000	89140000	chr1	89220000	89260000	3	57.1729	28.7883	3.22895e-05
chr1	89160000	89220000	chr1	89300000	89340000	4	47.3543	23.465	0.000395043
chr1	89440000	89520000	chr1	89980000	90020000	5	30.7476	15.0453	0.00105534
chr1	89460000	89520000	chr1	89620000	89660000	4	42.2444	26.3896	0.0280473
chr1	89460000	89500000	chr1	90040000	90160000	7	33.8525	11.24	5.47946e-09
chr1	89460000	89500000	chr1	89740000	89780000	3	43.1638	15.5703	9.00567e-10
chr1	89760000	89800000	chr1	90560000	90620000	6	19.7016	8.31492	0.0107701
chr1	89760000	89820000	chr1	90100000	90140000	4	47.7547	16.3029	1.29684e-10
chr1	89780000	89820000	chr1	89960000	90000000	3	72.1731	23.4932	3.38978e-17
chr1	90100000	90160000	chr1	90560000	90600000	4	36.1527	15.0463	2.99849e-06
chr1	90100000	90160000	chr1	91140000	91180000	5	25.4149	7.56633	4.59884e-06
chr1	90100000	90140000	chr1	90680000	90740000	5	31.8027	12.7762	3.05853e-06
chr1	90100000	90160000	chr1	91220000	91280000	5	28.5842	8.18389	1.87458e-10
chr1	90120000	90160000	chr1	90620000	90660000	3	36.2124	15.0382	0.00012449
chr1	90140000	90160000	chr1	90420000	90480000	3	30.904	17.0243	0.0143366
chr1	90160000	90200000	chr1	90520000	90580000	5	29.1441	14.0439	0.000816576
chr1	90560000	90620000	chr1	91260000	91280000	3	24.5152	10.1877	0.000140609
chr1	90580000	90680000	chr1	91140000	91180000	8	34.9636	15.9571	0.000350979
chr1	90660000	90760000	chr1	91220000	91280000	12	30.5748	12.6164	5.26667e-05
chr1	90740000	90800000	chr1	91120000	91160000	4	40.4837	15.0959	1.9558e-07
chr1	90840000	90880000	chr1	91120000	91160000	3	40.9684	19.523	0.000498215
chr1	91160000	91180000	chr1	91340000	91420000	4	30.9591	12.7212	0.000424495
chr1	91160000	91200000	chr1	91480000	91520000	3	26.5007	9.84962	0.000170858
chr1	91260000	91320000	chr1	91500000	91520000	3	54.1559	14.4587	4.25164e-09
chr1	91280000	91340000	chr1	91380000	91440000	6	51.4721	27.3958	0.00210679
chr1	91400000	91440000	chr1	91960000	92020000	4	32.4134	12.5488	0.00982793
chr1	91500000	91560000	chr1	92980000	93020000	5	13.3496	5.76903	0.0746394
chr1	91500000	91540000	chr1	92260000	92320000	4	29.2011	13.3459	0.000296799
chr1	91500000	91560000	chr1	91900000	91940000	4	86.9124	16.0925	2.59444e-35
chr1	91500000	91540000	chr1	91980000	92020000	3	48.2709	15.1413	2.68728e-10
chr1	91560000	91600000	chr1	91800000	91880000	5	40.4694	22.3046	0.00382498
chr1	91600000	91640000	chr1	91780000	91820000	3	57.9907	28.2468	4.32691e-05
chr1	91680000	91720000	chr1	91820000	91860000	3	52.2866	31.0525	0.0053326
chr1	91920000	91960000	chr1	92260000	92300000	3	45.7574	15.585	5.7822e-07
chr1	91920000	91960000	chr1	92980000	93020000	3	24.4774	8.15952	2.92735e-05
chr1	91980000	92040000	chr1	92820000	92880000	5	24.7962	11.7545	0.00399712
chr1	92000000	92020000	chr1	92260000	92320000	3	44.2883	18.396	9.40128e-06
chr1	92280000	92360000	chr1	92920000	93020000	10	28.6178	11.553	7.2942e-05
chr1	92300000	92340000	chr1	92820000	92880000	4	39.5393	14.7929	1.31279e-07
chr1	92300000	92340000	chr1	92580000	92640000	4	39.7382	19.9746	0.000407198
chr1	92840000	92880000	chr1	92980000	93020000	3	79.9962	25.2723	1.95746e-22
chr1	92840000	92880000	chr1	93840000	93920000	6	28.0964	13.05	0.00100721
chr1	92840000	92880000	chr1	93980000	94060000	5	21.6256	8.75899	0.00136216
chr1	92960000	93060000	chr1	93820000	93900000	10	33.7692	14.1039	4.42542e-06
chr1	92960000	93040000	chr1	93400000	93460000	6	32.6546	13.7531	2.03912e-05
chr1	92960000	93060000	chr1	93980000	94040000	9	25.6874	9.33593	1.86516e-06
chr1	93060000	93100000	chr1	93280000	93320000	4	37.9247	21.9913	0.00478627
chr1	93280000	93320000	chr1	93800000	93880000	5	46.1248	26.9624	0.0039776
chr1	93420000	93460000	chr1	93800000	93860000	4	61.1749	18.3248	4.38663e-17
chr1	93600000	93640000	chr1	93800000	93860000	4	88.6499	25.5656	1.08992e-27
chr1	93840000	93900000	chr1	94020000	94040000	3	68.6408	23.0679	1.26056e-17
chr1	94000000	94060000	chr1	94800000	94820000	3	42.4473	13.3687	2.14222e-13
chr1	94020000	94060000	chr1	94460000	94500000	3	49.0602	19.8813	6.13083e-09
chr1	94020000	94060000	chr1	95020000	95060000	3	27.5563	9.13541	6.82825e-07
chr1	94040000	94080000	chr1	94320000	94360000	3	105.925	15.4885	2.67483e-69
chr1	94340000	94380000	chr1	95020000	95060000	3	33.3978	13.5999	1.47651e-06
chr1	94340000	94380000	chr1	94780000	94860000	5	35.6174	19.1737	0.00025122
chr1	94460000	94540000	chr1	95020000	95060000	6	38.8375	14.1205	1.10763e-07
chr1	94520000	94560000	chr1	94780000	94820000	3	82.8882	21.9184	3.72122e-31
chr1	94600000	94640000	chr1	94720000	94760000	3	67.2063	37.5121	0.000308276
chr1	94800000	94880000	chr1	95020000	95060000	7	79.8763	25.5001	1.58975e-20
chr1	94840000	94880000	chr1	95220000	95260000	3	29.2859	12.3864	7.74232e-05
chr1	95020000	95080000	chr1	95200000	95240000	4	41.8776	21.3483	0.000246599
chr1	95300000	95340000	chr1	98040000	98080000	3	15.3569	4.87883	0.00221497
chr1	95480000	95520000	chr1	95840000	95880000	3	25.5264	14.1866	0.0179978
chr1	96100000	96140000	chr1	96840000	96920000	5	24.2213	11.2071	0.106864
chr1	96120000	96160000	chr1	96520000	96560000	3	27.3407	13.817	0.0192568
chr1	96180000	96240000	chr1	96800000	96840000	4	22.5627	13.2731	0.0534117
chr1	96200000	96240000	chr1	96920000	96960000	3	20.8613	10.7722	0.0297903
chr1	96220000	96260000	chr1	96480000	96520000	3	41.218	19.477	0.000524765
chr1	96920000	96980000	chr1	98040000	98080000	4	26.0261	9.05691	3.61116e-05
chr1	96960000	97020000	chr1	97120000	97260000	10	30.3973	15.1684	0.00160523
chr1	97120000	97140000	chr1	97760000	97840000	4	22.6038	10.7952	0.00507457
chr1	97160000	97220000	chr1	98040000	98060000	3	22.1519	10.0221	0.00399664
chr1	97780000	97860000	chr1	97980000	98060000	10	35.4532	15.7831	1.29235e-05
chr1	98040000	98080000	chr1	98440000	98480000	3	46.443	13.2326	7.25501e-15
chr1	98120000	98160000	chr1	98420000	98480000	4	31.9074	15.6099	0.000232337
chr1	98780000	98820000	chr1	99140000	99200000	5	33.5903	13.4994	8.51489e-05
chr1	98860000	98900000	chr1	99100000	99160000	4	33.3592	16.4283	0.00595688
chr1	98860000	98920000	chr1	99000000	99040000	4	46.7332	26.6391	0.00407695
chr1	98940000	98980000	chr1	99060000	99100000	3	49.1204	31.2453	0.0101652
chr1	99160000	99200000	chr1	99460000	99500000	3	28.0883	16.1988	0.0276689
chr1	99160000	99220000	chr1	100820000	100880000	5	20.1415	5.46221	9.73429e-05
chr1	99160000	99200000	chr1	99680000	99720000	3	31.01	12.0484	4.34453e-05
chr1	99460000	99500000	chr1	99640000	99680000	3	33.4093	21.6423	0.0281509
chr1	99460000	99520000	chr1	99680000	99720000	4	32.4864	17.3428	0.0014868
chr1	99680000	99720000	chr1	100440000	100480000	3	22.1382	12.68	0.0177176
chr1	99740000	99840000	chr1	100440000	100480000	7	57.4995	13.1248	5.13336e-26
chr1	99760000	99840000	chr1	100120000	100180000	6	26.742	16.1464	0.0444992
chr1	99780000	99820000	chr1	100840000	100880000	3	37.0032	7.33699	9.71307e-17
chr1	99800000	99820000	chr1	101280000	101360000	4	13.5357	4.29944	0.0386235
chr1	99820000	99860000	chr1	100060000	100100000	3	33.9656	17.5211	0.0066541
chr1	100060000	100120000	chr1	100420000	100460000	4	31.8822	15.0213	0.000103475
chr1	100140000	100180000	chr1	100360000	100420000	4	32.8181	18.182	0.00562795
chr1	100240000	100280000	chr1	100340000	100380000	3	75.7045	37.6552	2.69103e-06
chr1	100440000	100540000	chr1	101260000	101380000	12	31.025	7.09182	1.66237e-11
chr1	100460000	100540000	chr1	100800000	100860000	6	31.0306	9.29348	1.26694e-07
chr1	100500000	100540000	chr1	100700000	100740000	3	27.9696	15.5325	0.00442683
chr1	100620000	100660000	chr1	100700000	100740000	3	85.6042	41.7991	6.6697e-10
chr1	100640000	100680000	chr1	100780000	100820000	3	51.3338	19.6675	2.49403e-09
chr1	100780000	100860000	chr1	101420000	101440000	4	23.2062	10.1231	0.00682599
chr1	100800000	100840000	chr1	101360000	101400000	3	23.9602	10.3015	0.00484823
chr1	100900000	100940000	chr1	101240000	101300000	4	53.4893	11.8083	5.2203e-22
chr1	100960000	101000000	chr1	101220000	101280000	4	50.1363	14.092	1.01797e-14
chr1	101020000	101060000	chr1	101140000	101180000	3	61.2799	23.9185	7.75811e-09
chr1	101300000	101340000	chr1	101480000	101540000	5	30.4408	15.6965	0.00164749
chr1	101460000	101520000	chr1	103440000	103480000	4	16.2571	6.39345	0.0799897
chr1	101520000	101560000	chr1	101760000	101880000	8	27.9023	12.7849	0.000591194
chr1	101520000	101560000	chr1	101660000	101700000	3	34.1759	18.453	0.00200554
chr1	101580000	101620000	chr1	101780000	101820000	3	33.1842	17.2074	0.0013357
chr1	102440000	102460000	chr1	102680000	102740000	3	60.7317	19.254	9.53192e-13
chr1	103100000	103160000	chr1	103420000	103460000	4	25.2873	10.032	0.00257434
chr1	103100000	103160000	chr1	103320000	103400000	7	34.832	17.3669	0.000234536
chr1	103160000	103200000	chr1	103360000	103400000	3	33.3608	17.6954	0.0113794
chr1	103200000	103240000	chr1	103400000	103460000	4	35.5465	16.8499	0.000809442
chr1	103760000	103820000	chr1	103880000	103900000	3	42.6407	21.406	0.00184697
chr1	103760000	103800000	chr1	103920000	104040000	9	35.083	16.4579	0.00357606
chr1	103800000	103840000	chr1	104060000	104100000	4	25.993	13.5121	0.0254175
chr1	103800000	103880000	chr1	103960000	104020000	7	35.5083	20.8293	0.0156703
chr1	103820000	103840000	chr1	103900000	103960000	3	52.7019	34.7459	0.0221
chr1	103860000	103900000	chr1	104060000	104120000	4	31.3937	15.8082	0.00280443
chr1	107300000	107400000	chr1	107640000	107700000	7	22.3082	11.6107	0.00823707
chr1	107340000	107380000	chr1	107560000	107600000	3	29.294	15.4285	0.00889944
chr1	107380000	107440000	chr1	107520000	107560000	4	40.5438	25.044	0.0106181
chr1	107420000	107460000	chr1	107620000	107680000	4	32.7535	15.1956	0.00494312
chr1	107500000	107540000	chr1	107580000	107620000	3	63.619	36.7415	0.000419019
chr1	107760000	107820000	chr1	108500000	108580000	9	32.3852	10.1998	1.54482e-06
chr1	107800000	107840000	chr1	108060000	108120000	4	43.7092	12.7463	1.58346e-14
chr1	107800000	107860000	chr1	108180000	108200000	3	21.6024	9.21252	0.00585506
chr1	108120000	108160000	chr1	108560000	108620000	4	26.4065	12.3437	0.0492236
chr1	108180000	108220000	chr1	108540000	108580000	3	43.7253	13.5689	3.84458e-05
chr1	108500000	108580000	chr1	109180000	109200000	4	27.6228	12.3575	0.0019908
chr1	108500000	108560000	chr1	109520000	109540000	3	19.6807	8.22736	0.03258
chr1	108500000	108580000	chr1	109080000	109140000	7	44.7136	14.4475	1.73232e-08
chr1	108500000	108560000	chr1	108880000	108940000	6	33.9646	17.2704	0.00478056
chr1	108620000	108660000	chr1	109140000	109200000	4	24.2419	13.0589	0.0228752
chr1	108680000	108720000	chr1	109080000	109120000	3	28.6712	17.3659	0.0579469
chr1	108680000	108720000	chr1	108860000	108900000	3	44.0364	24.6818	0.00332254
chr1	109100000	109140000	chr1	109500000	109540000	3	42.3474	17.1452	8.42874e-07
chr1	109100000	109140000	chr1	109380000	109420000	3	37.7796	18.3054	0.00021349
chr1	109180000	109300000	chr1	109380000	109440000	9	89.6351	37.0438	3.43343e-12
chr1	109180000	109220000	chr1	109500000	109540000	3	47.3518	13.9672	1.66082e-12
chr1	109220000	109280000	chr1	109620000	109640000	3	42.2419	12.8356	2.31558e-05
chr1	109240000	109280000	chr1	109500000	109540000	3	72.87	16.9656	1.59375e-18
chr1	109500000	109580000	chr1	109760000	109780000	4	75.4503	26.0609	4.22064e-17
chr1	109540000	109580000	chr1	109980000	110060000	5	51.3913	23.737	1.83104e-07
chr1	109560000	109620000	chr1	109920000	109960000	4	39.9286	14.715	6.7209e-06
chr1	109620000	109660000	chr1	109980000	110020000	3	83.5392	15.774	1.4428e-33
chr1	109620000	109640000	chr1	110040000	110100000	3	37.6002	16.3177	0.00124283
chr1	109640000	109680000	chr1	109760000	109800000	3	109.33	37.4979	2.51809e-19
chr1	109720000	109780000	chr1	110080000	110120000	5	44.5493	19.4289	1.26384e-05
chr1	109760000	109800000	chr1	109960000	110000000	3	105.011	25.0634	3.25664e-39
chr1	110060000	110100000	chr1	110420000	110480000	4	42.3007	13.4438	5.71784e-09
chr1	110200000	110240000	chr1	110280000	110320000	3	90.3892	47.0556	5.18031e-07
chr1	110200000	110220000	chr1	110440000	110500000	3	106.619	22.1504	3.33697e-39
chr1	110500000	110540000	chr1	110760000	110800000	3	58.1443	21.5051	6.77583e-12
chr1	110600000	110640000	chr1	110760000	110800000	3	82.0865	33.4483	5.047e-14
chr1	110620000	110640000	chr1	111720000	111780000	3	24.6643	6.95468	1.15563e-05
chr1	110620000	110660000	chr1	111380000	111420000	3	31.1122	12.3002	5.11883e-05
chr1	110620000	110660000	chr1	110980000	111020000	3	57.3405	14.5095	1.28602e-21
chr1	110780000	110820000	chr1	111360000	111420000	4	33.3963	16.8467	0.00114722
chr1	110780000	110820000	chr1	110980000	111040000	4	65.9343	27.9488	5.11681e-10
chr1	111000000	111060000	chr1	111720000	111780000	6	37.2546	15.6634	2.92554e-06
chr1	111000000	111060000	chr1	111380000	111420000	4	40.3082	18.0304	7.79536e-05
chr1	111020000	111040000	chr1	111300000	111360000	3	44.333	19.4802	8.95119e-06
chr1	111200000	111240000	chr1	111740000	111780000	3	60.0604	23.3964	4.40469e-10
chr1	111500000	111520000	chr1	111700000	111760000	3	98.5982	23.3025	1.27657e-32
chr1	111760000	111820000	chr1	112320000	112380000	6	43.6683	15.4969	7.73824e-10
chr1	111800000	111860000	chr1	112060000	112100000	4	39.7425	21.6151	0.000621966
chr1	111820000	111900000	chr1	112140000	112220000	9	43.6425	16.8806	1.60944e-07
chr1	111840000	111880000	chr1	112220000	112260000	3	28.2337	12.9556	0.00138857
chr1	111840000	111860000	chr1	111940000	112000000	3	77.1116	39.3516	3.20608e-05
chr1	111860000	111900000	chr1	112020000	112060000	3	56.8963	28.5971	2.50243e-05
chr1	111920000	112020000	chr1	112280000	112360000	12	39.2942	17.2608	3.86628e-06
chr1	112000000	112060000	chr1	112140000	112180000	4	52.1764	30.9153	0.00181118
chr1	112060000	112100000	chr1	112300000	112340000	3	36.7912	20.8628	0.00305329
chr1	112060000	112080000	chr1	112160000	112240000	4	71.8196	38.0461	1.87026e-06
chr1	112340000	112380000	chr1	112780000	112820000	3	57.4172	17.3363	3.22581e-13
chr1	112360000	112400000	chr1	112680000	112720000	3	106.879	13.0648	1.16949e-52
chr1	112380000	112420000	chr1	112600000	112640000	3	56.7897	18.0401	2.5265e-10
chr1	112440000	112500000	chr1	112600000	112640000	4	52.2578	23.2017	2.88595e-05
chr1	112700000	112740000	chr1	113660000	113720000	4	22.3449	8.12812	0.00118151
chr1	112700000	112740000	chr1	113060000	113120000	4	43.6962	12.3192	6.29626e-06
chr1	112720000	112740000	chr1	114260000	114360000	5	18.0681	5.75276	0.0223819
chr1	112800000	112840000	chr1	113060000	113100000	3	60.2191	13.6334	1.34045e-08
chr1	113100000	113160000	chr1	113660000	113680000	3	67.9676	19.3515	1.27938e-16
chr1	113100000	113140000	chr1	113940000	113980000	3	34.4597	17.7748	0.00209223
chr1	113100000	113140000	chr1	114260000	114300000	4	20.0805	10.5612	0.179152
chr1	113180000	113220000	chr1	113560000	113620000	4	38.147	18.8564	0.0100545
chr1	113660000	113720000	chr1	113880000	113920000	4	38.6575	21.2397	0.00782524
chr1	113680000	113720000	chr1	113940000	113980000	3	36.5872	16.5878	1.2895e-05
chr1	113720000	113760000	chr1	113900000	113960000	4	43.1801	21.8201	0.000973595
chr1	113820000	113860000	chr1	113940000	113980000	3	54.8265	29.1241	7.61081e-05
chr1	113960000	114020000	chr1	115020000	115060000	4	26.0532	11.7312	0.00112574
chr1	113960000	114000000	chr1	114320000	114360000	3	34.0968	14.5948	6.6524e-05
chr1	113960000	114000000	chr1	114260000	114300000	3	50.9782	15.7128	2.67048e-12
chr1	114040000	114100000	chr1	114160000	114260000	8	61.4679	25.7036	7.74039e-07
chr1	114120000	114160000	chr1	114200000	114280000	5	55.1469	29.9666	0.000477049
chr1	114260000	114300000	chr1	114640000	114680000	3	29.9137	16.0087	0.0066757
chr1	114280000	114360000	chr1	115020000	115120000	11	36.3872	13.0277	2.44408e-06
chr1	114320000	114420000	chr1	114580000	114720000	17	63.4888	16.9102	1.12203e-16
chr1	114320000	114360000	chr1	115540000	115600000	4	25.4406	6.47901	2.07107e-05
chr1	114340000	114380000	chr1	114540000	114580000	3	48.8857	20.9823	4.42815e-05
chr1	114640000	114700000	chr1	115000000	115080000	7	28.5409	13.8234	0.00199829
chr1	114660000	114700000	chr1	114940000	114980000	3	29.1567	17.3139	0.0601779
chr1	114960000	115020000	chr1	115460000	115520000	6	38.8674	19.0021	3.53012e-05
chr1	114960000	115000000	chr1	115580000	115620000	3	35.6084	13.5151	4.9025e-07
chr1	115040000	115100000	chr1	115700000	115720000	3	23.1616	14.9055	0.117657
chr1	115040000	115100000	chr1	115760000	115780000	3	28.1194	13.0595	0.00207347
chr1	115080000	115160000	chr1	115580000	115600000	4	47.0763	18.3352	5.34351e-08
chr1	115100000	115180000	chr1	115420000	115520000	8	62.7716	19.0109	6.25413e-17
chr1	115200000	115240000	chr1	115340000	115380000	3	61.6665	36.0177	0.00267402
chr1	115580000	115640000	chr1	115960000	116000000	4	29.7486	13.7845	0.000734933
chr1	115580000	115620000	chr1	115740000	115780000	3	70.2242	27.548	6.1973e-12
chr1	115600000	115640000	chr1	116120000	116160000	3	38.6656	14.6484	1.68283e-06
chr1	115680000	115820000	chr1	116460000	116520000	13	32.3925	11.688	4.07015e-06
chr1	115680000	115740000	chr1	115980000	116020000	4	30.8076	18.6886	0.0324928
chr1	115780000	115820000	chr1	116100000	116140000	3	50.1855	16.5495	9.66955e-11
chr1	115780000	115820000	chr1	115980000	116040000	4	40.7188	21.7623	0.000727468
chr1	115820000	115860000	chr1	115900000	115960000	4	96.757	59.9391	0.000167668
chr1	116120000	116180000	chr1	117020000	117140000	9	34.8055	11.3322	1.77224e-07
chr1	116140000	116180000	chr1	116460000	116500000	3	79.2712	15.4961	3.28302e-31
chr1	116480000	116520000	chr1	117040000	117100000	5	38.5019	17.5471	2.6544e-05
chr1	116560000	116600000	chr1	117040000	117080000	3	44.6227	17.2713	2.75486e-07
chr1	116720000	116760000	chr1	117020000	117060000	3	48.8162	19.5312	1.165e-07
chr1	117060000	117140000	chr1	117880000	117940000	9	31.8395	11.0787	1.82047e-06
chr1	117060000	117080000	chr1	117720000	117780000	3	30.3352	12.8184	0.000248511
chr1	117100000	117160000	chr1	117740000	117760000	3	34.3523	15.0243	6.56623e-05
chr1	117100000	117160000	chr1	117480000	117560000	8	29.4462	16.6266	0.0162931
chr1	117180000	117220000	chr1	117780000	117840000	4	25.6652	13.1413	0.0823028
chr1	117200000	117220000	chr1	117640000	117700000	3	25.88	13.7309	0.0652608
chr1	117500000	117540000	chr1	117860000	117920000	4	35.0569	18.8977	0.00177869
chr1	117520000	117560000	chr1	117740000	117780000	3	53.532	25.6915	3.26696e-06
chr1	117740000	117760000	chr1	118080000	118140000	3	23.3783	10.7239	0.0177608
chr1	117780000	117820000	chr1	118140000	118200000	4	21.6315	11.687	0.0180532
chr1	118100000	118120000	chr1	119360000	119420000	3	22.8878	9.21282	0.00353441
chr1	118140000	118200000	chr1	119300000	119380000	8	36.9717	9.90338	9.0705e-10
chr1	118180000	118220000	chr1	118400000	118460000	4	35.2267	20.5595	0.00903652
chr1	118180000	118220000	chr1	118560000	118600000	3	32.2917	16.3078	0.00239061
chr1	118220000	118280000	chr1	118420000	118460000	5	45.7992	23.3855	0.000510824
chr1	118220000	118260000	chr1	118500000	118540000	3	36.9636	21.2597	0.00738373
chr1	118240000	118280000	chr1	118840000	118900000	4	27.3185	15.1663	0.0224925
chr1	118280000	118320000	chr1	118560000	118600000	3	39.3383	22.7397	0.0330155
chr1	118280000	118320000	chr1	118440000	118520000	5	57.6363	37.5709	0.013987
chr1	118300000	118340000	chr1	118840000	118880000	3	31.1556	17.0974	0.00495614
chr1	118420000	118480000	chr1	118780000	118820000	4	46.1056	22.7869	1.12947e-05
chr1	118480000	118500000	chr1	118820000	118880000	3	32.4606	18.32	0.0111497
chr1	118580000	118600000	chr1	118760000	118820000	3	45.7008	27.6892	0.00549599
chr1	118660000	118700000	chr1	118820000	118860000	3	56.6684	30.8034	0.00220734
chr1	118940000	119020000	chr1	119220000	119260000	7	31.9044	16.552	0.0322029
chr1	118960000	119020000	chr1	119300000	119380000	6	32.9107	11.402	5.30069e-05
chr1	119020000	119100000	chr1	119160000	119280000	11	39.9892	20.8127	0.00418142
chr1	119260000	119320000	chr1	119500000	119560000	6	40.9735	16.754	8.97868e-06
chr1	119260000	119320000	chr1	119580000	119620000	4	28.703	13.0013	0.0190891
chr1	119260000	119320000	chr1	119640000	119680000	5	21.8351	9.89896	0.0244272
chr1	119280000	119340000	chr1	119440000	119500000	5	42.8106	25.9388	0.0106145
chr1	119360000	119400000	chr1	119460000	119500000	3	62.1238	34.0735	0.000244631
chr1	119580000	119640000	chr1	119860000	119900000	4	51.8735	20.0073	3.93952e-06
chr1	119600000	119640000	chr1	119760000	119840000	5	63.7245	22.4596	6.20369e-09
chr1	119860000	119900000	chr1	120120000	120160000	3	65.1729	23.7619	0.00743907
chr1	121420000	121460000	chr1	121560000	121600000	3	73.9965	24.9757	1.20965e-05
chr1	121460000	121500000	chr1	121520000	121560000	3	150.41	54.3038	3.85414e-14
chr1	145700000	145740000	chr1	145980000	146020000	3	34.1393	22.1044	0.109339
chr1	145840000	145880000	chr1	146000000	146040000	3	77.7016	24.342	2.86185e-10
chr1	147260000	147300000	chr1	147480000	147520000	3	46.6745	26.1568	0.00113924
chr1	147260000	147320000	chr1	147860000	147900000	5	40.2666	16.7079	2.45694e-07
chr1	147480000	147520000	chr1	147860000	147900000	3	62.7348	19.6026	2.73464e-16
chr1	147480000	147520000	chr1	147620000	147660000	3	77.3533	40.6764	7.2179e-07
chr1	147600000	147640000	chr1	147860000	147900000	4	52.1483	23.4172	1.22001e-07
chr1	147640000	147700000	chr1	147840000	147880000	4	58.8103	29.6199	0.000351225
chr1	149780000	149820000	chr1	150160000	150200000	3	67.6502	9.34586	0.000412313
chr1	149880000	149920000	chr1	150140000	150180000	3	54.2901	15.3389	3.54828e-11
chr1	149880000	149940000	chr1	150020000	150100000	7	72.9479	21.7383	2.10339e-14
chr1	149960000	149980000	chr1	150140000	150200000	3	47.4175	20.4327	1.16743e-05
chr1	150040000	150080000	chr1	150140000	150180000	4	71.826	36.3679	1.12443e-05
chr1	150180000	150220000	chr1	150460000	150520000	5	37.3878	15.7599	0.000729786
chr1	150220000	150280000	chr1	151120000	151180000	6	28.0081	13.158	0.040922
chr1	150220000	150260000	chr1	150520000	150560000	3	69.7047	16.8148	2.01533e-15
chr1	150220000	150260000	chr1	150980000	151020000	3	37.0271	17.7815	0.00125432
chr1	150240000	150300000	chr1	150460000	150500000	4	67.0887	18.337	1.80562e-11
chr1	150460000	150500000	chr1	150980000	151020000	4	65.4203	20.7138	1.49638e-10
chr1	150460000	150500000	chr1	151060000	151120000	4	43.3255	16.079	0.000756631
chr1	150540000	150580000	chr1	150940000	151020000	6	57.0648	20.3982	6.65015e-06
chr1	150560000	150620000	chr1	150880000	150900000	3	56.8948	23.9528	0.000716282
chr1	150600000	150640000	chr1	150960000	151000000	3	49.1967	19.7914	0.000278925
chr1	150660000	150700000	chr1	150780000	150820000	4	92.5957	47.7862	1.02294e-05
chr1	151000000	151040000	chr1	151140000	151180000	3	57.0046	24.6978	1.45197e-06
chr1	151020000	151060000	chr1	151280000	151360000	5	43.1685	15.0451	2.52552e-05
chr1	151080000	151120000	chr1	151260000	151300000	3	59.5102	25.5346	5.38058e-05
chr1	151160000	151200000	chr1	151820000	151860000	3	48.1241	17.973	2.00024e-05
chr1	151180000	151200000	chr1	151980000	152040000	3	27.8221	13.8978	0.0287293
chr1	151280000	151320000	chr1	151780000	151860000	5	42.637	19.0911	0.000213364
chr1	151280000	151320000	chr1	151720000	151780000	5	52.9321	21.4893	1.85613e-09
chr1	151380000	151420000	chr1	151780000	151820000	3	34.1732	17.9507	0.00238425
chr1	151740000	151780000	chr1	152000000	152040000	3	36.9201	21.6211	0.00124737
chr1	151820000	151880000	chr1	152440000	152460000	3	37.5264	20.8619	0.00366195
chr1	151860000	151900000	chr1	152160000	152200000	3	54.1944	20.4373	3.44508e-09
chr1	151860000	151900000	chr1	152000000	152040000	4	84.552	36.5196	2.57469e-10
chr1	151920000	151940000	chr1	152140000	152200000	3	52.5476	25.5161	1.26438e-05
chr1	152040000	152080000	chr1	152420000	152460000	3	50.1887	13.8008	8.26901e-15
chr1	152040000	152060000	chr1	152480000	152540000	3	30.069	15.008	0.0132081
chr1	152160000	152200000	chr1	152420000	152460000	3	113.888	21.5457	7.52317e-51
chr1	152480000	152520000	chr1	153200000	153240000	3	32.5341	17.2088	0.00330833
chr1	152480000	152540000	chr1	153260000	153300000	4	27.6755	13.5084	0.0489995
chr1	152620000	152680000	chr1	153200000	153240000	4	42.9624	25.4137	0.00729471
chr1	152860000	152900000	chr1	153180000	153240000	4	63.5329	19.6939	1.88101e-16
chr1	152940000	152980000	chr1	153160000	153200000	3	50.8881	28.5045	0.001868
chr1	152980000	153020000	chr1	153140000	153180000	3	60.0263	37.0298	0.00263614
chr1	153340000	153400000	chr1	153720000	153800000	8	60.9101	20.9232	1.3126e-07
chr1	153340000	153380000	chr1	154320000	154360000	3	31.0713	13.0301	0.00475325
chr1	153340000	153400000	chr1	153560000	153580000	3	44.4542	21.3316	0.00161301
chr1	153340000	153380000	chr1	154140000	154200000	5	33.8205	15.8385	0.00707806
chr1	153340000	153380000	chr1	153480000	153520000	3	77.2641	35.134	8.04142e-09
chr1	153460000	153540000	chr1	153940000	154000000	7	46.6006	23.9319	0.00080053
chr1	153500000	153520000	chr1	153740000	153800000	3	78.3451	27.105	1.14761e-15
chr1	153500000	153520000	chr1	153660000	153720000	3	73.3478	36.2963	1.26609e-06
chr1	153740000	153800000	chr1	154240000	154280000	4	40.2909	18.8804	0.00410311
chr1	153760000	153820000	chr1	154320000	154360000	5	35.5207	15.6461	0.00892874
chr1	153960000	154000000	chr1	154160000	154200000	3	64.433	31.1415	1.77251e-05
chr1	154000000	154040000	chr1	154120000	154160000	3	84.2295	41.7243	2.00592e-05
chr1	154160000	154220000	chr1	154520000	154560000	5	43.4298	14.5995	2.92723e-09
chr1	154180000	154220000	chr1	154460000	154500000	3	51.3606	18.0195	1.27006e-08
chr1	154300000	154360000	chr1	154520000	154560000	4	72.7467	23.9949	9.57134e-14
chr1	154320000	154380000	chr1	154440000	154480000	4	86.2269	32.4731	2.02759e-11
chr1	154480000	154500000	chr1	154920000	155000000	4	37.667	19.9709	0.00633044
chr1	154540000	154600000	chr1	155060000	155100000	4	54.9828	20.0273	1.52692e-09
chr1	154540000	154600000	chr1	154920000	154960000	5	55.1586	19.502	1.28813e-08
chr1	154540000	154580000	chr1	154860000	154900000	3	64.7671	25.1009	3.41781e-08
chr1	154540000	154600000	chr1	155140000	155180000	4	33.8458	18.9618	0.0728278
chr1	154640000	154700000	chr1	154920000	154960000	4	46.7215	29.3181	0.0292432
chr1	154640000	154700000	chr1	155040000	155100000	6	48.7952	20.5698	0.000370771
chr1	154660000	154700000	chr1	154860000	154900000	3	60.6734	37.6189	0.00887647
chr1	154740000	154780000	chr1	155040000	155100000	5	49.639	23.8529	0.000260179
chr1	154860000	154900000	chr1	155060000	155100000	3	68.9355	28.4715	4.52912e-08
chr1	154940000	154960000	chr1	155040000	155100000	3	81.8267	44.1037	0.000269995
chr1	155040000	155100000	chr1	155160000	155200000	4	123.637	45.8534	9.82908e-16
chr1	155160000	155200000	chr1	155620000	155660000	3	46.9035	16.3474	0.000938144
chr1	155160000	155200000	chr1	156040000	156080000	3	28.7977	13.6183	0.0337142
chr1	155220000	155280000	chr1	155980000	156020000	4	29.5467	15.5633	0.101801
chr1	155240000	155300000	chr1	155560000	155620000	5	62.9248	17.7175	4.17184e-06
chr1	155240000	155300000	chr1	156040000	156080000	5	27.5918	14.5515	0.125298
chr1	155320000	155360000	chr1	155520000	155560000	3	72.3344	26.526	2.4336e-07
chr1	155360000	155400000	chr1	155480000	155540000	4	82.2842	42.7777	5.52871e-05
chr1	155560000	155700000	chr1	156040000	156080000	11	44.3201	16.1677	0.000135642
chr1	155600000	155660000	chr1	155900000	155940000	4	40.1283	23.1942	0.0280765
chr1	155620000	155680000	chr1	155980000	156040000	5	38.2729	18.2995	0.00660485
chr1	155680000	155760000	chr1	155880000	156040000	14	56.3103	22.512	9.03196e-06
chr1	155720000	155780000	chr1	156040000	156100000	6	48.1285	21.1678	0.00760839
chr1	156060000	156100000	chr1	156340000	156380000	3	84.8656	22.2598	1.33744e-22
chr1	156080000	156100000	chr1	156200000	156260000	3	144.339	38.4129	1.88614e-30
chr1	156080000	156120000	chr1	156420000	156460000	3	60.7447	14.895	3.64909e-18
chr1	156120000	156160000	chr1	156220000	156260000	3	120.073	57.5599	7.70545e-08
chr1	156140000	156160000	chr1	156340000	156400000	3	75.7951	25.0752	3.43805e-11
chr1	156440000	156480000	chr1	156580000	156620000	3	140.847	33.889	5.64014e-44
chr1	156620000	156640000	chr1	156880000	156940000	3	104.158	18.4203	2.48124e-34
chr1	156620000	156660000	chr1	157480000	157520000	3	34.125	9.39025	1.84541e-08
chr1	156660000	156700000	chr1	157140000	157180000	3	46.7306	23.9493	0.000484236
chr1	156680000	156720000	chr1	157040000	157100000	4	24.9881	11.3104	0.0240604
chr1	156680000	156700000	chr1	156840000	156900000	3	121.909	31.7437	1.48213e-26
chr1	156780000	156820000	chr1	157140000	157180000	3	43.3872	14.7488	1.01892e-07
chr1	156880000	156920000	chr1	157140000	157180000	3	69.46	21.435	9.39651e-15
chr1	156900000	156960000	chr1	157480000	157500000	3	38.3032	20.0814	0.00305269
chr1	157160000	157220000	chr1	157480000	157500000	3	84.7006	18.5174	1.43907e-27
chr1	157160000	157200000	chr1	157940000	157980000	3	50.1932	13.9336	3.18393e-12
chr1	157180000	157220000	chr1	158100000	158140000	3	37.1817	10.7404	5.9425e-08
chr1	157360000	157400000	chr1	158080000	158160000	7	36.5411	12.9314	5.20469e-06
chr1	157360000	157400000	chr1	157920000	157980000	4	40.0392	18.3466	4.44276e-05
chr1	157480000	157540000	chr1	157940000	157980000	5	43.6505	18.6857	2.75115e-05
chr1	157480000	157520000	chr1	158100000	158140000	4	29.7412	14.7494	0.00300186
chr1	157760000	157800000	chr1	158100000	158140000	3	31.2146	15.8146	0.00407268
chr1	157840000	157900000	chr1	158980000	159020000	4	21.7563	10.5661	0.0360199
chr1	157900000	157980000	chr1	159040000	159100000	6	25.3138	14.1782	0.032988
chr1	157940000	158000000	chr1	158100000	158140000	4	152.241	26.2613	3.33486e-70
chr1	158160000	158200000	chr1	158980000	159020000	3	36.6677	14.166	3.01145e-05
chr1	158160000	158220000	chr1	159080000	159120000	4	28.8594	11.3242	0.00180001
chr1	158220000	158280000	chr1	158980000	159100000	10	25.5726	12.8617	0.0109905
chr1	158240000	158280000	chr1	158460000	158500000	3	35.857	17.9691	0.00054331
chr1	158280000	158340000	chr1	158420000	158480000	6	63.669	38.0741	0.00628645
chr1	158320000	158360000	chr1	158480000	158520000	3	50.2608	28.5261	0.00303623
chr1	158540000	158600000	chr1	158900000	158920000	3	48.0483	20.3394	2.56252e-07
chr1	158580000	158620000	chr1	158940000	158980000	3	33.1371	16.4333	0.000396841
chr1	158700000	158740000	chr1	158900000	158940000	3	56.6881	28.5472	3.73385e-06
chr1	158740000	158780000	chr1	158840000	158880000	3	99.5073	58.7445	1.1824e-05
chr1	158740000	158800000	chr1	158960000	159000000	4	48.9188	26.59	0.000337848
chr1	158780000	158820000	chr1	158880000	158920000	4	66.0424	38.0792	0.000280348
chr1	159120000	159180000	chr1	159880000	159900000	3	37.8966	14.9669	1.30157e-07
chr1	159120000	159220000	chr1	160000000	160020000	5	33.6379	13.3521	2.93067e-07
chr1	159160000	159200000	chr1	159760000	159820000	4	38.1786	18.1467	4.79898e-05
chr1	159240000	159300000	chr1	159700000	159760000	5	36.1807	18.743	0.00187555
chr1	159260000	159300000	chr1	159640000	159680000	4	42.964	21.3443	0.0001062
chr1	159760000	159820000	chr1	159880000	159900000	3	109.688	38.7322	2.91675e-23
chr1	159780000	159820000	chr1	160000000	160040000	3	67.993	18.492	3.97962e-23
chr1	159780000	159820000	chr1	159920000	159960000	3	58.9982	29.0987	9.02939e-06
chr1	159880000	159940000	chr1	160060000	160100000	5	56.305	27.0581	4.37873e-06
chr1	159880000	159940000	chr1	160000000	160020000	3	70.9536	32.7933	2.39696e-09
chr1	160040000	160060000	chr1	160600000	160680000	4	33.3701	14.2415	6.24057e-05
chr1	160080000	160140000	chr1	160360000	160440000	6	67.3104	21.7086	3.00575e-13
chr1	160080000	160120000	chr1	160200000	160260000	4	80.634	46.7378	0.000217147
chr1	160140000	160200000	chr1	160600000	160640000	4	39.782	18.588	0.000106532
chr1	160420000	160460000	chr1	160540000	160620000	5	59.1809	29.7363	1.09733e-05
chr1	160640000	160700000	chr1	161340000	161380000	4	31.1488	14.6837	0.0508828
chr1	160660000	160740000	chr1	160940000	160980000	7	58.0647	27.2868	1.12868e-05
chr1	160660000	160700000	chr1	161200000	161240000	3	43.1572	17.4816	0.000323527
chr1	160720000	160760000	chr1	161140000	161240000	6	47.7234	19.8349	1.74823e-06
chr1	160720000	160760000	chr1	161360000	161400000	3	38.4502	15.767	8.26351e-06
chr1	160820000	160840000	chr1	161140000	161200000	3	45.2685	18.808	2.9916e-06
chr1	160980000	161020000	chr1	161100000	161140000	3	72.4315	42.8543	0.00312103
chr1	161160000	161240000	chr1	161720000	161780000	8	39.6961	16.6061	0.000126056
chr1	161180000	161240000	chr1	162000000	162040000	4	28.4397	9.07933	8.21987e-05
chr1	161200000	161240000	chr1	161360000	161400000	3	59.2495	22.6726	7.90186e-08
chr1	161480000	161520000	chr1	161720000	161760000	3	63.9232	20.8679	1.39108e-12
chr1	161740000	161820000	chr1	162380000	162440000	6	27.062	12.4458	0.00297211
chr1	161740000	161800000	chr1	162020000	162040000	3	76.6212	19.9246	7.17252e-23
chr1	162040000	162080000	chr1	162260000	162300000	3	68.2981	26.2593	4.66426e-14
chr1	162040000	162080000	chr1	162340000	162420000	5	63.8928	19.0651	2.63528e-19
chr1	162040000	162080000	chr1	163300000	163340000	3	25.1257	8.74592	3.16693e-05
chr1	162040000	162080000	chr1	162820000	162860000	3	37.5712	13.4448	9.40459e-09
chr1	162080000	162140000	chr1	162200000	162240000	4	76.0754	47.3944	0.00181684
chr1	162300000	162340000	chr1	163180000	163220000	3	16.8288	8.52964	0.0833814
chr1	162320000	162360000	chr1	162860000	162900000	3	24.8386	14.188	0.0269691
chr1	162340000	162400000	chr1	163300000	163340000	4	22.5696	10.2073	0.00804254
chr1	162360000	162400000	chr1	162840000	162880000	3	37.0588	17.2067	3.14815e-05
chr1	162500000	162540000	chr1	162800000	162840000	3	44.2332	19.5739	7.05027e-05
chr1	162580000	162640000	chr1	162800000	162860000	6	58.222	25.7188	9.28325e-08
chr1	162840000	162900000	chr1	163160000	163180000	3	64.5666	18.7954	3.95554e-18
chr1	162840000	162880000	chr1	163300000	163340000	3	47.0323	15.2987	4.56604e-11
chr1	162880000	162920000	chr1	163260000	163300000	3	33.4474	12.8609	1.62737e-06
chr1	163340000	163400000	chr1	164600000	164640000	4	18.1923	7.50314	0.0327325
chr1	163360000	163400000	chr1	165080000	165140000	5	22.4581	8.33519	0.000172161
chr1	163400000	163440000	chr1	164760000	164820000	4	27.4398	12.2806	0.00126221
chr1	163400000	163460000	chr1	165060000	165080000	3	40.5343	10.7221	1.4499e-13
chr1	163500000	163540000	chr1	163640000	163680000	3	41.854	25.9312	0.00765138
chr1	163520000	163580000	chr1	164780000	164820000	5	27.4685	12.4369	0.00205765
chr1	163560000	163600000	chr1	163700000	163760000	4	51.294	28.8999	0.000643293
chr1	163580000	163600000	chr1	163920000	163980000	3	29.0169	15.9705	0.0158875
chr1	164660000	164720000	chr1	165060000	165080000	3	25.3707	11.3517	0.000771367
chr1	164760000	164820000	chr1	165040000	165080000	4	46.2952	14.5946	2.06155e-11
chr1	164840000	164900000	chr1	164960000	165060000	9	60.8154	23.4271	1.32483e-08
chr1	165120000	165160000	chr1	165360000	165400000	3	59.4318	15.6112	1.04525e-18
chr1	165180000	165220000	chr1	165520000	165600000	5	29.8088	7.80837	5.1894e-08
chr1	165200000	165240000	chr1	165320000	165360000	3	53.6023	28.3659	0.000241841
chr1	165360000	165420000	chr1	165580000	165600000	3	83.1827	23.7116	2.58525e-27
chr1	165380000	165420000	chr1	165900000	165940000	4	47.9592	17.6212	5.65668e-09
chr1	165380000	165440000	chr1	167040000	167060000	3	30.0202	5.94316	7.16832e-13
chr1	165400000	165420000	chr1	166420000	166480000	3	33.7619	11.2889	8.33699e-08
chr1	165400000	165480000	chr1	166020000	166080000	8	20.4279	12.1795	0.0611473
chr1	165580000	165620000	chr1	165900000	165940000	3	91.7121	17.7636	1.00171e-41
chr1	165580000	165620000	chr1	167020000	167060000	3	20.9048	6.96223	7.6984e-05
chr1	165680000	165740000	chr1	165900000	165920000	3	70.5428	23.0651	1.01153e-16
chr1	165920000	165940000	chr1	167020000	167080000	3	36.5484	8.18083	1.28084e-11
chr1	165920000	165960000	chr1	166420000	166480000	4	40.1622	13.5297	4.07465e-08
chr1	165980000	166020000	chr1	166300000	166340000	3	27.8685	15.1123	0.00483372
chr1	166000000	166040000	chr1	166360000	166400000	3	26.2118	13.8543	0.0101954
chr1	166040000	166100000	chr1	166400000	166440000	4	28.4186	14.1653	0.0215015
chr1	166420000	166500000	chr1	167020000	167060000	5	39.591	12.6451	5.51471e-09
chr1	166460000	166500000	chr1	166800000	166840000	4	28.7307	16.3677	0.0338607
chr1	166460000	166500000	chr1	167500000	167540000	3	15.537	6.9523	0.1099
chr1	166500000	166540000	chr1	166680000	166720000	4	48.1067	28.863	0.00574372
chr1	166500000	166520000	chr1	166740000	166800000	3	34.7593	19.7954	0.0372764
chr1	166640000	166700000	chr1	167000000	167020000	3	27.4403	13.0596	0.000798151
chr1	166780000	166820000	chr1	167020000	167060000	3	38.8072	17.1436	0.000211364
chr1	166880000	166920000	chr1	167520000	167560000	3	28.42	12.3901	0.000163367
chr1	166880000	166920000	chr1	167040000	167080000	3	60.2926	24.8348	8.62739e-11
chr1	166880000	166920000	chr1	167420000	167460000	3	28.9527	14.9452	0.00295986
chr1	167040000	167100000	chr1	167500000	167560000	7	71.5276	16.0463	2.62649e-25
chr1	167060000	167100000	chr1	168040000	168100000	4	16.9526	6.82635	0.0154096
chr1	167060000	167080000	chr1	167400000	167460000	3	77.6923	14.8826	3.28302e-31
chr1	167420000	167480000	chr1	167660000	167720000	6	31.103	18.7247	0.0263024
chr1	167520000	167580000	chr1	167680000	167720000	4	54.3292	24.9717	1.60175e-06
chr1	167520000	167560000	chr1	168080000	168120000	3	44.4158	14.2962	3.93051e-10
chr1	167680000	167720000	chr1	168060000	168100000	3	49.383	15.9457	3.09764e-12
chr1	167800000	167840000	chr1	168040000	168080000	3	43.3273	19.9173	3.99437e-06
chr1	168060000	168100000	chr1	168320000	168360000	3	54.1605	18.5222	5.90135e-12
chr1	168080000	168120000	chr1	168560000	168600000	3	37.9284	14.8621	2.1016e-06
chr1	168080000	168120000	chr1	168400000	168440000	3	34.3931	13.4556	5.757e-06
chr1	168080000	168120000	chr1	169520000	169560000	4	26.8698	6.53088	4.75822e-09
chr1	168180000	168260000	chr1	168560000	168620000	7	26.5037	11.3342	0.000502814
chr1	168320000	168360000	chr1	168560000	168600000	3	56.8486	19.8442	1.7165e-09
chr1	168420000	168460000	chr1	168560000	168620000	5	61.2545	29.5609	4.61209e-07
chr1	168440000	168460000	chr1	169520000	169600000	4	34.5082	12.8868	6.9718e-08
chr1	168580000	168660000	chr1	169520000	169600000	8	41.877	12.3297	1.41844e-13
chr1	168600000	168640000	chr1	169340000	169380000	3	38.4821	15.6849	1.10841e-05
chr1	169100000	169180000	chr1	169300000	169380000	9	47.9228	22.5405	1.94622e-05
chr1	169540000	169580000	chr1	171220000	171260000	3	20.8912	6.02411	2.31414e-05
chr1	169540000	169580000	chr1	169780000	169840000	4	29.4886	13.219	0.000278683
chr1	169540000	169620000	chr1	169680000	169720000	5	43.5379	19.9961	3.31824e-06
chr1	169580000	169620000	chr1	170860000	170900000	3	19.1468	8.17961	0.00843866
chr1	169580000	169620000	chr1	171200000	171240000	3	17.9065	7.78795	0.0528064
chr1	169580000	169620000	chr1	169900000	169940000	4	29.2943	10.0673	2.76703e-07
chr1	169640000	169680000	chr1	169780000	169820000	4	37.4505	21.7336	0.0083611
chr1	169680000	169720000	chr1	169900000	169940000	3	26.6352	14.1541	0.00549579
chr1	169920000	169940000	chr1	170860000	170940000	4	32.1693	11.9458	1.10449e-07
chr1	169920000	169960000	chr1	171220000	171260000	3	17.6889	8.71083	0.10744
chr1	169980000	170040000	chr1	170860000	170940000	6	29.5283	12.1364	0.000379882
chr1	170900000	170940000	chr1	171280000	171320000	3	35.8361	11.7687	5.81362e-08
chr1	170940000	170980000	chr1	171620000	171680000	4	27.1783	11.0877	0.000171443
chr1	170940000	171000000	chr1	171960000	172020000	5	18.0513	8.51975	0.00972597
chr1	170940000	170980000	chr1	171200000	171240000	3	36.2613	15.404	1.19844e-05
chr1	170980000	171020000	chr1	171160000	171200000	3	40.1713	20.8709	0.000345202
chr1	171220000	171260000	chr1	171960000	172000000	3	26.9907	9.95634	3.73295e-05
chr1	171280000	171320000	chr1	171680000	171740000	4	24.4559	13.208	0.0126198
chr1	171280000	171340000	chr1	171620000	171640000	3	35.1149	16.53	0.000429967
chr1	171640000	171660000	chr1	171960000	172020000	3	51.4392	12.9591	6.07048e-20
chr1	171640000	171660000	chr1	172400000	172460000	3	33.7653	9.47908	2.00088e-08
chr1	171760000	171840000	chr1	171940000	172000000	7	52.7957	20.0387	1.02306e-11
chr1	171980000	172020000	chr1	172420000	172460000	3	55.3952	14.8922	1.65401e-18
chr1	171980000	172040000	chr1	172700000	172740000	4	44.5571	9.75928	5.14284e-23
chr1	171980000	172040000	chr1	173400000	173420000	3	12.8215	4.52622	0.100252
chr1	172080000	172140000	chr1	172380000	172420000	4	49.8445	18.5198	1.14263e-11
chr1	172420000	172480000	chr1	172700000	172740000	4	82.1725	11.3627	3.24563e-60
chr1	172480000	172520000	chr1	172560000	172600000	3	56.0779	29.592	0.000503421
chr1	172700000	172780000	chr1	174720000	174780000	8	25.84	4.89728	2.20524e-12
chr1	172720000	172780000	chr1	174200000	174220000	3	14.0984	5.99964	0.0476589
chr1	172720000	172760000	chr1	173380000	173440000	4	60.6115	16.1102	3.27499e-21
chr1	172720000	172760000	chr1	173820000	173860000	3	23.8092	8.62562	0.000116185
chr1	172740000	172780000	chr1	174980000	175020000	3	14.2708	5.67491	0.0352509
chr1	172740000	172780000	chr1	173180000	173220000	3	65.2256	15.7266	1.19811e-29
chr1	172800000	172840000	chr1	173160000	173220000	4	46.4385	14.8918	5.32124e-13
chr1	172840000	172900000	chr1	173000000	173120000	9	44.1825	26.3936	0.00334789
chr1	173180000	173220000	chr1	173380000	173420000	3	64.0363	19.3888	1.54214e-18
chr1	173400000	173440000	chr1	173820000	173860000	3	48.9791	14.3478	6.83968e-14
chr1	173400000	173460000	chr1	174980000	175020000	4	22.4444	8.36441	0.000144761
chr1	173400000	173440000	chr1	174720000	174760000	3	34.0643	8.50611	6.543e-13
chr1	173400000	173480000	chr1	174200000	174280000	9	28.8313	9.71982	1.31465e-05
chr1	173420000	173460000	chr1	173760000	173800000	4	33.7803	14.3495	6.48755e-06
chr1	173500000	173520000	chr1	173760000	173820000	3	40.1253	17.6571	4.24661e-05
chr1	173820000	173860000	chr1	174720000	174760000	3	21.1853	9.90265	0.0387012
chr1	173820000	173860000	chr1	174240000	174280000	3	31.6005	13.7924	0.00207027
chr1	173840000	173880000	chr1	174060000	174100000	3	31.8588	20.1444	0.060623
chr1	173860000	173880000	chr1	174180000	174240000	3	34.3796	13.8181	0.0163149
chr1	173880000	173940000	chr1	174120000	174160000	4	36.5789	19.617	0.00866966
chr1	174240000	174280000	chr1	174720000	174780000	4	40.5335	12.7597	4.61787e-11
chr1	174280000	174320000	chr1	174660000	174700000	3	28.9525	13.8008	0.00858162
chr1	174300000	174360000	chr1	174540000	174580000	4	33.9133	18.2155	0.0131391
chr1	174360000	174420000	chr1	174480000	174520000	4	49.775	26.8332	0.00127853
chr1	174460000	174480000	chr1	174600000	174660000	3	41.7656	24.069	0.0366833
chr1	174740000	174780000	chr1	174960000	175000000	3	70.1208	15.6701	8.3007e-26
chr1	174740000	174780000	chr1	175100000	175140000	3	51.4977	10.1579	6.12449e-20
chr1	175020000	175060000	chr1	175300000	175360000	5	28.1	14.1706	0.00292487
chr1	175140000	175180000	chr1	175300000	175380000	5	67.1684	18.4501	1.01769e-23
chr1	175140000	175160000	chr1	176840000	176900000	3	23.476	8.68322	0.000107386
chr1	175340000	175400000	chr1	176840000	176900000	6	24.523	8.83573	5.39394e-05
chr1	175360000	175400000	chr1	176360000	176400000	3	20.1939	10.4464	0.0393596
chr1	175400000	175440000	chr1	175740000	175800000	4	30.5435	13.7051	0.000296799
chr1	175420000	175500000	chr1	175800000	175860000	9	27.2031	13.7808	0.00406863
chr1	175460000	175500000	chr1	175720000	175760000	3	36.2358	19.1877	0.000551027
chr1	175500000	175540000	chr1	175740000	175780000	3	36.2497	19.7563	0.00273289
chr1	175540000	175580000	chr1	175800000	175860000	4	27.5384	16.9098	0.0379912
chr1	175760000	175840000	chr1	176320000	176400000	7	25.9785	13.34	0.0223066
chr1	176360000	176400000	chr1	176700000	176740000	3	28.6445	12.5263	0.000821846
chr1	176360000	176400000	chr1	176840000	176900000	5	31.1526	12.047	6.99592e-05
chr1	176440000	176480000	chr1	176800000	176840000	3	31.6266	9.2709	7.31252e-10
chr1	176460000	176520000	chr1	176700000	176760000	5	32.1201	16.6733	0.0013357
chr1	176520000	176580000	chr1	176840000	176880000	4	34.9619	13.6848	1.28173e-06
chr1	176620000	176680000	chr1	176820000	176860000	4	37.1012	18.1257	0.000219852
chr1	176880000	176920000	chr1	178500000	178540000	3	18.4887	4.4074	0.000136893
chr1	176880000	176940000	chr1	177760000	177820000	5	29.4358	12.62	0.000308428
chr1	176880000	176920000	chr1	178980000	179020000	3	13.1386	2.35937	0.0251864
chr1	176880000	176920000	chr1	177920000	177960000	4	35.605	8.14315	4.80381e-14
chr1	176960000	177020000	chr1	177100000	177140000	5	59.4575	31.6227	2.63211e-05
chr1	176980000	177020000	chr1	177160000	177200000	3	43.7775	23.6343	0.000439023
chr1	177000000	177040000	chr1	177340000	177400000	4	30.7249	15.4981	0.00147454
chr1	177000000	177040000	chr1	177220000	177260000	3	43.3189	23.7328	0.000880034
chr1	177500000	177540000	chr1	177860000	177900000	3	20.3584	9.68892	0.00966611
chr1	177520000	177600000	chr1	177840000	177940000	9	22.7675	9.74816	0.00132662
chr1	177580000	177620000	chr1	177800000	177840000	3	29.1241	15.1727	0.00133787
chr1	177620000	177660000	chr1	177880000	177920000	4	29.182	11.2732	5.97192e-05
chr1	177660000	177700000	chr1	177820000	177880000	5	39.4459	22.4697	0.00591461
chr1	177680000	177720000	chr1	177880000	177920000	3	27.9881	13.7273	0.00246015
chr1	177720000	177780000	chr1	177840000	177880000	4	43.3799	21.1434	5.98214e-05
chr1	177780000	177820000	chr1	177880000	177920000	4	69.0388	35.8918	5.23948e-06
chr1	177940000	177980000	chr1	178280000	178320000	3	67.5809	12.9112	2.08208e-25
chr1	177940000	177980000	chr1	178500000	178540000	3	58.3295	14.8309	3.55651e-22
chr1	178020000	178060000	chr1	178280000	178320000	3	72.256	16.2734	3.65784e-25
chr1	178020000	178060000	chr1	178480000	178520000	3	44.6415	18.2999	1.09202e-06
chr1	178080000	178140000	chr1	178220000	178260000	4	64.49	29.6741	2.96143e-05
chr1	178280000	178320000	chr1	178740000	178780000	3	26.3198	14.2625	0.0343757
chr1	178280000	178320000	chr1	178500000	178540000	3	78.3393	21.9923	2.33023e-19
chr1	178500000	178560000	chr1	179360000	179380000	3	25.531	12.1435	0.0560117
chr1	178520000	178580000	chr1	179700000	179720000	3	27.9924	9.43899	1.44936e-05
chr1	178520000	178560000	chr1	179040000	179080000	3	39.6374	14.5056	4.91858e-08
chr1	178520000	178560000	chr1	179780000	179820000	3	33.7556	9.27417	2.48599e-07
chr1	178520000	178560000	chr1	178980000	179020000	3	58.4616	15.6381	3.11614e-14
chr1	178540000	178560000	chr1	178740000	178800000	3	91.9332	21.5657	6.87665e-24
chr1	178740000	178800000	chr1	178960000	179020000	7	54.6934	22.6963	5.34132e-07
chr1	178760000	178800000	chr1	180460000	180500000	3	16.5018	5.37839	0.00429041
chr1	178760000	178800000	chr1	179700000	179740000	3	24.369	10.5438	0.00680827
chr1	179000000	179080000	chr1	179800000	179820000	4	34.4713	11.9271	1.2125e-06
chr1	179020000	179100000	chr1	179440000	179460000	4	27.6963	14.4238	0.019303
chr1	179060000	179120000	chr1	179360000	179380000	3	51.5103	20.9927	1.52614e-06
chr1	179060000	179100000	chr1	179680000	179740000	4	29.5474	13.6086	0.000287798
chr1	179080000	179100000	chr1	179280000	179340000	3	48.9507	22.5598	2.68432e-05
chr1	179340000	179400000	chr1	179780000	179820000	4	30.8654	14.2064	0.00260554
chr1	179380000	179420000	chr1	179740000	179800000	4	21.9817	12.4687	0.0933239
chr1	179400000	179420000	chr1	179660000	179740000	4	31.7644	16.655	0.00802647
chr1	179420000	179460000	chr1	179720000	179780000	4	22.2105	12.5367	0.141951
chr1	179480000	179520000	chr1	179760000	179800000	3	23.3787	13.3761	0.0674766
chr1	179700000	179740000	chr1	180460000	180500000	3	28.7098	9.95041	2.43553e-06
chr1	179700000	179740000	chr1	180400000	180440000	3	18.7685	9.89602	0.044155
chr1	179700000	179720000	chr1	180160000	180220000	3	43.5828	16.252	1.53053e-09
chr1	179800000	179860000	chr1	180160000	180180000	3	67.3079	14.3824	6.26083e-25
chr1	179800000	179840000	chr1	180220000	180260000	3	33.387	13.825	8.30134e-05
chr1	179820000	179880000	chr1	180460000	180500000	4	24.0862	12.3953	0.0353161
chr1	179900000	179940000	chr1	179960000	180000000	3	92.0962	51.7131	4.86179e-06
chr1	179900000	179940000	chr1	180020000	180100000	5	53.3743	22.2405	1.75073e-07
chr1	180180000	180220000	chr1	181140000	181180000	3	26.245	9.2197	0.000632138
chr1	180180000	180240000	chr1	180460000	180500000	4	57.8534	11.3058	6.12449e-20
chr1	180180000	180220000	chr1	181400000	181440000	3	22.2174	6.52092	0.00112895
chr1	180180000	180220000	chr1	180860000	180920000	4	24.0607	10.3229	0.00128105
chr1	180220000	180300000	chr1	180900000	180940000	5	21.8906	10.2239	0.0473148
chr1	180240000	180280000	chr1	181140000	181180000	3	24.532	11.3978	0.00353339
chr1	180240000	180280000	chr1	181400000	181460000	5	19.5199	8.13743	0.00532238
chr1	180260000	180300000	chr1	180400000	180440000	3	49.3853	19.4306	8.93468e-09
chr1	180500000	180540000	chr1	180840000	180900000	4	66.2655	19.0375	2.33678e-14
chr1	180500000	180560000	chr1	181140000	181200000	6	53.705	19.5104	1.77526e-11
chr1	180500000	180540000	chr1	181420000	181460000	3	43.1854	13.133	2.20697e-11
chr1	180580000	180600000	chr1	180780000	180840000	3	44.9904	21.9323	6.0034e-05
chr1	180860000	180900000	chr1	181400000	181440000	3	34.4167	17.6407	0.000368555
chr1	180880000	180900000	chr1	181140000	181200000	3	76.5318	22.8003	2.67765e-26
chr1	181160000	181220000	chr1	181920000	181940000	3	27.4213	13.0457	0.000843894
chr1	181180000	181220000	chr1	182040000	182080000	3	33.3237	10.1208	1.07171e-05
chr1	181180000	181220000	chr1	181380000	181440000	4	69.6566	24.8989	1.02187e-14
chr1	181420000	181500000	chr1	181900000	181960000	6	39.119	18.3741	5.3144e-06
chr1	181440000	181500000	chr1	182040000	182080000	4	34.7702	13.7068	2.52161e-06
chr1	181520000	181560000	chr1	181880000	181960000	5	34.7975	18.0356	0.00260551
chr1	181580000	181640000	chr1	181880000	181960000	7	43.8797	21.1389	0.000674391
chr1	182060000	182100000	chr1	182580000	182620000	3	45.6367	19.2516	2.24685e-07
chr1	182060000	182100000	chr1	182760000	182800000	3	40.5624	12.4939	2.14484e-11
chr1	182080000	182100000	chr1	182380000	182460000	4	63.1854	15.4039	7.43125e-21
chr1	182080000	182100000	chr1	183640000	183720000	4	14.3922	5.77231	0.0988309
chr1	182140000	182200000	chr1	182300000	182340000	4	60.7865	24.7295	6.10602e-08
chr1	182140000	182180000	chr1	182500000	182540000	3	27.5455	14.106	0.00337018
chr1	182420000	182460000	chr1	183880000	183920000	3	21.9482	8.43169	0.000972374
chr1	182440000	182480000	chr1	183660000	183700000	3	29.3598	7.93295	1.71787e-05
chr1	182440000	182480000	chr1	182740000	182800000	4	38.8068	12.0735	1.1168e-10
chr1	182560000	182620000	chr1	183600000	183700000	10	28.264	13.8209	0.00712665
chr1	182580000	182620000	chr1	183880000	183920000	4	22.4912	9.05771	0.000793684
chr1	182580000	182620000	chr1	182760000	182800000	3	57.3519	20.6844	1.91869e-10
chr1	182580000	182620000	chr1	182920000	182960000	3	26.6961	11.1737	0.000455526
chr1	182780000	182820000	chr1	183580000	183620000	3	35.5287	13.8525	3.50906e-06
chr1	182880000	182920000	chr1	183580000	183620000	3	44.2308	15.1654	7.99241e-08
chr1	182940000	182980000	chr1	183260000	183300000	3	67.6423	21.5606	2.73464e-16
chr1	182940000	182980000	chr1	183600000	183640000	3	41.7791	15.1465	1.89292e-07
chr1	183280000	183320000	chr1	183540000	183620000	5	43.3177	14.1278	2.46488e-08
chr1	183620000	183660000	chr1	185660000	185700000	3	16.4903	5.11506	0.00266097
chr1	183620000	183700000	chr1	184640000	184700000	7	31.6332	10.4358	2.09402e-07
chr1	183640000	183700000	chr1	183880000	183920000	4	60.5702	15.4103	4.18101e-20
chr1	183760000	183800000	chr1	183820000	183860000	3	78.2388	45.6746	9.27838e-05
chr1	183900000	183960000	chr1	185660000	185700000	4	28.1806	8.24334	1.61345e-07
chr1	183900000	183940000	chr1	184640000	184680000	3	37.1193	15.9519	5.18095e-06
chr1	184220000	184260000	chr1	184640000	184700000	5	36.9921	15.6678	5.96168e-06
chr1	184660000	184700000	chr1	184960000	185020000	5	27.4687	15.6198	0.0145299
chr1	184700000	184740000	chr1	185160000	185200000	3	30.8414	13.1603	6.14292e-05
chr1	184760000	184820000	chr1	185140000	185180000	4	41.9231	13.4094	8.24223e-10
chr1	184780000	184840000	chr1	185660000	185700000	4	37.695	11.7822	1.71078e-09
chr1	184800000	184840000	chr1	186200000	186240000	3	22.118	5.70051	9.0659e-05
chr1	185160000	185200000	chr1	185660000	185700000	3	35.7426	13.5772	2.66118e-07
chr1	185180000	185220000	chr1	185540000	185600000	4	31.5554	16.3717	0.0187638
chr1	185300000	185340000	chr1	185620000	185660000	3	32.8958	14.6761	0.000140595
chr1	185320000	185420000	chr1	185500000	185580000	9	56.6049	28.7973	0.000209611
chr1	185440000	185480000	chr1	185600000	185640000	3	36.2202	20.9118	0.00967285
chr1	185680000	185740000	chr1	186980000	187020000	4	18.5203	4.74261	1.5363e-06
chr1	185700000	185740000	chr1	186200000	186260000	4	45.7223	11.8513	5.82309e-11
chr1	185760000	185800000	chr1	186080000	186120000	3	25.6542	16.2952	0.0647394
chr1	185780000	185820000	chr1	186200000	186240000	3	33.167	14.0708	4.75618e-06
chr1	186440000	186500000	chr1	186960000	187000000	4	28.2274	13.231	0.000389704
chr1	186560000	186620000	chr1	186960000	187020000	5	29.5823	12.5554	2.24609e-05
chr1	187000000	187080000	chr1	187320000	187340000	4	21.0784	10.5445	0.0133917
chr1	187020000	187080000	chr1	190360000	190380000	3	17.9201	5.54689	0.00511947
chr1	187040000	187060000	chr1	187360000	187440000	4	22.9076	9.02577	0.000230722
chr1	187040000	187080000	chr1	187240000	187280000	3	34.8089	12.9507	1.03801e-08
chr1	187040000	187080000	chr1	192420000	192460000	4	12.717	3.4008	0.000382129
chr1	190320000	190400000	chr1	192440000	192460000	4	14.4984	5.18023	0.00413265
chr1	190420000	190460000	chr1	192420000	192460000	3	20.7195	5.47237	2.90803e-06
chr1	191220000	191260000	chr1	191800000	191840000	3	18.5955	9.70865	0.128576
chr1	191960000	192000000	chr1	192280000	192320000	3	24.1472	11.9793	0.00658991
chr1	192060000	192100000	chr1	192360000	192400000	3	20.632	11.3092	0.0710367
chr1	192460000	192500000	chr1	193000000	193040000	3	39.1055	11.514	8.57956e-18
chr1	192460000	192500000	chr1	192780000	192820000	3	33.168	12.7655	7.9588e-07
chr1	192460000	192500000	chr1	192560000	192620000	4	56.2579	19.968	1.51444e-13
chr1	192520000	192620000	chr1	193080000	193140000	7	24.0943	10.5754	0.000103242
chr1	192560000	192640000	chr1	193000000	193040000	6	28.4793	13.9024	3.67456e-05
chr1	192580000	192640000	chr1	192760000	192820000	6	44.1996	21.3005	9.23227e-06
chr1	192800000	192840000	chr1	193000000	193040000	3	45.8552	20.6555	3.53252e-09
chr1	192940000	192980000	chr1	193220000	193260000	3	32.8381	13.382	1.22099e-08
chr1	193120000	193160000	chr1	195700000	195740000	3	12.9816	5.45686	0.0463461
chr1	193140000	193200000	chr1	196300000	196320000	3	12.0786	4.86987	0.0178823
chr1	193140000	193180000	chr1	196120000	196160000	3	12.3657	5.94685	0.0854394
chr1	193140000	193200000	chr1	195740000	195820000	7	13.3941	5.50368	0.00445004
chr1	193140000	193220000	chr1	194280000	194300000	4	15.2391	7.26313	0.00885631
chr1	193160000	193220000	chr1	193740000	193760000	3	16.0607	9.20351	0.0708954
chr1	193160000	193200000	chr1	196640000	196680000	3	10.1457	3.31206	0.0128589
chr1	193160000	193200000	chr1	193360000	193400000	3	25.0313	14.7907	0.0118965
chr1	193180000	193220000	chr1	193680000	193720000	3	18.0763	9.95269	0.0195894
chr1	193440000	193480000	chr1	193680000	193720000	3	31.8763	17.7681	0.00827519
chr1	195780000	195820000	chr1	196280000	196320000	3	21.1117	9.84691	0.0090106
chr1	196140000	196180000	chr1	196640000	196680000	3	41.994	14.2319	2.20784e-09
chr1	196300000	196360000	chr1	196640000	196680000	5	42.5258	14.2444	1.25577e-10
chr1	196320000	196360000	chr1	197320000	197360000	4	18.8018	7.15648	0.00163872
chr1	196360000	196400000	chr1	196600000	196640000	3	32.6115	17.4087	0.000849632
chr1	196720000	196740000	chr1	197340000	197400000	3	24.6551	10.4697	0.000162928
chr1	196820000	196860000	chr1	197340000	197380000	3	28.3402	11.115	0.0814457
chr1	197200000	197260000	chr1	197480000	197500000	3	22.1772	12.0381	0.019345
chr1	197360000	197420000	chr1	198680000	198700000	3	25.5096	9.34724	1.75675e-05
chr1	197380000	197420000	chr1	198440000	198480000	3	19.2022	10.1991	0.0313766
chr1	197380000	197420000	chr1	197500000	197540000	3	52.6229	26.8116	0.000107714
chr1	197480000	197560000	chr1	197900000	197940000	6	39.5944	14.0754	5.04367e-08
chr1	197500000	197540000	chr1	198340000	198380000	3	21.169	12.054	0.110263
chr1	197500000	197540000	chr1	198660000	198700000	3	30.0375	10.1106	8.45086e-06
chr1	197500000	197560000	chr1	198440000	198520000	7	41.4539	11.5246	1.09223e-10
chr1	197580000	197620000	chr1	198420000	198480000	4	24.2971	11.318	0.00600332
chr1	197600000	197660000	chr1	197860000	197920000	5	46.0248	18.5962	4.76169e-05
chr1	197900000	197940000	chr1	198440000	198480000	3	34.1495	12.9756	7.16236e-07
chr1	197900000	197960000	chr1	198660000	198720000	5	21.3345	9.33477	0.0124801
chr1	197920000	197960000	chr1	198340000	198380000	3	26.8372	14.9119	0.0137125
chr1	197980000	198000000	chr1	198480000	198540000	3	18.2451	10.9152	0.150578
chr1	198040000	198060000	chr1	198460000	198520000	3	23.4662	14.0016	0.0490787
chr1	198080000	198120000	chr1	198400000	198480000	5	34.5433	15.8103	5.42023e-05
chr1	198440000	198500000	chr1	198660000	198720000	6	47.9395	14.3297	2.3711e-13
chr1	198500000	198560000	chr1	198640000	198680000	4	43.7617	22.4665	0.000113084
chr1	198680000	198720000	chr1	200480000	200560000	5	14.8076	4.64486	0.017912
chr1	198680000	198760000	chr1	199420000	199480000	6	26.9574	11.2203	0.000140734
chr1	198680000	198720000	chr1	199220000	199280000	5	23.9266	13.9112	0.0366333
chr1	198680000	198720000	chr1	199520000	199560000	3	26.3158	9.55609	7.04858e-05
chr1	198740000	198780000	chr1	199520000	199560000	3	30.8122	14.0931	0.000127134
chr1	198740000	198780000	chr1	199220000	199260000	3	41.5532	18.771	2.19504e-06
chr1	198740000	198780000	chr1	200480000	200520000	3	17.7815	4.76103	5.84148e-05
chr1	198760000	198820000	chr1	199080000	199140000	5	37.4734	16.8695	1.96969e-05
chr1	198840000	198880000	chr1	198980000	199020000	3	48.391	31.1973	0.0335008
chr1	199100000	199140000	chr1	199460000	199520000	4	25.6684	13.1672	0.00676807
chr1	199220000	199260000	chr1	199520000	199560000	3	23.7589	13.2483	0.0215328
chr1	199220000	199280000	chr1	199400000	199480000	7	44.476	20.5662	2.70336e-06
chr1	199540000	199580000	chr1	200480000	200540000	4	34.3856	11.0906	2.66074e-08
chr1	199540000	199560000	chr1	200260000	200320000	3	35.6202	13.3005	4.45959e-07
chr1	199560000	199600000	chr1	199640000	199680000	3	70.5759	40.1733	0.000109447
chr1	199640000	199700000	chr1	200100000	200140000	4	33.1469	17.9924	0.00314127
chr1	199680000	199700000	chr1	200460000	200520000	3	31.0567	13.5411	9.68958e-05
chr1	200120000	200180000	chr1	200480000	200520000	4	41.1824	12.0245	8.42357e-12
chr1	200260000	200300000	chr1	200480000	200520000	3	71.3838	17.6956	7.86272e-27
chr1	200280000	200320000	chr1	201100000	201140000	3	23.5742	13.1561	0.0872421
chr1	200500000	200540000	chr1	200960000	201000000	3	36.4696	14.3741	5.76497e-06
chr1	200540000	200580000	chr1	201020000	201060000	3	57.2425	17.1909	1.65377e-12
chr1	200560000	200600000	chr1	200940000	200980000	3	54.9229	16.6022	9.24054e-13
chr1	200600000	200640000	chr1	200800000	200840000	3	76.3655	25.6136	1.06525e-12
chr1	200600000	200640000	chr1	200940000	200980000	3	45.2581	16.364	6.58951e-08
chr1	200960000	201020000	chr1	201300000	201380000	7	30.1226	11.2024	3.06638e-05
chr1	201020000	201080000	chr1	201200000	201260000	5	42.4936	26.7599	0.0512383
chr1	201080000	201120000	chr1	201200000	201240000	3	72.6522	34.3327	1.1359e-05
chr1	201100000	201160000	chr1	201340000	201380000	4	58.9338	21.7155	1.43199e-10
chr1	201120000	201140000	chr1	201400000	201460000	3	44.7172	16.9637	8.78424e-06
chr1	201140000	201180000	chr1	201480000	201520000	3	29.5839	15.6319	0.0111387
chr1	201220000	201260000	chr1	201340000	201380000	3	97.0365	44.1497	5.46372e-10
chr1	201380000	201440000	chr1	201860000	201880000	3	29.1508	18.5889	0.1105
chr1	201380000	201440000	chr1	201960000	201980000	3	30.6921	16.0102	0.0479182
chr1	201440000	201480000	chr1	201980000	202020000	3	34.4402	16.5017	0.00469721
chr1	201480000	201580000	chr1	201940000	202000000	8	51.168	25.6166	0.000117513
chr1	201520000	201560000	chr1	201880000	201920000	3	62.6537	22.4191	1.47557e-13
chr1	201520000	201560000	chr1	202100000	202160000	4	40.6133	20.4593	0.000408888
chr1	201520000	201580000	chr1	201780000	201800000	3	62.7756	28.0428	2.1978e-08
chr1	201880000	201900000	chr1	202120000	202180000	3	73.9506	21.1207	3.85861e-18
chr1	201980000	202020000	chr1	202100000	202140000	3	159.306	41.0147	5.81959e-39
chr1	202140000	202260000	chr1	202980000	203040000	10	33.5302	15.2298	0.000878547
chr1	202180000	202220000	chr1	202560000	202600000	3	58.0586	17.5463	1.52715e-12
chr1	202180000	202220000	chr1	202640000	202700000	4	53.2851	17.8291	9.07978e-08
chr1	202180000	202220000	chr1	202300000	202340000	3	93.3313	49.5032	7.59852e-06
chr1	202200000	202220000	chr1	203200000	203260000	3	21.8929	9.0587	0.039526
chr1	202320000	202360000	chr1	202580000	202620000	4	55.9993	24.9293	1.02139e-07
chr1	202640000	202720000	chr1	203200000	203260000	7	35.1497	14.6655	1.74309e-05
chr1	202660000	202700000	chr1	202980000	203020000	4	56.172	23.4045	2.76751e-09
chr1	203020000	203060000	chr1	203200000	203240000	3	108.165	27.5292	4.96294e-29
chr1	203260000	203300000	chr1	204120000	204180000	4	35.4768	11.8814	4.6472e-05
chr1	203260000	203300000	chr1	203460000	203520000	4	67.3992	25.4237	2.46383e-09
chr1	203320000	203380000	chr1	203460000	203500000	4	61.2014	34.6611	0.000611865
chr1	203320000	203360000	chr1	203700000	203740000	3	48.1036	16.6067	5.06362e-09
chr1	203320000	203380000	chr1	203840000	203880000	4	59.0866	18.7153	5.64956e-14
chr1	203340000	203360000	chr1	204120000	204180000	3	42.4819	14.5445	1.52294e-07
chr1	203360000	203420000	chr1	203720000	203780000	5	36.4408	17.5919	0.00857125
chr1	203460000	203520000	chr1	203840000	203880000	5	48.9565	22.1578	2.08735e-05
chr1	203460000	203520000	chr1	204100000	204220000	10	28.8638	13.547	0.00383468
chr1	203480000	203520000	chr1	203680000	203720000	3	89.209	28.0192	6.93154e-16
chr1	203680000	203720000	chr1	204180000	204220000	3	28.8408	17.0733	0.0532615
chr1	203860000	203880000	chr1	204120000	204180000	3	151.151	21.0834	1.55359e-80
chr1	204160000	204220000	chr1	204480000	204520000	5	58.2932	20.079	5.38753e-11
chr1	204160000	204220000	chr1	204780000	204820000	5	46.6626	15.1032	2.14222e-13
chr1	204200000	204260000	chr1	204320000	204400000	6	95.3576	34.2994	3.0711e-14
chr1	204340000	204380000	chr1	204780000	204820000	3	53.7224	22.7989	1.32403e-08
chr1	204420000	204460000	chr1	204780000	204820000	3	51.8273	18.8773	8.37391e-10
chr1	204560000	204600000	chr1	204760000	204820000	4	82.9276	27.3389	2.82983e-18
chr1	204800000	204840000	chr1	205320000	205360000	3	36.6821	15.3902	3.35438e-06
chr1	204800000	204840000	chr1	205240000	205280000	3	55.2376	24.0449	1.3221e-07
chr1	204800000	204840000	chr1	204920000	205000000	6	75.3965	33.3203	2.01012e-09
chr1	204820000	204860000	chr1	205020000	205060000	3	58.8403	26.3673	9.00958e-07
chr1	204960000	205000000	chr1	205220000	205280000	4	96.7545	23.0985	1.97305e-28
chr1	204960000	205000000	chr1	205320000	205360000	3	57.964	17.7931	7.88818e-14
chr1	204980000	205000000	chr1	205480000	205540000	3	46.1291	21.8492	0.000220055
chr1	205240000	205280000	chr1	205480000	205540000	4	54.1182	24.36	2.56812e-05
chr1	205240000	205280000	chr1	205620000	205660000	3	34.17	17.1824	0.00454007
chr1	205320000	205360000	chr1	205620000	205660000	3	64.4045	18.8282	6.98835e-15
chr1	205320000	205360000	chr1	205560000	205600000	3	66.2757	22.9099	6.53664e-12
chr1	205320000	205360000	chr1	205500000	205540000	3	100.789	26.0206	2.10137e-25
chr1	205560000	205620000	chr1	206060000	206140000	6	32.9898	14.9968	0.000325399
chr1	205580000	205620000	chr1	205900000	205940000	3	43.2662	18.9225	4.05485e-06
chr1	205620000	205680000	chr1	205960000	205980000	3	59.6469	18.5681	1.3509e-10
chr1	205640000	205680000	chr1	206080000	206140000	5	34.3222	15.6241	0.000708978
chr1	205980000	206000000	chr1	206880000	206940000	3	20.6556	11.5666	0.0763271
chr1	205980000	206000000	chr1	206100000	206160000	3	83.5187	35.7467	5.63959e-11
chr1	205980000	206000000	chr1	206580000	206680000	5	53.8244	16.531	7.98906e-15
chr1	205980000	206020000	chr1	206460000	206500000	3	44.2229	19.3827	9.57819e-06
chr1	206020000	206080000	chr1	206660000	206680000	3	25.8778	14.6068	0.0189406
chr1	206080000	206140000	chr1	206640000	206680000	4	25.9245	14.3848	0.0193675
chr1	206100000	206140000	chr1	206460000	206500000	3	50.292	20.3737	3.21993e-07
chr1	206100000	206160000	chr1	206560000	206620000	5	42.8382	14.3669	4.16796e-10
chr1	206460000	206500000	chr1	206580000	206620000	3	83.3501	42.2507	2.33201e-07
chr1	206460000	206500000	chr1	206640000	206680000	3	64.6212	28.5879	2.62236e-08
chr1	206460000	206520000	chr1	206720000	206740000	3	47.4793	23.0156	0.000253227
chr1	206480000	206520000	chr1	207040000	207080000	3	21.2639	11.8344	0.0694621
chr1	206580000	206640000	chr1	206940000	206980000	4	33.7645	12.1458	7.47324e-08
chr1	206600000	206640000	chr1	207040000	207080000	3	29.9793	14.9234	0.000637841
chr1	206600000	206680000	chr1	206900000	206920000	4	57.6943	15.8994	2.19504e-16
chr1	206720000	206760000	chr1	207480000	207520000	4	44.2401	19.4689	2.95507e-05
chr1	206720000	206760000	chr1	206880000	206940000	4	86.7676	25.5181	1.06848e-21
chr1	206720000	206780000	chr1	207060000	207100000	4	39.0707	18.3934	2.69803e-05
chr1	206900000	206960000	chr1	207060000	207080000	3	81.418	35.0772	1.35487e-12
chr1	206900000	206940000	chr1	207500000	207540000	3	63.2642	15.5204	0.000266987
chr1	206960000	207000000	chr1	207480000	207520000	3	36.9164	21.4297	0.00388932
chr1	207060000	207100000	chr1	207480000	207520000	3	69.1466	19.9156	9.07893e-23
chr1	207060000	207120000	chr1	207960000	207980000	3	29.9279	8.70945	3.72633e-08
chr1	207160000	207200000	chr1	207360000	207400000	3	58.7504	29.3637	9.72564e-06
chr1	207460000	207500000	chr1	207960000	208000000	3	28.9727	15.3333	0.00694384
chr1	207480000	207520000	chr1	207660000	207700000	3	47.3196	26.0808	0.0025053
chr1	207560000	207600000	chr1	207940000	207980000	3	38.8805	10.982	2.59671e-08
chr1	207580000	207640000	chr1	207780000	207840000	5	39.1437	20.2202	0.00181238
chr1	207600000	207660000	chr1	207920000	207940000	3	38.0558	13.5075	6.5509e-07
chr1	207880000	207920000	chr1	209540000	209580000	3	19.9721	8.97927	0.0150845
chr1	207900000	207940000	chr1	208260000	208300000	3	17.5957	9.50836	0.0597088
chr1	207980000	208040000	chr1	209180000	209280000	10	20.9799	8.70633	0.00464104
chr1	208000000	208040000	chr1	208220000	208260000	3	54.4688	15.7012	8.12511e-15
chr1	208020000	208040000	chr1	209520000	209580000	3	29.0975	10.324	4.10148e-05
chr1	208060000	208100000	chr1	208160000	208240000	5	75.3348	33.3615	1.8546e-08
chr1	208260000	208300000	chr1	209220000	209280000	4	17.687	10.4154	0.183241
chr1	208620000	208660000	chr1	209160000	209200000	3	38.4709	19.6959	0.000582181
chr1	208640000	208660000	chr1	209480000	209560000	4	24.3788	7.461	4.29667e-05
chr1	208820000	208860000	chr1	209060000	209100000	3	48.5056	28.1826	0.0014848
chr1	209200000	209220000	chr1	209460000	209520000	3	60.2346	13.1168	6.87665e-24
chr1	209300000	209340000	chr1	209480000	209520000	3	56.0327	25.8537	8.85423e-08
chr1	209540000	209620000	chr1	210280000	210340000	7	29.1644	12.8806	0.000227459
chr1	209560000	209620000	chr1	209800000	209900000	8	40.5578	18.8084	1.13964e-05
chr1	209560000	209620000	chr1	209680000	209700000	3	109.455	36.7826	6.46604e-29
chr1	209560000	209600000	chr1	210380000	210420000	4	30.1149	12.1038	3.26628e-06
chr1	209560000	209600000	chr1	209720000	209760000	3	77.9253	24.1352	3.28255e-21
chr1	209580000	209620000	chr1	209960000	210000000	4	36.4308	14.0639	1.7545e-05
chr1	209700000	209740000	chr1	209980000	210020000	3	35.7217	21.5143	0.0119841
chr1	209840000	209880000	chr1	210380000	210420000	3	50.0298	17.9589	2.75527e-10
chr1	209860000	209900000	chr1	210300000	210340000	3	45.9746	20.4302	8.33347e-07
chr1	210100000	210160000	chr1	210340000	210420000	6	49.1809	26.7716	0.000129382
chr1	210400000	210480000	chr1	211120000	211160000	5	51.1945	14.8791	6.90932e-14
chr1	210400000	210460000	chr1	211620000	211660000	4	27.596	8.37627	1.26762e-06
chr1	210400000	210480000	chr1	211460000	211520000	9	31.3533	8.90112	6.9979e-08
chr1	210560000	210620000	chr1	211120000	211160000	4	51.7073	16.5732	9.84304e-11
chr1	210560000	210600000	chr1	211640000	211680000	3	27.4273	9.31808	6.37123e-05
chr1	211120000	211160000	chr1	211460000	211520000	4	50.7412	13.2684	8.64036e-15
chr1	211120000	211160000	chr1	211640000	211680000	3	49.0187	15.4341	2.94485e-12
chr1	211300000	211340000	chr1	211480000	211540000	5	54.7108	26.0167	8.53824e-06
chr1	211300000	211340000	chr1	211620000	211660000	3	45.555	15.2459	3.76866e-08
chr1	211460000	211500000	chr1	211620000	211660000	3	57.8979	24.3056	3.25544e-08
chr1	211500000	211560000	chr1	211640000	211660000	3	76.9078	28.5809	2.05421e-14
chr1	211660000	211720000	chr1	212360000	212380000	3	42.7093	14.0746	5.62845e-10
chr1	211680000	211720000	chr1	212420000	212460000	3	76.6703	13.4781	2.78168e-29
chr1	211680000	211700000	chr1	212020000	212080000	3	59.6936	15.3779	2.01533e-15
chr1	211700000	211740000	chr1	211900000	211960000	4	40.2972	17.2894	2.73742e-05
chr1	212040000	212100000	chr1	212960000	213000000	4	23.3333	8.30558	0.000273409
chr1	212060000	212080000	chr1	212400000	212460000	3	56.4654	14.8589	2.16829e-18
chr1	212060000	212100000	chr1	212280000	212320000	3	70.1464	21.1806	6.7895e-18
chr1	212440000	212480000	chr1	212980000	213020000	3	45.3785	19.963	1.88802e-06
chr1	212440000	212480000	chr1	212740000	212780000	3	61.8729	18.0042	1.74427e-17
chr1	212460000	212480000	chr1	212660000	212720000	3	77.1736	22.171	6.33117e-19
chr1	212700000	212720000	chr1	212960000	213020000	3	39.2968	20.9371	0.00118134
chr1	212740000	212800000	chr1	212980000	213020000	4	42.0577	21.6967	0.000172928
chr1	213340000	213400000	chr1	214180000	214260000	6	22.9091	9.29599	0.00182117
chr1	213840000	213880000	chr1	214180000	214240000	4	24.4214	12.0641	0.00198685
chr1	213880000	213920000	chr1	214100000	214140000	3	33.3271	17.0222	0.000157648
chr1	213920000	213980000	chr1	214140000	214200000	6	29.8498	14.6868	0.000234413
chr1	214020000	214060000	chr1	214160000	214200000	3	42.3052	24.9591	0.00330174
chr1	214200000	214240000	chr1	215120000	215160000	3	18.6213	8.56981	0.0138148
chr1	214200000	214240000	chr1	215500000	215540000	3	29.6043	6.14261	1.63109e-09
chr1	214220000	214280000	chr1	214680000	214780000	8	28.0543	12.9512	0.000181159
chr1	214240000	214280000	chr1	214600000	214640000	3	40.4873	10.8998	5.1028e-14
chr1	214320000	214400000	chr1	214560000	214640000	10	84.1774	13.4792	2.61879e-50
chr1	214320000	214340000	chr1	215500000	215560000	3	25.5817	9.28031	0.000201937
chr1	214400000	214440000	chr1	214480000	214520000	3	75.0529	37.9033	1.70382e-06
chr1	214620000	214680000	chr1	215500000	215540000	4	39.9333	9.25607	3.32022e-14
chr1	214640000	214700000	chr1	215140000	215160000	3	29.0892	13.7601	0.000249201
chr1	214720000	214840000	chr1	215040000	215200000	20	29.9714	15.2074	0.00517291
chr1	214720000	214780000	chr1	215480000	215520000	4	24.161	10.3598	0.000601026
chr1	214800000	214840000	chr1	215440000	215500000	4	22.8531	11.3177	0.00381235
chr1	215140000	215220000	chr1	215480000	215540000	6	36.579	15.6219	1.82894e-05
chr1	215660000	215760000	chr1	218120000	218200000	9	20.6778	6.25571	5.92771e-05
chr1	215680000	215740000	chr1	219780000	219820000	5	19.8061	3.78343	1.22077e-07
chr1	215720000	215780000	chr1	215940000	215960000	3	36.3253	20.0521	0.00439177
chr1	215740000	215860000	chr1	216080000	216180000	11	32.9523	14.9119	4.19805e-05
chr1	215760000	215820000	chr1	215880000	215920000	4	42.4267	23.9828	0.00122197
chr1	215760000	215800000	chr1	216000000	216040000	3	30.2198	17.109	0.00602918
chr1	215820000	215900000	chr1	216060000	216100000	5	33.126	18.2323	0.00169669
chr1	215820000	215860000	chr1	215920000	215960000	3	58.4672	33.5316	5.91243e-05
chr1	216820000	216860000	chr1	217180000	217220000	3	27.1752	13.4986	0.00205939
chr1	216980000	217040000	chr1	217200000	217280000	6	34.1162	19.4377	0.00261916
chr1	217040000	217080000	chr1	217240000	217280000	3	43.694	21.3242	8.72555e-05
chr1	217060000	217100000	chr1	217340000	217380000	3	22.1707	13.904	0.0978756
chr1	217380000	217420000	chr1	217740000	217800000	4	24.5979	12.4844	0.0162422
chr1	217440000	217480000	chr1	217560000	217620000	4	53.0641	31.9808	0.00723609
chr1	217860000	217920000	chr1	218140000	218180000	4	33.891	9.77304	2.42287e-08
chr1	217920000	217960000	chr1	218100000	218160000	4	33.4868	15.135	2.96158e-05
chr1	217960000	218000000	chr1	218080000	218120000	3	43.5898	22.6341	5.14841e-05
chr1	217980000	218020000	chr1	218240000	218280000	3	25.4749	10.0965	0.00643868
chr1	218020000	218060000	chr1	218100000	218160000	4	56.5867	33.02	0.000536121
chr1	218160000	218200000	chr1	219540000	219580000	3	18.8991	10.0059	0.0291001
chr1	218160000	218200000	chr1	219640000	219700000	5	19.8825	9.38769	0.00255738
chr1	218220000	218280000	chr1	219780000	219820000	6	23.6537	9.38217	3.88591e-05
chr1	218220000	218280000	chr1	219520000	219580000	6	23.2976	11.7349	0.0171307
chr1	218220000	218300000	chr1	219380000	219460000	7	24.1399	13.4346	0.00871012
chr1	218320000	218360000	chr1	218980000	219020000	3	31.8632	18.3655	0.00992192
chr1	218320000	218360000	chr1	219380000	219440000	4	37.8276	18.3794	6.12921e-05
chr1	218320000	218360000	chr1	219620000	219660000	3	26.4528	13.5733	0.00384006
chr1	218320000	218360000	chr1	219040000	219080000	3	48.5851	16.8891	1.28817e-10
chr1	218340000	218380000	chr1	218480000	218580000	6	52.4206	23.2746	7.13744e-08
chr1	218360000	218380000	chr1	218640000	218720000	4	35.5647	15.2692	7.14342e-06
chr1	218380000	218420000	chr1	218960000	219000000	3	30.3367	17.329	0.0066522
chr1	218440000	218460000	chr1	218940000	219000000	3	27.8335	15.9059	0.0195383
chr1	219060000	219140000	chr1	219360000	219440000	8	30.9487	14.4816	5.39871e-05
chr1	219360000	219440000	chr1	219640000	219680000	6	51.9498	16.9073	8.21463e-16
chr1	219420000	219460000	chr1	219780000	219820000	3	18.9665	8.44022	0.0126557
chr1	219420000	219460000	chr1	219700000	219740000	3	20.528	12.5093	0.0682924
chr1	219440000	219480000	chr1	219620000	219660000	3	36.6007	19.9316	0.00103406
chr1	219460000	219500000	chr1	219740000	219820000	5	23.1458	9.89594	0.000191176
chr1	219560000	219600000	chr1	219800000	219840000	3	24.2221	11.2614	0.00108896
chr1	219640000	219680000	chr1	219780000	219820000	3	50.9862	20.8981	6.12463e-11
chr1	219820000	219860000	chr1	220780000	220820000	3	37.2984	10.8443	3.27352e-06
chr1	219860000	219900000	chr1	220200000	220240000	3	29.9254	10.5398	3.89728e-06
chr1	219880000	219920000	chr1	220100000	220160000	4	34.7938	12.6981	2.06202e-05
chr1	219900000	219940000	chr1	220160000	220240000	6	29.9609	13.3048	0.000381771
chr1	219940000	220040000	chr1	220100000	220180000	10	53.1402	26.0671	1.42588e-05
chr1	220180000	220240000	chr1	220760000	220780000	3	36.8116	17.0172	2.65838e-05
chr1	220280000	220340000	chr1	220660000	220720000	5	32.6003	14.7442	0.000137998
chr1	220280000	220300000	chr1	220760000	220820000	3	42.8144	13.5357	8.01791e-12
chr1	220380000	220460000	chr1	220600000	220660000	6	36.9723	20.196	0.00152442
chr1	220800000	220840000	chr1	222160000	222200000	3	25.0016	9.12675	0.000153732
chr1	220800000	220840000	chr1	222420000	222460000	3	34.1137	8.1512	1.72354e-13
chr1	220800000	220820000	chr1	223060000	223120000	3	15.0002	3.06466	0.000482939
chr1	220820000	220880000	chr1	221180000	221220000	4	32.0304	12.2941	9.75498e-06
chr1	220860000	220900000	chr1	221460000	221520000	4	24.5926	14.0909	0.0317423
chr1	220860000	220920000	chr1	222420000	222460000	4	35.7859	9.4738	4.7978e-11
chr1	220880000	220940000	chr1	221160000	221200000	5	34.1041	16.1049	0.000123799
chr1	220900000	220940000	chr1	222160000	222200000	3	23.0584	11.599	0.0112772
chr1	220920000	220980000	chr1	221060000	221140000	7	43.7859	23.6076	0.000624903
chr1	221240000	221280000	chr1	222420000	222460000	3	23.1003	9.77756	0.00477904
chr1	221240000	221280000	chr1	222140000	222180000	3	27.9245	13.5351	0.0164628
chr1	221440000	221540000	chr1	222420000	222460000	6	22.1105	9.76977	0.000880689
chr1	221460000	221540000	chr1	222100000	222180000	9	27.472	13.3437	0.00109411
chr1	221460000	221500000	chr1	222080000	222120000	3	23.3355	13.6546	0.0418627
chr1	222080000	222140000	chr1	222440000	222460000	3	31.0597	12.1614	4.49615e-06
chr1	222140000	222200000	chr1	222420000	222460000	4	45.7618	13.4991	3.91808e-14
chr1	222160000	222200000	chr1	222340000	222400000	4	42.9031	19.1735	9.48053e-07
chr1	222420000	222480000	chr1	222700000	222760000	5	29.9377	14.452	0.00105511
chr1	222440000	222480000	chr1	222620000	222660000	3	55.5089	18.9778	3.6099e-07
chr1	222440000	222480000	chr1	223080000	223140000	5	58.7087	16.0462	3.61648e-09
chr1	222460000	222480000	chr1	222760000	222820000	3	47.329	15.4105	4.26172e-06
chr1	222760000	222820000	chr1	223660000	223700000	4	37.7667	10.6971	6.31054e-11
chr1	222780000	222820000	chr1	223060000	223100000	3	62.9197	15.7815	1.35369e-20
chr1	222840000	222880000	chr1	222960000	223000000	3	55.3938	28.9818	0.000369154
chr1	223120000	223140000	chr1	223640000	223700000	3	51.2794	15.32	1.34193e-14
chr1	223140000	223180000	chr1	223520000	223560000	3	44.1067	12.4476	3.18393e-12
chr1	223540000	223560000	chr1	223600000	223660000	3	221.437	54.9143	1.3509e-49
chr1	223680000	223720000	chr1	224840000	224880000	3	21.1345	7.63221	0.0481693
chr1	223680000	223720000	chr1	224080000	224140000	4	45.1297	16.3783	2.612e-08
chr1	223680000	223720000	chr1	224900000	224940000	4	23.4759	7.27342	0.00178093
chr1	223680000	223720000	chr1	225420000	225460000	3	22.1189	5.39804	0.00134145
chr1	223680000	223720000	chr1	224320000	224360000	3	38.1635	15.2176	4.27395e-06
chr1	223700000	223720000	chr1	224400000	224460000	3	26.6482	12.8552	0.0496976
chr1	224100000	224140000	chr1	224460000	224500000	3	31.5996	16.668	0.00658198
chr1	224100000	224160000	chr1	224840000	224880000	5	32.9648	10.7713	6.76745e-05
chr1	224500000	224540000	chr1	225320000	225380000	4	20.0545	9.17707	0.00293367
chr1	224500000	224540000	chr1	225420000	225480000	4	25.1511	7.82586	0.000549247
chr1	224500000	224520000	chr1	224840000	224900000	3	50.9291	13.917	1.12067e-12
chr1	224600000	224640000	chr1	224800000	224840000	3	33.3107	21.0734	0.0486028
chr1	224620000	224660000	chr1	224840000	224920000	6	43.495	20.6063	0.000188336
chr1	224660000	224720000	chr1	224800000	224860000	5	45.2503	26.9651	0.0051178
chr1	224880000	224940000	chr1	225420000	225460000	4	28.5763	11.6853	0.000308428
chr1	224940000	224980000	chr1	225260000	225320000	4	33.8003	14.8595	0.00104439
chr1	225000000	225020000	chr1	225220000	225280000	3	40.6802	19.7785	0.00199682
chr1	225020000	225060000	chr1	225260000	225300000	3	37.4778	16.8198	0.000319763
chr1	225140000	225160000	chr1	225240000	225300000	3	55.858	25.3055	1.00215e-06
chr1	225460000	225480000	chr1	225940000	226000000	3	82.7472	20.393	7.40616e-16
chr1	225460000	225500000	chr1	225820000	225880000	4	59.9535	14.4308	7.70123e-16
chr1	225460000	225500000	chr1	225880000	225920000	3	73.573	17.8313	3.05916e-19
chr1	225480000	225520000	chr1	225760000	225800000	3	94.6605	17.7876	1.13639e-39
chr1	225940000	226000000	chr1	226100000	226120000	3	68.9001	28.1727	1.53762e-06
chr1	226120000	226160000	chr1	226540000	226580000	3	35.0572	16.1167	0.00192542
chr1	226120000	226140000	chr1	226380000	226440000	3	44.3858	17.5091	5.00344e-05
chr1	226160000	226220000	chr1	226540000	226560000	3	42.1149	14.1897	2.29492e-07
chr1	226400000	226440000	chr1	227440000	227480000	3	27.9603	15.7366	0.0205649
chr1	226540000	226580000	chr1	226880000	226920000	3	35.1628	17.7184	0.00336599
chr1	226580000	226640000	chr1	227940000	227960000	3	24.2626	8.8232	0.00532363
chr1	226620000	226660000	chr1	226800000	226840000	3	74.8923	27.0899	2.77309e-11
chr1	226620000	226660000	chr1	227420000	227460000	3	56.3912	16.7258	5.56889e-13
chr1	226620000	226660000	chr1	226880000	226920000	3	42.7599	20.7429	0.000181807
chr1	226620000	226660000	chr1	226940000	226980000	3	46.6504	17.7962	0.000270185
chr1	226940000	227000000	chr1	227420000	227460000	4	43.5192	21.9011	0.000602811
chr1	227000000	227080000	chr1	227340000	227400000	7	34.4186	17.7799	0.00540259
chr1	227020000	227080000	chr1	227400000	227460000	5	36.5369	16.1408	7.04263e-05
chr1	227100000	227160000	chr1	227400000	227440000	5	48.9543	17.7567	1.40892e-08
chr1	227180000	227240000	chr1	227400000	227440000	5	49.0888	22.6483	1.62188e-05
chr1	227220000	227260000	chr1	227300000	227360000	4	98.4966	59.9676	0.00120711
chr1	227260000	227300000	chr1	227380000	227420000	3	65.4554	38.4086	0.00198848
chr1	227420000	227500000	chr1	227920000	228020000	10	59.2394	18.8958	6.54607e-08
chr1	227440000	227500000	chr1	227740000	227760000	3	45.8252	15.9029	2.97395e-05
chr1	227560000	227600000	chr1	227680000	227720000	3	74.3937	35.2996	2.74287e-06
chr1	227740000	227820000	chr1	227920000	227960000	5	96.4588	28.3709	9.54374e-16
chr1	228100000	228140000	chr1	228340000	228400000	4	39.6737	21.1588	0.0457587
chr1	228120000	228140000	chr1	228640000	228700000	3	40.4854	15.2436	0.000380039
chr1	228120000	228140000	chr1	228460000	228520000	3	55.3012	13.0771	1.55544e-16
chr1	228480000	228520000	chr1	229220000	229260000	3	35.5791	19.7915	0.0229252
chr1	228480000	228520000	chr1	229440000	229500000	4	26.1295	10.9001	0.00255353
chr1	228480000	228520000	chr1	228640000	228680000	3	77.3532	25.749	4.2311e-09
chr1	228640000	228680000	chr1	229460000	229500000	3	38.7986	11.999	3.26943e-05
chr1	228660000	228700000	chr1	229220000	229260000	3	76.6756	17.1461	7.24948e-27
chr1	228700000	228760000	chr1	229100000	229160000	5	46.6103	16.2617	1.85185e-10
chr1	228780000	228820000	chr1	229080000	229120000	3	46.6777	19.2804	2.2508e-06
chr1	229240000	229280000	chr1	229440000	229480000	3	56.4748	16.0126	2.48666e-16
chr1	229240000	229300000	chr1	230300000	230320000	3	25.4509	9.48611	0.000720958
chr1	229260000	229340000	chr1	229620000	229660000	5	28.0882	10.729	0.000333078
chr1	229500000	229540000	chr1	229620000	229660000	3	56.1674	29.1498	1.90951e-05
chr1	229640000	229680000	chr1	230300000	230340000	3	54.3768	18.0122	2.51234e-10
chr1	229860000	229900000	chr1	230220000	230260000	3	38.0973	21.1272	0.00278681
chr1	230300000	230340000	chr1	230740000	230800000	4	27.6167	11.5731	0.00172862
chr1	230320000	230360000	chr1	230540000	230580000	3	37.766	15.6668	7.03881e-06
chr1	230400000	230460000	chr1	230500000	230540000	5	57.9888	30.8814	0.000598622
chr1	230620000	230660000	chr1	231200000	231240000	3	36.4317	16.0153	1.59583e-05
chr1	230620000	230680000	chr1	231580000	231620000	5	21.8809	11.2247	0.0269715
chr1	230740000	230820000	chr1	231580000	231620000	5	24.4297	12.7375	0.0209262
chr1	230780000	230820000	chr1	231080000	231140000	4	29.793	16.3895	0.0243314
chr1	230780000	230840000	chr1	231180000	231220000	4	50.4061	16.2747	3.4162e-11
chr1	231140000	231240000	chr1	231660000	231700000	7	24.8411	12.289	0.0134804
chr1	231200000	231240000	chr1	231580000	231620000	3	61.5613	15.5735	1.80702e-17
chr1	231260000	231300000	chr1	231660000	231720000	4	24.0039	13.1977	0.0202163
chr1	231300000	231380000	chr1	231560000	231620000	6	82.7885	18.7487	4.98992e-27
chr1	231360000	231400000	chr1	231500000	231560000	4	68.5301	27.5044	2.92307e-10
chr1	231700000	231740000	chr1	231880000	231920000	3	33.5844	17.702	0.00100187
chr1	231700000	231760000	chr1	232020000	232060000	4	25.1481	13.4805	0.00979412
chr1	231720000	231760000	chr1	232620000	232660000	3	33.6504	10.6079	4.94531e-08
chr1	231860000	231900000	chr1	232600000	232640000	3	39.1093	12.6869	2.21414e-10
chr1	232320000	232360000	chr1	232560000	232600000	3	45.1645	20.3842	8.39801e-05
chr1	232620000	232640000	chr1	233340000	233400000	3	33.8813	10.015	1.19457e-09
chr1	232620000	232680000	chr1	232940000	232960000	3	27.737	16.1577	0.0277603
chr1	232640000	232700000	chr1	232900000	232920000	3	36.6049	17.9045	0.000179711
chr1	232700000	232740000	chr1	233260000	233300000	3	21.4754	11.2683	0.0372143
chr1	232940000	232980000	chr1	233260000	233300000	3	30.92	15.1929	0.00109497
chr1	232980000	233020000	chr1	233200000	233240000	4	34.082	19.906	0.0286097
chr1	233040000	233100000	chr1	233200000	233220000	3	50.5045	24.8058	3.30661e-05
chr1	233280000	233320000	chr1	234440000	234500000	4	27.0195	8.231	3.05142e-07
chr1	233300000	233320000	chr1	234100000	234160000	3	24.907	11.2806	0.00185867
chr1	233340000	233440000	chr1	234440000	234500000	9	37.3192	11.9533	3.80564e-10
chr1	233340000	233400000	chr1	235080000	235100000	3	16.346	3.15836	0.000242665
chr1	233380000	233440000	chr1	234100000	234120000	3	45.2083	15.6623	9.73322e-11
chr1	233380000	233460000	chr1	234300000	234340000	5	36.8214	15.6378	2.77694e-06
chr1	233440000	233460000	chr1	233760000	233840000	4	41.2838	16.3942	1.94102e-07
chr1	233760000	233800000	chr1	234060000	234120000	4	30.7067	18.3492	0.0313934
chr1	234120000	234160000	chr1	234460000	234500000	3	43.652	9.40392	2.09956e-17
chr1	234120000	234160000	chr1	234300000	234340000	3	61.5934	20.2046	2.09885e-14
chr1	234120000	234160000	chr1	235060000	235100000	3	31.9537	8.27544	3.27204e-08
chr1	234300000	234340000	chr1	234460000	234500000	3	49.6486	22.1935	1.54276e-07
chr1	234480000	234520000	chr1	235080000	235120000	3	96.6771	16.5029	1.28321e-47
chr1	234480000	234520000	chr1	235400000	235460000	6	21.4785	7.51557	0.000632138
chr1	234480000	234520000	chr1	235480000	235520000	3	25.9375	7.13733	1.8215e-08
chr1	234520000	234560000	chr1	234860000	234920000	4	36.2065	18.4713	0.00289515
chr1	234580000	234660000	chr1	234940000	235000000	6	59.3021	15.9966	1.64183e-12
chr1	234580000	234620000	chr1	235060000	235100000	3	61.7943	17.7382	7.65072e-16
chr1	234680000	234760000	chr1	234980000	235000000	4	45.7684	21.0705	7.15064e-05
chr1	234820000	234900000	chr1	235040000	235100000	6	45.941	24.4287	0.000454759
chr1	234960000	235000000	chr1	235040000	235080000	3	79.1291	43.0427	4.77511e-05
chr1	235080000	235140000	chr1	236480000	236560000	6	25.2794	5.0441	4.93556e-07
chr1	235080000	235120000	chr1	235960000	236000000	3	25.2437	10.1851	0.00154344
chr1	235100000	235120000	chr1	236080000	236140000	3	24.3817	8.91578	0.00166545
chr1	235100000	235140000	chr1	235400000	235440000	3	54.0009	11.7992	4.83631e-16
chr1	235100000	235140000	chr1	235460000	235500000	3	50.8264	10.1565	9.86161e-22
chr1	235480000	235540000	chr1	235960000	236000000	4	49.3316	17.1722	2.47243e-09
chr1	235480000	235540000	chr1	236480000	236580000	9	31.411	8.75283	2.17642e-07
chr1	235500000	235540000	chr1	236080000	236140000	4	38.3891	14.4785	1.59296e-06
chr1	235500000	235540000	chr1	235740000	235800000	5	46.2962	20.0581	6.07916e-06
chr1	235520000	235560000	chr1	235700000	235740000	3	43.4081	25.7743	0.00578658
chr1	235560000	235600000	chr1	235960000	236000000	3	35.3049	16.7812	0.00129414
chr1	235760000	235800000	chr1	235940000	235980000	3	58.7869	26.6219	3.85503e-06
chr1	236100000	236140000	chr1	239960000	240000000	4	17.4448	2.28872	1.3618e-07
chr1	236100000	236140000	chr1	236480000	236520000	3	58.8417	11.8467	8.49699e-20
chr1	236120000	236200000	chr1	236380000	236440000	6	31.3852	16.5911	0.0393157
chr1	236140000	236240000	chr1	236300000	236340000	6	54.1544	28.3268	9.72914e-05
chr1	236280000	236320000	chr1	236400000	236440000	3	59.2753	32.4409	0.000584238
chr1	236600000	236640000	chr1	237540000	237580000	3	19.2401	6.40446	0.00388524
chr1	236620000	236660000	chr1	236700000	236760000	5	59.7167	37.5463	0.00482382
chr1	236700000	236740000	chr1	236980000	237020000	3	20.9713	12.8415	0.192148
chr1	236720000	236760000	chr1	236940000	237000000	4	27.1611	15.3789	0.0274965
chr1	236740000	236780000	chr1	237540000	237580000	3	21.5152	7.39457	0.00289087
chr1	236740000	236780000	chr1	239960000	240000000	3	17.5986	5.63949	0.0241246
chr1	237080000	237120000	chr1	237340000	237380000	3	29.6098	17.9248	0.0568629
chr1	240100000	240140000	chr1	240320000	240360000	4	29.5419	17.4191	0.033718
chr1	240980000	241040000	chr1	241280000	241360000	6	30.0376	16.0684	0.0030917
chr1	241500000	241540000	chr1	241820000	241860000	3	33.9055	13.2524	2.78804e-06
chr1	241520000	241560000	chr1	241980000	242020000	3	50.008	12.3199	3.45764e-18
chr1	241600000	241640000	chr1	241980000	242020000	3	44.0549	10.8733	4.54451e-12
chr1	241600000	241640000	chr1	241820000	241860000	3	51.9503	18.3556	3.27986e-11
chr1	241860000	241920000	chr1	241980000	242020000	5	59.464	35.2017	0.00238412
chr1	242000000	242040000	chr1	243720000	243760000	3	28.0746	6.65899	9.8712e-09
chr1	242060000	242160000	chr1	242240000	242300000	7	49.3508	27.4219	0.00419383
chr1	242120000	242160000	chr1	242400000	242440000	3	30.1936	15.8375	0.00806733
chr1	242460000	242520000	chr1	242820000	242860000	4	27.9325	14.5323	0.00535481
chr1	242560000	242600000	chr1	242880000	242920000	3	37.4563	16.4266	0.110136
chr1	242820000	242880000	chr1	242940000	242980000	4	63.2306	40.2799	0.0489916
chr1	243120000	243160000	chr1	243200000	243240000	3	83.3977	35.8442	0.0563435
chr1	243320000	243380000	chr1	244240000	244300000	7	35.169	9.22044	3.31969e-09
chr1	243320000	243360000	chr1	243720000	243760000	3	40.3509	13.9137	5.10197e-08
chr1	243340000	243380000	chr1	243680000	243720000	3	29.8854	13.3123	0.00109135
chr1	243700000	243780000	chr1	244240000	244300000	6	28.3289	14.0499	0.00180952
chr1	243840000	243880000	chr1	244200000	244240000	3	24.61	13.3101	0.0556275
chr1	243880000	243960000	chr1	244240000	244260000	4	32.4487	14.0732	6.79227e-05
chr1	244060000	244100000	chr1	244200000	244260000	4	47.9401	24.8897	0.000209611
chr1	244260000	244320000	chr1	244760000	244820000	7	50.802	13.618	7.66785e-14
chr1	244280000	244320000	chr1	244560000	244600000	3	41.1214	17.3978	0.000358228
chr1	244300000	244340000	chr1	244420000	244460000	3	55.3143	30.1841	0.000935059
chr1	244580000	244640000	chr1	245100000	245160000	5	25.965	12.1112	0.00179045
chr1	244660000	244700000	chr1	245060000	245100000	3	21.9145	14.6057	0.190325
chr1	244800000	244820000	chr1	245040000	245120000	4	56.6368	17.618	2.95955e-11
chr1	245040000	245120000	chr1	245980000	246040000	7	21.2765	9.33108	0.00816335
chr1	245120000	245160000	chr1	246460000	246500000	3	28.2712	9.68837	1.92735e-05
chr1	245120000	245180000	chr1	245980000	246040000	6	28.3752	11.0668	5.54239e-05
chr1	245140000	245180000	chr1	246720000	246760000	3	22.2467	7.99937	0.000434948
chr1	245140000	245180000	chr1	245360000	245400000	3	32.99	19.4631	0.0198069
chr1	245160000	245200000	chr1	245420000	245460000	3	32.3982	16.817	0.00273774
chr1	245160000	245200000	chr1	245500000	245540000	3	25.8101	14.3382	0.0253107
chr1	245960000	246020000	chr1	246740000	246760000	3	26.1699	9.32375	9.77239e-05
chr1	246000000	246040000	chr1	246240000	246300000	4	40.0564	20.57	0.000595768
chr1	246000000	246040000	chr1	246420000	246500000	5	44.1159	16.584	1.34553e-07
chr1	246480000	246520000	chr1	246660000	246700000	3	62.1859	18.873	3.1894e-10
chr1	246740000	246780000	chr1	247380000	247420000	3	23.1655	12.1018	0.0485087
chr1	246960000	246980000	chr1	247100000	247160000	3	65.4764	31.3201	0.000208156
chr1	246980000	247040000	chr1	247040000	247100000	5	90.9446	48.8667	5.99984e-05
chr1	247520000	247560000	chr1	248360000	248400000	3	22.7725	11.0859	0.0147208
chr1	247620000	247660000	chr1	247920000	247960000	3	44.9691	21.4484	0.000330382
chr1	248420000	248460000	chr1	248620000	248700000	5	207	24.2555	2.43747e-10
chr1	248600000	248660000	chr1	248900000	248940000	4	45.6548	14.9899	0.00944432
chr10	220000	260000	chr10	1060000	1100000	3	37.4072	16.9453	0.00485979
chr10	220000	260000	chr10	760000	800000	3	43.4914	22.9115	0.0473274
chr10	800000	840000	chr10	1040000	1080000	3	59.2	22.4219	7.65439e-07
chr10	1120000	1160000	chr10	1340000	1380000	3	45.317	15.8897	0.000621222
chr10	1380000	1440000	chr10	2820000	2840000	3	22.5426	9.85417	0.0648211
chr10	1420000	1460000	chr10	1580000	1620000	3	53.3213	30.5995	0.0181124
chr10	1440000	1500000	chr10	1640000	1680000	4	46.6217	30.1176	0.0788048
chr10	1480000	1520000	chr10	1680000	1720000	3	46.6526	25.2902	0.00576989
chr10	2380000	2440000	chr10	2720000	2780000	5	36.8204	20.3993	0.00843345
chr10	2420000	2480000	chr10	2780000	2800000	3	37.2097	15.5973	4.13533e-05
chr10	2560000	2600000	chr10	2720000	2760000	3	52.7322	26.6795	6.58279e-05
chr10	2620000	2640000	chr10	2760000	2820000	3	50.564	26.6494	0.000270179
chr10	2920000	2940000	chr10	4760000	4820000	3	22.2367	10.8593	0.116757
chr10	2920000	2960000	chr10	3160000	3200000	3	90.3774	11.7359	1.50242e-41
chr10	2940000	3000000	chr10	3020000	3080000	5	69.9884	38.9997	0.000216993
chr10	3040000	3060000	chr10	3140000	3200000	3	66.8184	29.2711	3.47244e-06
chr10	3180000	3240000	chr10	4800000	4820000	3	45.1676	11.1236	2.192e-09
chr10	3180000	3240000	chr10	4760000	4780000	3	69.363	12.8592	1.82688e-26
chr10	3200000	3240000	chr10	4640000	4680000	3	40.184	17.4627	0.000210557
chr10	3220000	3260000	chr10	3440000	3480000	3	53.0826	23.3791	4.00706e-05
chr10	3220000	3260000	chr10	3740000	3780000	3	49.3778	16.4501	1.32672e-07
chr10	3240000	3280000	chr10	3580000	3620000	3	36.6998	17.986	0.00369562
chr10	3440000	3480000	chr10	3740000	3780000	3	54.9158	25.6434	0.000161157
chr10	3760000	3820000	chr10	4660000	4780000	10	33.5695	12.0775	0.000323739
chr10	3820000	3860000	chr10	4660000	4700000	3	31.2894	12.8186	0.000423783
[truncated: 19,982 more rows]
