# Supplementary material for: Cohesin-mediated loop anchors confine the locations of human replication origins
Source: Nature. 2022 Jun 8;606(7915):812–9. doi: 10.1038/s41586-022-04803-0 (PMC9217744; doi:10.1038/s41586-022-04803-0)
Supplement: Supplementary file 3 — This zipped file contains Supplementary Tables 1–19 (see Supplementary Information for full descriptions). [file 41586_2022_4803_MOESM3_ESM.zip › Supplementary Table 19. 3D genome excluded regions in H1 human ES cells.xlsx]

## Sheet: hES
Supplementary Table 19. 3D genome excluded regions in H1 human ES cells
chromosome	start	end
chr1	0	2000000
chr1	120010000	122000000
chr1	145010000	150000000
chr1	248010000	248956422
chr2	0	2000000
chr2	87010000	95000000
chr2	242010000	242193529
chr3	0	2000000
chr3	91010000	93000000
chr3	198010000	198295559
chr4	0	2000000
chr4	50010000	52000000
chr4	190010000	190214555
chr5	0	2000000
chr5	46010000	50000000
chr5	70010000	71000000
chr5	181010000	181538259
chr6	0	2000000
chr6	58010000	60000000
chr6	170010000	170805979
chr7	0	2000000
chr7	62010000	63000000
chr7	159010000	159345973
chr8	0	2000000
chr8	44010000	46000000
chr8	145010000	145138636
chr9	0	2000000
chr9	40010000	43000000
chr9	62010000	64000000
chr9	138010000	138394717
chr10	0	2000000
chr10	39010000	42000000
chr10	47010000	48000000
chr10	133010000	133797422
chr11	0	2000000
chr11	50010000	51000000
chr11	54010000	55000000
chr11	135010000	135086622
chr12	0	2000000
chr12	35010000	37000000
chr12	133010000	133275309
chr13	0	1000000
chr13	114010000	114364328
chr14	0	1000000
chr14	19010000	20000000
chr14	107010000	107043718
chr15	0	1000000
chr15	20010000	22000000
chr15	30010000	31000000
chr15	101010000	101991189
chr16	0	2000000
chr16	32010000	36000000
chr16	90010000	90338345
chr17	0	2000000
chr17	22010000	23000000
chr17	26010000	27000000
chr17	83010000	83257441
chr18	0	2000000
chr18	15010000	16000000
chr18	20010000	21000000
chr18	80010000	80373285
chr19	0	2000000
chr19	24010000	27000000
chr19	58010000	58617616
chr20	0	2000000
chr20	26010000	30000000
chr20	64010000	64444167
chr21	0	1000000
chr21	5010000	14000000
chr21	46010000	46709983
chr22	0	1000000
chr22	10010000	13000000
chr22	16010000	19000000
chr22	50010000	50818468
