# Supplementary material for: Cohesin-mediated loop anchors confine the locations of human replication origins
Source: Nature. 2022 Jun 8;606(7915):812–9. doi: 10.1038/s41586-022-04803-0 (PMC9217744; doi:10.1038/s41586-022-04803-0)
Supplement: Supplementary file 3 — This zipped file contains Supplementary Tables 1–19 (see Supplementary Information for full descriptions). [file 41586_2022_4803_MOESM3_ESM.zip › Supplementary Table 2.xlsx]

## Sheet: layout
Supplementary Table 2. Loop calls at three different parameter combinations from Hi-C 2.5 in H1 human ES cells
Loops called from in situ Hi-C on H1-hESC (Tier 1) with DpnII
hg38 build
Recommended conservative (option D), intermediate (option F), and permissive (option H) loop call sets to be used by the scientific community. One option per tab, three tabs total.
1st column - loop location upstream chromosome, 2nd column - loop location upstream start, 3rd column - loop location upstream end, 4th column - loop location downstream chromosome, 5th column - loop location downstream start,
6th column - loop location downstream end, 7th column - cluster size (number of pixels), 8th column - loop peak pixel observed count, 9th column - loop peak pixel expected count, 10th column - loop peak pixel qvalue
Option	Genome-wide loop calls	autosomal loop calls (no chrom X)	Donut expected	VH filters	triU filter	p	w	Qi,j
A	292475	280873	No	No	No	n/a	n/a	0.025
B	42661	41091	Yes	No	Yes	2	10	0.025
C	24046	23040	Yes	Yes	Yes	2	10	0.025
D	16922	16248	Yes	Yes	No	2	10	0.025
E	19071	18314	Yes	Yes	No	4	10	0.025
F	23395	22437	Yes	Yes	No	4	14	0.025
G	25687	24620	Yes	Yes	No	4	16	0.025
H	28665	27415	Yes	Yes	Yes	4	16	0.025
I	30085	28663	Yes	Yes	Yes	4	16	0.1
J	31508	29933	Yes	Yes	Yes	4	16	0.3

## Sheet: option D
option D - conservative
ES_chrom	ES_us_start	ES_us_end	ES_ds_chrom	ES_ds_start	ES_ds_end	ES_cluster_size	ES_peakpixel_obs	ES_peakppixel_exp	ES_peakpixel_qvalue
chr1	900000	920000	chr1	940000	960000	4	733.1	473.374	2.5006e-53
chr1	960000	1000000	chr1	1040000	1070000	8	547.779	219.291	4.47301e-77
chr1	1110000	1160000	chr1	1170000	1260000	28	535.894	189.978	1.17309e-97
chr1	1380000	1400000	chr1	1470000	1510000	7	465.851	196.702	5.12052e-59
chr1	1470000	1490000	chr1	1520000	1540000	3	835.874	365.817	4.30393e-66
chr1	1530000	1560000	chr1	1620000	1630000	3	349.251	201.48	2.64088e-32
chr1	1640000	1650000	chr1	1700000	1730000	3	1001.07	190.085	1.08487e-76
chr1	1660000	1680000	chr1	1720000	1740000	3	578.608	215.128	8.71149e-25
chr1	1680000	1700000	chr1	1740000	1760000	3	509.813	211.71	4.49787e-28
chr1	1780000	1810000	chr1	1890000	1910000	4	353.053	164.95	1.8819e-43
chr1	1910000	1990000	chr1	2010000	2060000	26	572.406	182.394	2.34697e-302
chr1	2090000	2110000	chr1	2160000	2180000	4	354.505	195.32	3.36343e-34
chr1	2180000	2220000	chr1	2340000	2400000	11	533.388	153.237	8.87734e-250
chr1	2190000	2260000	chr1	2270000	2350000	20	507.769	230.029	2.6395e-85
chr1	2190000	2210000	chr1	2510000	2540000	4	82.5785	50.519	5.71967e-10
chr1	2410000	2430000	chr1	2780000	2800000	3	92.4558	54.1755	4.16756e-06
chr1	2410000	2460000	chr1	2480000	2560000	29	501.74	256.288	3.01261e-121
chr1	2410000	2440000	chr1	3420000	3430000	3	65.5108	39.1235	2.46202e-08
chr1	2590000	2610000	chr1	2630000	2650000	3	592.777	375.075	9.04051e-35
chr1	3060000	3080000	chr1	3640000	3660000	3	53.3443	28.4031	4.65438e-08
chr1	3060000	3080000	chr1	3390000	3410000	3	185.864	104.866	6.20263e-26
chr1	3310000	3340000	chr1	3400000	3430000	7	243.768	136.441	1.42992e-33
chr1	3480000	3570000	chr1	3600000	3630000	20	711.391	270.091	7.98242e-186
chr1	3620000	3640000	chr1	3720000	3740000	3	317.364	180.815	5.26935e-28
chr1	3670000	3700000	chr1	3720000	3730000	3	777.775	431.782	3.14771e-80
chr1	3820000	3860000	chr1	3890000	3900000	4	319.474	178.167	1.75559e-23
chr1	3900000	3920000	chr1	4610000	4640000	4	94.7802	54.6618	5.67073e-09
chr1	3900000	3920000	chr1	4580000	4600000	3	98.051	61.0202	4.41635e-08
chr1	4650000	4660000	chr1	4750000	4780000	3	255.215	130.891	2.85466e-48
chr1	4650000	4670000	chr1	5260000	5280000	3	88.7488	53.1425	4.44464e-07
chr1	5500000	5530000	chr1	5580000	5630000	10	349.272	146.976	3.29217e-91
chr1	5500000	5520000	chr1	5820000	5840000	3	190.682	96.8412	9.98095e-35
chr1	5620000	5650000	chr1	5740000	5750000	3	326.565	145.951	1.19409e-57
chr1	5620000	5640000	chr1	5820000	5840000	3	215.863	136.908	1.32379e-15
chr1	5630000	5650000	chr1	5960000	5980000	3	102.74	64.1381	3.11497e-07
chr1	5740000	5760000	chr1	5820000	5840000	3	331.015	183.459	2.03822e-42
chr1	6040000	6120000	chr1	6130000	6180000	25	373.69	167.16	4.49458e-81
chr1	6040000	6070000	chr1	6090000	6120000	5	419.59	263.442	3.76972e-39
chr1	6240000	6260000	chr1	6410000	6440000	4	250.47	139.509	5.69734e-38
chr1	6240000	6300000	chr1	6310000	6360000	19	402.742	155.617	5.38472e-120
chr1	6340000	6370000	chr1	6390000	6440000	12	654.024	259.488	1.62248e-141
chr1	6530000	6560000	chr1	6630000	6650000	5	263.734	162.678	4.84736e-12
chr1	6710000	6730000	chr1	7200000	7220000	3	141.315	63.579	7.3136e-16
chr1	6710000	6730000	chr1	6880000	6900000	3	203.94	121.292	2.64721e-10
chr1	6790000	6810000	chr1	6880000	6900000	3	361.996	168.591	8.08582e-28
chr1	7030000	7050000	chr1	7200000	7220000	3	324.383	160.613	1.88877e-32
chr1	7060000	7080000	chr1	7200000	7220000	3	285.71	165.502	9.62468e-18
chr1	7220000	7230000	chr1	7460000	7490000	3	218.312	130.195	6.71502e-15
chr1	7220000	7240000	chr1	7630000	7650000	3	197.429	69.2683	2.28883e-62
chr1	7560000	7590000	chr1	7630000	7650000	5	416.927	257.053	3.5419e-49
chr1	7660000	7680000	chr1	7940000	7960000	3	112.642	62.969	4.67429e-12
chr1	7660000	7690000	chr1	7730000	7780000	11	565.483	161.237	5.35901e-160
chr1	7660000	7680000	chr1	7890000	7910000	3	171.268	74.5236	1.89297e-31
chr1	7670000	7680000	chr1	8320000	8350000	3	36.435	15.6883	0.000232532
chr1	7790000	7820000	chr1	7890000	7910000	4	367.446	154.413	1.23494e-44
chr1	7970000	8040000	chr1	8300000	8360000	28	487.986	146.593	1.11726e-200
chr1	8030000	8040000	chr1	8140000	8170000	3	305.724	181.083	2.50388e-17
chr1	8200000	8230000	chr1	8300000	8320000	4	276.69	137.376	3.91823e-46
chr1	8370000	8380000	chr1	8410000	8450000	4	462.236	233.972	1.13738e-52
chr1	8550000	8570000	chr1	8710000	8730000	3	313.257	156.154	3.6491e-28
chr1	8860000	8890000	chr1	8980000	8990000	3	285.484	159.46	8.75977e-34
chr1	8910000	8940000	chr1	8970000	9010000	8	528.655	226.028	3.40994e-94
chr1	9000000	9040000	chr1	9060000	9110000	11	451.051	160.789	4.37693e-159
chr1	9100000	9150000	chr1	9180000	9220000	8	439.931	175.793	1.94419e-94
chr1	9110000	9130000	chr1	9240000	9260000	3	241.86	141.973	6.15742e-22
chr1	9260000	9310000	chr1	9440000	9500000	21	560.214	188.198	6.00393e-151
chr1	9290000	9310000	chr1	9370000	9400000	4	307.203	196.063	4.90619e-19
chr1	9320000	9330000	chr1	9410000	9440000	3	288.903	172.867	1.77802e-23
chr1	9490000	9510000	chr1	9560000	9580000	3	353.329	175.879	4.39891e-41
chr1	9620000	9640000	chr1	9680000	9730000	10	350.266	159.997	3.23987e-48
chr1	9720000	9750000	chr1	9860000	9870000	3	308.947	169.251	2.10878e-30
chr1	9720000	9750000	chr1	10410000	10430000	4	70.4861	27.7238	1.38753e-11
chr1	9760000	9800000	chr1	9820000	9880000	10	557.276	183.365	1.06772e-144
chr1	9870000	9890000	chr1	9930000	9950000	3	469.891	183.771	1.40981e-94
chr1	9940000	9970000	chr1	10020000	10040000	4	283.895	145.382	2.10257e-25
chr1	10370000	10390000	chr1	10410000	10430000	3	536.365	302.863	1.69308e-31
chr1	10500000	10560000	chr1	10590000	10660000	16	389.246	168.792	9.51823e-73
chr1	10500000	10530000	chr1	10940000	10950000	3	204.519	114.099	7.08423e-26
chr1	10500000	10520000	chr1	10900000	10920000	3	221.901	132.837	3.2712e-19
chr1	10660000	10720000	chr1	10770000	10810000	15	405.076	176.218	5.29743e-144
chr1	11030000	11050000	chr1	11630000	11650000	3	69.6307	33.3404	1.90993e-08
chr1	11060000	11100000	chr1	11200000	11260000	11	343.435	176.987	3.6029e-36
chr1	11090000	11150000	chr1	11190000	11240000	19	394.713	178.112	7.46604e-60
chr1	11230000	11250000	chr1	11810000	11830000	4	61.0225	29.8275	1.02139e-05
chr1	11310000	11340000	chr1	11640000	11650000	3	263.649	116.951	4.3551e-46
chr1	11470000	11490000	chr1	11630000	11650000	3	328.729	177.083	6.44544e-36
chr1	11480000	11500000	chr1	11580000	11610000	4	265.999	161.11	1.10775e-23
chr1	11650000	11690000	chr1	11700000	11750000	16	872.95	354.933	1.37198e-198
chr1	11810000	11840000	chr1	11990000	12010000	5	220.554	129.997	1.00959e-12
chr1	11820000	11870000	chr1	11870000	11910000	13	751.938	264.415	2.08846e-233
chr1	11910000	11920000	chr1	11950000	11980000	3	522.447	281.721	1.58493e-46
chr1	12100000	12170000	chr1	12180000	12230000	21	815.249	187.52	0
chr1	12310000	12330000	chr1	12760000	12780000	3	134.737	65.6888	2.0053e-18
chr1	12660000	12680000	chr1	12760000	12780000	3	256.018	139.827	1.95492e-27
chr1	12790000	12810000	chr1	13230000	13250000	3	286.033	127.014	6.7057e-14
chr1	13220000	13250000	chr1	13370000	13390000	4	859.333	195.565	1.10633e-77
chr1	13510000	13520000	chr1	13570000	13600000	3	335.295	187.497	1.51955e-42
chr1	13660000	13690000	chr1	13800000	13820000	5	364.868	140.246	1.04233e-64
chr1	13820000	13840000	chr1	13950000	13970000	3	316.265	127.704	5.26999e-54
chr1	13960000	13980000	chr1	15030000	15060000	5	46.4985	21.1633	2.16795e-06
chr1	13960000	13980000	chr1	14100000	14120000	3	228.706	112.802	6.48624e-32
chr1	14090000	14100000	chr1	14410000	14440000	3	168.483	109.734	1.21366e-05
chr1	14100000	14120000	chr1	15030000	15050000	3	59.9473	27.5767	6.26214e-10
chr1	14550000	14580000	chr1	15040000	15060000	4	215.624	81.3797	5.55683e-50
chr1	14600000	14610000	chr1	14720000	14750000	3	213.797	138.45	5.43408e-12
chr1	14910000	14950000	chr1	15010000	15040000	6	280.521	140.911	2.37827e-46
chr1	15100000	15180000	chr1	15240000	15320000	34	429.738	141.605	1.92073e-156
chr1	15120000	15140000	chr1	15420000	15440000	3	123.237	58.8531	9.14687e-22
chr1	15150000	15160000	chr1	15200000	15230000	3	444.122	278.255	6.45057e-46
chr1	15310000	15370000	chr1	15400000	15450000	18	565.731	159.699	2.22566e-179
chr1	15540000	15570000	chr1	15630000	15660000	5	259.521	144.375	2.30782e-18
chr1	15630000	15650000	chr1	15710000	15730000	3	306.659	181.877	8.53437e-19
chr1	15780000	15820000	chr1	15900000	15960000	17	423.607	163.281	1.56609e-95
chr1	16060000	16140000	chr1	16120000	16210000	30	677.988	182.415	0
chr1	16190000	16220000	chr1	16230000	16250000	4	696.388	308.817	6.85277e-134
chr1	16280000	16290000	chr1	16340000	16370000	3	331.063	214.57	9.71248e-10
chr1	16530000	16550000	chr1	16860000	16880000	3	579.98	94.5652	1.59758e-28
chr1	16600000	16620000	chr1	21440000	21460000	3	177.967	6.75698	9.87917e-264
chr1	16620000	16640000	chr1	16940000	16960000	3	219.541	93.8557	1.07627e-65
chr1	16670000	16680000	chr1	16760000	16800000	4	399.254	132.014	4.39147e-06
chr1	16720000	16730000	chr1	16770000	16800000	3	348.112	170.347	1.11338e-40
chr1	16940000	16980000	chr1	17030000	17050000	6	492.566	196.023	1.22313e-48
chr1	16990000	17010000	chr1	17030000	17050000	3	615.962	318.185	2.96513e-47
chr1	17060000	17080000	chr1	17090000	17130000	5	475.389	214.714	8.55094e-112
chr1	17060000	17070000	chr1	17230000	17260000	3	286.91	177.096	6.39294e-25
chr1	17110000	17170000	chr1	17200000	17260000	22	765.335	167.626	0
chr1	17240000	17280000	chr1	17330000	17350000	5	361.031	215.156	3.1101e-33
chr1	17490000	17540000	chr1	17550000	17640000	27	690.925	167.421	0
chr1	17650000	17680000	chr1	18580000	18590000	3	61.9657	23.3642	1.00642e-12
chr1	17910000	17930000	chr1	18090000	18110000	3	321.625	145.329	3.3785e-71
chr1	17910000	17930000	chr1	18570000	18590000	4	150.249	62.5459	8.4844e-37
chr1	17920000	17930000	chr1	18300000	18330000	3	179.677	89.3092	3.33337e-29
chr1	17920000	17930000	chr1	18190000	18220000	3	178.605	110.21	3.75855e-14
chr1	17980000	18010000	chr1	18080000	18110000	5	338.824	158.98	5.3451e-51
chr1	18100000	18120000	chr1	18180000	18210000	5	323.871	167.302	7.546e-62
chr1	18100000	18120000	chr1	18570000	18590000	3	108.801	70.198	1.58782e-09
chr1	18220000	18250000	chr1	18280000	18310000	6	425.807	209.767	1.17121e-78
chr1	18300000	18330000	chr1	18570000	18590000	4	188.61	120.105	9.14608e-18
chr1	18360000	18390000	chr1	18570000	18580000	3	224.256	121.757	1.6815e-29
chr1	18370000	18420000	chr1	18460000	18500000	10	367.966	192.456	2.65862e-62
chr1	18370000	18380000	chr1	18510000	18540000	3	249.766	146.706	5.87149e-17
chr1	18590000	18640000	chr1	18660000	18710000	15	478.821	171.179	3.97528e-135
chr1	18590000	18610000	chr1	18800000	18850000	7	408.192	139.739	1.671e-120
chr1	18590000	18610000	chr1	18860000	18880000	4	236.323	123.058	4.33097e-33
chr1	18690000	18750000	chr1	18790000	18840000	20	298.198	157.538	1.87268e-44
chr1	18880000	18960000	chr1	19030000	19080000	25	325.811	143.908	2.33558e-79
chr1	18900000	18920000	chr1	19000000	19020000	3	283.95	182.038	7.24313e-20
chr1	19070000	19160000	chr1	19140000	19200000	34	812.761	341.825	1.32885e-115
chr1	19110000	19180000	chr1	19220000	19250000	13	443.498	219.027	2.5199e-46
chr1	19310000	19350000	chr1	19640000	19660000	7	288.477	128.235	1.93232e-72
chr1	19480000	19500000	chr1	19570000	19600000	5	303.368	153.27	7.60381e-38
chr1	19660000	19680000	chr1	19690000	19720000	4	612.058	253.875	1.96912e-125
chr1	19730000	19750000	chr1	20140000	20160000	3	63.8928	33.3164	6.74398e-06
chr1	19760000	19780000	chr1	19860000	19880000	3	276.063	147.056	1.9526e-24
chr1	19910000	19950000	chr1	20480000	20500000	6	90.5741	37.7726	1.42605e-19
chr1	19910000	19930000	chr1	20140000	20170000	5	374.539	137.341	1.55448e-86
chr1	19970000	19980000	chr1	20140000	20170000	3	413.183	171.366	1.62368e-66
chr1	19970000	19990000	chr1	20080000	20100000	4	354.641	174.584	2.74896e-36
chr1	20090000	20110000	chr1	20140000	20160000	3	535.194	293.957	1.48999e-45
chr1	20200000	20230000	chr1	20480000	20500000	4	285.058	103.067	6.99859e-76
chr1	20210000	20250000	chr1	20310000	20370000	12	352.969	177.831	1.58461e-44
chr1	20340000	20390000	chr1	20480000	20500000	7	410.21	156.822	4.37231e-131
chr1	20350000	20390000	chr1	20410000	20440000	8	433.064	204.497	9.58681e-72
chr1	20420000	20440000	chr1	20480000	20500000	3	404.9	232.656	6.08515e-40
chr1	20510000	20590000	chr1	20610000	20660000	24	696.968	234.964	4.20409e-166
chr1	20680000	20710000	chr1	21190000	21200000	3	141.409	65.8019	1.77714e-15
chr1	20750000	20770000	chr1	20850000	20870000	3	233.474	147.475	1.74959e-08
chr1	21210000	21300000	chr1	21320000	21380000	36	666.966	160.065	0
chr1	21220000	21240000	chr1	21580000	21600000	3	137.694	71.5117	6.78904e-24
chr1	21370000	21380000	chr1	21570000	21600000	3	248.366	109.587	4.00213e-55
chr1	21370000	21400000	chr1	21470000	21500000	5	336.853	157.595	4.55284e-50
chr1	21490000	21520000	chr1	21560000	21600000	9	475.869	225.361	1.67667e-78
chr1	21660000	21680000	chr1	21970000	21990000	4	166.897	84.1587	1.37813e-14
chr1	21700000	21720000	chr1	21740000	21760000	3	470.233	262.485	4.507e-26
chr1	21830000	21850000	chr1	21870000	21900000	5	612.853	357.078	4.07913e-54
chr1	21840000	21920000	chr1	21950000	21980000	15	496.936	209.514	2.4471e-92
chr1	22100000	22160000	chr1	22390000	22420000	11	463.484	129.844	5.71832e-264
chr1	22120000	22150000	chr1	22640000	22650000	3	91.585	44.7294	1.27104e-16
chr1	22130000	22150000	chr1	22210000	22250000	5	310.328	160.219	1.02584e-57
chr1	22310000	22330000	chr1	22400000	22420000	3	300.277	177.065	2.56578e-27
chr1	22410000	22430000	chr1	22630000	22650000	3	354.698	127.462	1.05555e-89
chr1	22420000	22430000	chr1	22480000	22540000	6	347.845	143.962	9.08536e-72
chr1	22510000	22570000	chr1	22600000	22660000	20	421.959	148.423	1.74815e-146
chr1	22660000	22710000	chr1	22900000	22940000	15	368.78	143.497	5.22021e-96
chr1	22750000	22780000	chr1	22850000	22870000	4	310.639	186.41	1.75399e-27
chr1	22970000	22990000	chr1	23050000	23100000	7	391.181	149.701	3.08935e-86
chr1	22970000	22990000	chr1	23180000	23200000	3	356.057	114.385	1.11198e-101
chr1	23050000	23070000	chr1	23310000	23330000	3	160.181	73.6701	7.10826e-15
chr1	23070000	23120000	chr1	23160000	23210000	16	689.815	174.618	1.0747e-259
chr1	23340000	23360000	chr1	23390000	23410000	3	413.532	214.106	5.52205e-45
chr1	23490000	23510000	chr1	23660000	23680000	3	277.637	173.05	8.1089e-13
chr1	23530000	23580000	chr1	23600000	23680000	26	882.146	189	0
chr1	23790000	23830000	chr1	23900000	23930000	8	416.985	149.462	4.09515e-86
chr1	23800000	23830000	chr1	23860000	23880000	5	484.993	283.424	6.70285e-26
chr1	24060000	24080000	chr1	24380000	24400000	3	134.522	79.2678	1.73916e-10
chr1	24070000	24090000	chr1	24140000	24160000	3	334.099	184.077	3.18771e-38
chr1	24180000	24220000	chr1	24350000	24400000	13	600	174.249	5.28999e-266
chr1	24190000	24220000	chr1	24580000	24590000	3	87.9706	54.8684	7.96277e-07
chr1	24190000	24210000	chr1	24620000	24640000	3	102.865	41.5753	1.02158e-12
chr1	24200000	24220000	chr1	24280000	24330000	7	384.79	182.76	2.71341e-70
chr1	24300000	24340000	chr1	24380000	24390000	4	389.696	221.661	6.715e-47
chr1	24400000	24420000	chr1	24620000	24640000	3	167.893	88.65	6.45625e-11
chr1	24410000	24430000	chr1	24510000	24530000	3	293.538	166.571	2.2385e-20
chr1	24540000	24570000	chr1	24620000	24640000	4	392.583	153.167	1.94811e-53
chr1	24650000	24680000	chr1	25210000	25240000	5	83.1965	21.3188	1.35506e-17
chr1	24650000	24710000	chr1	24820000	24850000	15	638.26	176.665	9.1805e-120
chr1	24680000	24700000	chr1	24780000	24800000	3	295.705	174.361	5.61611e-15
chr1	24930000	24970000	chr1	25010000	25060000	11	419.724	169.819	9.25235e-122
chr1	25100000	25140000	chr1	25190000	25220000	9	418.149	155.377	1.11653e-85
chr1	25280000	25290000	chr1	25400000	25430000	3	684.661	128.333	1.2347e-137
chr1	25280000	25290000	chr1	25500000	25530000	3	167.692	79.585	4.44768e-22
chr1	25390000	25410000	chr1	25510000	25530000	3	432.758	136.688	8.49127e-47
chr1	25600000	25630000	chr1	25790000	25820000	6	401.196	189.986	3.16257e-76
chr1	25610000	25630000	chr1	25670000	25700000	4	425.453	217.418	2.05627e-60
chr1	25690000	25730000	chr1	25780000	25800000	5	351.058	179.928	1.82568e-64
chr1	25820000	25840000	chr1	26000000	26030000	5	207.675	108.058	1.03339e-32
chr1	25880000	25930000	chr1	25980000	26030000	15	485.814	168.361	2.85733e-123
chr1	26030000	26060000	chr1	26140000	26160000	5	371.155	164.246	3.18853e-64
chr1	26100000	26120000	chr1	26140000	26170000	4	730.5	309.014	2.09448e-101
chr1	26160000	26200000	chr1	26220000	26240000	5	395.751	223.911	9.1003e-32
chr1	26270000	26300000	chr1	26310000	26340000	5	886.526	355.155	4.17513e-251
chr1	26270000	26300000	chr1	26350000	26400000	8	452.834	220.022	2.81899e-107
chr1	26550000	26570000	chr1	26760000	26780000	3	207.823	117.882	6.47181e-21
chr1	26570000	26610000	chr1	26780000	26800000	6	439.705	194.916	4.74385e-49
chr1	26600000	26630000	chr1	26670000	26700000	7	614.337	216.849	3.32471e-140
chr1	26690000	26710000	chr1	26770000	26790000	3	317.312	190.147	1.42677e-20
chr1	26830000	26860000	chr1	26870000	26890000	4	660.303	389.711	8.38998e-50
chr1	27030000	27070000	chr1	27070000	27110000	9	876.243	249.958	0
chr1	27100000	27140000	chr1	27260000	27300000	10	548.386	157.335	2.51964e-157
chr1	27190000	27210000	chr1	27270000	27290000	3	399.768	178.386	5.45534e-43
chr1	27290000	27340000	chr1	27340000	27400000	17	565.21	198.448	1.23337e-199
chr1	27380000	27420000	chr1	27600000	27610000	4	328.329	145.722	2.60209e-107
chr1	27390000	27410000	chr1	27650000	27670000	3	212.631	109.989	1.02676e-35
chr1	27400000	27430000	chr1	27480000	27540000	11	350.306	169.898	2.09381e-47
chr1	27850000	27900000	chr1	27940000	27990000	17	351.295	153.221	1.71214e-70
chr1	27850000	27870000	chr1	28190000	28220000	4	125.674	57.4965	1.27277e-07
chr1	27880000	27910000	chr1	28210000	28230000	4	118.004	69.0715	0.00526098
chr1	28090000	28110000	chr1	28190000	28210000	3	378.765	152.792	5.12203e-51
chr1	28210000	28220000	chr1	28470000	28500000	3	110.423	59.5275	0.000286613
chr1	28240000	28260000	chr1	28350000	28370000	4	297.739	134.38	1.2148e-26
chr1	28400000	28420000	chr1	28470000	28500000	4	403.224	216.424	1.53713e-24
chr1	28510000	28530000	chr1	28590000	28610000	4	451.821	215.007	1.85419e-47
chr1	28550000	28570000	chr1	28600000	28620000	3	371.31	224.567	1.96389e-15
chr1	28640000	28660000	chr1	28860000	28880000	3	149.997	71.97	3.05638e-14
chr1	28770000	28820000	chr1	28840000	28890000	19	706.035	167.144	2.07687e-282
chr1	28880000	28890000	chr1	29180000	29210000	3	212.258	82.6174	6.01081e-58
chr1	28880000	28910000	chr1	29000000	29040000	7	428.912	149.929	2.16225e-104
chr1	29110000	29130000	chr1	29180000	29210000	5	419.996	191.393	5.37248e-89
chr1	29230000	29240000	chr1	29680000	29710000	3	123.566	55.4746	2.156e-29
chr1	29230000	29240000	chr1	30080000	30120000	4	105.495	29.0983	1.11505e-45
chr1	29230000	29270000	chr1	29280000	29350000	17	502.557	188.248	6.75692e-181
chr1	29230000	29250000	chr1	30690000	30720000	4	39.2588	15.4729	1.24168e-10
chr1	29370000	29390000	chr1	29690000	29710000	3	171.125	99.7359	1.68532e-17
chr1	29370000	29400000	chr1	30700000	30720000	4	55.556	27.0968	1.52939e-06
chr1	29380000	29390000	chr1	30080000	30110000	3	131.592	58.3746	1.7897e-26
chr1	29390000	29400000	chr1	30390000	30420000	3	101.031	28.3388	2.79944e-51
chr1	29510000	29520000	chr1	30080000	30110000	3	95.1616	53.795	5.45306e-14
chr1	29690000	29710000	chr1	30700000	30720000	3	48.4789	26.0203	1.10515e-07
chr1	29700000	29710000	chr1	30080000	30110000	3	212.007	113.761	2.9392e-42
chr1	29780000	29800000	chr1	30080000	30110000	5	302.811	169.314	1.81298e-37
chr1	30090000	30130000	chr1	30700000	30710000	4	114.89	48.7084	2.78117e-19
chr1	30400000	30420000	chr1	30690000	30710000	3	207.177	123.347	7.70441e-16
chr1	30770000	30850000	chr1	30870000	30940000	31	701.671	194.978	0
chr1	30940000	30960000	chr1	31280000	31300000	3	129.549	47.3921	1.02861e-17
chr1	31050000	31080000	chr1	31140000	31160000	4	316.196	149.23	4.11483e-30
chr1	31180000	31190000	chr1	31230000	31280000	5	441.804	226.925	6.12459e-54
chr1	31420000	31480000	chr1	31520000	31560000	15	688.918	203.126	2.29401e-122
chr1	31560000	31570000	chr1	31590000	31630000	4	799.219	399.967	6.92383e-92
chr1	31650000	31690000	chr1	31700000	31800000	22	496.257	217.657	5.40548e-147
chr1	31810000	31850000	chr1	31950000	31980000	7	434.373	142.082	4.68734e-106
chr1	31820000	31840000	chr1	31910000	31930000	3	301.555	175.679	4.25973e-18
chr1	32030000	32050000	chr1	32180000	32200000	3	195.504	103.872	1.09708e-14
chr1	32200000	32240000	chr1	32310000	32340000	10	388.291	159.798	5.39291e-63
chr1	32360000	32400000	chr1	32780000	32810000	8	105.705	54.2067	2.49e-08
chr1	32370000	32390000	chr1	32660000	32680000	3	146.919	74.8658	3.51046e-11
chr1	32520000	32530000	chr1	32630000	32660000	3	247.28	156.43	5.76082e-09
chr1	32670000	32730000	chr1	32740000	32810000	16	840.053	408.884	5.85668e-109
chr1	32870000	32910000	chr1	33080000	33090000	4	266.865	128.389	2.59318e-44
chr1	32920000	32940000	chr1	33070000	33090000	3	348.587	155.717	3.79149e-65
chr1	32920000	32960000	chr1	33000000	33060000	14	490.398	216.056	1.33617e-81
chr1	33110000	33150000	chr1	33460000	33470000	4	136.881	71.5115	2.47586e-16
chr1	33290000	33320000	chr1	33350000	33380000	5	567.366	205.77	2.74354e-122
chr1	33290000	33310000	chr1	33460000	33480000	3	295.324	157.043	3.2434e-28
chr1	33360000	33390000	chr1	33440000	33470000	7	331.618	154.1	9.28892e-51
chr1	33480000	33500000	chr1	33600000	33620000	3	249.977	132.825	1.2829e-24
chr1	33630000	33640000	chr1	34140000	34170000	3	74.789	46.9467	0.000110267
chr1	34150000	34190000	chr1	34590000	34600000	4	81.1723	48.7369	3.797e-05
chr1	34450000	34470000	chr1	34590000	34610000	4	384.979	155.294	2.98939e-78
chr1	34450000	34470000	chr1	34730000	34750000	4	188.299	92.0736	4.32632e-29
chr1	34780000	34810000	chr1	34830000	34870000	10	608.859	181.775	3.06644e-212
chr1	34990000	35020000	chr1	35090000	35120000	6	268.103	152.384	1.26663e-12
chr1	35160000	35190000	chr1	35420000	35450000	5	181.427	89.2251	2.17156e-13
chr1	35170000	35190000	chr1	35730000	35750000	3	62.9854	19.845	3.06262e-10
chr1	35170000	35190000	chr1	35390000	35410000	3	232.871	112.99	7.24969e-18
chr1	35170000	35200000	chr1	35540000	35560000	4	93.7568	48.4534	8.98655e-07
chr1	35190000	35210000	chr1	35270000	35300000	5	349.958	149.224	5.28925e-49
chr1	35440000	35480000	chr1	35520000	35570000	14	601.524	162.024	3.18904e-148
chr1	35440000	35460000	chr1	35720000	35750000	4	104.946	49.5407	9.67584e-14
chr1	35560000	35660000	chr1	35690000	35740000	25	515.951	164.237	6.00225e-208
chr1	35740000	35750000	chr1	35890000	35920000	3	157.976	81.6828	5.23886e-12
chr1	35890000	35920000	chr1	36280000	36300000	5	51.6983	26.3323	0.00330828
chr1	35960000	35980000	chr1	36030000	36050000	3	306.748	189.498	9.0933e-08
chr1	36090000	36100000	chr1	36300000	36340000	4	188.482	98.6431	3.95513e-19
chr1	36320000	36370000	chr1	36410000	36430000	9	384.122	193.774	2.36191e-49
chr1	36540000	36570000	chr1	37430000	37440000	3	76.101	43.9158	3.13899e-10
chr1	36570000	36590000	chr1	37020000	37040000	3	163.506	92.0764	1.40299e-29
chr1	36700000	36710000	chr1	36840000	36870000	3	279.048	168.318	1.77845e-26
chr1	37090000	37110000	chr1	37310000	37330000	3	268.376	138.926	3.6144e-28
chr1	37240000	37260000	chr1	37310000	37330000	3	372.364	202.484	7.62606e-39
chr1	37320000	37360000	chr1	37430000	37440000	4	290.582	143.355	1.31462e-36
chr1	37560000	37640000	chr1	37650000	37710000	24	640.439	215.231	2.02639e-217
chr1	37570000	37590000	chr1	37960000	37990000	4	110.407	35.9907	6.58481e-14
chr1	37570000	37590000	chr1	37820000	37840000	3	161.502	77.1692	3.91634e-13
chr1	37700000	37720000	chr1	37790000	37810000	3	288.729	171.294	4.60369e-18
chr1	37700000	37710000	chr1	37960000	37990000	3	120.794	49.1311	1.09322e-12
chr1	37820000	37840000	chr1	37960000	37990000	4	195.4	109.414	5.23702e-11
chr1	37870000	37890000	chr1	37970000	37990000	3	386.25	167.113	2.2391e-31
chr1	38020000	38040000	chr1	38810000	38840000	5	150.985	40.6876	5.1477e-56
chr1	38020000	38050000	chr1	38490000	38520000	7	310.997	109.482	2.70517e-79
chr1	38040000	38060000	chr1	38120000	38140000	3	266.141	152.686	2.17784e-26
chr1	38260000	38290000	chr1	38420000	38430000	3	296.746	157.311	1.70224e-24
chr1	38430000	38450000	chr1	38480000	38500000	3	427.007	239.766	1.98946e-29
chr1	38510000	38530000	chr1	38570000	38590000	3	300.169	174.096	2.00538e-29
chr1	38590000	38630000	chr1	38810000	38840000	8	427.587	174.675	1.22607e-105
chr1	38710000	38750000	chr1	38800000	38820000	5	318.79	163.835	4.13151e-56
chr1	38860000	38890000	chr1	38990000	39010000	4	325.783	167.718	1.13535e-27
chr1	38860000	38890000	chr1	38960000	38970000	3	311.406	169.559	9.73629e-21
chr1	39080000	39100000	chr1	39530000	39550000	3	80.2643	47.6043	2.91725e-05
chr1	39090000	39110000	chr1	39250000	39270000	4	394.394	181.595	2.75723e-49
chr1	39100000	39120000	chr1	39160000	39210000	6	499.05	203.695	3.28945e-78
chr1	39170000	39200000	chr1	39250000	39270000	5	612.622	271.188	3.58695e-51
chr1	39310000	39340000	chr1	39560000	39570000	3	159.286	82.4162	3.8294e-10
chr1	39310000	39360000	chr1	39430000	39470000	15	396.149	166.735	5.9573e-49
chr1	39430000	39470000	chr1	39560000	39570000	4	362.519	159.413	3.71225e-35
chr1	39460000	39490000	chr1	39530000	39550000	4	424.627	224.031	1.67001e-33
chr1	39490000	39510000	chr1	39770000	39790000	3	423.351	80.5848	5.69887e-73
chr1	39520000	39540000	chr1	39760000	39780000	3	567.497	96.1888	4.16722e-137
chr1	39590000	39620000	chr1	39640000	39670000	8	758.152	277.708	4.2366e-120
chr1	39600000	39610000	chr1	39700000	39730000	3	336.168	199.336	6.23907e-16
chr1	39660000	39680000	chr1	39710000	39730000	4	599.738	346.458	8.52348e-34
chr1	39810000	39830000	chr1	39960000	39980000	4	417.332	171.973	4.33451e-63
chr1	39810000	39830000	chr1	40020000	40040000	4	270.371	122.592	2.71148e-35
chr1	39810000	39830000	chr1	39890000	39930000	7	375.026	161.755	6.14933e-54
chr1	39900000	39930000	chr1	39950000	39980000	6	571.156	262.694	4.82191e-87
chr1	40060000	40070000	chr1	40260000	40290000	3	172.798	103.009	7.26429e-07
chr1	40140000	40160000	chr1	40300000	40320000	3	288.876	171.221	6.95413e-19
chr1	40140000	40160000	chr1	40400000	40420000	3	239.672	130.017	5.55197e-17
chr1	40590000	40630000	chr1	40940000	40960000	5	112.432	55.036	1.31789e-09
chr1	40600000	40630000	chr1	40840000	40850000	3	169.485	97.7896	5.68773e-11
chr1	40620000	40640000	chr1	40660000	40680000	3	548.299	307.354	2.11945e-36
chr1	40740000	40760000	chr1	40990000	41010000	3	140.013	72.6435	2.0266e-10
chr1	40770000	40790000	chr1	40820000	40850000	4	380.938	196.56	5.85521e-45
chr1	40840000	40890000	chr1	40920000	40970000	19	579.441	151.313	5.36993e-216
chr1	41100000	41120000	chr1	41420000	41440000	3	95.4533	42.9712	1.08295e-14
chr1	41110000	41140000	chr1	41230000	41240000	3	222.189	141.054	4.94123e-09
chr1	41260000	41280000	chr1	41310000	41330000	3	478.305	311.3	1.46969e-23
chr1	41260000	41380000	chr1	41390000	41450000	36	516.704	164.626	2.16908e-276
chr1	41570000	41590000	chr1	42130000	42160000	4	97.1425	44.2103	1.69944e-22
chr1	42140000	42170000	chr1	42730000	42760000	7	56.8829	32.2218	2.13709e-06
chr1	42330000	42350000	chr1	42450000	42470000	3	247.693	140.246	2.38116e-17
chr1	42330000	42350000	chr1	42730000	42750000	3	81.8667	49.0956	1.23874e-06
chr1	42510000	42520000	chr1	42730000	42760000	3	183.626	104.711	2.43436e-15
chr1	42570000	42590000	chr1	42730000	42750000	3	232.093	128.346	1.3733e-17
chr1	42570000	42590000	chr1	42640000	42660000	3	393.113	196.4	8.49999e-23
chr1	42770000	42790000	chr1	43060000	43080000	3	217.298	69.7078	3.99896e-50
chr1	42770000	42790000	chr1	42900000	42920000	3	253.58	141.169	7.03282e-21
chr1	42900000	42920000	chr1	43400000	43420000	3	62.564	29.3053	2.17411e-06
chr1	42900000	42980000	chr1	43030000	43090000	24	787.838	180.939	0
chr1	42950000	42970000	chr1	43000000	43020000	3	514.072	296.209	2.33002e-42
chr1	43070000	43100000	chr1	43140000	43150000	3	306.825	193.058	1.59978e-19
chr1	43210000	43250000	chr1	43340000	43440000	18	619.139	196.527	2.12921e-238
chr1	43260000	43290000	chr1	43330000	43370000	8	400.574	208.775	9.27274e-42
chr1	43420000	43440000	chr1	43600000	43620000	3	194.691	105.857	3.62835e-24
chr1	43520000	43540000	chr1	43560000	43610000	7	697.103	449.597	3.18075e-42
chr1	43520000	43550000	chr1	43930000	43950000	4	74.6713	42.9364	2.24237e-08
chr1	43590000	43620000	chr1	43660000	43700000	7	396.364	227.171	3.25083e-33
chr1	43660000	43680000	chr1	43690000	43710000	3	982.42	504.545	6.06824e-91
chr1	43670000	43690000	chr1	44750000	44770000	3	37.7309	9.71725	6.89352e-10
chr1	43680000	43700000	chr1	44740000	44760000	3	34.3532	9.62841	2.05662e-07
chr1	43750000	43780000	chr1	43910000	43950000	6	554.348	172.66	2.57075e-173
chr1	43760000	43780000	chr1	43850000	43890000	5	328.899	182.682	5.25005e-22
chr1	44080000	44110000	chr1	44190000	44220000	6	366.191	149.963	8.79112e-62
chr1	44080000	44110000	chr1	44650000	44660000	3	85.9312	55.9892	3.66385e-05
chr1	44210000	44250000	chr1	44280000	44300000	7	354.637	182.099	1.01861e-50
chr1	44210000	44230000	chr1	44640000	44660000	3	175.111	97.6265	4.75837e-26
chr1	44220000	44230000	chr1	44590000	44620000	3	170.97	101.84	5.58439e-16
chr1	44370000	44390000	chr1	44590000	44610000	3	354.278	161.417	9.72475e-66
chr1	44400000	44420000	chr1	44490000	44510000	3	339.392	191.552	1.00175e-27
chr1	44400000	44430000	chr1	44540000	44550000	3	337.827	181.997	9.12556e-46
chr1	44520000	44550000	chr1	44590000	44600000	3	400.555	241.651	7.75707e-42
chr1	44780000	44810000	chr1	45490000	45500000	3	53.219	28.4977	6.07378e-07
chr1	44790000	44830000	chr1	45320000	45330000	4	103.53	47.1621	2.23913e-20
chr1	44790000	44810000	chr1	45000000	45020000	3	194.156	103.837	4.21178e-24
chr1	44820000	44840000	chr1	45480000	45500000	3	60.2793	30.109	6.16203e-08
chr1	44820000	44860000	chr1	44990000	45020000	7	439.228	120.627	1.25593e-167
chr1	44820000	44840000	chr1	45290000	45310000	3	134.116	54.9466	1.05423e-27
chr1	45000000	45040000	chr1	45280000	45310000	6	515.569	142.203	2.25176e-246
chr1	45000000	45020000	chr1	45480000	45500000	3	163.585	38.1492	1.57353e-109
chr1	45210000	45240000	chr1	45290000	45300000	3	343.97	200.901	4.13651e-25
chr1	45330000	45390000	chr1	45470000	45510000	12	535.722	140.503	8.46304e-170
chr1	45500000	45530000	chr1	45550000	45580000	8	796.565	263.123	1.30308e-137
chr1	45620000	45660000	chr1	45870000	45890000	6	211.217	101.425	8.88219e-19
chr1	45620000	45640000	chr1	46020000	46040000	3	100.703	49.6865	1.902e-12
chr1	45620000	45630000	chr1	46170000	46200000	3	85.7651	40.0121	7.78382e-14
chr1	45640000	45650000	chr1	46000000	46030000	3	98.6952	61.7622	3.82137e-05
chr1	45910000	45920000	chr1	45990000	46020000	3	258.848	170.919	1.96077e-10
chr1	46020000	46070000	chr1	46150000	46210000	16	569.254	152.862	1.54172e-278
chr1	46280000	46310000	chr1	46340000	46350000	3	546.754	290.224	2.03149e-40
chr1	46430000	46450000	chr1	46710000	46730000	3	119.371	56.8698	1.98464e-22
chr1	46430000	46500000	chr1	46510000	46560000	25	729.217	197.8	0
chr1	46480000	46500000	chr1	47430000	47450000	3	35.6097	10.1375	1.30808e-16
chr1	46480000	46500000	chr1	47220000	47240000	3	65.1466	21.8318	6.36701e-30
chr1	46610000	46630000	chr1	46710000	46730000	3	284.786	171.342	4.63316e-15
chr1	46680000	46700000	chr1	47270000	47290000	3	70.6443	25.3641	3.80569e-07
chr1	46700000	46720000	chr1	47270000	47300000	4	86.8703	27.0991	1.15416e-07
chr1	46740000	46760000	chr1	47160000	47180000	3	114.427	67.2647	5.25443e-07
chr1	46740000	46760000	chr1	46860000	46880000	3	347.579	152.806	3.28253e-38
chr1	46870000	46880000	chr1	46980000	47010000	3	325.888	160.142	3.8869e-11
chr1	46910000	46940000	chr1	47140000	47150000	3	316.254	118.636	9.8788e-26
chr1	47090000	47110000	chr1	47160000	47180000	3	467.292	186.411	6.32005e-36
chr1	47180000	47200000	chr1	47700000	47720000	3	35.9206	18.7378	0.000528435
chr1	47180000	47210000	chr1	47220000	47280000	13	491.212	182.562	5.69656e-98
chr1	47180000	47200000	chr1	47420000	47440000	3	143.284	60.6009	3.99189e-28
chr1	47210000	47230000	chr1	47700000	47730000	5	50.0399	19.687	1.81071e-14
chr1	47220000	47240000	chr1	47420000	47450000	5	231.503	64.363	8.06513e-114
chr1	47220000	47240000	chr1	50410000	50430000	3	26.4294	3.15626	2.76057e-20
chr1	47250000	47280000	chr1	47290000	47310000	4	663.796	388.168	3.1563e-24
chr1	47430000	47450000	chr1	50960000	50980000	3	40.4932	5.20249	1.41618e-21
chr1	47430000	47460000	chr1	47500000	47530000	7	365.034	175.748	2.58815e-67
chr1	47430000	47450000	chr1	47700000	47730000	6	333.59	136.134	2.46719e-80
chr1	47430000	47450000	chr1	50410000	50430000	3	42.6346	6.69775	3.53206e-32
chr1	47510000	47550000	chr1	47610000	47640000	10	475.95	166.31	2.64997e-172
chr1	47520000	47540000	chr1	47700000	47730000	5	331.485	174.243	1.32956e-48
chr1	47620000	47660000	chr1	47700000	47720000	5	332.4	181.825	1.24771e-46
chr1	47750000	47780000	chr1	48220000	48240000	4	71.0574	36.0994	5.70146e-10
chr1	47750000	47770000	chr1	48060000	48080000	3	143.141	86.6609	6.52012e-16
chr1	47800000	47820000	chr1	47910000	47930000	3	252.995	153.232	1.06021e-28
chr1	47940000	47960000	chr1	48080000	48100000	3	191.828	110.146	3.73266e-09
chr1	47980000	48010000	chr1	48050000	48070000	5	452.09	216.961	3.26077e-74
chr1	48090000	48110000	chr1	48520000	48540000	3	97.7784	46.2091	5.67196e-10
chr1	48090000	48130000	chr1	48180000	48240000	14	536.528	150.537	6.07676e-145
chr1	48100000	48120000	chr1	48490000	48510000	3	105.862	48.7995	8.84123e-06
chr1	48230000	48260000	chr1	48520000	48540000	5	162.536	89.3501	1.07687e-11
chr1	48240000	48260000	chr1	48480000	48500000	3	167.782	89.3885	1.60857e-11
chr1	48550000	48600000	chr1	48650000	48710000	13	435.861	147.139	3.49452e-138
chr1	50080000	50100000	chr1	50330000	50350000	3	156.989	98.5135	7.512e-09
chr1	50360000	50380000	chr1	50600000	50620000	3	285.833	96.5822	1.66965e-51
chr1	50370000	50380000	chr1	50720000	50750000	3	112.947	57.1122	2.35463e-08
chr1	50410000	50440000	chr1	50600000	50610000	3	213.757	121.504	2.78244e-16
chr1	50410000	50440000	chr1	50960000	50990000	8	451.72	42.3903	6.71646e-244
chr1	50620000	50630000	chr1	50700000	50740000	4	364.097	173.784	2.48852e-24
chr1	50770000	50780000	chr1	51170000	51200000	3	148.726	70.4296	1.18243e-10
chr1	51080000	51100000	chr1	51170000	51190000	3	220.673	129.88	2.50432e-10
chr1	51620000	51640000	chr1	51760000	51780000	3	284.714	124.823	2.23671e-27
chr1	51890000	51910000	chr1	51990000	52010000	4	452.153	138.845	4.35223e-74
chr1	52120000	52150000	chr1	52290000	52300000	3	340.311	142.949	1.25888e-36
chr1	52120000	52140000	chr1	52330000	52350000	3	267.069	127.322	7.25241e-26
chr1	52400000	52420000	chr1	52680000	52700000	3	221.032	111.873	2.06785e-18
chr1	52580000	52610000	chr1	52680000	52690000	3	270.755	162.104	4.15881e-18
chr1	52690000	52720000	chr1	53180000	53200000	4	99.9429	37.8138	1.05393e-16
chr1	52690000	52710000	chr1	52960000	52980000	4	180.526	87.6186	5.60429e-13
chr1	53060000	53090000	chr1	53170000	53190000	4	313.758	159.95	4.85874e-36
chr1	53250000	53260000	chr1	53780000	53810000	3	60.1822	31.1125	3.27253e-05
chr1	53260000	53340000	chr1	53370000	53400000	17	444.364	169.109	1.11706e-109
chr1	53470000	53540000	chr1	53570000	53610000	18	500.685	169.091	3.38605e-264
chr1	53590000	53630000	chr1	53670000	53690000	6	311.864	195.981	1.03183e-30
chr1	53780000	53800000	chr1	53810000	53830000	3	447.944	269.795	1.06467e-19
chr1	53850000	53900000	chr1	53940000	53980000	16	531.699	166.239	2.82898e-119
chr1	54120000	54130000	chr1	54480000	54510000	3	143.146	85.1474	2.67048e-14
chr1	54300000	54330000	chr1	54380000	54410000	5	383.353	220.079	1.01216e-39
chr1	54370000	54430000	chr1	54450000	54500000	15	801.262	183.304	0
chr1	54500000	54520000	chr1	54790000	54810000	3	119.792	71.1329	1.89037e-09
chr1	54660000	54690000	chr1	54770000	54820000	10	399.845	151.738	1.03687e-90
chr1	54930000	54970000	chr1	54980000	55040000	16	867.658	259.981	0
chr1	55130000	55180000	chr1	55270000	55280000	5	450.07	143.432	2.82733e-93
chr1	55280000	55300000	chr1	55320000	55350000	6	453.825	200.045	1.22752e-72
chr1	55280000	55290000	chr1	55460000	55490000	3	108.521	67.7745	5.4462e-06
chr1	55370000	55390000	chr1	55840000	55860000	3	152.27	77.6206	8.74287e-14
chr1	55470000	55490000	chr1	55840000	55860000	3	172.542	96.4367	2.64965e-11
chr1	55850000	55880000	chr1	56580000	56590000	3	165.266	53.4489	1.83284e-32
chr1	56170000	56200000	chr1	56570000	56590000	4	145.27	83.1987	4.54074e-09
chr1	56490000	56540000	chr1	56570000	56580000	5	447.022	189.688	1.51157e-76
chr1	56820000	56860000	chr1	56950000	56980000	8	444.976	131.762	7.82032e-162
chr1	58060000	58080000	chr1	58150000	58170000	3	248.094	149.68	2.21495e-15
chr1	58510000	58530000	chr1	58640000	58660000	3	285.367	116.182	3.17309e-30
chr1	58540000	58560000	chr1	58640000	58660000	3	291.037	163.321	9.18641e-17
chr1	58730000	58750000	chr1	59750000	59770000	3	203.919	77.2859	5.13843e-49
chr1	58740000	58750000	chr1	59700000	59730000	3	167.068	83.2907	3.17463e-19
chr1	59870000	59910000	chr1	59930000	59960000	7	575.5	206.091	2.10498e-87
chr1	59970000	59990000	chr1	60750000	60770000	3	61.8531	33.4506	0.00108741
chr1	59970000	59990000	chr1	60110000	60140000	4	356.303	141.01	8.02676e-51
chr1	59970000	59990000	chr1	60070000	60090000	3	299.987	144.561	3.34703e-26
chr1	60150000	60170000	chr1	60750000	60770000	3	103.005	57.7183	0.000786862
chr1	60270000	60290000	chr1	60750000	60770000	3	169.553	74.5106	1.89022e-14
chr1	60840000	60860000	chr1	61030000	61050000	3	251.702	106.751	2.41554e-29
chr1	60850000	60860000	chr1	60940000	60970000	3	250.995	148.08	1.67923e-15
chr1	60970000	60990000	chr1	61030000	61050000	3	360.316	156.182	9.56376e-59
chr1	61050000	61090000	chr1	61440000	61480000	7	171.013	77.5512	8.33732e-25
chr1	61050000	61070000	chr1	61330000	61350000	3	144.551	84.4758	3.3364e-11
chr1	61910000	61930000	chr1	62120000	62140000	4	166.008	101.96	2.99327e-06
chr1	61920000	61940000	chr1	62060000	62080000	3	290.71	131.401	3.03753e-26
chr1	62160000	62180000	chr1	62400000	62420000	3	307.56	142.213	2.62337e-36
chr1	62510000	62540000	chr1	62730000	62750000	4	415.123	148.446	1.37638e-62
chr1	62520000	62540000	chr1	62610000	62630000	3	265.748	176.133	9.8786e-09
chr1	62530000	62550000	chr1	62620000	62640000	3	278.278	167.211	7.54929e-10
chr1	62990000	63020000	chr1	63430000	63460000	5	193.198	92.1969	1.34968e-15
chr1	63180000	63200000	chr1	63310000	63330000	3	251.922	125.47	4.62288e-32
chr1	63320000	63340000	chr1	63430000	63450000	3	337.075	131.273	6.4652e-53
chr1	63610000	63640000	chr1	64230000	64250000	4	255.364	114.051	3.34987e-26
chr1	63660000	63680000	chr1	64230000	64250000	4	341.853	109.342	1.09768e-79
chr1	63770000	63790000	chr1	63840000	63870000	4	331.071	207.609	1.9066e-22
chr1	63770000	63810000	chr1	63910000	63920000	4	341.536	165.292	2.50816e-50
chr1	63910000	63940000	chr1	64130000	64140000	3	153.62	97.4117	1.11384e-09
chr1	64260000	64280000	chr1	64820000	64840000	3	181.361	57.4935	2.76088e-37
chr1	64270000	64280000	chr1	64350000	64380000	3	279.209	157.904	2.1772e-08
chr1	64370000	64400000	chr1	64480000	64500000	4	240.287	156.913	6.41945e-08
chr1	64370000	64380000	chr1	64810000	64840000	3	120.034	71.8446	3.68111e-05
chr1	64490000	64510000	chr1	64570000	64590000	3	285.475	165.693	6.54229e-13
chr1	64680000	64710000	chr1	64820000	64830000	3	331.848	128.896	9.67073e-41
chr1	64720000	64750000	chr1	64820000	64830000	3	305.744	169.01	3.25019e-15
chr1	64860000	64890000	chr1	64950000	64970000	5	282.779	159.284	1.93779e-20
chr1	65050000	65080000	chr1	65200000	65220000	4	212.329	116.065	2.60655e-17
chr1	65050000	65080000	chr1	65680000	65700000	4	94.1631	39.0879	1.01568e-06
chr1	65060000	65080000	chr1	65140000	65160000	3	270.27	155.821	1.57598e-17
chr1	65230000	65250000	chr1	65670000	65700000	4	304.131	69.6526	3.54821e-61
chr1	65250000	65270000	chr1	65410000	65430000	3	248.959	115	1.51588e-30
chr1	65300000	65320000	chr1	65410000	65430000	3	244.007	146.19	1.78608e-14
chr1	65420000	65440000	chr1	65680000	65700000	3	280.479	104.239	1.81713e-26
chr1	65700000	65730000	chr1	66240000	66250000	3	114.9	36.0294	1.47774e-21
chr1	65720000	65740000	chr1	65930000	65950000	3	189.539	86.6079	7.00616e-18
chr1	65940000	65980000	chr1	66230000	66250000	7	465.273	105.79	1.1747e-138
chr1	65950000	65970000	chr1	66440000	66460000	3	207.239	63.3035	8.27179e-21
chr1	66240000	66270000	chr1	66430000	66460000	7	562.344	148.547	1.21025e-106
chr1	66250000	66280000	chr1	66330000	66360000	5	405.681	198.53	6.51393e-39
chr1	66360000	66380000	chr1	66430000	66450000	3	372.685	225.31	6.7909e-14
chr1	66600000	66620000	chr1	66710000	66730000	3	291.06	146.552	9.45233e-23
chr1	66750000	66770000	chr1	66920000	66950000	4	227.806	118.402	9.00042e-09
chr1	66750000	66770000	chr1	67190000	67220000	4	112.113	58.733	9.78452e-05
chr1	66750000	66770000	chr1	67140000	67160000	3	149.351	63.9098	4.40276e-15
chr1	66760000	66770000	chr1	66960000	66990000	3	211.024	107.628	7.20975e-08
chr1	66990000	67020000	chr1	67130000	67160000	6	473.469	147.216	1.93359e-101
chr1	67210000	67240000	chr1	67330000	67350000	4	227.628	148.449	9.94436e-08
chr1	67210000	67230000	chr1	67490000	67510000	3	256.985	102.955	2.90404e-41
chr1	67340000	67360000	chr1	67490000	67510000	3	347.927	170.321	1.82143e-40
chr1	67410000	67440000	chr1	67480000	67510000	7	447.315	180.343	4.68287e-47
chr1	67520000	67570000	chr1	67750000	67770000	8	329.896	122.958	3.46114e-68
chr1	67550000	67570000	chr1	67670000	67690000	3	280.007	166.745	6.81712e-13
chr1	67550000	67570000	chr1	67630000	67650000	3	326.799	198.383	2.15544e-16
chr1	67680000	67710000	chr1	67750000	67760000	3	401.406	180.3	1.82096e-50
chr1	67840000	67860000	chr1	68040000	68060000	3	258.371	147.301	7.75205e-19
chr1	67840000	67860000	chr1	68000000	68020000	3	355.768	150.631	4.37015e-59
chr1	67840000	67860000	chr1	68330000	68350000	3	86.3811	42.4328	4.15237e-07
chr1	68110000	68140000	chr1	68320000	68360000	8	502.42	132.953	2.14298e-125
chr1	68770000	68820000	chr1	69720000	69740000	6	102.561	51.485	0.000141329
chr1	70230000	70250000	chr1	70420000	70440000	4	360.029	142.94	4.88167e-35
chr1	70230000	70250000	chr1	71060000	71080000	3	124.37	27.2527	8.11865e-23
chr1	70250000	70270000	chr1	70480000	70500000	3	302.256	134.224	9.07073e-34
chr1	70310000	70340000	chr1	70410000	70430000	4	304.322	157.04	1.03648e-21
chr1	70340000	70360000	chr1	70400000	70420000	3	414.887	222.289	6.82504e-30
chr1	70520000	70540000	chr1	71040000	71060000	3	168.77	60.2234	1.42865e-38
chr1	70520000	70540000	chr1	70610000	70630000	3	314.738	143.104	3.75519e-45
chr1	70670000	70690000	chr1	71040000	71060000	3	188.529	109.874	5.27735e-10
chr1	70700000	70720000	chr1	71040000	71060000	3	211.103	111.328	6.88785e-18
chr1	71090000	71110000	chr1	71520000	71550000	4	119.434	67.9904	0.00100971
chr1	71580000	71600000	chr1	72030000	72050000	3	144.219	78.4164	7.96564e-08
chr1	72290000	72300000	chr1	72350000	72380000	3	719.268	213.388	1.3177e-106
chr1	72720000	72740000	chr1	73090000	73110000	3	179.738	81.4714	2.59914e-10
chr1	73830000	73850000	chr1	73990000	74010000	3	356.253	120.372	1.76508e-44
chr1	73830000	73850000	chr1	74680000	74700000	4	82.6907	43.2575	0.00117929
chr1	73990000	74010000	chr1	74680000	74700000	4	94.0948	55.2485	0.00515528
chr1	74470000	74490000	chr1	74680000	74700000	3	185.537	110.585	3.44353e-07
chr1	74490000	74510000	chr1	74680000	74700000	3	208.215	115.766	1.52032e-11
chr1	74760000	74780000	chr1	74870000	74900000	4	290.322	139.329	1.18118e-10
chr1	74770000	74780000	chr1	75190000	75220000	3	277.4	69.2626	8.63683e-47
chr1	75040000	75060000	chr1	75190000	75210000	3	407.832	146.844	4.08375e-45
chr1	75230000	75260000	chr1	75420000	75430000	3	159.714	94.1679	4.94371e-07
chr1	75240000	75270000	chr1	75620000	75640000	4	150.671	87.1941	1.60356e-06
chr1	75900000	75920000	chr1	76140000	76160000	3	142.103	76.2206	1.64743e-10
chr1	75990000	76000000	chr1	76120000	76150000	3	237.341	116.084	1.74194e-19
chr1	76150000	76160000	chr1	76310000	76340000	3	219.136	112.121	1.55973e-24
chr1	76150000	76160000	chr1	77120000	77150000	3	112.818	38.6955	2.25013e-18
chr1	76320000	76350000	chr1	77110000	77130000	4	101.191	45.192	2.40658e-06
chr1	76880000	76910000	chr1	77120000	77130000	3	266.344	103.82	1.43802e-30
chr1	76900000	76910000	chr1	77080000	77110000	3	216.586	125.185	2.73514e-12
chr1	77140000	77160000	chr1	77520000	77540000	4	171.461	68.8434	1.10977e-24
chr1	77140000	77160000	chr1	77300000	77320000	4	195.133	107.936	3.01809e-10
chr1	77700000	77730000	chr1	77940000	77960000	4	144.976	74.4625	2.70145e-08
chr1	77820000	77840000	chr1	77890000	77910000	3	302.279	155.23	9.14597e-22
chr1	77970000	78010000	chr1	78110000	78120000	4	274.134	137.622	3.98186e-19
chr1	78120000	78150000	chr1	78600000	78610000	3	304.141	101.955	9.63593e-46
chr1	78140000	78170000	chr1	78250000	78260000	3	221.889	134.506	1.35166e-09
chr1	78680000	78700000	chr1	78820000	78840000	3	178.302	100.521	8.16465e-09
chr1	78830000	78850000	chr1	79190000	79210000	3	359.082	95.6571	2.52414e-38
chr1	79250000	79280000	chr1	79350000	79360000	3	250.603	141.876	7.23321e-14
chr1	79250000	79280000	chr1	79480000	79500000	4	162.01	92.5349	2.38435e-07
chr1	81100000	81120000	chr1	81240000	81260000	3	166.422	104.29	4.53925e-08
chr1	81400000	81430000	chr1	81540000	81560000	4	210.18	110.785	5.46865e-19
chr1	81540000	81570000	chr1	81790000	81800000	3	219.241	103.548	4.79441e-18
chr1	83580000	83610000	chr1	83850000	83870000	4	333.33	136.921	1.90635e-27
chr1	83900000	83940000	chr1	84420000	84440000	6	143.069	76.523	3.41707e-11
chr1	83920000	83950000	chr1	84600000	84610000	3	98.071	50.6435	3.552e-08
chr1	83920000	83940000	chr1	84110000	84130000	3	333.402	127.454	1.83175e-24
chr1	83920000	83930000	chr1	84740000	84780000	4	88.8377	37.4605	1.38295e-12
chr1	84130000	84150000	chr1	84420000	84440000	4	156.234	91.7989	3.31518e-08
chr1	84490000	84510000	chr1	84600000	84620000	3	256.334	137.96	1.98732e-25
chr1	84640000	84680000	chr1	84740000	84760000	6	363.55	153.261	4.51191e-53
chr1	84770000	84790000	chr1	84920000	84940000	3	308.934	109.962	4.4217e-69
chr1	84940000	84960000	chr1	85020000	85040000	3	310.109	156.964	6.91421e-28
chr1	84940000	84950000	chr1	85230000	85260000	3	214.953	78.4876	6.1099e-34
chr1	85100000	85130000	chr1	85230000	85260000	8	398.383	152.207	9.0191e-50
chr1	85300000	85320000	chr1	85880000	85900000	3	95.0707	46.8281	1.19019e-05
chr1	85300000	85320000	chr1	85690000	85710000	3	179.253	94.4215	6.80486e-12
chr1	85300000	85320000	chr1	85490000	85510000	3	263.595	136.151	4.59438e-25
chr1	86370000	86400000	chr1	86500000	86510000	3	331.811	124.589	3.63755e-35
chr1	86370000	86390000	chr1	86730000	86750000	3	180.456	75.7193	1.57273e-13
chr1	86400000	86420000	chr1	86730000	86750000	3	124.007	82.3675	0.00354333
chr1	86500000	86520000	chr1	86740000	86760000	3	182.094	99.4646	1.20376e-10
chr1	86510000	86530000	chr1	86640000	86660000	3	219.079	139.867	3.78542e-05
chr1	86800000	86820000	chr1	87100000	87120000	3	142.969	87.0904	0.0061522
chr1	86820000	86850000	chr1	86960000	86970000	3	347.041	145.425	1.09379e-30
chr1	86820000	86850000	chr1	87070000	87100000	6	201.254	100.918	1.59407e-13
chr1	87150000	87160000	chr1	87260000	87290000	3	292.017	140.083	5.64294e-44
chr1	87280000	87300000	chr1	88060000	88090000	4	91.5237	52.7065	0.000243319
chr1	87330000	87360000	chr1	87450000	87480000	6	239.782	134.923	4.78747e-12
chr1	88180000	88190000	chr1	88280000	88310000	3	318.452	134.484	2.37877e-38
chr1	88730000	88760000	chr1	88860000	88880000	4	375.676	152.068	3.39949e-40
chr1	88730000	88760000	chr1	88820000	88850000	5	289.217	157.463	1.29754e-16
chr1	88990000	89010000	chr1	89440000	89460000	3	262.483	98.4207	1.51361e-37
chr1	88990000	89010000	chr1	89350000	89370000	3	213.205	120.88	6.16111e-17
chr1	89040000	89060000	chr1	89420000	89440000	3	303.539	103.498	1.06831e-36
chr1	89470000	89490000	chr1	89750000	89770000	3	223.732	82.5578	1.43809e-25
chr1	89480000	89490000	chr1	89590000	89620000	3	271.198	116.013	2.285e-21
chr1	89510000	89530000	chr1	89590000	89610000	3	362.131	185.74	3.87915e-20
chr1	89620000	89640000	chr1	89750000	89770000	3	364.563	127.096	2.77003e-76
chr1	89620000	89640000	chr1	89980000	90010000	4	110.593	55.2437	9.93127e-12
chr1	89790000	89820000	chr1	89950000	90000000	9	460.946	146.087	5.90672e-115
chr1	89830000	89850000	chr1	89930000	89960000	6	340.529	168.042	8.23476e-33
chr1	89830000	89850000	chr1	89980000	90000000	3	358.463	179.13	8.76643e-36
chr1	90130000	90150000	chr1	90580000	90600000	3	142.775	88.0079	2.08844e-06
chr1	90610000	90630000	chr1	90700000	90720000	3	327.915	145.237	5.70557e-33
chr1	90700000	90750000	chr1	90820000	90860000	13	537.03	136.763	6.09959e-297
chr1	90710000	90730000	chr1	90960000	90980000	3	275.74	112.084	3.02375e-54
chr1	90710000	90730000	chr1	91150000	91170000	3	212.02	68.5528	2.12378e-86
chr1	90710000	90730000	chr1	91260000	91290000	4	141.804	54.0662	1.91039e-32
chr1	90830000	90860000	chr1	90960000	90970000	3	227.179	134.792	1.0239e-11
chr1	91010000	91030000	chr1	91150000	91170000	3	272.482	133.234	5.82075e-29
chr1	91160000	91180000	chr1	91250000	91290000	6	453.949	138.701	8.95184e-122
chr1	91280000	91300000	chr1	91920000	91940000	3	73.039	33.2245	2.53236e-05
chr1	91280000	91290000	chr1	91390000	91420000	3	286.925	119.806	7.77361e-25
chr1	91280000	91290000	chr1	91500000	91530000	3	181.311	83.5468	3.2053e-14
chr1	91520000	91560000	chr1	91920000	91940000	5	260.312	97.2233	2.10272e-54
chr1	91990000	92010000	chr1	92280000	92300000	3	215.027	107.408	5.12693e-16
chr1	92290000	92320000	chr1	92610000	92630000	5	178.806	100.562	1.18346e-06
chr1	92300000	92320000	chr1	92470000	92490000	3	202.787	104.067	4.13556e-20
chr1	92740000	92760000	chr1	92810000	92830000	3	368.144	205.439	2.97478e-18
chr1	92840000	92880000	chr1	92950000	93000000	11	620.688	163.523	1.39502e-164
chr1	93010000	93030000	chr1	93050000	93070000	3	574.281	296.788	5.17317e-49
chr1	93300000	93310000	chr1	93560000	93590000	3	180.194	85.7129	5.66682e-23
chr1	93300000	93310000	chr1	93810000	93840000	3	80.8923	48.5944	0.00126036
chr1	93300000	93310000	chr1	93420000	93450000	3	235.567	132.477	8.51704e-15
chr1	93430000	93450000	chr1	93830000	93850000	3	146.464	70.8378	1.20895e-14
chr1	93430000	93450000	chr1	93540000	93590000	6	304.552	158.839	1.28601e-25
chr1	93610000	93640000	chr1	93800000	93860000	13	490.572	164.257	4.55561e-113
chr1	93620000	93640000	chr1	93720000	93740000	3	298.975	174.33	3.82487e-26
chr1	94020000	94070000	chr1	94320000	94350000	9	491.52	146.594	1.41668e-136
chr1	94030000	94080000	chr1	94460000	94470000	5	105.881	55.7961	5.61978e-08
chr1	94040000	94070000	chr1	94230000	94250000	5	406.794	202.124	3.15257e-52
chr1	94230000	94260000	chr1	94320000	94340000	4	380.644	157.963	5.838e-50
chr1	94510000	94540000	chr1	94790000	94820000	7	554.191	142.976	7.94586e-198
chr1	94510000	94530000	chr1	95030000	95050000	3	106.636	36.7326	3.48889e-19
chr1	94520000	94540000	chr1	94590000	94610000	3	288.86	174.453	2.68627e-20
chr1	94700000	94720000	chr1	94790000	94810000	3	257.12	156.73	2.30168e-17
chr1	94840000	94870000	chr1	95020000	95060000	7	497.272	139.915	7.82039e-154
chr1	94850000	94860000	chr1	94900000	94930000	3	345.566	194.103	5.15927e-32
chr1	94920000	94940000	chr1	95030000	95050000	3	277.414	163.217	4.73638e-22
chr1	95080000	95100000	chr1	95220000	95240000	3	263.885	105.331	6.86541e-36
chr1	95110000	95130000	chr1	95220000	95240000	3	255.083	126.798	3.45676e-25
chr1	95300000	95320000	chr1	95450000	95470000	3	266.005	127.452	3.14447e-20
chr1	95300000	95310000	chr1	95920000	95950000	3	98.8911	60.5976	0.00133167
chr1	95940000	95960000	chr1	96220000	96240000	4	159.487	95.3079	2.50219e-05
chr1	96230000	96250000	chr1	96830000	96850000	3	135.534	65.3666	1.29155e-10
chr1	96960000	96980000	chr1	97040000	97060000	3	291.84	178.645	2.73908e-12
chr1	98050000	98070000	chr1	98450000	98470000	3	167.234	78.1623	1.50598e-20
chr1	98780000	98810000	chr1	99690000	99730000	6	65.0021	32.076	0.000846616
chr1	98780000	98800000	chr1	99470000	99490000	4	85.1349	41.8226	3.97921e-05
chr1	98790000	98800000	chr1	99140000	99180000	4	172.103	79.0037	4.87969e-16
chr1	99170000	99190000	chr1	99690000	99710000	3	194.851	74.0188	1.36387e-19
chr1	99170000	99190000	chr1	99470000	99490000	3	269.19	101.759	1.10829e-25
chr1	99480000	99500000	chr1	99690000	99710000	3	221.614	124.139	5.53956e-12
chr1	99800000	99820000	chr1	100020000	100040000	4	314.969	124.544	5.95248e-49
chr1	99800000	99820000	chr1	100450000	100470000	3	102.128	43.0083	5.89475e-12
chr1	100260000	100280000	chr1	100340000	100360000	3	288.826	169.311	6.89486e-16
chr1	100260000	100290000	chr1	100450000	100460000	3	196.804	116.271	2.85405e-09
chr1	100450000	100480000	chr1	100860000	100870000	3	154.37	85.4745	9.20258e-08
chr1	100590000	100620000	chr1	100860000	100880000	4	273.75	119.901	5.25556e-21
chr1	100910000	100930000	chr1	101280000	101300000	3	205.381	81.6058	5.44512e-24
chr1	101130000	101150000	chr1	101280000	101300000	3	332.388	135.263	2.88147e-36
chr1	101130000	101150000	chr1	101230000	101250000	3	323.492	158.282	4.53461e-31
chr1	101300000	101320000	chr1	101430000	101450000	3	331.955	144.724	8.07668e-42
chr1	101500000	101530000	chr1	102430000	102440000	3	108.123	43.0806	1.86939e-07
chr1	101520000	101540000	chr1	101800000	101830000	4	121.439	68.874	0.000276856
chr1	101520000	101540000	chr1	101980000	102000000	3	102.409	55.0823	0.000617553
chr1	101520000	101530000	chr1	102180000	102210000	3	93.745	47.5547	0.00153662
chr1	101650000	101660000	chr1	101790000	101820000	3	234.731	113.335	4.52655e-15
chr1	101650000	101670000	chr1	102420000	102440000	3	162.108	52.5289	2.04746e-26
chr1	101650000	101660000	chr1	102180000	102210000	3	142.567	63.093	7.87019e-10
chr1	101810000	101830000	chr1	102180000	102200000	3	228.045	82.9406	9.05558e-22
chr1	101810000	101840000	chr1	102430000	102440000	3	132.521	54.0461	2.14817e-10
chr1	101820000	101840000	chr1	101960000	101980000	4	214.071	114.504	5.48709e-11
chr1	101990000	102010000	chr1	102180000	102200000	3	250.68	110.37	7.07838e-18
chr1	103090000	103110000	chr1	103440000	103470000	4	197.941	102.318	1.65202e-11
chr1	103100000	103120000	chr1	103250000	103280000	4	214.026	126.814	5.76944e-07
chr1	103790000	103800000	chr1	103930000	103970000	4	222.824	128.491	0.000128909
chr1	103940000	103980000	chr1	104110000	104140000	10	204.871	111.024	2.39864e-08
chr1	103940000	103960000	chr1	104250000	104270000	3	166.665	78.782	1.19199e-06
chr1	104110000	104140000	chr1	104250000	104280000	5	210.911	116.664	1.80717e-09
chr1	104780000	104790000	chr1	105770000	105800000	3	101.994	32.2359	9.68975e-10
chr1	107050000	107070000	chr1	107130000	107150000	3	220.027	139.489	2.07864e-14
chr1	107270000	107290000	chr1	107740000	107760000	3	111.021	47.7121	0.000170241
chr1	107270000	107280000	chr1	107510000	107540000	3	180.441	98.1291	1.65742e-08
chr1	107770000	107790000	chr1	108310000	108330000	3	70.8042	26.8405	0.00162663
chr1	107770000	107800000	chr1	108110000	108140000	5	580.08	131.542	1.70641e-146
chr1	108200000	108220000	chr1	108320000	108340000	3	472.391	174.659	4.37258e-24
chr1	108310000	108340000	chr1	108640000	108650000	3	205.675	86.0299	7.82087e-17
chr1	108500000	108520000	chr1	108630000	108650000	3	362.116	166.629	2.65384e-25
chr1	108500000	108520000	chr1	108560000	108580000	3	730.514	300.957	3.21659e-57
chr1	108760000	108790000	chr1	108920000	108930000	3	194.341	115.582	7.12293e-07
chr1	108820000	108840000	chr1	108870000	108910000	7	573.179	205.263	9.09418e-77
chr1	109110000	109130000	chr1	109180000	109200000	3	290.707	171.565	3.7413e-24
chr1	109180000	109210000	chr1	109250000	109270000	5	462.848	213.793	1.62807e-87
chr1	109260000	109290000	chr1	109530000	109540000	3	146.185	62.8231	4.0099e-31
chr1	109270000	109350000	chr1	109390000	109420000	16	381.572	169.28	1.01042e-52
chr1	109530000	109560000	chr1	109610000	109650000	7	557.064	197.125	4.05046e-247
chr1	109540000	109550000	chr1	109750000	109780000	3	199.73	87.7807	6.70227e-68
chr1	109630000	109680000	chr1	109750000	109780000	9	496.868	154.079	1.25947e-222
chr1	109640000	109660000	chr1	109970000	109990000	3	195.99	85.5861	9.71077e-39
chr1	109640000	109650000	chr1	109710000	109740000	3	340.939	203.941	2.68366e-22
chr1	109760000	109810000	chr1	109960000	110000000	10	561.895	148.247	0
chr1	109770000	109820000	chr1	109870000	109930000	19	347.131	191.274	1.82968e-55
chr1	109910000	109940000	chr1	109970000	109990000	6	513.341	209.441	3.9264e-136
chr1	110040000	110080000	chr1	110090000	110120000	10	705.433	318.192	4.23192e-196
chr1	110190000	110210000	chr1	110440000	110500000	8	369.025	125.241	5.04381e-186
chr1	110190000	110250000	chr1	110280000	110340000	22	759.145	155.268	0
chr1	110400000	110430000	chr1	110440000	110470000	6	912.843	296.644	0
chr1	110500000	110570000	chr1	110580000	110630000	20	757.186	171.668	4.75154e-303
chr1	110520000	110540000	chr1	110770000	110790000	3	216.751	108.963	1.24118e-21
chr1	110610000	110660000	chr1	110750000	110790000	14	543.536	168.313	1.71325e-130
chr1	110660000	110680000	chr1	110750000	110780000	5	353.955	178.837	7.71906e-26
chr1	111190000	111230000	chr1	111390000	111410000	5	413.252	166.439	8.36635e-71
chr1	111210000	111240000	chr1	111310000	111340000	6	638.83	178.899	3.99264e-124
chr1	111450000	111470000	chr1	111690000	111710000	3	200.991	128.843	2.62642e-05
chr1	111460000	111490000	chr1	111740000	111770000	5	248.957	128.939	3.35131e-23
chr1	111470000	111490000	chr1	111700000	111720000	3	290.301	161.509	3.28976e-22
chr1	111500000	111520000	chr1	111640000	111660000	3	379.824	188.383	2.07612e-33
chr1	111780000	111820000	chr1	112310000	112360000	9	104.888	55.1087	6.38078e-10
chr1	112380000	112400000	chr1	112490000	112510000	3	282.454	146.121	6.55362e-43
chr1	112380000	112410000	chr1	112450000	112470000	5	552.925	175.819	6.76278e-157
chr1	112380000	112400000	chr1	112690000	112710000	3	222.001	81.7718	1.43152e-64
chr1	112390000	112400000	chr1	112600000	112630000	3	260.445	122.746	4.41661e-41
chr1	112500000	112520000	chr1	112690000	112710000	3	201.193	87.1374	2.81971e-54
chr1	112710000	112730000	chr1	113070000	113090000	3	184.453	69.3046	2.6554e-38
chr1	112710000	112760000	chr1	112780000	112820000	15	676.349	167.801	0
chr1	112800000	112820000	chr1	112860000	112890000	5	436.706	208.89	1.65448e-46
chr1	112910000	112930000	chr1	113070000	113100000	4	260.676	145.059	8.00519e-13
chr1	112930000	112960000	chr1	113020000	113060000	6	432.869	170.482	3.88236e-72
chr1	113130000	113150000	chr1	113670000	113690000	3	252.71	73.4437	3.96246e-50
chr1	113480000	113500000	chr1	113670000	113690000	3	334.209	126.817	5.5841e-27
chr1	113830000	113840000	chr1	113890000	113920000	3	277.062	176.991	1.22651e-10
chr1	113970000	113990000	chr1	114090000	114110000	3	247.278	162.747	3.3398e-17
chr1	113970000	113990000	chr1	114280000	114300000	3	310.578	125.705	2.67026e-48
chr1	114030000	114050000	chr1	114070000	114130000	8	476.569	257.967	3.24133e-48
chr1	114130000	114160000	chr1	114270000	114290000	4	244.005	138.421	7.51444e-21
chr1	114340000	114360000	chr1	114530000	114560000	4	176.586	103.631	1.32837e-12
chr1	114400000	114430000	chr1	114550000	114580000	5	197.97	113.999	1.04695e-07
chr1	114400000	114430000	chr1	114720000	114740000	4	115.843	51.1578	2.12571e-06
chr1	114570000	114580000	chr1	114710000	114740000	3	174.664	92.849	2.2971e-08
chr1	114970000	114990000	chr1	115100000	115120000	3	274.502	135.828	1.02821e-24
chr1	114970000	114990000	chr1	115030000	115050000	3	517.638	260.894	3.79983e-36
chr1	115130000	115150000	chr1	115460000	115480000	4	301.966	112.92	4.77132e-87
chr1	115130000	115150000	chr1	115580000	115600000	3	202.003	83.7561	1.48718e-42
chr1	115270000	115290000	chr1	115460000	115480000	3	296.746	166.057	2.57598e-37
chr1	115470000	115500000	chr1	115590000	115600000	3	296.638	129.709	1.69593e-59
chr1	115600000	115620000	chr1	115670000	115720000	8	442.523	148.958	7.09617e-82
chr1	115600000	115620000	chr1	115750000	115780000	4	296.196	154.286	1.25563e-27
chr1	115700000	115730000	chr1	115750000	115780000	6	602.902	231.583	4.32325e-115
chr1	115800000	115820000	chr1	115970000	115990000	3	390.819	164.619	1.72936e-49
chr1	115870000	115890000	chr1	115970000	115990000	3	266.098	155.952	2.84302e-13
chr1	116120000	116170000	chr1	116480000	116510000	9	355.804	109.427	1.01278e-87
chr1	116380000	116410000	chr1	117080000	117110000	5	48.6132	15.673	7.82754e-07
chr1	116390000	116410000	chr1	117940000	117960000	3	36.1843	6.85074	1.67369e-07
chr1	116400000	116430000	chr1	116480000	116500000	5	364.264	171.592	1.26734e-54
chr1	116570000	116590000	chr1	117040000	117060000	3	126.098	54.2717	1.48475e-14
chr1	116570000	116590000	chr1	116660000	116680000	3	327.696	141.944	2.18251e-51
chr1	116720000	116750000	chr1	117050000	117060000	3	310.754	95.6896	4.53467e-65
chr1	116730000	116750000	chr1	116810000	116830000	3	334.961	178.397	5.43329e-23
chr1	116950000	116990000	chr1	117050000	117060000	4	288.249	171.159	3.70115e-18
chr1	117070000	117090000	chr1	117940000	117960000	3	81.2643	19.0502	2.62125e-16
chr1	117090000	117110000	chr1	117940000	117960000	3	73.4957	20.5224	9.48386e-12
chr1	117100000	117160000	chr1	117260000	117300000	13	507.59	151.11	4.91436e-115
chr1	117510000	117550000	chr1	117750000	117760000	4	323.928	147.191	3.14136e-35
chr1	117570000	117590000	chr1	117670000	117690000	3	264.744	173.048	8.21361e-15
chr1	119270000	119330000	chr1	119350000	119380000	12	653.442	186.406	2.74291e-175
chr1	119470000	119490000	chr1	119530000	119550000	3	388.454	207.077	3.42904e-41
chr1	119600000	119630000	chr1	119640000	119680000	6	857.42	273.936	5.34044e-172
chr1	119610000	119620000	chr1	119710000	119740000	3	389.463	189.404	5.38623e-43
chr1	121460000	121490000	chr1	121580000	121590000	3	434.921	270.025	0.00435294
chr1	145840000	145860000	chr1	146000000	146020000	3	341.316	164.669	5.72476e-32
chr1	145880000	145910000	chr1	146010000	146020000	3	440.176	230.633	3.57957e-32
chr1	147160000	147180000	chr1	147220000	147250000	4	684.355	246.268	1.89682e-107
chr1	147260000	147280000	chr1	147480000	147500000	3	272.477	151.09	4.15429e-16
chr1	147260000	147280000	chr1	147610000	147640000	4	166.63	69.1403	1.58e-19
chr1	147270000	147300000	chr1	147380000	147400000	4	510.824	186.49	5.99564e-60
chr1	147280000	147300000	chr1	147640000	147660000	3	99.8725	57.877	7.48619e-05
chr1	147480000	147550000	chr1	147580000	147650000	23	538.196	171.494	8.22575e-145
chr1	147490000	147510000	chr1	147880000	147900000	3	132.521	55.3529	9.471e-18
chr1	147700000	147750000	chr1	147870000	147910000	12	833.829	224.617	7.57055e-212
chr1	147720000	147740000	chr1	147820000	147840000	3	368.696	224.663	9.27299e-17
chr1	148260000	148270000	chr1	148310000	148340000	3	753.116	367.82	1.60385e-40
chr1	149910000	149940000	chr1	150160000	150170000	3	266.897	157.774	2.12761e-16
chr1	149960000	149980000	chr1	150040000	150060000	3	455.131	216.166	3.8949e-37
chr1	150070000	150090000	chr1	150160000	150180000	3	416.724	195.456	2.0238e-31
chr1	150070000	150090000	chr1	150130000	150150000	3	452.79	300.464	4.16743e-12
chr1	150330000	150350000	chr1	150440000	150460000	3	266.971	150.959	6.91498e-13
chr1	150330000	150350000	chr1	150490000	150510000	3	172.47	104.475	7.72703e-07
chr1	150330000	150350000	chr1	151230000	151250000	3	52.2103	13.3049	2.46395e-09
chr1	150330000	150350000	chr1	150940000	150960000	3	115.576	32.1623	2.96067e-22
chr1	150460000	150490000	chr1	150530000	150540000	3	375.159	210.738	5.4338e-26
chr1	150550000	150580000	chr1	150620000	150630000	3	445.463	254.42	3.31952e-29
chr1	150700000	150720000	chr1	150800000	150820000	3	258.98	157.834	9.51398e-09
chr1	150820000	150840000	chr1	150910000	150930000	3	292.41	177.404	8.88488e-12
chr1	150930000	150960000	chr1	151230000	151250000	4	89.9219	49.5063	1.38451e-05
chr1	151070000	151120000	chr1	151140000	151170000	10	784.165	297.973	3.93445e-113
chr1	151170000	151190000	chr1	151230000	151250000	3	417.342	222.241	1.66137e-32
chr1	151200000	151220000	chr1	151230000	151250000	3	530.689	309.522	3.12778e-27
chr1	151280000	151310000	chr1	151340000	151350000	3	525.247	300.59	8.3116e-50
chr1	151290000	151320000	chr1	151400000	151410000	3	295.477	164.141	1.42702e-31
chr1	151340000	151360000	chr1	151390000	151410000	3	419.419	269.605	1.51328e-19
chr1	151440000	151460000	chr1	151510000	151530000	3	322.544	197.25	1.17302e-18
chr1	151570000	151600000	chr1	151670000	151700000	6	223.532	142.601	5.92829e-12
chr1	151590000	151600000	chr1	151710000	151740000	3	279.959	148.49	7.08287e-22
chr1	151690000	151780000	chr1	151820000	151840000	10	417.081	173.431	1.15898e-94
chr1	151880000	151900000	chr1	151990000	152010000	3	359.237	172.894	1.19342e-30
chr1	151920000	151950000	chr1	151990000	152020000	8	649.85	220.264	6.05417e-105
chr1	151960000	151970000	chr1	151990000	152020000	3	621.815	364.605	2.04982e-33
chr1	152050000	152060000	chr1	152100000	152130000	3	516.743	270.471	5.26024e-39
chr1	152050000	152070000	chr1	152170000	152190000	3	499.779	160.438	4.03729e-118
chr1	152050000	152060000	chr1	152430000	152460000	3	151.684	76.718	3.34514e-08
chr1	152180000	152200000	chr1	152440000	152460000	4	388.354	160.376	5.30191e-37
chr1	152560000	152580000	chr1	152620000	152640000	3	781.618	358.557	1.0661e-57
chr1	152640000	152680000	chr1	152850000	152870000	5	216.112	122.554	1.3101e-05
chr1	152650000	152660000	chr1	153210000	153240000	3	109.395	48.3401	1.19158e-09
chr1	152860000	152890000	chr1	153190000	153240000	7	442.804	144.886	1.71882e-104
chr1	152950000	152970000	chr1	153180000	153200000	3	400.353	213.378	6.91712e-43
chr1	153340000	153370000	chr1	153480000	153510000	6	588.696	182.342	1.87554e-144
chr1	153350000	153360000	chr1	153610000	153640000	3	132.986	83.1705	3.06425e-09
chr1	153350000	153370000	chr1	153450000	153470000	3	329.39	180.495	3.14899e-20
chr1	153380000	153410000	chr1	153480000	153510000	6	377.434	166.112	2.24941e-68
chr1	153500000	153550000	chr1	153600000	153650000	15	410.897	171.506	1.11012e-106
chr1	153500000	153540000	chr1	153560000	153580000	6	607.897	273.279	2.65747e-130
chr1	153500000	153520000	chr1	153760000	153780000	3	93.2145	43.3832	7.00364e-20
chr1	153560000	153580000	chr1	153610000	153640000	6	744.348	349.03	1.66217e-101
chr1	153650000	153700000	chr1	153730000	153790000	21	625.598	151.264	0
chr1	153660000	153670000	chr1	154230000	154270000	4	58.4316	19.1206	9.09029e-09
chr1	153670000	153680000	chr1	153950000	153990000	4	161.464	63.0564	3.65903e-25
chr1	153770000	153840000	chr1	153900000	153990000	23	354.716	144.015	1.70888e-74
chr1	154010000	154030000	chr1	154110000	154130000	3	293.923	158.43	1.66551e-13
chr1	154160000	154180000	chr1	154230000	154270000	7	424.055	199.85	5.15758e-47
chr1	154180000	154200000	chr1	154260000	154280000	3	430.402	211.397	4.5404e-58
chr1	154210000	154240000	chr1	154250000	154270000	4	992.114	510.557	6.11997e-70
chr1	154230000	154260000	chr1	154580000	154590000	3	72.3299	34.1454	3.13464e-06
chr1	154270000	154280000	chr1	154320000	154350000	3	438.947	266.582	4.10216e-34
chr1	154340000	154360000	chr1	154540000	154560000	3	173.126	97.8706	3.71667e-12
chr1	154350000	154360000	chr1	154430000	154470000	4	258.957	144.723	1.47788e-19
chr1	154470000	154500000	chr1	154520000	154560000	8	613.627	213.129	1.90487e-144
chr1	154550000	154570000	chr1	154930000	154950000	3	180.871	80.6367	1.85148e-34
chr1	154560000	154570000	chr1	154740000	154770000	3	187.007	109.218	1.03971e-16
chr1	154660000	154700000	chr1	154730000	154770000	10	482.398	202.117	5.17625e-50
chr1	154660000	154680000	chr1	154870000	154890000	3	306.695	168.359	1.34992e-16
chr1	154760000	154790000	chr1	154830000	154890000	13	438.146	163.905	5.42309e-122
chr1	155070000	155140000	chr1	155120000	155180000	17	984.463	209.074	0
chr1	155240000	155280000	chr1	155300000	155330000	11	521.984	202.845	2.34536e-105
chr1	155330000	155360000	chr1	155590000	155600000	3	281.475	128.505	9.61554e-31
chr1	155650000	155680000	chr1	155720000	155740000	4	296.689	181.671	1.23413e-14
chr1	155660000	155680000	chr1	155760000	155780000	3	242.162	150.561	8.17388e-10
chr1	155750000	155770000	chr1	155910000	155930000	3	223.244	133.821	1.34772e-08
chr1	155760000	155780000	chr1	155810000	155830000	3	376.108	219.488	1.10103e-17
chr1	155910000	155930000	chr1	156310000	156330000	4	117.441	43.0263	1.87044e-11
chr1	155910000	155930000	chr1	156000000	156020000	3	275.126	161.095	6.67233e-13
chr1	155910000	155930000	chr1	156250000	156280000	4	112.048	50.4419	2.44349e-09
chr1	155940000	155970000	chr1	155980000	156020000	6	563.279	278.604	6.12705e-60
chr1	155950000	155970000	chr1	156310000	156330000	3	94.1068	46.516	3.75368e-07
chr1	155950000	155970000	chr1	156250000	156280000	4	120.474	62.8842	2.31282e-13
chr1	155960000	155990000	chr1	156050000	156080000	6	349.513	183.391	8.2549e-50
chr1	156130000	156170000	chr1	156190000	156260000	18	993.579	209.898	0
chr1	156250000	156280000	chr1	156300000	156340000	11	631.177	251.564	2.11052e-96
chr1	156460000	156490000	chr1	156520000	156580000	15	505.357	237.34	1.71585e-86
chr1	156670000	156700000	chr1	156710000	156730000	4	818.465	332.045	1.72345e-162
chr1	156680000	156700000	chr1	156910000	156930000	3	143.639	84.2251	1.47331e-13
chr1	156790000	156820000	chr1	156850000	156900000	8	381.99	203.288	5.71209e-68
chr1	156830000	156860000	chr1	156880000	156900000	5	709.854	333.11	1.97921e-183
chr1	156830000	156870000	chr1	156920000	156930000	4	421.572	201.461	6.037e-90
chr1	156960000	156990000	chr1	157070000	157080000	3	301.592	156.407	2.95967e-28
chr1	157080000	157120000	chr1	157120000	157170000	10	648.467	220.257	1.43001e-218
chr1	157160000	157210000	chr1	157480000	157510000	9	353.77	88.6726	3.81219e-147
chr1	157170000	157180000	chr1	157350000	157380000	3	278.588	134.917	8.10104e-28
chr1	157180000	157220000	chr1	157270000	157320000	11	449.175	166.774	7.77907e-128
chr1	157190000	157200000	chr1	157350000	157380000	3	402.729	190.396	5.53706e-54
chr1	157360000	157410000	chr1	157460000	157510000	15	744.597	157.467	3.1571300817495e-311
chr1	157760000	157780000	chr1	157940000	157960000	3	246.849	131.211	3.86678e-22
chr1	157870000	157890000	chr1	157940000	157960000	3	480.108	179.213	7.59209e-58
chr1	157950000	158040000	chr1	158030000	158140000	41	766.32	148.704	0
chr1	158190000	158210000	chr1	158490000	158510000	3	318.462	107.452	1.46963e-30
chr1	158200000	158220000	chr1	158320000	158340000	3	263.19	122.604	1.00614e-14
chr1	158500000	158520000	chr1	158640000	158660000	3	193.868	105.821	1.64065e-12
chr1	158500000	158510000	chr1	159060000	159090000	3	183.322	67.9923	6.10921e-26
chr1	158500000	158530000	chr1	158990000	159010000	4	203.02	81.9343	1.89125e-24
chr1	158780000	158810000	chr1	158990000	159000000	3	292.001	130.694	1.48032e-27
chr1	158780000	158800000	chr1	159060000	159090000	4	187.835	98.9802	1.13459e-11
chr1	159000000	159020000	chr1	159060000	159080000	3	346.15	187.814	8.69564e-24
chr1	159120000	159170000	chr1	159190000	159220000	12	949.649	413.752	2.19981e-157
chr1	159210000	159220000	chr1	159770000	159800000	3	110.888	60.7347	6.04067e-12
chr1	159410000	159440000	chr1	159770000	159800000	5	142.409	82.8228	7.27692e-07
chr1	159780000	159850000	chr1	159860000	159900000	18	482.387	153.29	1.2563e-151
chr1	159790000	159810000	chr1	160000000	160020000	3	193.979	99.3727	3.93524e-22
chr1	159920000	159960000	chr1	159980000	160030000	16	932.673	213.26	0
chr1	160090000	160110000	chr1	160190000	160220000	4	379.883	180.76	3.41126e-64
chr1	160120000	160170000	chr1	160190000	160240000	13	605.706	317.039	1.50135e-76
chr1	160150000	160170000	chr1	160240000	160260000	3	344.069	193.132	3.21723e-24
chr1	160220000	160240000	chr1	160290000	160320000	4	407.925	262.145	2.39783e-18
chr1	160290000	160300000	chr1	160330000	160360000	3	594.799	332.112	1.4523e-37
chr1	160340000	160370000	chr1	160410000	160430000	4	417.498	219.972	2.45243e-56
chr1	160420000	160440000	chr1	160600000	160620000	3	337.307	130.823	1.02337e-68
chr1	160430000	160440000	chr1	160520000	160550000	3	293.076	167.5	1.09763e-17
chr1	160530000	160560000	chr1	160600000	160610000	3	462.625	235.895	9.78677e-34
chr1	160670000	160690000	chr1	160940000	160960000	3	198.252	94.4021	1.27156e-27
chr1	160680000	160690000	chr1	160760000	160790000	3	330.012	170.387	2.27383e-36
chr1	160680000	160690000	chr1	160810000	160840000	3	267.912	144.714	6.25558e-28
chr1	160720000	160730000	chr1	160760000	160790000	3	472.104	266.89	1.72064e-42
chr1	160720000	160730000	chr1	160810000	160840000	3	347.42	157.33	2.8147e-49
chr1	160820000	160840000	chr1	161080000	161100000	3	127.866	68.0358	3.19454e-14
chr1	160830000	160850000	chr1	160940000	160960000	3	402.584	147.546	2.46073e-99
chr1	161190000	161250000	chr1	161270000	161320000	16	534.679	213.338	5.84965e-134
chr1	161210000	161230000	chr1	161360000	161380000	3	365.469	193.107	1.45458e-27
chr1	161470000	161500000	chr1	161720000	161750000	7	495.374	127.051	5.79669e-118
chr1	161510000	161570000	chr1	161590000	161650000	11	1017.19	210.616	1.90192e-118
chr1	161630000	161650000	chr1	161730000	161750000	3	534.68	206.091	9.64772e-37
chr1	161670000	161680000	chr1	161710000	161740000	3	613.002	388.498	4.86166e-14
chr1	161780000	161800000	chr1	162020000	162050000	4	456.153	110.83	3.86537e-86
chr1	161780000	161810000	chr1	161890000	161910000	4	254.725	150.439	2.48258e-09
chr1	161920000	161960000	chr1	162030000	162040000	4	259.214	160.036	3.5923e-12
chr1	162040000	162060000	chr1	162380000	162400000	3	307.336	134.959	1.00838e-64
chr1	162050000	162070000	chr1	162270000	162290000	3	320.224	164.791	3.18091e-29
chr1	162060000	162080000	chr1	162160000	162180000	3	262.294	147.321	5.88664e-18
chr1	162610000	162630000	chr1	162790000	162810000	3	396.21	133.078	6.45629e-34
chr1	162840000	162860000	chr1	163060000	163080000	3	233.6	114.578	5.24469e-22
chr1	162840000	162890000	chr1	163300000	163320000	9	340.277	86.3535	4.93265e-59
chr1	162850000	162890000	chr1	163170000	163180000	4	196.587	104.965	2.19266e-11
chr1	162870000	162890000	chr1	163060000	163080000	3	298.712	143.876	2.80555e-31
chr1	163060000	163080000	chr1	163300000	163320000	3	386.693	127.696	1.36055e-51
chr1	163070000	163080000	chr1	163160000	163190000	3	323.566	143.877	2.45883e-26
chr1	163170000	163190000	chr1	163300000	163320000	3	248.667	144.971	1.69981e-15
chr1	163360000	163380000	chr1	163510000	163540000	4	247.886	92.1855	3.88579e-39
chr1	163400000	163420000	chr1	164610000	164630000	3	56.531	32.2258	7.19216e-05
chr1	163400000	163420000	chr1	165060000	165080000	3	73.4568	31.8589	2.03874e-10
chr1	163400000	163430000	chr1	163520000	163540000	5	347.604	128.798	1.70568e-67
chr1	163520000	163540000	chr1	165060000	165080000	3	74.4906	27.9593	5.61262e-10
chr1	163530000	163550000	chr1	163690000	163710000	3	186.127	108.101	9.4963e-08
chr1	164230000	164250000	chr1	164610000	164630000	3	96.6115	59.7625	4.38185e-05
chr1	164550000	164570000	chr1	164600000	164620000	3	398.278	217.435	4.50893e-35
chr1	164670000	164710000	chr1	164780000	164790000	4	285.284	136.521	3.34197e-36
chr1	165110000	165150000	chr1	165360000	165370000	4	250.732	117.131	3.17387e-37
chr1	165120000	165140000	chr1	165580000	165600000	3	59.9819	31.3617	4.16431e-05
chr1	165130000	165160000	chr1	165240000	165260000	5	372.657	163.757	9.99174e-42
chr1	165240000	165280000	chr1	165350000	165380000	7	438.404	142.216	5.96726e-108
chr1	165380000	165430000	chr1	165570000	165610000	13	749.367	160.964	0
chr1	165390000	165410000	chr1	165900000	165920000	3	62.4812	27.086	3.79659e-08
chr1	165600000	165610000	chr1	165650000	165680000	3	358.776	187.884	1.1201e-30
chr1	165700000	165730000	chr1	165890000	165920000	6	443.415	133.515	1.59607e-97
chr1	165920000	165950000	chr1	166470000	166480000	3	126.7	66.586	9.39592e-06
chr1	165920000	165950000	chr1	166010000	166020000	3	287.452	174.073	2.37893e-16
chr1	165920000	165950000	chr1	166430000	166440000	3	180.375	71.4051	9.75951e-26
chr1	165920000	165940000	chr1	166150000	166170000	3	135.541	81.9475	1.41014e-06
chr1	166120000	166140000	chr1	166420000	166440000	3	258.758	128.019	1.63779e-18
chr1	166880000	166900000	chr1	167200000	167220000	3	92.63	56.9273	0.00252029
chr1	166880000	166940000	chr1	167040000	167070000	14	635.719	154.99	1.97372e-261
chr1	166890000	166920000	chr1	167430000	167450000	4	108.466	46.6829	5.82339e-18
chr1	167050000	167090000	chr1	167530000	167540000	4	107.122	55.3126	1.02605e-10
chr1	167050000	167070000	chr1	167420000	167450000	4	201.645	74.8677	1.56887e-63
chr1	167060000	167080000	chr1	167110000	167130000	3	445.55	213.03	1.67903e-84
chr1	167060000	167090000	chr1	167200000	167230000	5	346.959	139.41	1.95569e-58
chr1	167120000	167140000	chr1	167200000	167220000	3	362.658	159.631	8.75127e-59
chr1	167260000	167270000	chr1	167380000	167420000	4	262.619	145.144	1.1223e-17
chr1	167260000	167280000	chr1	167520000	167540000	3	110.847	69.8105	0.000116272
chr1	167420000	167470000	chr1	167500000	167550000	14	459.388	167.447	5.52421e-120
chr1	167550000	167570000	chr1	167680000	167700000	3	343.625	162.662	7.30789e-46
chr1	167580000	167620000	chr1	167680000	167700000	6	381.13	190.343	5.70072e-52
chr1	167710000	167730000	chr1	167790000	167810000	3	331.806	178.67	2.82514e-30
chr1	168430000	168460000	chr1	168550000	168580000	6	366.996	133.334	9.71753e-45
chr1	168600000	168620000	chr1	169340000	169360000	3	156.982	63.9422	2.99623e-20
chr1	168600000	168610000	chr1	169110000	169140000	3	150.286	78.2012	3.68313e-12
chr1	169110000	169140000	chr1	169340000	169360000	4	253.669	114.149	3.44253e-24
chr1	169460000	169490000	chr1	169540000	169550000	3	443.913	173.292	9.62836e-43
chr1	169550000	169570000	chr1	169800000	169830000	4	204.222	107.328	2.0278e-11
chr1	169590000	169620000	chr1	169680000	169720000	8	444.954	159.044	9.60075e-58
chr1	169710000	169730000	chr1	169800000	169820000	3	287.009	170.887	3.80533e-11
chr1	169920000	169940000	chr1	170660000	170680000	4	123.336	62.406	2.88532e-08
chr1	170550000	170570000	chr1	170650000	170670000	3	229.228	131.957	2.86147e-19
chr1	170680000	170700000	chr1	170910000	170930000	3	225.923	98.1532	8.9475e-27
chr1	170680000	170700000	chr1	170880000	170900000	3	242.193	115.902	1.13623e-17
chr1	170950000	170980000	chr1	171220000	171240000	4	234.876	92.6711	6.4859e-12
chr1	171060000	171090000	chr1	171310000	171320000	3	184.754	109.973	1.97199e-08
chr1	171070000	171090000	chr1	171220000	171240000	4	350.077	138.866	2.23599e-31
chr1	171080000	171090000	chr1	171180000	171210000	3	260.859	142	3.47567e-13
chr1	171240000	171260000	chr1	171290000	171320000	4	420.531	237.077	2.66273e-30
chr1	171640000	171660000	chr1	171980000	172000000	3	84.9434	42.7758	1.43408e-06
chr1	171640000	171670000	chr1	171710000	171720000	3	371.192	209.463	9.46811e-19
chr1	171640000	171660000	chr1	171770000	171790000	3	251.68	136.16	2.59726e-17
chr1	171790000	171810000	chr1	172410000	172440000	4	91.5314	36.7097	2.04075e-12
chr1	171790000	171830000	chr1	171960000	172010000	9	641.588	140.856	6.36666e-221
chr1	171890000	171920000	chr1	171980000	171990000	3	307.916	195.027	6.43753e-11
chr1	172000000	172010000	chr1	172420000	172450000	3	176.011	93.8989	1.52599e-11
chr1	172080000	172100000	chr1	172390000	172410000	3	241.038	154.717	6.52714e-09
chr1	172270000	172290000	chr1	172390000	172410000	3	243.682	148.009	2.17261e-08
chr1	172440000	172460000	chr1	172710000	172730000	3	220.21	71.648	1.07264e-38
chr1	172600000	172620000	chr1	172710000	172730000	4	358.271	137.731	4.56413e-49
chr1	172740000	172750000	chr1	173400000	173430000	3	120.851	51.9467	3.27991e-12
chr1	172740000	172760000	chr1	173190000	173210000	3	272.214	100.726	4.91524e-37
chr1	172820000	172830000	chr1	173190000	173220000	3	320.607	133.981	3.45341e-29
chr1	173240000	173260000	chr1	173780000	173810000	4	82.3254	45.9569	5.36167e-05
chr1	173250000	173260000	chr1	173390000	173420000	3	182.426	100.399	1.53561e-15
chr1	173410000	173450000	chr1	173820000	173830000	4	184.095	88.1867	2.6946e-14
chr1	173420000	173440000	chr1	173620000	173640000	3	209.5	118.54	1.32754e-10
chr1	173430000	173450000	chr1	173470000	173490000	3	674.688	313.516	1.99306e-68
chr1	174250000	174280000	chr1	174720000	174750000	6	303.786	74.6301	1.55591e-75
chr1	174410000	174420000	chr1	174730000	174760000	3	212.994	134.129	2.63959e-07
chr1	174760000	174780000	chr1	174970000	175010000	8	396.691	108.736	9.74188e-123
chr1	174770000	174790000	chr1	174870000	174890000	3	353.256	165.729	1.70328e-22
chr1	174880000	174900000	chr1	174960000	175000000	5	313.197	191.959	7.70691e-15
chr1	175020000	175040000	chr1	175310000	175330000	3	185.584	63.0798	5.69798e-39
chr1	175020000	175050000	chr1	175110000	175150000	11	581.09	168.103	5.7137e-135
chr1	175140000	175180000	chr1	175300000	175340000	12	522.93	134.464	5.86999e-208
chr1	175370000	175390000	chr1	175880000	175900000	3	121.718	66.6249	2.48214e-11
chr1	175370000	175380000	chr1	175460000	175490000	3	243.045	136.137	9.44668e-18
chr1	175370000	175390000	chr1	176060000	176080000	3	92.2482	39.9484	4.98119e-09
chr1	175740000	175760000	chr1	176060000	176080000	3	113.2	70.824	2.05562e-05
chr1	175740000	175760000	chr1	175880000	175900000	3	239.274	139.514	2.34684e-23
chr1	175880000	175910000	chr1	176070000	176080000	3	189.877	104.354	6.46371e-16
chr1	176370000	176390000	chr1	176680000	176700000	3	156.718	78.0821	3.78803e-11
chr1	176370000	176390000	chr1	176830000	176850000	3	172.566	60.3008	1.49206e-24
chr1	176370000	176390000	chr1	176450000	176470000	3	400.291	146.29	4.27229e-39
chr1	176370000	176380000	chr1	176860000	176890000	3	122.779	53.9553	1.118e-12
chr1	176550000	176570000	chr1	176830000	176870000	7	280.157	100.94	8.88416e-79
chr1	176550000	176570000	chr1	176870000	176890000	3	189.819	95.2559	7.00522e-31
chr1	176550000	176580000	chr1	176670000	176700000	6	379.823	138.273	1.05782e-70
chr1	176690000	176710000	chr1	176830000	176850000	4	226.061	131.831	1.6601e-12
chr1	176890000	176910000	chr1	177770000	177790000	3	60.5575	29.8293	1.11301e-05
chr1	176890000	176910000	chr1	177170000	177190000	4	275.473	106.044	7.39776e-53
chr1	176890000	176910000	chr1	177930000	177950000	3	74.6259	28.3965	4.24822e-19
chr1	176890000	176910000	chr1	176940000	176960000	3	380.613	244.318	5.70392e-16
chr1	176940000	176960000	chr1	177170000	177190000	4	233.27	135.208	1.14426e-20
chr1	177230000	177260000	chr1	177930000	177950000	4	91.4834	52.2627	3.52063e-07
chr1	177240000	177260000	chr1	177340000	177360000	3	285.643	139.774	2.52634e-23
chr1	177780000	177800000	chr1	177930000	177950000	3	178.881	93.8382	7.42053e-15
chr1	177780000	177800000	chr1	177900000	177920000	3	229.84	122.96	2.04038e-18
chr1	177950000	177970000	chr1	178490000	178520000	4	65.5244	37.7811	0.000289877
chr1	178010000	178030000	chr1	178500000	178530000	4	66.4103	36.0839	7.88038e-05
chr1	178020000	178040000	chr1	178180000	178200000	3	239.806	126.205	4.45139e-16
chr1	178050000	178060000	chr1	178140000	178170000	3	230.223	149.958	1.40264e-08
chr1	178050000	178070000	chr1	178280000	178300000	3	213.287	104.463	1.66331e-16
chr1	178050000	178070000	chr1	178180000	178200000	3	320.452	156.373	4.6828e-31
chr1	178080000	178100000	chr1	178180000	178200000	3	261.692	154.2	2.45663e-13
chr1	178300000	178320000	chr1	178500000	178520000	4	273.437	108.574	2.06759e-27
chr1	178520000	178550000	chr1	178990000	179020000	6	266.389	89.1434	1.37375e-79
chr1	178530000	178550000	chr1	178750000	178770000	3	276.604	136.539	9.69966e-25
chr1	178570000	178580000	chr1	178700000	178730000	3	258.594	141.49	2.31277e-15
chr1	178760000	178780000	chr1	178990000	179010000	3	256.055	118.978	1.89891e-29
chr1	179070000	179100000	chr1	179360000	179380000	4	248.796	85.8251	1.55021e-72
chr1	179080000	179090000	chr1	179800000	179830000	3	39.0238	20.9828	0.000111054
chr1	179100000	179130000	chr1	179190000	179200000	3	440.399	188.951	9.25909e-31
chr1	179230000	179260000	chr1	179360000	179370000	3	245.285	130.656	3.17655e-16
chr1	179440000	179450000	chr1	179570000	179600000	3	221.305	140.551	1.55917e-08
chr1	179690000	179750000	chr1	179780000	179830000	16	659.431	139.698	6.91128e-243
chr1	179860000	179890000	chr1	180170000	180180000	3	120.808	65.9501	1.15559e-10
chr1	179900000	179910000	chr1	180000000	180030000	3	256.434	145.126	2.13388e-11
chr1	180180000	180190000	chr1	180220000	180270000	5	328.292	195.933	1.04715e-43
chr1	180180000	180200000	chr1	180470000	180490000	3	172.074	93.7894	4.51871e-17
chr1	180230000	180250000	chr1	180910000	180930000	3	31.0501	16.5604	1.88614e-05
chr1	180230000	180240000	chr1	181090000	181120000	3	36.1636	12.3368	1.33714e-09
chr1	180240000	180270000	chr1	180400000	180430000	5	390.519	152.612	2.04692e-101
chr1	180240000	180260000	chr1	180470000	180490000	3	240.159	110.741	1.54598e-37
chr1	180360000	180380000	chr1	180470000	180490000	3	242.781	138.022	5.63226e-08
chr1	180510000	180530000	chr1	181150000	181170000	3	90.0777	32.1409	1.54997e-18
chr1	180520000	180540000	chr1	180850000	180870000	3	376.427	118.303	2.10347e-39
chr1	180530000	180550000	chr1	180610000	180630000	3	293.034	154.06	2.79083e-22
chr1	180620000	180650000	chr1	180860000	180870000	3	212.838	139.838	0.00133671
chr1	180880000	180900000	chr1	181160000	181180000	4	241.203	112.741	2.56886e-31
chr1	181030000	181100000	chr1	181130000	181170000	14	606.819	232.925	1.88876e-139
chr1	181170000	181220000	chr1	181400000	181440000	11	491.864	126.021	2.79312e-202
chr1	181180000	181210000	chr1	181310000	181320000	3	243.156	156.497	2.28126e-19
chr1	181310000	181330000	chr1	181410000	181430000	3	261.457	143.925	3.75933e-21
chr1	181470000	181490000	chr1	181920000	181940000	3	267.177	88.7585	2.28732e-64
chr1	181470000	181520000	chr1	181670000	181690000	6	316.034	123.757	2.64017e-77
chr1	181470000	181490000	chr1	182050000	182070000	3	131.577	57.8787	8.10439e-19
chr1	181670000	181690000	chr1	181920000	181940000	3	222.488	119.866	2.97076e-14
chr1	181720000	181740000	chr1	181920000	181940000	3	225.872	126.453	4.06136e-20
chr1	181930000	181950000	chr1	182040000	182060000	3	224.005	119.886	8.79734e-18
chr1	182080000	182110000	chr1	182380000	182410000	7	406.66	107.612	1.74553e-200
chr1	182080000	182090000	chr1	182570000	182600000	3	104.073	42.5447	8.06233e-23
chr1	182080000	182100000	chr1	182780000	182800000	3	86.0793	26.1856	2.85664e-33
chr1	182140000	182150000	chr1	182370000	182410000	4	306.592	148.081	2.44096e-53
chr1	182300000	182330000	chr1	182380000	182400000	4	257.206	148.465	1.64454e-20
chr1	182440000	182460000	chr1	182780000	182810000	4	241.052	78.2271	2.23315e-64
chr1	182440000	182460000	chr1	182550000	182570000	3	232.534	138.411	1.11929e-15
chr1	182440000	182460000	chr1	182580000	182600000	3	247.866	117.255	1.05811e-30
chr1	182580000	182620000	chr1	182760000	182810000	14	688.11	159.357	0
chr1	182600000	182610000	chr1	182660000	182700000	4	396.462	223.578	4.88829e-33
chr1	182670000	182690000	chr1	182770000	182790000	3	263.788	164.752	5.12015e-19
chr1	182860000	182880000	chr1	183530000	183550000	3	77.4008	25.3336	0.000488761
chr1	182950000	182980000	chr1	183020000	183030000	3	419.113	205.198	3.95667e-37
chr1	182960000	182970000	chr1	183210000	183240000	3	231.561	108.95	3.74023e-21
chr1	183130000	183150000	chr1	183220000	183240000	3	284.722	176.301	6.90594e-14
chr1	183260000	183290000	chr1	183620000	183630000	3	179.144	86.5048	3.75733e-22
chr1	183260000	183270000	chr1	183570000	183610000	4	152.453	80.8596	1.27156e-14
chr1	183540000	183570000	chr1	183620000	183630000	3	351.803	177.677	5.3277e-27
chr1	183650000	183660000	chr1	183900000	183930000	3	390.705	106.535	1.46131e-73
chr1	183670000	183700000	chr1	183910000	183930000	4	260.291	131.223	4.45341e-19
chr1	183910000	183940000	chr1	184210000	184230000	4	107.467	59.7887	7.89931e-09
chr1	183930000	183950000	chr1	184020000	184040000	3	211.305	132.099	8.70851e-12
chr1	184070000	184090000	chr1	184210000	184230000	4	308.292	111.975	6.7814e-50
chr1	184070000	184090000	chr1	184650000	184690000	5	118.454	57.3979	4.48986e-12
chr1	184220000	184250000	chr1	184680000	184700000	5	169.488	90.1088	3.20937e-17
chr1	184220000	184250000	chr1	184660000	184670000	3	198.07	95.6289	3.01912e-29
chr1	184370000	184400000	chr1	184480000	184490000	3	247.002	154.296	1.06759e-11
chr1	184750000	184770000	chr1	185150000	185170000	3	127.157	78.3754	2.05184e-07
chr1	184790000	184810000	chr1	185150000	185180000	5	229.673	86.7408	6.9052e-37
chr1	184790000	184820000	chr1	184970000	184990000	4	426.009	131.29	3.60922e-76
chr1	184980000	185000000	chr1	185160000	185180000	3	193.825	103.731	4.96798e-12
chr1	185290000	185310000	chr1	186330000	186350000	3	159.01	35.3366	1.12046e-28
chr1	185300000	185320000	chr1	185660000	185680000	3	224.356	105.713	4.44768e-22
chr1	185710000	185730000	chr1	186200000	186220000	4	335.752	108.647	4.27525e-31
chr1	186480000	186490000	chr1	186970000	187000000	3	182.263	75.1048	9.471e-18
chr1	186480000	186490000	chr1	186570000	186610000	4	259.651	132.643	1.23992e-13
chr1	186600000	186620000	chr1	186980000	187000000	3	384.206	111.988	2.00187e-62
chr1	186600000	186620000	chr1	186670000	186690000	3	371.494	162.712	1.40764e-36
chr1	187040000	187060000	chr1	187240000	187260000	3	216.426	105.069	1.27824e-12
chr1	188780000	188790000	chr1	188920000	188950000	3	163.117	102.217	0.000267001
chr1	189420000	189440000	chr1	189670000	189690000	3	140.415	86.1533	0.00625083
chr1	190630000	190650000	chr1	191120000	191140000	3	177.736	67.9624	3.27055e-19
chr1	191980000	192010000	chr1	192440000	192450000	3	229.923	84.9617	2.94919e-17
chr1	192470000	192480000	chr1	193000000	193030000	3	146.089	53.5203	6.55328e-17
chr1	192470000	192490000	chr1	192570000	192620000	6	448.742	128.553	8.41369e-77
chr1	192800000	192810000	chr1	192990000	193020000	3	307.762	124.556	1.36868e-27
chr1	193060000	193070000	chr1	193100000	193130000	3	328.973	175.414	1.16251e-26
chr1	193390000	193410000	chr1	194290000	194310000	3	96.3089	45.8408	1.8602e-06
chr1	193400000	193430000	chr1	193750000	193780000	5	169.842	97.2019	1.88205e-06
chr1	194100000	194120000	chr1	194280000	194300000	3	261.864	112.403	3.99282e-32
chr1	194150000	194170000	chr1	194280000	194300000	3	222.391	119.904	1.20345e-11
chr1	195890000	195910000	chr1	196130000	196150000	4	188.131	93.9468	5.08691e-13
chr1	195890000	195900000	chr1	196640000	196670000	3	85.3522	45.9534	0.000155034
chr1	195930000	195950000	chr1	196130000	196150000	3	202.368	114.482	5.27115e-11
chr1	196140000	196160000	chr1	196300000	196320000	3	239.804	115.871	2.95448e-14
chr1	196140000	196170000	chr1	196660000	196670000	3	180.42	79.5736	8.37842e-17
chr1	196310000	196330000	chr1	196650000	196670000	3	199.136	105.496	6.97027e-11
chr1	196720000	196750000	chr1	197050000	197080000	5	208.412	118.446	7.20684e-07
chr1	196850000	196870000	chr1	197050000	197080000	4	189.731	112.921	5.47718e-05
chr1	197170000	197190000	chr1	197320000	197340000	3	326.146	148.821	9.46707e-19
chr1	197190000	197210000	chr1	197260000	197290000	5	358.353	203.166	4.11982e-17
chr1	197390000	197410000	chr1	197500000	197520000	4	302.394	134.175	2.21059e-13
chr1	197520000	197540000	chr1	197910000	197930000	3	372.651	111.539	3.71842e-62
chr1	197520000	197540000	chr1	198460000	198480000	3	77.2193	32.2718	5.78118e-05
chr1	197610000	197620000	chr1	197900000	197930000	3	324.195	140.882	6.06337e-30
chr1	197610000	197620000	chr1	197860000	197890000	3	379.361	146.049	1.52568e-39
chr1	197900000	197920000	chr1	200030000	200050000	3	25.5347	4.3309	5.66088e-20
chr1	197920000	197950000	chr1	198460000	198470000	3	116.413	62.5544	1.49107e-06
chr1	198070000	198100000	chr1	198460000	198470000	3	201.441	93.1856	1.26562e-12
chr1	198460000	198500000	chr1	198680000	198690000	4	220.902	113.363	2.40061e-10
chr1	198760000	198790000	chr1	199230000	199250000	4	145.996	69.934	1.32549e-12
chr1	198760000	198780000	chr1	199460000	199480000	3	142.149	59.3811	4.74266e-13
chr1	198770000	198780000	chr1	199090000	199120000	3	158.805	83.8982	1.55126e-05
chr1	199670000	199700000	chr1	200240000	200280000	6	117.783	52.3868	1.46055e-12
chr1	199680000	199690000	chr1	200020000	200050000	3	198.104	97.7758	2.17299e-25
chr1	199680000	199690000	chr1	200490000	200520000	3	95.2906	36.7664	4.7018e-14
chr1	200270000	200290000	chr1	200480000	200520000	8	290.256	126.187	4.98093e-49
chr1	200300000	200320000	chr1	200390000	200420000	4	283.312	158.824	5.89101e-19
chr1	200560000	200580000	chr1	200600000	200620000	3	337.092	209.849	1.71442e-13
chr1	200590000	200610000	chr1	200840000	200860000	3	204.012	109.071	7.31252e-11
chr1	200620000	200630000	chr1	200800000	200840000	4	384.454	155.086	2.51635e-40
chr1	200660000	200680000	chr1	200730000	200750000	3	360.782	231.661	6.60727e-12
chr1	200960000	201000000	chr1	201030000	201080000	14	676.932	220.988	3.61236e-260
chr1	201070000	201090000	chr1	201110000	201130000	3	835.206	408.436	6.49625e-143
chr1	201140000	201160000	chr1	201210000	201230000	3	327.822	195.901	9.09428e-31
chr1	201240000	201290000	chr1	201320000	201380000	18	694.678	173.125	4.03938e-149
chr1	201530000	201570000	chr1	201790000	201800000	4	323.702	160.658	9.23549e-39
chr1	201530000	201590000	chr1	201630000	201720000	19	577.355	205.76	4.36228e-203
chr1	201700000	201740000	chr1	201770000	201820000	14	587.031	195.189	6.57382e-191
chr1	201850000	201910000	chr1	201940000	202000000	20	551.819	201.566	1.46597e-128
chr1	201850000	201870000	chr1	202730000	202770000	6	37.001	7.37861	9.41231e-09
chr1	201880000	201900000	chr1	202110000	202130000	4	218.707	107.464	1.78838e-43
chr1	201990000	202050000	chr1	202070000	202140000	23	787.347	170.398	0
chr1	202180000	202250000	chr1	202280000	202330000	25	509.53	170.84	1.69955e-167
chr1	202180000	202210000	chr1	202700000	202720000	4	78.2651	43.6759	1.09173e-09
chr1	202320000	202350000	chr1	202710000	202720000	3	121.085	57.5877	1.81274e-13
chr1	202330000	202360000	chr1	202430000	202460000	5	317.554	166.186	3.81004e-19
chr1	202340000	202360000	chr1	202400000	202420000	3	415.411	188.143	8.96984e-24
chr1	202460000	202480000	chr1	202590000	202610000	3	275.795	158.086	6.9924e-17
chr1	202490000	202520000	chr1	202560000	202610000	10	554.213	209.946	3.22242e-98
chr1	202490000	202510000	chr1	202710000	202730000	3	243.305	116.848	4.48761e-29
chr1	202610000	202670000	chr1	202690000	202720000	11	435.656	215.172	9.51032e-94
chr1	202730000	202760000	chr1	203010000	203020000	3	165.881	69.7603	1.07807e-14
chr1	202730000	202770000	chr1	202900000	202920000	5	221.433	126.145	1.17883e-10
chr1	202800000	202820000	chr1	202840000	202860000	3	542.495	315.899	1.02641e-50
chr1	202890000	202920000	chr1	203010000	203020000	3	273.361	147.657	5.96693e-14
chr1	203030000	203060000	chr1	203210000	203230000	4	347.383	165.664	3.34985e-63
chr1	203030000	203060000	chr1	203260000	203270000	3	328.901	143.374	3.32204e-49
chr1	203070000	203090000	chr1	203170000	203190000	3	297.017	177.517	9.95038e-26
chr1	203100000	203140000	chr1	203160000	203240000	18	543.686	185.666	2.36702e-159
chr1	203260000	203300000	chr1	203300000	203350000	10	788.102	206.157	0
chr1	203330000	203380000	chr1	203420000	203500000	26	488.175	159.025	9.31766e-154
chr1	203340000	203360000	chr1	203700000	203720000	3	187.592	74.8052	5.16747e-40
chr1	203490000	203520000	chr1	203680000	203710000	7	593.509	155.95	2.11646e-239
chr1	203490000	203520000	chr1	203560000	203630000	12	424.456	205.674	3.93061e-55
chr1	203590000	203640000	chr1	203690000	203710000	7	300.012	172.076	5.51761e-32
chr1	203750000	203850000	chr1	204520000	204580000	32	317.142	55.3006	0
chr1	203850000	203870000	chr1	204360000	204380000	3	103.298	42.0901	3.33791e-37
chr1	203860000	203900000	chr1	204110000	204160000	13	463.272	156.679	4.79686e-254
chr1	203870000	203890000	chr1	203980000	204000000	3	249.596	152.793	2.81939e-22
chr1	203890000	203910000	chr1	203970000	204010000	5	279.011	167.522	1.55563e-22
chr1	204020000	204050000	chr1	204120000	204130000	3	284.478	162.307	6.47413e-51
chr1	204060000	204090000	chr1	204110000	204130000	4	534.743	241.636	5.3352e-223
chr1	204150000	204170000	chr1	204190000	204220000	6	576.282	265.117	1.21218e-131
chr1	204150000	204180000	chr1	204360000	204380000	5	376.791	168.78	1.01491e-114
chr1	204200000	204310000	chr1	204320000	204380000	35	489.792	165.114	0
chr1	204520000	204550000	chr1	205090000	205110000	5	55.3657	26.2256	2.48235e-05
chr1	204560000	204580000	chr1	204790000	204810000	3	329.889	114.592	1.13972e-135
chr1	204580000	204610000	chr1	204930000	204940000	3	94.4017	54.7169	4.19868e-06
chr1	204600000	204630000	chr1	204800000	204810000	3	258.58	153.055	1.28258e-25
chr1	204610000	204630000	chr1	204750000	204770000	3	325.976	188.54	2.6474e-26
chr1	204800000	204880000	chr1	204920000	204980000	28	575.322	168.981	2.20062e-208
chr1	204960000	205020000	chr1	205030000	205090000	27	668.183	206.524	0
chr1	204970000	204990000	chr1	205250000	205270000	3	162.446	80.4658	4.93642e-31
chr1	205080000	205120000	chr1	205240000	205260000	5	285.045	152.489	2.14164e-21
chr1	205120000	205140000	chr1	205210000	205230000	3	277.514	157.858	2.15337e-22
chr1	205140000	205160000	chr1	205240000	205260000	3	329.915	165.892	1.921e-36
chr1	205260000	205300000	chr1	205300000	205350000	12	1126.45	246.214	0
chr1	205330000	205360000	chr1	205520000	205530000	3	237.342	143.556	6.77051e-31
chr1	205380000	205440000	chr1	205450000	205510000	11	657.098	188.763	1.27692e-262
chr1	205580000	205600000	chr1	205630000	205660000	4	525.781	243.042	8.39453e-62
chr1	205590000	205620000	chr1	205700000	205730000	5	334.126	182.479	4.14212e-25
chr1	205650000	205670000	chr1	205690000	205720000	5	841.112	357.078	9.30237e-179
chr1	205780000	205800000	chr1	206100000	206120000	3	115.186	66.461	5.68773e-11
chr1	205780000	205820000	chr1	205890000	205920000	8	449.734	163.251	1.48694e-73
chr1	205980000	206040000	chr1	206090000	206120000	16	554.49	197.381	4.82966e-150
chr1	206130000	206150000	chr1	206430000	206450000	3	169.811	87.4589	6.50706e-12
chr1	206470000	206550000	chr1	206550000	206610000	23	619.32	177.218	2.06655e-304
chr1	206620000	206640000	chr1	206660000	206680000	3	754.316	373.517	2.46536e-83
chr1	206720000	206750000	chr1	206910000	206920000	3	307.706	137.111	2.10153e-79
chr1	206730000	206750000	chr1	206790000	206810000	3	358.918	192.084	1.54806e-45
chr1	206790000	206820000	chr1	206910000	206920000	3	316.654	156.947	1.97454e-50
chr1	206850000	206870000	chr1	206900000	206920000	3	418.922	256.955	5.46083e-30
chr1	206930000	206950000	chr1	206970000	206990000	3	579.925	373.221	1.27412e-36
chr1	207070000	207090000	chr1	207400000	207420000	3	295.019	111.485	5.47514e-40
chr1	207070000	207090000	chr1	207490000	207510000	3	195.945	101.399	4.03822e-14
chr1	207080000	207100000	chr1	207670000	207690000	3	88.3374	40.4171	6.91953e-06
chr1	207240000	207260000	chr1	207390000	207410000	3	234.685	134.947	2.97415e-11
chr1	207400000	207420000	chr1	207490000	207510000	3	260.995	157.828	2.47625e-13
chr1	207570000	207590000	chr1	207660000	207680000	4	461.361	157.213	5.69798e-39
chr1	207820000	207840000	chr1	207860000	207880000	4	451.599	257.325	4.89508e-37
chr1	207870000	207920000	chr1	207950000	208000000	13	619.046	178.07	1.22859e-234
chr1	208010000	208050000	chr1	208080000	208110000	10	452.027	187.539	9.1386e-84
chr1	208010000	208040000	chr1	208230000	208260000	7	326.277	124.623	5.07554e-88
chr1	208090000	208110000	chr1	208180000	208200000	3	290.826	191.924	1.09021e-15
chr1	208130000	208170000	chr1	208230000	208250000	6	292.816	160.997	3.44687e-29
chr1	208240000	208270000	chr1	209200000	209220000	4	50.4984	24.073	8.43645e-06
chr1	208640000	208660000	chr1	209180000	209210000	4	118.031	52.6155	6.10444e-11
chr1	209070000	209110000	chr1	209180000	209210000	6	283.635	109.463	2.68441e-48
chr1	209200000	209230000	chr1	209500000	209520000	4	161.594	91.851	1.44644e-12
chr1	209200000	209220000	chr1	209550000	209570000	3	137.034	73.3965	6.17755e-12
chr1	209240000	209260000	chr1	209340000	209360000	3	226.701	137.586	8.49316e-14
chr1	209340000	209370000	chr1	209420000	209440000	4	373.166	173.779	4.24806e-67
chr1	209570000	209590000	chr1	209620000	209640000	3	468.778	244.683	3.33771e-60
chr1	209570000	209650000	chr1	209670000	209700000	13	393.579	152.214	1.36244e-84
chr1	209840000	209870000	chr1	210310000	210320000	3	179.385	76.9973	1.16539e-18
chr1	209840000	209880000	chr1	210010000	210030000	5	259.116	148.36	1.72212e-13
chr1	209850000	209880000	chr1	210180000	210190000	3	192.477	106.297	1.34871e-08
chr1	209860000	209880000	chr1	209980000	210000000	3	243.312	153.777	8.73387e-13
chr1	210140000	210150000	chr1	210300000	210330000	3	346.745	152.161	9.3346e-36
chr1	210230000	210250000	chr1	210290000	210310000	3	439.229	266.712	5.77505e-30
chr1	210400000	210420000	chr1	210570000	210590000	3	180.204	104.106	2.12229e-14
chr1	210400000	210420000	chr1	211130000	211150000	3	204.583	76.2637	1.71303e-50
chr1	210400000	210420000	chr1	210930000	210950000	3	90.7433	50.8749	0.000270555
chr1	210430000	210460000	chr1	211130000	211140000	3	269.988	81.7539	1.91326e-55
chr1	210440000	210460000	chr1	210940000	210960000	3	140.198	71.7144	0.000290161
chr1	210440000	210460000	chr1	210550000	210580000	4	270.386	133.484	1.2479e-36
chr1	210570000	210600000	chr1	211130000	211140000	3	276.883	86.9489	1.08123e-51
chr1	210570000	210590000	chr1	210930000	210950000	3	209.885	92.0674	1.26562e-12
chr1	210940000	210960000	chr1	211120000	211150000	4	170.813	96.8483	7.14984e-09
chr1	211140000	211170000	chr1	211250000	211260000	3	225.716	138.304	4.95251e-13
chr1	211310000	211340000	chr1	211650000	211660000	3	185.383	62.1318	5.17849e-56
chr1	211320000	211340000	chr1	211500000	211520000	3	332.653	126.025	5.7416e-96
chr1	211350000	211380000	chr1	211470000	211490000	5	234.775	148.399	3.46754e-14
chr1	211510000	211560000	chr1	211640000	211660000	6	350.376	154.316	3.49203e-86
chr1	211570000	211590000	chr1	211640000	211660000	4	427.195	176.052	2.28077e-76
chr1	211680000	211700000	chr1	212440000	212460000	3	51.4963	23.5257	3.60358e-05
chr1	211690000	211710000	chr1	211930000	211950000	3	262.261	149.822	1.03595e-17
chr1	211690000	211710000	chr1	211820000	211840000	3	255.265	154.2	4.65061e-13
chr1	211730000	211750000	chr1	211820000	211840000	3	277.871	161.907	3.65404e-13
chr1	212050000	212080000	chr1	212350000	212370000	4	291.427	142.292	3.18902e-19
chr1	212060000	212080000	chr1	212310000	212330000	3	257.217	149.601	3.33512e-11
chr1	212070000	212100000	chr1	212290000	212300000	3	285.673	161.559	4.3681e-14
chr1	212360000	212390000	chr1	212450000	212460000	3	291.296	162.663	1.67154e-31
chr1	212460000	212500000	chr1	212580000	212620000	10	373.808	185.864	4.95335e-41
chr1	212660000	212680000	chr1	212990000	213010000	3	143.191	75.7561	7.26684e-07
chr1	212800000	212820000	chr1	212860000	212880000	3	454.893	255.845	1.57759e-22
chr1	212870000	212890000	chr1	212970000	212990000	3	335.252	205.691	3.8387e-18
chr1	213120000	213140000	chr1	213230000	213250000	3	250.216	134.914	1.12629e-14
chr1	213240000	213260000	chr1	213360000	213380000	3	196.092	114.275	5.60241e-11
chr1	213240000	213250000	chr1	214110000	214140000	3	65.4518	38.1629	0.00130276
chr1	213370000	213380000	chr1	213520000	213560000	4	205.367	116.573	5.32205e-15
chr1	213370000	213380000	chr1	214110000	214140000	3	112.744	51.1196	1.89916e-19
chr1	213550000	213580000	chr1	214120000	214140000	4	142.531	74.3606	1.01131e-12
chr1	213980000	213990000	chr1	214290000	214320000	3	68.7148	32.3566	9.91573e-12
chr1	213980000	214000000	chr1	214110000	214130000	3	246.47	127.593	5.81836e-36
chr1	214200000	214290000	chr1	214310000	214340000	21	669.66	152.514	2.2824e-260
chr1	214210000	214220000	chr1	214580000	214610000	3	145.594	58.85	3.32283e-23
chr1	214330000	214360000	chr1	214580000	214600000	4	327.365	149.314	3.27084e-52
chr1	214370000	214400000	chr1	214580000	214590000	3	389.539	158.795	4.50799e-62
chr1	214650000	214680000	chr1	215520000	215530000	3	149.902	58.5641	1.8548e-18
chr1	214660000	214690000	chr1	215140000	215150000	3	107.078	51.8762	1.31146e-07
chr1	214800000	214830000	chr1	215140000	215150000	3	222.641	100.018	9.55718e-23
chr1	214800000	214820000	chr1	215510000	215530000	3	221.347	83.4303	1.81559e-34
chr1	215140000	215160000	chr1	215500000	215530000	5	201.06	105.215	2.1519e-14
chr1	216030000	216040000	chr1	216170000	216200000	3	328.185	150.505	5.58399e-21
chr1	216300000	216320000	chr1	216550000	216570000	3	227.117	110.19	1.11013e-13
chr1	216300000	216310000	chr1	216720000	216750000	3	106.582	53.3158	2.91448e-06
chr1	216740000	216760000	chr1	217300000	217320000	3	132.829	62.2103	9.60728e-08
chr1	217880000	217900000	chr1	218160000	218180000	4	356.967	131.005	5.86146e-53
chr1	218330000	218350000	chr1	219800000	219820000	3	49.8215	26.1428	8.87596e-05
chr1	218340000	218360000	chr1	219060000	219080000	3	111.572	59.0429	2.09334e-08
chr1	218340000	218370000	chr1	218510000	218530000	5	261.444	131.224	9.22931e-28
chr1	219190000	219210000	chr1	219560000	219580000	3	117.729	64.2361	0.00031438
chr1	219200000	219230000	chr1	219310000	219320000	3	272.269	134.755	9.85838e-14
chr1	219380000	219410000	chr1	219810000	219820000	3	120.839	66.0077	8.81367e-08
chr1	219660000	219680000	chr1	219800000	219820000	3	269.455	111.256	1.32586e-46
chr1	219830000	219850000	chr1	219920000	219940000	3	264.95	164.908	4.71001e-16
chr1	219830000	219840000	chr1	219960000	220000000	4	287.141	124.117	4.97562e-37
chr1	219870000	219890000	chr1	219950000	219990000	6	255.131	150.627	2.15316e-09
chr1	219990000	220010000	chr1	220150000	220180000	5	185.232	111.2	2.7871e-07
chr1	220000000	220030000	chr1	220130000	220150000	4	246.211	136.15	2.22687e-10
chr1	220010000	220040000	chr1	220110000	220120000	3	261.742	163.135	9.31331e-08
chr1	220270000	220290000	chr1	220760000	220780000	3	167.547	74.551	1.38315e-08
chr1	220270000	220300000	chr1	220790000	220810000	4	131.888	64.9361	4.30956e-12
chr1	220280000	220300000	chr1	220510000	220530000	3	218.279	119.647	3.15195e-21
chr1	220290000	220300000	chr1	220350000	220380000	3	306.278	179.808	7.93731e-21
chr1	220870000	220900000	chr1	221430000	221440000	3	136.498	48.3477	7.77542e-22
chr1	220870000	220900000	chr1	221170000	221180000	3	208.294	105.776	2.59293e-21
chr1	220870000	220900000	chr1	221200000	221210000	3	247.083	95.834	5.19803e-48
chr1	221260000	221280000	chr1	221430000	221450000	3	329.174	129.806	2.24616e-29
chr1	221460000	221490000	chr1	222450000	222460000	3	67.2162	30.5217	1.81384e-07
chr1	221470000	221490000	chr1	222160000	222180000	3	92.833	51.3597	0.000100642
chr1	221470000	221490000	chr1	221840000	221860000	3	145.163	89.1421	1.24104e-06
chr1	222090000	222130000	chr1	222450000	222460000	4	228.291	105.554	1.76108e-30
chr1	222460000	222470000	chr1	222610000	222650000	4	345.24	105.065	2.08303e-77
chr1	222780000	222810000	chr1	223080000	223130000	12	443.046	140.932	6.21705e-112
chr1	222790000	222820000	chr1	222990000	223010000	4	344.102	169.46	2.00207e-41
chr1	223130000	223150000	chr1	223340000	223360000	3	174.065	112.416	1.6708e-11
chr1	223130000	223150000	chr1	223670000	223690000	3	167.747	62.1779	1.29465e-39
chr1	223530000	223560000	chr1	223610000	223690000	18	874.836	258.518	0
chr1	223610000	223620000	chr1	223660000	223690000	3	413.947	193.951	9.07273e-59
chr1	224120000	224140000	chr1	224290000	224330000	5	262.161	138.058	1.36696e-18
chr1	224170000	224190000	chr1	224230000	224250000	3	412.89	262.26	9.70368e-20
chr1	224370000	224400000	chr1	224420000	224430000	3	724.172	365.879	3.00265e-56
chr1	224500000	224530000	chr1	224600000	224650000	12	371.609	149.87	1.75144e-109
chr1	224500000	224520000	chr1	224890000	224930000	5	243.945	97.6637	3.28107e-51
chr1	224630000	224650000	chr1	224910000	224930000	3	220.446	111.605	1.95621e-26
chr1	224690000	224720000	chr1	224850000	224860000	3	387.866	179.265	7.00992e-58
chr1	225460000	225490000	chr1	225960000	225980000	4	298.785	88.8506	5.70042e-91
chr1	225470000	225500000	chr1	225650000	225670000	4	318.492	142.853	4.17e-41
chr1	225470000	225480000	chr1	225820000	225850000	3	362.951	161.861	2.21316e-65
chr1	225470000	225490000	chr1	225760000	225780000	3	335.647	164.895	7.13993e-57
chr1	225530000	225560000	chr1	225640000	225660000	5	344.991	176.531	8.27249e-19
chr1	225570000	225580000	chr1	225630000	225660000	3	386.563	220.299	2.08968e-18
chr1	225650000	225700000	chr1	225750000	225780000	9	351.738	175.2	2.034e-44
chr1	225840000	225890000	chr1	225910000	225930000	7	700.575	314.185	1.65069e-141
chr1	225840000	225880000	chr1	225960000	225980000	5	329.534	157.086	3.78742e-43
chr1	226120000	226140000	chr1	226180000	226220000	5	360.496	185.578	3.31943e-32
chr1	226120000	226140000	chr1	226330000	226360000	4	159.802	91.3961	2.61613e-10
chr1	226150000	226170000	chr1	226360000	226380000	3	185.259	96.0165	2.13126e-16
chr1	226220000	226240000	chr1	226320000	226340000	3	241.441	156.769	6.56137e-10
chr1	226420000	226440000	chr1	226530000	226560000	4	298.365	159.343	1.64004e-32
chr1	226620000	226660000	chr1	226810000	226840000	8	485.494	159.431	4.02173e-185
chr1	226630000	226660000	chr1	226730000	226740000	3	314.608	180.108	1.73373e-36
chr1	226630000	226640000	chr1	227420000	227450000	3	46.8194	21.4226	2.70951e-08
chr1	226710000	226750000	chr1	226820000	226830000	4	323.961	172.025	5.71496e-47
chr1	226910000	226920000	chr1	227430000	227460000	3	143.453	74.1031	4.5025e-17
chr1	227310000	227330000	chr1	227420000	227440000	3	228.79	131.955	6.61842e-15
chr1	227470000	227490000	chr1	227740000	227760000	3	222.543	131.568	9.66294e-13
chr1	227470000	227490000	chr1	227940000	227960000	3	189.58	64.514	7.04727e-38
chr1	227480000	227500000	chr1	227710000	227730000	4	249.077	137.237	7.75444e-14
chr1	227510000	227530000	chr1	227700000	227720000	3	206.038	133.774	9.53558e-06
chr1	227520000	227540000	chr1	227660000	227680000	3	265.406	157.308	1.26245e-06
chr1	227540000	227560000	chr1	227710000	227730000	3	228.297	143.925	7.26027e-13
chr1	227740000	227800000	chr1	227870000	227960000	38	555.389	146.427	2.40892e-226
chr1	227990000	228030000	chr1	228040000	228110000	12	760.211	206.081	3.38186e-207
chr1	228320000	228340000	chr1	228530000	228550000	3	202.612	127.017	1.22309e-05
chr1	228370000	228380000	chr1	228490000	228520000	3	318.169	188.122	4.10514e-26
chr1	228370000	228390000	chr1	228450000	228470000	3	432.743	231.979	3.48081e-35
chr1	228650000	228700000	chr1	229250000	229260000	5	295.887	101.952	4.54654e-68
chr1	228650000	228680000	chr1	229450000	229470000	4	132.447	63.7346	3.09582e-10
chr1	228670000	228690000	chr1	229470000	229490000	3	110.09	59.4204	3.85621e-06
chr1	229110000	229140000	chr1	229220000	229230000	3	270.93	145.7	1.49172e-25
chr1	229250000	229270000	chr1	229450000	229490000	7	264.765	115.594	6.67135e-44
chr1	229290000	229330000	chr1	229450000	229480000	8	294.525	138.322	2.19622e-36
chr1	229340000	229350000	chr1	229400000	229440000	4	325.083	175.936	5.64204e-28
chr1	229400000	229430000	chr1	231830000	231840000	3	44.3795	2.27342	2.43747e-22
chr1	229650000	229670000	chr1	230300000	230320000	3	178.864	68.7836	1.29622e-28
chr1	229650000	229670000	chr1	229840000	229860000	4	318.145	141.374	9.68848e-39
chr1	230690000	230720000	chr1	230750000	230790000	8	374.17	184.915	1.91078e-60
chr1	230790000	230810000	chr1	231200000	231220000	3	156.46	75.0256	2.29186e-20
chr1	231090000	231110000	chr1	231200000	231220000	3	240.131	145.756	9.19149e-17
chr1	231350000	231370000	chr1	231560000	231610000	9	479.703	143.929	5.64009e-95
chr1	231410000	231430000	chr1	231520000	231540000	3	298.314	168.202	4.94913e-19
chr1	231860000	231890000	chr1	232130000	232150000	4	177.895	96.626	7.67895e-12
chr1	232630000	232640000	chr1	232950000	232990000	4	221.751	105.342	3.38065e-34
chr1	233300000	233320000	chr1	234060000	234090000	4	127.665	62.7536	1.95849e-08
chr1	233380000	233400000	chr1	234060000	234120000	7	205.5	85.3855	1.04258e-26
chr1	233430000	233450000	chr1	233780000	233800000	3	207.7	105.662	1.29292e-16
chr1	233900000	233920000	chr1	234060000	234080000	3	232.235	126.999	1.5941e-14
chr1	234120000	234130000	chr1	234400000	234430000	3	122.474	75.9613	0.000212523
chr1	234120000	234130000	chr1	234300000	234330000	3	266.351	127.598	6.31916e-36
chr1	234120000	234130000	chr1	234360000	234390000	3	144.352	91.7303	6.51793e-07
chr1	234140000	234160000	chr1	234300000	234320000	3	259.283	153.556	2.40487e-16
chr1	234210000	234230000	chr1	234300000	234330000	5	342.608	149.773	3.8938e-61
chr1	234480000	234510000	chr1	235080000	235100000	5	268.06	80.4644	4.08826e-108
chr1	234480000	234510000	chr1	234720000	234740000	5	158.882	84.5714	6.52453e-16
chr1	234490000	234520000	chr1	234570000	234610000	8	367.241	156.806	3.78492e-53
chr1	234600000	234620000	chr1	235080000	235100000	3	210.423	94.683	6.2489e-27
chr1	234600000	234620000	chr1	234720000	234740000	3	348.995	151.324	1.31207e-48
chr1	234720000	234750000	chr1	235080000	235090000	3	177.714	95.1676	1.0419e-15
chr1	234970000	234990000	chr1	235070000	235090000	4	267.572	137.541	1.02079e-41
chr1	235100000	235120000	chr1	235430000	235450000	3	210.635	88.7074	1.16924e-19
chr1	235130000	235150000	chr1	235430000	235460000	5	188.246	98.2617	1.72087e-11
chr1	235240000	235260000	chr1	235400000	235420000	3	365.8	169.507	1.53687e-24
chr1	235240000	235270000	chr1	235320000	235340000	4	424.454	229.718	1.35916e-19
chr1	235320000	235350000	chr1	235410000	235420000	3	314.215	170.393	6.61537e-18
chr1	235510000	235520000	chr1	235750000	235790000	4	266.287	123.333	5.72388e-29
chr1	235630000	235660000	chr1	235720000	235740000	4	269.761	171.087	3.16682e-15
chr1	235860000	235880000	chr1	235960000	235980000	3	319.362	149.886	1.24035e-21
chr1	236100000	236120000	chr1	236160000	236180000	3	282.534	163.926	7.97465e-26
chr1	236100000	236130000	chr1	236480000	236550000	12	329.807	104.879	3.54085e-97
chr1	236550000	236590000	chr1	236810000	236850000	9	182.909	94.8998	6.785e-12
chr1	236570000	236590000	chr1	236850000	236870000	3	128.935	78.5224	5.09612e-06
chr1	236600000	236620000	chr1	236860000	236880000	3	173.228	102.195	7.05842e-09
chr1	236600000	236620000	chr1	236750000	236780000	4	284.991	154.157	4.66206e-17
chr1	236630000	236650000	chr1	236720000	236740000	3	243.636	151.208	1.58777e-11
chr1	236880000	236910000	chr1	237380000	237390000	3	133.897	74.8222	9.04309e-08
chr1	237670000	237690000	chr1	237790000	237810000	3	215.992	113.374	1.95294e-13
chr1	237850000	237870000	chr1	238230000	238250000	3	151.723	82.5107	1.65742e-08
chr1	237850000	237870000	chr1	238940000	238960000	3	84.871	36.777	1.03644e-05
chr1	237850000	237870000	chr1	237930000	237950000	3	364.027	165.316	8.66358e-40
chr1	237850000	237870000	chr1	238430000	238450000	3	109.391	60.2443	4.25267e-05
chr1	238240000	238260000	chr1	238940000	238960000	3	68.1451	39.7203	0.0162981
chr1	238250000	238270000	chr1	238370000	238390000	3	223.369	122.276	6.03564e-11
chr1	240020000	240050000	chr1	240140000	240160000	5	405.655	134.196	6.56538e-55
chr1	240180000	240210000	chr1	240680000	240700000	4	153.522	56.1183	1.03788e-21
chr1	240450000	240480000	chr1	240590000	240610000	5	262.364	127.938	2.04462e-18
chr1	240450000	240470000	chr1	240680000	240700000	3	217.289	94.2839	6.32703e-23
chr1	240490000	240510000	chr1	240590000	240610000	3	250.353	134.529	1.38623e-17
chr1	240600000	240620000	chr1	240680000	240700000	3	240.561	144.241	2.22858e-12
chr1	240720000	240740000	chr1	240870000	240890000	3	272.499	117.087	5.61654e-28
chr1	240730000	240740000	chr1	241480000	241510000	3	137.291	57.6819	7.70734e-15
chr1	240880000	240900000	chr1	241480000	241510000	4	243.09	92.8059	1.77296e-32
chr1	240960000	240970000	chr1	241250000	241280000	3	169.89	108.885	3.00217e-07
chr1	240960000	240970000	chr1	241060000	241100000	4	241.639	127.42	1.04745e-15
chr1	241600000	241630000	chr1	241820000	241850000	6	413.297	139.176	1.35034e-72
chr1	241610000	241620000	chr1	241980000	242010000	3	74.5317	46.0361	0.00410122
chr1	241890000	241930000	chr1	241970000	242020000	14	450.333	135.872	2.85485e-109
chr1	242010000	242030000	chr1	242430000	242460000	4	124.164	68.1332	1.29839e-07
chr1	242020000	242030000	chr1	242110000	242140000	3	285.06	138.253	2.59174e-27
chr1	242830000	242860000	chr1	242930000	242940000	3	284.385	161.274	1.07578e-10
chr1	243330000	243350000	chr1	243400000	243420000	3	377.767	204.587	5.39801e-21
chr1	243330000	243350000	chr1	243940000	243960000	3	99.1609	51.5718	3.71889e-08
chr1	243340000	243360000	chr1	244260000	244280000	3	106.203	33.5697	5.55837e-17
chr1	243360000	243370000	chr1	243940000	243970000	3	83.7114	49.0498	0.0011055
chr1	243470000	243490000	chr1	244260000	244280000	3	91.5668	48.8234	3.13525e-09
chr1	243470000	243490000	chr1	243930000	243950000	3	126.526	66.9692	1.21107e-17
chr1	243470000	243490000	chr1	243730000	243760000	4	166.143	94.8244	2.64316e-11
chr1	243850000	243860000	chr1	243920000	243950000	3	269.928	149.602	3.8641e-23
chr1	244300000	244320000	chr1	244400000	244420000	3	203.618	130.725	7.38855e-10
chr1	244590000	244610000	chr1	244790000	244810000	3	373.249	136.874	4.4547e-67
chr1	244710000	244740000	chr1	244790000	244800000	3	349.841	188.692	2.68362e-26
chr1	244840000	244870000	chr1	245040000	245050000	3	288.6	131.07	1.19657e-34
chr1	244860000	244880000	chr1	244960000	244980000	3	384.099	161.062	9.86975e-59
chr1	245140000	245160000	chr1	245990000	246010000	3	108.582	32.4136	7.53113e-48
chr1	245150000	245170000	chr1	245260000	245280000	3	296.301	150.473	2.84901e-37
chr1	245150000	245160000	chr1	245360000	245390000	3	360.71	138.033	9.94234e-108
chr1	245690000	245720000	chr1	245990000	246010000	4	134.322	80.7351	3.36703e-09
chr1	245870000	245900000	chr1	245990000	246010000	4	260.621	121.056	1.05071e-17
chr1	246000000	246020000	chr1	246440000	246460000	3	147.967	61.0828	9.01788e-15
chr1	246010000	246030000	chr1	246110000	246140000	4	300.636	146.118	6.92918e-28
chr1	246490000	246510000	chr1	246740000	246760000	3	116.766	64.0091	5.32846e-08
chr1	246500000	246520000	chr1	246690000	246710000	3	135.674	78.2615	6.28065e-11
chr1	246840000	246860000	chr1	246890000	246910000	3	532.976	255.585	9.52819e-36
chr1	246870000	246910000	chr1	247300000	247320000	5	75.3516	40.0981	2.33208e-05
chr1	247190000	247210000	chr1	247300000	247320000	3	239.413	147.45	1.32019e-13
chr1	247370000	247400000	chr1	247480000	247490000	3	291.409	143.812	5.72463e-19
chr1	248400000	248420000	chr1	248790000	248810000	3	209.299	120.016	3.96821e-08
chr1	248420000	248450000	chr1	248660000	248670000	3	523.96	202.359	1.40447e-18
chr1	248610000	248630000	chr1	248790000	248810000	4	271.828	129.958	5.65849e-22
chr1	248840000	248880000	chr1	248900000	248930000	8	587.521	248.816	1.1638e-59
chr10	490000	520000	chr10	780000	790000	3	233.376	128.615	1.64807e-30
chr10	510000	530000	chr10	580000	630000	6	267.711	160.889	5.94122e-19
chr10	680000	710000	chr10	770000	790000	4	300.488	155.172	9.92853e-46
chr10	810000	830000	chr10	1000000	1020000	3	213.389	98.5443	9.33245e-27
chr10	1410000	1430000	chr10	1520000	1540000	3	221.546	130.912	4.80021e-15
chr10	2920000	2940000	chr10	3030000	3050000	3	392.715	145.676	3.67585e-88
chr10	2920000	2940000	chr10	2970000	2990000	3	507.909	233.139	3.6611e-73
chr10	3190000	3210000	chr10	4760000	4780000	3	72.9953	24.7563	2.37416e-10
chr10	3210000	3250000	chr10	3770000	3780000	4	129.483	79.0489	9.58633e-09
chr10	3240000	3250000	chr10	3330000	3360000	3	228.801	126.473	8.23276e-20
chr10	4160000	4180000	chr10	4640000	4660000	3	100.115	56.0951	0.000383079
chr10	4170000	4190000	chr10	4760000	4780000	3	114.002	47.4549	4.35466e-09
chr10	4380000	4400000	chr10	4650000	4670000	3	188.136	101.87	7.81589e-08
chr10	4390000	4400000	chr10	4750000	4780000	3	130.989	79.0478	3.8061e-05
chr10	4510000	4520000	chr10	4640000	4670000	3	256.131	136.848	3.27531e-13
chr10	4510000	4530000	chr10	4760000	4780000	3	166.402	89.1665	4.6291e-09
chr10	4810000	4830000	chr10	5610000	5630000	3	67.4606	28.4184	3.09669e-06
chr10	4840000	4860000	chr10	5270000	5290000	3	205.996	104.834	8.19445e-25
chr10	4840000	4870000	chr10	4980000	4990000	3	338.972	151.235	1.00548e-41
chr10	4950000	4970000	chr10	5000000	5020000	3	738.681	254.326	7.1415e-53
chr10	5440000	5470000	chr10	5590000	5630000	9	443.282	138.172	5.11493e-119
chr10	5480000	5520000	chr10	5580000	5610000	8	281.475	166.516	3.5806e-32
chr10	5510000	5530000	chr10	5610000	5630000	3	286.311	178.284	7.36531e-23
chr10	5780000	5800000	chr10	5910000	5930000	3	219.627	112.322	2.94977e-20
chr10	5810000	5830000	chr10	5860000	5880000	3	410.693	213.014	2.37006e-30
chr10	5910000	5940000	chr10	6220000	6230000	3	97.8403	55.2996	1.43545e-11
chr10	5940000	5970000	chr10	6070000	6090000	4	213.713	134.351	2.90158e-14
chr10	5940000	5970000	chr10	6400000	6410000	3	96.8114	44.5025	2.4309e-09
chr10	5940000	5970000	chr10	6050000	6060000	3	252.645	147.045	3.08919e-17
chr10	6220000	6240000	chr10	6390000	6410000	3	285.893	168.166	7.85478e-23
chr10	6410000	6430000	chr10	6660000	6680000	3	251.787	89.8838	7.1586e-47
chr10	6570000	6590000	chr10	6640000	6670000	4	351.083	174.164	1.3178e-23
chr10	6660000	6690000	chr10	7410000	7430000	4	78.413	41.2825	7.25369e-07
chr10	6910000	6930000	chr10	7400000	7420000	3	101.026	58.3163	3.25988e-08
chr10	7120000	7140000	chr10	7410000	7430000	3	185.769	84.4772	3.48866e-26
chr10	7250000	7270000	chr10	7400000	7420000	3	243.143	135.83	4.53114e-22
chr10	7400000	7420000	chr10	8040000	8060000	3	29.4368	11.5701	9.1011e-07
chr10	7520000	7540000	chr10	9290000	9310000	3	45.538	14.9188	4.37344e-08
chr10	7520000	7530000	chr10	8030000	8060000	3	48.9703	21.6787	7.93148e-08
chr10	7520000	7550000	chr10	7610000	7640000	7	463.49	159.404	1.84643e-83
chr10	7520000	7540000	chr10	7670000	7700000	5	412.388	158.672	8.71741e-66
chr10	7750000	7780000	chr10	7800000	7810000	3	440.574	257.979	1.46984e-15
chr10	7860000	7880000	chr10	9290000	9310000	3	130.624	42.5312	3.19786e-19
chr10	7870000	7890000	chr10	8020000	8050000	4	230.76	94.499	9.45098e-33
chr10	8030000	8060000	chr10	9300000	9310000	3	76.7806	35.9363	4.69486e-11
chr10	9330000	9350000	chr10	10670000	10690000	3	80.2477	35.0209	1.92923e-07
chr10	9340000	9350000	chr10	9720000	9750000	3	163.802	99.0376	0.000735017
chr10	9600000	9620000	chr10	10670000	10690000	3	73.0296	33.8514	4.21159e-06
chr10	11410000	11440000	chr10	11460000	11480000	5	450.555	260.655	2.2839e-37
chr10	11510000	11530000	chr10	11740000	11770000	4	363.17	118.566	4.42218e-85
chr10	11510000	11540000	chr10	11720000	11730000	3	333.754	141.108	1.46614e-62
chr10	11510000	11540000	chr10	11590000	11620000	6	315.796	198.002	3.01147e-14
chr10	11780000	11800000	chr10	11870000	11890000	3	286.789	173.057	9.74229e-23
chr10	11780000	11800000	chr10	11970000	11990000	3	307.096	126.029	1.09597e-49
chr10	12250000	12270000	chr10	12700000	12720000	4	284.184	109.01	1.01221e-53
chr10	12250000	12270000	chr10	12650000	12670000	3	252.254	121.318	5.85898e-24
chr10	12250000	12270000	chr10	13070000	13090000	3	72.4879	31.6922	7.73537e-08
chr10	12260000	12280000	chr10	12330000	12350000	4	249.819	137.72	4.85503e-15
chr10	12550000	12570000	chr10	12650000	12670000	3	220.964	139.513	8.57272e-10
chr10	12710000	12730000	chr10	13060000	13080000	3	214.215	86.1527	3.49013e-34
chr10	12710000	12730000	chr10	12890000	12910000	3	231.23	124.062	2.65679e-23
chr10	12720000	12740000	chr10	12830000	12850000	3	299.315	155.846	6.08849e-40
chr10	12720000	12740000	chr10	12800000	12820000	3	286.66	165.068	4.63833e-20
chr10	13110000	13130000	chr10	13170000	13190000	3	326.686	199.683	9.66581e-15
chr10	13170000	13210000	chr10	13320000	13340000	8	387.111	121.035	7.16445e-69
chr10	13200000	13210000	chr10	13520000	13550000	3	96.7886	55.7406	1.22543e-05
chr10	13200000	13230000	chr10	13260000	13310000	12	449.119	241.224	1.6384e-48
chr10	13360000	13380000	chr10	13510000	13540000	4	324.776	157.131	1.52934e-33
chr10	13360000	13380000	chr10	13430000	13450000	3	458.879	228.401	6.32352e-46
chr10	13410000	13430000	chr10	13510000	13530000	3	324.09	164.227	1.74117e-33
chr10	13640000	13710000	chr10	13750000	13780000	13	468.357	138.492	9.42194e-144
chr10	13780000	13790000	chr10	14170000	14200000	3	147.638	79.1974	4.53572e-11
chr10	13780000	13800000	chr10	13880000	13900000	3	245.687	150.135	4.05335e-20
chr10	13780000	13800000	chr10	14460000	14480000	3	73.318	26.4864	1.2379e-12
chr10	14180000	14210000	chr10	14470000	14490000	5	339.896	113.751	1.418e-76
chr10	14370000	14400000	chr10	14470000	14480000	3	265.342	153.475	2.63122e-22
chr10	14530000	14550000	chr10	14820000	14840000	3	313.459	126.077	1.41368e-55
chr10	14970000	15000000	chr10	15090000	15110000	4	430.488	136.254	4.84692e-65
chr10	15200000	15220000	chr10	15360000	15380000	3	222.044	134.658	1.12714e-17
chr10	15250000	15270000	chr10	15360000	15380000	3	268.409	139.671	6.33965e-35
chr10	15420000	15440000	chr10	15710000	15730000	4	334.465	127.053	9.17864e-65
chr10	15430000	15450000	chr10	15530000	15560000	4	234.032	147.135	1.53908e-12
chr10	15580000	15600000	chr10	15710000	15730000	3	255.092	135.277	1.54291e-19
chr10	15640000	15660000	chr10	15710000	15730000	3	295.368	181.781	2.24781e-12
chr10	15870000	15910000	chr10	16520000	16560000	9	145.126	80.0287	3.10059e-12
chr10	15870000	15890000	chr10	16770000	16790000	3	170.24	64.2648	1.44551e-23
chr10	16820000	16860000	chr10	17240000	17270000	8	365.161	97.4292	2.81288e-114
chr10	16820000	16850000	chr10	17420000	17440000	6	101.529	50.3818	1.9627e-08
chr10	16880000	16900000	chr10	16980000	17000000	3	255.025	154.881	7.50755e-11
chr10	17140000	17170000	chr10	17230000	17240000	3	266.712	163.465	4.60065e-11
chr10	17280000	17300000	chr10	17420000	17440000	4	209.953	115.666	7.1864e-18
chr10	17280000	17310000	chr10	17590000	17600000	3	98.4698	51.3709	4.34615e-06
chr10	17430000	17470000	chr10	17580000	17600000	5	170.632	99.6644	1.69222e-08
chr10	17600000	17610000	chr10	18220000	18250000	3	99.8299	39.6894	4.96338e-12
chr10	17600000	17620000	chr10	17730000	17750000	3	285.723	129.666	1.03281e-33
chr10	17840000	17870000	chr10	18230000	18240000	3	279.712	113.434	3.72042e-30
chr10	18100000	18130000	chr10	18210000	18220000	3	241.217	135.094	4.46998e-13
chr10	19410000	19420000	chr10	19770000	19800000	3	119.718	59.9809	1.29478e-06
chr10	19810000	19820000	chr10	20760000	20790000	3	102.047	48.801	1.81662e-16
chr10	20840000	20870000	chr10	21260000	21270000	3	120.964	51.4478	1.04077e-15
chr10	20860000	20880000	chr10	21010000	21030000	3	252.369	121.595	3.00849e-22
chr10	20870000	20890000	chr10	21250000	21270000	3	97.1036	53.6395	9.49942e-05
chr10	20880000	20900000	chr10	20990000	21020000	4	242.883	141.327	2.43107e-13
chr10	21070000	21090000	chr10	21480000	21500000	3	101.953	49.5307	1.27369e-14
chr10	21070000	21090000	chr10	21250000	21280000	4	247.793	103.811	5.32402e-50
chr10	21270000	21290000	chr10	21950000	21970000	3	76.3642	39.9031	1.02521e-05
chr10	21270000	21300000	chr10	21480000	21510000	6	295.26	109.568	3.37946e-89
chr10	21270000	21290000	chr10	21380000	21400000	3	275.915	151.914	2.32054e-28
chr10	21270000	21290000	chr10	21740000	21760000	3	81.7401	45.2303	3.01735e-06
chr10	21490000	21510000	chr10	21940000	21960000	3	141.729	63.3189	1.49856e-14
chr10	21490000	21510000	chr10	21730000	21750000	3	168.253	97.4862	2.2831e-13
chr10	21500000	21520000	chr10	22320000	22340000	3	45.8541	13.4186	1.24809e-09
chr10	21540000	21560000	chr10	21720000	21740000	3	236.383	129.602	2.0139e-11
chr10	21740000	21760000	chr10	21940000	21960000	3	221.495	114.416	3.60213e-18
chr10	21980000	22000000	chr10	22980000	23000000	3	110.108	39.7165	3.95566e-13
chr10	21990000	22000000	chr10	22530000	22560000	3	99.7459	54.8868	1.84575e-05
chr10	21990000	22020000	chr10	22210000	22240000	7	225.087	132.03	4.30911e-13
chr10	22250000	22270000	chr10	22310000	22340000	4	427.292	185.402	4.60474e-76
chr10	22310000	22340000	chr10	23190000	23200000	3	136.431	26.6884	3.66998e-61
chr10	22320000	22350000	chr10	22470000	22480000	3	314.937	124.607	7.29009e-59
chr10	22540000	22560000	chr10	22980000	23000000	3	233.314	109.962	4.757e-30
chr10	22600000	22620000	chr10	22700000	22720000	3	253.453	155.426	2.91999e-14
chr10	22990000	23010000	chr10	23050000	23070000	3	405.083	159.568	1.87435e-80
chr10	23150000	23180000	chr10	23690000	23700000	3	102.379	43.6352	1.19505e-15
chr10	23150000	23170000	chr10	23510000	23530000	3	138.565	61.7208	1.53659e-18
chr10	23150000	23180000	chr10	23280000	23310000	8	482.31	130.035	9.96322e-128
chr10	23190000	23210000	chr10	23280000	23300000	4	367.022	153.06	5.88319e-49
chr10	23300000	23330000	chr10	23650000	23670000	4	173.835	90.4707	1.06558e-11
chr10	23300000	23330000	chr10	23520000	23540000	4	301.984	114.944	7.92938e-56
chr10	23310000	23320000	chr10	23680000	23710000	3	164.141	74.6858	1.2791e-19
chr10	23510000	23540000	chr10	23690000	23710000	4	266.491	127.206	5.88608e-27
chr10	23520000	23550000	chr10	23650000	23660000	3	246.884	125.968	6.0038e-22
chr10	23690000	23720000	chr10	24500000	24530000	5	68.028	36.2916	1.95008e-05
chr10	23980000	24010000	chr10	24180000	24210000	6	426.331	119.076	6.94263e-111
chr10	23980000	24010000	chr10	24500000	24520000	4	164.339	59.6433	1.44477e-27
chr10	23980000	24000000	chr10	24360000	24390000	4	151.404	76.0968	6.19101e-13
chr10	24200000	24220000	chr10	24500000	24520000	3	156.599	77.4397	1.52812e-24
chr10	24200000	24230000	chr10	24350000	24370000	4	229.687	109.583	8.53569e-39
chr10	24210000	24240000	chr10	24310000	24320000	3	274.735	148.121	5.64459e-19
chr10	24380000	24400000	chr10	24500000	24520000	3	272.161	132.222	1.52091e-29
chr10	24610000	24630000	chr10	25060000	25090000	4	156.454	84.4344	8.26676e-07
chr10	25110000	25120000	chr10	25210000	25240000	3	300.988	125.263	4.35709e-32
chr10	25520000	25540000	chr10	25680000	25700000	3	217.477	105.153	1.06356e-17
chr10	25520000	25540000	chr10	25630000	25650000	3	236.276	128.918	1.89482e-13
chr10	25720000	25760000	chr10	26260000	26280000	6	151.061	71.2198	5.11402e-16
chr10	25740000	25770000	chr10	25860000	25880000	4	242.366	128.564	1.22564e-17
chr10	25770000	25780000	chr10	27450000	27480000	3	62.7796	4.80353	3.93517e-27
chr10	25860000	25890000	chr10	26260000	26280000	5	187.439	98.0252	8.78399e-19
chr10	26320000	26360000	chr10	26540000	26570000	6	453.253	113.295	2.8463e-113
chr10	26330000	26340000	chr10	26860000	26890000	3	100.592	30.2636	3.52584e-19
chr10	26570000	26580000	chr10	27310000	27360000	5	129.439	27.942	4.2978e-33
chr10	26600000	26620000	chr10	26680000	26700000	3	323.379	143.408	1.18588e-22
chr10	26620000	26630000	chr10	27310000	27340000	3	143.006	24.6437	7.8062e-44
chr10	26640000	26650000	chr10	27310000	27360000	5	79.9389	25.5999	3.41521e-13
chr10	26720000	26760000	chr10	26860000	26890000	8	410.09	116.209	2.22199e-62
chr10	26880000	26900000	chr10	27340000	27360000	3	336.231	30.4706	7.41906e-149
chr10	27110000	27140000	chr10	27160000	27190000	6	656.126	312.449	5.79408e-39
chr10	27210000	27230000	chr10	27350000	27370000	3	192.991	112.101	6.91424e-08
chr10	27280000	27300000	chr10	27950000	27970000	3	502.322	15.6792	1.80764e-232
chr10	27290000	27320000	chr10	36840000	36850000	3	77.5197	3.60601	1.76199e-32
chr10	27360000	27380000	chr10	27650000	27670000	3	141.04	73.2744	6.64378e-12
chr10	27440000	27450000	chr10	27530000	27560000	3	266.26	152.16	2.33002e-11
chr10	27550000	27570000	chr10	28170000	28190000	3	91.014	51.2173	0.00553333
chr10	27550000	27580000	chr10	27640000	27670000	5	458.877	137.549	6.9699e-111
chr10	27550000	27570000	chr10	28380000	28400000	3	75.5272	37.7409	3.082e-05
chr10	27760000	27790000	chr10	28380000	28390000	3	115.456	56.6551	5.78492e-11
chr10	27780000	27800000	chr10	28160000	28190000	5	190.278	105.56	7.75027e-10
chr10	28240000	28270000	chr10	28380000	28400000	4	311.207	134.676	1.31297e-36
chr10	28290000	28310000	chr10	28370000	28390000	3	269.764	154.973	7.89754e-17
chr10	28420000	28450000	chr10	28520000	28540000	6	421.98	152.423	5.08203e-66
chr10	28620000	28640000	chr10	29380000	29400000	3	94.4033	52.7548	3.30414e-05
chr10	28620000	28640000	chr10	29120000	29140000	3	130.041	63.6077	1.0065e-11
chr10	28620000	28640000	chr10	29290000	29310000	3	156.409	74.9543	1.09606e-16
chr10	28650000	28670000	chr10	29290000	29310000	3	182.204	70.6776	1.48511e-37
chr10	28660000	28680000	chr10	28980000	29000000	3	372.659	131.291	6.40703e-87
chr10	28660000	28670000	chr10	29110000	29140000	3	187.507	86.6305	5.63649e-30
chr10	28990000	29010000	chr10	29110000	29130000	3	252.212	139.161	1.75582e-17
chr10	29120000	29140000	chr10	29290000	29310000	3	272.43	126.304	3.2226e-32
chr10	29130000	29150000	chr10	29230000	29250000	3	229.704	147.467	3.92972e-11
chr10	29230000	29250000	chr10	29290000	29310000	3	355.077	195.703	6.88154e-25
chr10	29270000	29300000	chr10	30620000	30630000	3	175.053	7.88346	3.87661e-164
chr10	29370000	29400000	chr10	30580000	30610000	5	69.5771	8.26841	3.83861e-47
chr10	29480000	29500000	chr10	30680000	30710000	4	205.564	14.6361	9.0534e-175
chr10	29500000	29520000	chr10	30660000	30680000	3	285.402	16.2934	9.14259e-165
chr10	29510000	29540000	chr10	29580000	29600000	4	362.701	224.12	6.34445e-16
chr10	29590000	29620000	chr10	29730000	29740000	3	264.725	140.992	4.35004e-28
chr10	29990000	30010000	chr10	30230000	30250000	3	249.916	127.091	6.59478e-22
chr10	30380000	30400000	chr10	30580000	30600000	4	450.126	156.641	3.56875e-93
chr10	30390000	30440000	chr10	30520000	30540000	7	411.518	172.067	1.21315e-53
chr10	30720000	30740000	chr10	31770000	31790000	3	81.8359	48.1215	1.23478e-05
chr10	30720000	30760000	chr10	31790000	31820000	7	99.4692	40.31	1.56068e-14
chr10	30720000	30760000	chr10	31460000	31470000	4	156.258	81.3673	9.37856e-12
chr10	30730000	30770000	chr10	31480000	31500000	5	173.451	76.6757	1.73364e-20
chr10	30770000	30790000	chr10	31310000	31330000	3	156.789	79.2793	5.87056e-21
chr10	30770000	30790000	chr10	31480000	31500000	3	142.403	76.7078	1.6544e-12
chr10	31320000	31350000	chr10	31460000	31470000	3	220.435	130.23	9.16905e-07
chr10	31490000	31520000	chr10	31800000	31810000	3	183.133	85.2059	1.87975e-11
chr10	31490000	31510000	chr10	31770000	31790000	3	170.046	98.9948	7.44958e-09
chr10	31830000	31840000	chr10	32170000	32200000	3	101.905	52.564	0.00103345
chr10	31830000	31870000	chr10	32000000	32010000	4	315.506	126.632	1.0235e-30
chr10	31850000	31870000	chr10	31910000	31940000	4	331.773	205.592	1.45464e-12
chr10	32030000	32080000	chr10	32150000	32180000	7	229.133	134.307	2.0985e-15
chr10	32030000	32060000	chr10	32200000	32210000	3	233.17	117.702	6.96854e-10
chr10	32250000	32270000	chr10	32330000	32350000	3	350.098	163.5	4.38903e-36
chr10	32790000	32810000	chr10	33000000	33020000	3	335.608	115.028	2.58777e-59
chr10	32790000	32800000	chr10	33130000	33160000	3	151.339	71.2876	2.15056e-13
chr10	32920000	32960000	chr10	33000000	33010000	4	356.624	230.117	1.47546e-16
chr10	33010000	33020000	chr10	33100000	33140000	4	284.574	144.529	7.04782e-24
chr10	33190000	33200000	chr10	33300000	33330000	3	202.226	113.65	3.46197e-12
chr10	33320000	33340000	chr10	34630000	34650000	3	53.2795	19.1058	2.07937e-06
chr10	34520000	34540000	chr10	34620000	34640000	4	409.232	138.129	4.5395e-58
chr10	34660000	34690000	chr10	34960000	34980000	4	184.107	90.3377	1.03892e-14
chr10	34670000	34690000	chr10	34780000	34820000	5	246.246	139.536	1.31719e-12
chr10	34730000	34750000	chr10	34800000	34820000	3	361.905	220.862	1.26868e-18
chr10	34990000	35000000	chr10	35200000	35230000	3	114.143	62.1762	1.36884e-09
chr10	35110000	35130000	chr10	35590000	35610000	3	69.9413	40.5413	8.10187e-05
chr10	35110000	35130000	chr10	35190000	35230000	6	480.946	156.347	2.46407e-137
chr10	35110000	35130000	chr10	35560000	35580000	3	87.1508	44.1081	5.50701e-09
chr10	35230000	35250000	chr10	35550000	35570000	3	139.792	78.1132	4.33172e-14
chr10	35610000	35640000	chr10	36870000	36890000	5	112.294	39.919	2.33921e-17
chr10	35630000	35650000	chr10	35770000	35790000	3	261.238	132.895	1.35085e-25
chr10	35630000	35640000	chr10	36760000	36790000	3	169.126	60.0735	1.36607e-26
chr10	38020000	38040000	chr10	42610000	42630000	3	63.9827	12.3078	1.1178e-09
chr10	42610000	42640000	chr10	42780000	42800000	4	210.561	113.528	3.64521e-11
chr10	42620000	42640000	chr10	43100000	43120000	4	67.5773	40.3076	0.00885808
chr10	42700000	42720000	chr10	45120000	45140000	3	141.097	4.08896	1.29384e-63
chr10	42860000	42880000	chr10	43060000	43110000	9	481.529	179.456	3.45083e-61
chr10	42950000	42970000	chr10	43030000	43050000	3	335.837	200.68	1.03354e-32
chr10	42950000	42980000	chr10	43060000	43080000	4	330.453	187.027	1.26422e-30
chr10	43200000	43220000	chr10	43250000	43270000	3	361.03	231.602	5.53448e-30
chr10	43260000	43270000	chr10	43330000	43360000	3	345.138	182.66	1.47718e-34
chr10	43280000	43310000	chr10	43330000	43360000	6	600.908	260.158	6.11565e-86
chr10	43380000	43410000	chr10	43450000	43460000	3	435.615	196.968	4.44765e-50
chr10	43660000	43690000	chr10	44370000	44390000	4	113.106	64.8569	4.84447e-10
chr10	43670000	43680000	chr10	44500000	44530000	3	82.6852	47.4209	0.000114766
chr10	43670000	43690000	chr10	44850000	44870000	3	68.3122	35.6516	1.15564e-07
chr10	43670000	43700000	chr10	44020000	44040000	4	148.595	87.5324	2.95605e-08
chr10	43690000	43700000	chr10	43770000	43800000	3	293.234	172.375	1.11621e-11
chr10	44380000	44400000	chr10	44850000	44870000	3	111.179	67.6025	6.01544e-12
chr10	44860000	44890000	chr10	44910000	44930000	4	341.33	196.391	2.48678e-37
chr10	44920000	44940000	chr10	44970000	45000000	4	508.835	204.57	1.61365e-98
chr10	45000000	45010000	chr10	45420000	45470000	5	105.939	46.6024	1.2271e-12
chr10	45000000	45030000	chr10	45220000	45240000	4	276.09	116.648	2.29717e-31
chr10	45020000	45040000	chr10	45190000	45210000	3	255.47	147.027	8.94993e-07
chr10	45230000	45250000	chr10	45800000	45820000	3	135.862	54.7304	1.85276e-11
chr10	45240000	45260000	chr10	45660000	45680000	3	156.378	80.9547	1.19378e-07
chr10	45240000	45260000	chr10	45440000	45460000	4	319.783	129.064	8.13334e-44
chr10	45440000	45470000	chr10	45720000	45730000	3	302.127	162.689	3.3375e-11
chr10	45450000	45470000	chr10	45790000	45820000	4	141.321	65.7606	7.87432e-11
chr10	45460000	45470000	chr10	45650000	45680000	3	332.521	163.588	5.65087e-24
chr10	45710000	45730000	chr10	50040000	50070000	4	434.694	7.2949	3.35389e-78
chr10	45790000	45810000	chr10	50130000	50150000	3	862.077	20.6037	2.06598e-212
chr10	45970000	46000000	chr10	49940000	49960000	4	812.197	14.6488	5.79593e-143
chr10	46100000	46110000	chr10	46270000	46300000	3	431.204	133.305	1.06025e-101
chr10	46270000	46320000	chr10	46390000	46400000	5	347.196	172.479	9.92785e-14
chr10	46270000	46300000	chr10	47380000	47390000	3	120.004	15.6444	8.18553e-91
chr10	46540000	46560000	chr10	47370000	47390000	3	44.8306	26.9013	0.000234456
chr10	47020000	47060000	chr10	47290000	47340000	15	530.304	196.676	1.48859e-108
chr10	48210000	48240000	chr10	48280000	48300000	4	578.143	259.308	2.78833e-58
chr10	48350000	48370000	chr10	48630000	48660000	4	127.455	58.0686	3.16835e-14
chr10	48360000	48370000	chr10	48490000	48520000	3	364.087	164.129	2.07712e-42
chr10	48440000	48460000	chr10	48500000	48520000	3	547.218	241.732	1.70487e-95
chr10	48540000	48560000	chr10	48640000	48660000	3	478.883	154.072	3.77832e-182
chr10	48650000	48670000	chr10	49500000	49530000	4	80.4728	31.2749	8.14977e-16
chr10	48650000	48670000	chr10	48960000	48980000	3	174.074	97.7357	6.40371e-13
chr10	48650000	48670000	chr10	49160000	49180000	3	107.399	55.7206	1.58825e-10
chr10	48970000	48990000	chr10	49510000	49530000	3	94.8576	48.696	1.61971e-09
chr10	48970000	49010000	chr10	49160000	49170000	4	313.204	146.227	5.8973e-45
chr10	49390000	49420000	chr10	49490000	49530000	7	424.396	147.148	1.17421e-84
chr10	49590000	49610000	chr10	49740000	49760000	3	323.838	157.189	1.22664e-44
chr10	49600000	49620000	chr10	49680000	49700000	3	414.919	205.647	7.71093e-54
chr10	49630000	49650000	chr10	49740000	49760000	3	290.236	179.536	1.13266e-22
chr10	50550000	50580000	chr10	50610000	50630000	4	513.118	258.591	9.02687e-35
chr10	50550000	50570000	chr10	50650000	50670000	3	273.865	147.775	1.02907e-12
chr10	50780000	50800000	chr10	50890000	50910000	3	269.828	162.492	1.39316e-10
chr10	50990000	51010000	chr10	52000000	52020000	3	92.8966	49.6535	7.00765e-07
chr10	50990000	51020000	chr10	51420000	51430000	3	176.967	88.7868	1.14735e-14
chr10	50990000	51010000	chr10	52210000	52230000	3	75.6519	34.4732	4.57224e-08
chr10	51060000	51080000	chr10	51410000	51430000	3	206.366	108.427	2.4432e-16
chr10	52030000	52050000	chr10	52200000	52220000	3	388.926	141.214	6.95419e-55
chr10	52300000	52320000	chr10	52560000	52580000	3	229.108	135.232	6.4804e-14
chr10	52300000	52320000	chr10	52480000	52500000	3	353.07	147.797	1.14332e-52
chr10	52630000	52650000	chr10	52770000	52790000	3	240.727	134.475	1.36696e-12
chr10	52640000	52660000	chr10	52720000	52740000	3	526.549	170.44	1.26648e-70
chr10	52730000	52750000	chr10	52770000	52790000	3	640.633	347.498	9.49368e-48
chr10	52810000	52830000	chr10	53590000	53620000	4	65.9059	36.7126	0.000922395
chr10	52810000	52830000	chr10	53190000	53210000	4	115.773	60.8958	4.00491e-08
chr10	52880000	52900000	chr10	52940000	52960000	3	329.223	148.045	1.43272e-53
chr10	52880000	52900000	chr10	53590000	53610000	3	104.198	52.271	2.20921e-06
chr10	52940000	52960000	chr10	53200000	53220000	3	287.931	108.377	4.17297e-62
chr10	52950000	52960000	chr10	53590000	53620000	3	109.445	49.1979	5.9241e-18
chr10	53200000	53220000	chr10	54390000	54410000	3	65.493	27.3554	5.0912e-05
chr10	53200000	53230000	chr10	53590000	53610000	5	173.865	59.8008	1.20455e-16
chr10	53200000	53220000	chr10	53470000	53490000	3	157.237	75.8651	2.30386e-05
chr10	53320000	53340000	chr10	53590000	53610000	3	151.532	92.7183	8.54861e-05
chr10	53320000	53360000	chr10	53460000	53490000	9	209.798	126.883	1.26513e-06
chr10	53470000	53520000	chr10	53590000	53600000	5	300.634	130.662	8.78272e-33
chr10	53600000	53620000	chr10	53780000	53830000	7	142.34	81.4503	2.21422e-06
chr10	53600000	53620000	chr10	54390000	54410000	3	109.045	33.1763	1.82989e-13
chr10	53990000	54010000	chr10	54390000	54410000	3	136.724	66.8821	3.07442e-05
chr10	54130000	54150000	chr10	54390000	54410000	3	149.176	83.2386	9.68188e-06
chr10	55080000	55110000	chr10	55260000	55270000	3	284.948	99.4427	1.18176e-28
chr10	57330000	57350000	chr10	57650000	57670000	3	189.551	86.1273	3.65445e-16
chr10	57330000	57350000	chr10	58060000	58080000	3	90.973	41.6052	1.3928e-06
chr10	57570000	57590000	chr10	57650000	57670000	3	410.46	157.401	2.90478e-50
chr10	57570000	57590000	chr10	58140000	58160000	4	143.64	67.5769	1.30982e-10
chr10	57570000	57590000	chr10	58060000	58080000	3	211.457	86.8521	4.19727e-21
chr10	57650000	57680000	chr10	58150000	58160000	3	148.242	81.7212	5.9825e-08
chr10	57700000	57720000	chr10	58050000	58070000	3	248.098	108.593	2.06937e-23
chr10	57710000	57730000	chr10	57840000	57860000	3	247.072	127.983	3.34822e-12
chr10	57840000	57870000	chr10	58060000	58070000	3	219.72	113.812	2.01815e-09
chr10	58060000	58090000	chr10	58140000	58160000	4	232.097	138.2	3.11418e-10
chr10	58170000	58190000	chr10	58270000	58300000	6	398.314	130.303	3.96954e-46
chr10	58300000	58310000	chr10	58360000	58390000	3	298.233	172.241	3.35247e-14
chr10	58400000	58420000	chr10	58500000	58520000	3	264.897	134.693	1.14404e-14
chr10	58530000	58540000	chr10	58720000	58750000	3	226.029	114.663	6.67837e-10
chr10	58770000	58790000	chr10	59560000	59600000	5	83.6044	39.9494	1.50928e-07
chr10	58770000	58790000	chr10	59220000	59240000	3	182.408	70.1026	5.54302e-20
chr10	58780000	58790000	chr10	58930000	58960000	3	276.724	100.448	8.06614e-38
chr10	58940000	58960000	chr10	59210000	59240000	4	282.04	130.06	3.70071e-24
chr10	58950000	58960000	chr10	59570000	59610000	4	81.1116	40.1682	7.94773e-07
chr10	58950000	58970000	chr10	59170000	59190000	3	302.834	146.087	1.05262e-31
chr10	59220000	59250000	chr10	59460000	59480000	4	285.952	133.714	1.30164e-16
chr10	59230000	59250000	chr10	59570000	59600000	4	301.152	122.75	7.7596e-37
chr10	59620000	59640000	chr10	60030000	60050000	3	177.585	72.3633	2.20151e-30
chr10	59620000	59640000	chr10	59800000	59830000	4	246.876	111.021	7.74827e-34
chr10	59700000	59720000	chr10	59800000	59820000	3	252.645	154.732	5.08554e-14
chr10	59820000	59840000	chr10	60030000	60050000	3	245.728	153.926	2.15096e-11
chr10	59830000	59850000	chr10	59890000	59910000	3	291.791	183.031	1.28156e-16
chr10	59900000	59920000	chr10	60000000	60040000	5	269.318	169.781	1.72619e-13
chr10	60090000	60120000	chr10	60430000	60440000	3	183.951	66.7913	1.16983e-28
chr10	60090000	60130000	chr10	60190000	60220000	7	451.565	138.268	4.4171e-91
chr10	60230000	60250000	chr10	60420000	60440000	3	315.402	123.55	1.71745e-47
chr10	60330000	60350000	chr10	60420000	60440000	3	279.83	166.653	1.16508e-11
chr10	60440000	60460000	chr10	60630000	60660000	4	406.117	116.992	1.31097e-54
chr10	60440000	60460000	chr10	60760000	60780000	3	197.002	76.6426	2.93006e-29
chr10	60650000	60670000	chr10	60760000	60780000	3	314.497	141.311	9.11926e-32
chr10	60810000	60830000	chr10	60940000	60970000	4	352.36	122.238	7.0116e-59
chr10	60810000	60830000	chr10	61180000	61200000	4	141.137	88.1994	5.2437e-06
chr10	60810000	60830000	chr10	61270000	61290000	4	146.464	64.2156	1.24273e-12
chr10	61460000	61480000	chr10	61580000	61600000	3	229.604	131.33	9.28591e-08
chr10	61750000	61770000	chr10	61820000	61840000	3	327.246	167.492	2.16212e-22
chr10	61890000	61910000	chr10	62230000	62250000	3	142.014	77.0011	5.47881e-08
chr10	61900000	61920000	chr10	62020000	62040000	3	221.816	132.226	5.26068e-12
chr10	62030000	62050000	chr10	62230000	62250000	3	255.995	112.781	1.18588e-22
chr10	62260000	62280000	chr10	62390000	62430000	6	210.008	129.242	2.25797e-06
chr10	62430000	62440000	chr10	62550000	62590000	4	211.395	122.405	3.79058e-10
chr10	62430000	62440000	chr10	62810000	62840000	3	88.2473	51.9487	7.56024e-05
chr10	62580000	62600000	chr10	63140000	63160000	3	183.259	59.0716	2.14708e-27
chr10	62580000	62600000	chr10	63080000	63100000	3	146.639	88.2328	3.70827e-05
chr10	62590000	62600000	chr10	62800000	62840000	4	280.913	124.446	1.40299e-30
chr10	62610000	62630000	chr10	62790000	62820000	4	414.687	137.902	8.17434e-109
chr10	62610000	62620000	chr10	63130000	63160000	3	136.904	49.1072	4.09153e-24
chr10	62840000	62860000	chr10	63140000	63160000	3	187.844	74.8893	2.47257e-23
chr10	63150000	63170000	chr10	63750000	63770000	3	149.067	78.3107	1.12473e-09
chr10	63150000	63170000	chr10	63710000	63730000	3	177.874	102.057	2.32225e-11
chr10	63160000	63170000	chr10	63620000	63650000	3	191.216	94.4575	1.31288e-16
chr10	63180000	63190000	chr10	63600000	63630000	3	178.235	98.9038	5.59571e-07
chr10	63200000	63220000	chr10	63620000	63640000	4	184.092	104.004	5.03254e-07
chr10	63630000	63650000	chr10	63710000	63730000	3	454.4	165.831	1.44089e-98
chr10	63860000	63890000	chr10	63970000	63980000	3	406.275	148.546	2.26038e-66
chr10	64110000	64120000	chr10	64370000	64400000	3	156.297	92.6908	9.51611e-06
chr10	66580000	66590000	chr10	66920000	66950000	3	137.836	83.7729	6.92261e-06
chr10	66940000	66960000	chr10	67510000	67530000	3	162.508	70.103	1.6771e-11
chr10	67300000	67320000	chr10	67500000	67530000	4	150.995	81.7067	1.53827e-08
chr10	67650000	67700000	chr10	67760000	67790000	8	491.798	155.066	1.47809e-88
chr10	67850000	67860000	chr10	67890000	67920000	3	465.15	247.579	2.05455e-28
chr10	67910000	67940000	chr10	68200000	68220000	4	222.916	116.707	1.97741e-16
chr10	68070000	68090000	chr10	68190000	68210000	3	235.834	138.151	1.47278e-13
chr10	68070000	68090000	chr10	68140000	68160000	3	389.319	188.724	7.29219e-32
chr10	68210000	68240000	chr10	68290000	68310000	5	407.646	150.292	7.83052e-53
chr10	68210000	68240000	chr10	68330000	68340000	3	284.972	146.881	2.33966e-22
chr10	68420000	68460000	chr10	68750000	68770000	5	241.805	97.0087	1.15839e-20
chr10	68440000	68460000	chr10	68910000	68930000	3	101.659	53.5284	2.19283e-05
chr10	68450000	68470000	chr10	68960000	68980000	3	122.328	44.5043	3.95566e-13
chr10	68550000	68570000	chr10	68590000	68610000	4	563.515	297.041	4.03139e-54
chr10	68730000	68780000	chr10	68960000	68980000	10	389.815	119.573	4.68884e-62
chr10	68770000	68840000	chr10	68860000	68910000	18	605.648	153.944	1.92218e-145
chr10	68990000	69020000	chr10	69080000	69100000	5	417.673	160.252	3.34735e-51
chr10	69000000	69030000	chr10	69410000	69420000	3	67.6562	37.5991	0.000117737
chr10	69210000	69260000	chr10	69360000	69420000	21	562.059	176.058	3.13007e-168
chr10	69310000	69320000	chr10	69360000	69390000	3	503.65	312.968	1.86049e-31
chr10	69400000	69470000	chr10	69480000	69520000	18	570.233	177.183	2.48122e-174
chr10	69500000	69590000	chr10	69610000	69660000	21	1064.64	193.115	0
chr10	69510000	69520000	chr10	69560000	69590000	3	534.403	245.584	1.64189e-92
chr10	69630000	69670000	chr10	69690000	69740000	13	731.975	193.759	9.4265e-225
chr10	69750000	69780000	chr10	70100000	70120000	4	95.6711	53.7245	2.57225e-09
chr10	69770000	69840000	chr10	69860000	69960000	26	393	175.445	1.66566e-82
chr10	69960000	69980000	chr10	70050000	70080000	5	367.102	177.772	1.2549e-44
chr10	70210000	70230000	chr10	70340000	70370000	4	394.523	165.973	8.39914e-64
chr10	70250000	70290000	chr10	70330000	70370000	12	427.956	149.197	3.61866e-111
chr10	70440000	70500000	chr10	70510000	70560000	17	672.453	190.409	1.45847e-290
chr10	70550000	70570000	chr10	70870000	70890000	3	230.018	102.043	1.17847e-33
chr10	70550000	70570000	chr10	70750000	70770000	3	286.674	146.907	3.37184e-39
chr10	70580000	70620000	chr10	70870000	70890000	5	170.126	104.924	1.12829e-13
chr10	70610000	70630000	chr10	70750000	70770000	4	372.598	175.492	1.71554e-47
chr10	70820000	70840000	chr10	70860000	70880000	3	428.039	283.862	9.96263e-17
chr10	70900000	70940000	chr10	71270000	71300000	7	289.197	103.843	3.25205e-124
chr10	70920000	70940000	chr10	71190000	71210000	3	295.232	163.088	2.26641e-33
chr10	70930000	70950000	chr10	71030000	71050000	3	272.852	168.998	1.96616e-33
chr10	71300000	71330000	chr10	71690000	71720000	5	242.713	98.2403	1.22073e-73
chr10	71310000	71340000	chr10	71360000	71400000	7	384.012	170.201	4.03506e-85
chr10	71380000	71400000	chr10	71700000	71720000	3	263.18	135.218	2.01764e-44
chr10	71380000	71410000	chr10	71450000	71490000	9	371.731	181.602	8.09519e-81
chr10	71470000	71520000	chr10	71560000	71590000	10	372.185	173.449	2.75764e-71
chr10	71610000	71630000	chr10	71690000	71710000	3	309.141	159.206	1.30713e-57
chr10	71710000	71730000	chr10	71800000	71820000	3	253.731	162.859	2.07085e-29
chr10	71820000	71840000	chr10	71880000	71900000	3	400.477	199.105	5.22584e-46
chr10	71940000	71980000	chr10	72030000	72070000	10	391.578	158.759	1.84581e-50
chr10	72060000	72090000	chr10	72320000	72340000	5	226.08	117.367	1.04856e-38
chr10	72120000	72130000	chr10	72320000	72350000	3	260.773	144.346	1.46856e-18
chr10	72120000	72140000	chr10	72210000	72230000	3	310.374	156.816	2.45563e-16
chr10	72220000	72290000	chr10	72310000	72340000	13	589.8	253.549	3.72091e-150
chr10	72360000	72370000	chr10	72860000	72890000	3	218.454	98.7933	1.25323e-22
chr10	72360000	72380000	chr10	72460000	72480000	3	211.411	123.022	2.42805e-12
chr10	72360000	72390000	chr10	72830000	72840000	3	188.003	101.302	8.40896e-11
chr10	72360000	72380000	chr10	72560000	72580000	3	220.023	113.386	9.34681e-22
chr10	72360000	72370000	chr10	73050000	73080000	3	121.339	59.0498	2.84705e-11
chr10	72710000	72730000	chr10	72820000	72840000	3	268.406	143.127	4.3415e-14
chr10	73250000	73270000	chr10	73630000	73650000	3	108.637	54.5274	6.89479e-08
chr10	73250000	73270000	chr10	73340000	73370000	4	374.323	176.366	2.31342e-25
chr10	73510000	73560000	chr10	73620000	73660000	11	738.761	163.556	1.235e-251
chr10	73840000	73870000	chr10	74090000	74120000	5	190.95	97.877	1.87534e-21
chr10	73880000	73900000	chr10	74070000	74090000	3	261.992	123.034	2.67457e-28
chr10	73880000	73900000	chr10	73920000	73970000	8	703.4	269.313	2.64041e-135
chr10	74240000	74270000	chr10	75010000	75030000	5	140.857	77.0036	1.14724e-09
chr10	74240000	74270000	chr10	75090000	75110000	4	150.391	68.6903	9.81081e-18
chr10	74740000	74750000	chr10	75010000	75040000	3	152.806	96.8457	1.6711e-09
chr10	75020000	75050000	chr10	75080000	75100000	4	382.884	178.501	1.25347e-61
chr10	75180000	75200000	chr10	75220000	75240000	3	422.344	222.072	1.01797e-54
chr10	75280000	75300000	chr10	75380000	75400000	3	233.361	121.72	5.19988e-26
chr10	75390000	75410000	chr10	76300000	76320000	3	71.2043	32.1898	2.83624e-12
chr10	75390000	75410000	chr10	75640000	75660000	3	176.486	95.6866	4.91827e-17
chr10	75390000	75420000	chr10	76030000	76040000	3	144.833	56.3924	4.87744e-21
chr10	75910000	75930000	chr10	76020000	76040000	3	186.543	119.206	2.69363e-11
chr10	76030000	76060000	chr10	76300000	76320000	4	232.002	110.189	1.83291e-33
chr10	76080000	76120000	chr10	76300000	76310000	4	201.447	125.26	5.26496e-14
chr10	76300000	76330000	chr10	76540000	76550000	3	218.576	87.1874	3.27418e-38
chr10	76300000	76320000	chr10	77100000	77120000	3	86.3062	35.8336	1.29283e-17
chr10	76310000	76320000	chr10	76980000	77010000	3	123.086	52.4457	2.29511e-16
chr10	76540000	76560000	chr10	76970000	76990000	3	184.781	84.9048	1.40528e-20
chr10	76540000	76560000	chr10	77100000	77120000	3	78.582	44.9831	5.45781e-07
chr10	77020000	77040000	chr10	77090000	77110000	3	287.37	161.611	1.01727e-25
chr10	77160000	77180000	chr10	77750000	77770000	3	126.863	67.1015	1.19378e-07
chr10	77160000	77180000	chr10	77630000	77650000	3	294.546	97.1282	6.46986e-79
chr10	77370000	77400000	chr10	77640000	77650000	3	217.577	124.504	5.73679e-21
chr10	77490000	77510000	chr10	77600000	77620000	3	311.939	153.629	9.03713e-38
chr10	77490000	77510000	chr10	77630000	77650000	3	313.061	140.67	2.66218e-51
chr10	77640000	77660000	chr10	77700000	77720000	3	288.249	163.23	5.92784e-33
chr10	77710000	77730000	chr10	77750000	77770000	3	489.575	265.631	6.22735e-41
chr10	77790000	77850000	chr10	77970000	78030000	26	358.055	124.734	1.90724e-96
chr10	77890000	77930000	chr10	77960000	77980000	7	467.108	219.288	2.48532e-79
chr10	78040000	78060000	chr10	78640000	78660000	3	70.2795	36.4443	2.49274e-07
chr10	78040000	78070000	chr10	78140000	78190000	12	410.219	134.278	6.59529e-132
chr10	78960000	78990000	chr10	79050000	79070000	4	324.351	150.863	1.50172e-52
chr10	79060000	79140000	chr10	79160000	79200000	17	309.987	158.42	9.39731e-67
chr10	79350000	79420000	chr10	79440000	79510000	31	568.132	158.367	3.99305e-152
chr10	79370000	79380000	chr10	80140000	80170000	3	89.9674	42.5065	2.54879e-10
chr10	79500000	79510000	chr10	80140000	80170000	3	227.258	86.7517	1.57235e-30
chr10	79530000	79560000	chr10	79920000	79930000	3	140.459	73.4164	3.90299e-11
chr10	79530000	79560000	chr10	80220000	80230000	3	329.905	78.579	1.71605e-47
chr10	79540000	79570000	chr10	79600000	79640000	9	829.007	342.525	2.88762e-122
chr10	79540000	79560000	chr10	80240000	80260000	3	214.294	86.6457	1.57134e-10
chr10	79920000	79940000	chr10	80020000	80050000	5	367.609	177.995	1.03738e-32
chr10	80040000	80070000	chr10	80120000	80140000	5	402.118	178.851	2.41907e-47
chr10	80420000	80470000	chr10	80490000	80540000	17	673.242	230.956	2.47207e-211
chr10	80660000	80670000	chr10	81010000	81040000	3	189.615	98.8755	1.95724e-17
chr10	80660000	80670000	chr10	81820000	81850000	3	55.2665	22.232	8.46115e-07
chr10	80690000	80710000	chr10	80920000	80950000	5	291.402	147.97	6.65486e-25
chr10	80690000	80710000	chr10	81010000	81030000	3	220.277	121.514	2.56359e-15
chr10	80850000	80860000	chr10	80920000	80950000	3	351.843	156.004	5.35908e-35
chr10	81070000	81100000	chr10	81810000	81850000	6	118.793	51.8331	7.10541e-13
chr10	81410000	81430000	chr10	81810000	81840000	5	228.958	88.9124	1.18126e-24
chr10	82140000	82160000	chr10	82370000	82390000	3	237.707	97.7309	8.13733e-31
chr10	82790000	82820000	chr10	82960000	82970000	3	199.033	106.148	1.44111e-14
chr10	83870000	83890000	chr10	83950000	83970000	3	279.148	144.007	4.29318e-31
chr10	84140000	84170000	chr10	84190000	84220000	8	712.225	206.776	8.99385e-193
chr10	84250000	84280000	chr10	84520000	84550000	6	503.207	118.37	2.53921e-222
chr10	84260000	84280000	chr10	84330000	84380000	6	388.829	145.913	8.28827e-53
chr10	84360000	84390000	chr10	84530000	84540000	3	520.761	166.285	1.02737e-77
chr10	84420000	84440000	chr10	84520000	84540000	3	329.58	146.594	2.32594e-37
chr10	84540000	84550000	chr10	84590000	84620000	3	359.101	173.549	1.40415e-43
chr10	84540000	84560000	chr10	84730000	84750000	3	183.377	89.8228	4.47423e-15
chr10	84610000	84630000	chr10	84710000	84730000	3	276.38	142.623	2.62032e-28
chr10	86170000	86190000	chr10	86330000	86350000	3	266.361	155.665	1.32606e-22
chr10	86200000	86220000	chr10	86300000	86320000	3	260.567	156.865	1.20797e-26
chr10	86250000	86270000	chr10	86330000	86370000	7	297.818	163.944	4.78471e-40
chr10	86380000	86410000	chr10	86580000	86590000	3	333.998	129.017	2.44138e-81
chr10	86400000	86420000	chr10	86500000	86520000	3	252.246	156.802	1.14132e-10
[truncated: 14,924 more rows]

## Sheet: option F
option F - intermediate
ES_chrom	ES_us_start	ES_us_end	ES_ds_chrom	ES_ds_start	ES_ds_end	ES_cluster_size	ES_peakpixel_obs	ES_peakppixel_exp	ES_peakpixel_qvalue
chr1	900000	920000	chr1	940000	960000	4	733.1	480.866	9.90763e-50
chr1	960000	1010000	chr1	1040000	1080000	11	547.779	209.352	3.40172e-84
chr1	1030000	1050000	chr1	1290000	1310000	3	143.95	94.7237	1.78012e-10
chr1	1080000	1090000	chr1	1270000	1300000	3	212.389	131.713	7.20252e-14
chr1	1080000	1090000	chr1	1220000	1250000	3	278.424	145.704	1.3e-31
chr1	1110000	1170000	chr1	1180000	1280000	36	535.894	165.617	1.43411e-120
chr1	1330000	1340000	chr1	1480000	1520000	4	215.228	140.586	6.78447e-11
chr1	1380000	1400000	chr1	1470000	1510000	8	465.851	186.086	3.82071e-66
chr1	1530000	1560000	chr1	1620000	1630000	3	349.251	191.674	9.62976e-38
chr1	1640000	1650000	chr1	1700000	1730000	3	1001.07	195.971	8.57305e-75
chr1	1660000	1680000	chr1	1720000	1740000	3	467.358	194.901	2.40303e-24
chr1	1680000	1700000	chr1	1740000	1760000	3	509.813	221.728	5.67468e-26
chr1	1750000	1810000	chr1	1890000	1910000	10	353.053	144.962	3.65348e-57
chr1	1820000	1840000	chr1	1870000	1890000	3	457.88	264.602	2.58695e-25
chr1	1910000	1990000	chr1	2010000	2060000	29	572.406	173.201	0
chr1	2090000	2110000	chr1	2160000	2180000	4	354.505	187.344	1.07161e-38
chr1	2170000	2260000	chr1	2280000	2400000	56	533.388	128.703	0
chr1	2400000	2470000	chr1	2480000	2570000	46	501.74	227.141	9.99834e-163
chr1	2410000	2430000	chr1	2780000	2800000	3	92.4558	56.5672	1.29959e-05
chr1	2430000	2450000	chr1	3420000	3440000	3	65.138	39.1685	4.65712e-09
chr1	2500000	2520000	chr1	3460000	3480000	3	66.5637	38.0484	4.88305e-10
chr1	2610000	2630000	chr1	2970000	2990000	3	119.774	77.3903	5.09478e-05
chr1	2650000	2660000	chr1	3010000	3040000	3	150.17	89.2922	7.70076e-08
chr1	2650000	2660000	chr1	2960000	2990000	3	185.362	110.465	3.31041e-08
chr1	2770000	2790000	chr1	3020000	3040000	3	193.495	128.289	2.75765e-08
chr1	2790000	2810000	chr1	2990000	3010000	3	229.181	145.977	1.15419e-12
chr1	2790000	2810000	chr1	2930000	2950000	3	279.802	170.865	6.37786e-15
chr1	2800000	2820000	chr1	2910000	2930000	3	346.451	215.847	1.35841e-17
chr1	2820000	2840000	chr1	2960000	2980000	3	305.813	152.202	3.70696e-21
chr1	3060000	3080000	chr1	3310000	3330000	3	229.654	124.905	5.41514e-43
chr1	3060000	3080000	chr1	3390000	3410000	3	185.864	93.8424	1.00852e-35
chr1	3060000	3080000	chr1	3640000	3660000	3	53.3443	26.0137	2.37788e-10
chr1	3060000	3080000	chr1	3280000	3300000	3	252.074	130.326	9.82571e-33
chr1	3070000	3090000	chr1	3200000	3230000	6	247.243	129.267	3.47453e-37
chr1	3110000	3130000	chr1	3210000	3250000	5	232.694	136.59	1.19709e-33
chr1	3120000	3150000	chr1	3260000	3300000	8	274.52	134.768	2.20656e-46
chr1	3270000	3300000	chr1	3400000	3430000	6	214.387	111.319	9.8538e-42
chr1	3310000	3330000	chr1	3400000	3430000	5	230.022	126.507	1.41317e-40
chr1	3450000	3570000	chr1	3590000	3640000	36	711.391	293.239	2.37743e-159
chr1	3620000	3640000	chr1	3720000	3740000	3	317.364	182.053	1.56997e-27
chr1	3810000	3840000	chr1	3870000	3880000	3	377.672	216.438	2.22651e-20
chr1	3820000	3850000	chr1	3890000	3900000	3	319.474	173.335	1.13393e-25
chr1	3900000	3920000	chr1	4160000	4180000	3	193.993	125.381	4.84052e-16
chr1	3900000	3920000	chr1	4120000	4140000	3	187.85	121.31	1.19419e-13
chr1	3900000	3920000	chr1	4580000	4640000	8	98.051	55.0271	6.74958e-12
chr1	3910000	3930000	chr1	4040000	4060000	3	197.24	109.4	4.58786e-25
chr1	3910000	3930000	chr1	4070000	4090000	3	198.072	119.242	1.22988e-21
chr1	4650000	4670000	chr1	5470000	5490000	3	68.0224	41.6296	1.34167e-06
chr1	4650000	4670000	chr1	4810000	4830000	3	267.766	105.682	3.84032e-64
chr1	4650000	4670000	chr1	5430000	5450000	3	67.9844	42.1791	8.2844e-06
chr1	4650000	4670000	chr1	5260000	5280000	3	88.7488	51.5885	2.78387e-08
chr1	4650000	4680000	chr1	4740000	4790000	9	255.215	115.322	1.09639e-65
chr1	5280000	5300000	chr1	5430000	5450000	3	170.075	101.906	2.58636e-16
chr1	5490000	5530000	chr1	5570000	5630000	13	349.272	131.684	2.68392e-112
chr1	5500000	5520000	chr1	5820000	5840000	3	190.682	87.5317	2.05208e-44
chr1	5620000	5650000	chr1	5740000	5760000	4	326.565	138.335	9.27795e-65
chr1	5620000	5640000	chr1	5820000	5840000	3	215.863	123.788	2.06157e-22
chr1	5740000	5760000	chr1	5820000	5840000	3	331.015	191.885	7.41665e-37
chr1	6030000	6120000	chr1	6100000	6190000	40	380.653	131.643	3.58064e-132
chr1	6240000	6300000	chr1	6320000	6360000	18	402.742	153.109	9.82033e-124
chr1	6240000	6270000	chr1	6390000	6440000	12	250.47	113.198	3.94321e-65
chr1	6340000	6370000	chr1	6390000	6430000	8	654.024	275.897	1.39335e-125
chr1	6520000	6550000	chr1	6630000	6650000	4	252.534	143.049	2.3164e-15
chr1	6710000	6730000	chr1	7200000	7220000	3	141.315	52.7276	3.10461e-23
chr1	6720000	6740000	chr1	6880000	6900000	3	203.94	109.597	1.24995e-14
chr1	6790000	6820000	chr1	6880000	6900000	4	361.996	162.074	1.6966e-30
chr1	7030000	7080000	chr1	7190000	7220000	11	324.383	123.247	9.23314e-57
chr1	7210000	7240000	chr1	7640000	7650000	3	197.429	70.7096	8.33034e-61
chr1	7220000	7230000	chr1	7460000	7490000	3	193.775	115.44	1.09263e-21
chr1	7220000	7230000	chr1	7530000	7560000	3	192.735	110.688	7.3481e-23
chr1	7220000	7250000	chr1	7340000	7350000	3	223.425	122.997	1.50752e-17
chr1	7220000	7240000	chr1	7360000	7380000	3	212.818	120.048	6.04245e-22
chr1	7280000	7310000	chr1	7440000	7460000	4	196.644	122.061	7.17645e-20
chr1	7470000	7500000	chr1	7640000	7650000	3	212.977	128.049	2.55971e-22
chr1	7550000	7590000	chr1	7630000	7650000	6	416.927	257.817	1.489e-48
chr1	7660000	7680000	chr1	7940000	7960000	3	112.642	61.431	1.8842e-13
chr1	7660000	7690000	chr1	7720000	7780000	13	565.483	154.219	4.37665e-170
chr1	7780000	7830000	chr1	7890000	7920000	10	367.446	138.9	5.1416e-55
chr1	7800000	7820000	chr1	7930000	7950000	3	224.371	110.842	4.77712e-21
chr1	7970000	8040000	chr1	8300000	8360000	35	487.986	110.935	1.50051e-282
chr1	8020000	8040000	chr1	8140000	8170000	4	305.724	132.516	1.35692e-39
chr1	8160000	8230000	chr1	8300000	8320000	9	276.69	137.786	6.11896e-46
chr1	8360000	8390000	chr1	8410000	8450000	7	462.236	221.053	1.13322e-60
chr1	8550000	8570000	chr1	8710000	8730000	3	313.257	131.576	1.83922e-41
chr1	8560000	8570000	chr1	8660000	8690000	3	286.126	156.102	1.24246e-21
chr1	8860000	8890000	chr1	8980000	9010000	7	285.484	139.245	4.4423e-49
chr1	8900000	8940000	chr1	8970000	9010000	10	528.655	205.653	4.32665e-113
chr1	9000000	9040000	chr1	9060000	9120000	14	451.051	157.843	5.30273e-164
chr1	9100000	9150000	chr1	9180000	9220000	9	439.931	168.107	1.17158e-102
chr1	9100000	9130000	chr1	9230000	9260000	5	241.86	113.805	1.82057e-40
chr1	9250000	9350000	chr1	9390000	9500000	57	560.214	131.855	9.91439e-241
chr1	9490000	9510000	chr1	9560000	9580000	3	353.329	169.414	2.65593e-45
chr1	9720000	9800000	chr1	9820000	9880000	17	557.276	171.968	2.50657e-159
chr1	9720000	9750000	chr1	10410000	10430000	4	70.4861	24.3647	2.74715e-15
chr1	9730000	9750000	chr1	10100000	10130000	4	78.639	45.6691	0.000107526
chr1	9870000	9890000	chr1	9930000	9950000	4	469.891	189.013	6.67895e-90
chr1	9940000	9970000	chr1	10020000	10040000	4	283.895	145.245	9.0625e-26
chr1	10200000	10220000	chr1	10320000	10340000	3	231.794	143.228	5.74679e-11
chr1	10370000	10390000	chr1	10410000	10430000	3	438.223	220.615	2.46765e-35
chr1	10490000	10530000	chr1	10930000	10950000	5	204.519	92.9651	4.88867e-44
chr1	10500000	10560000	chr1	10590000	10680000	27	302.394	114.836	1.00516e-76
chr1	10500000	10520000	chr1	10900000	10920000	3	221.901	105.241	3.095e-37
chr1	10510000	10540000	chr1	10860000	10880000	5	221.546	124.823	7.93989e-28
chr1	10640000	10720000	chr1	10770000	10810000	19	405.076	150.526	1.50908e-194
chr1	10660000	10700000	chr1	10900000	10910000	4	213.351	131.549	1.22887e-23
chr1	10660000	10720000	chr1	10860000	10870000	6	276.258	148.48	6.02285e-52
chr1	10680000	10710000	chr1	10820000	10840000	4	230.658	129.574	4.48975e-32
chr1	10730000	10760000	chr1	10860000	10870000	3	259.277	156.985	1.17161e-35
chr1	10780000	10810000	chr1	10900000	10910000	3	242.437	144.935	9.06984e-30
chr1	11030000	11050000	chr1	11630000	11650000	3	69.6307	29.4217	9.61875e-12
chr1	11060000	11150000	chr1	11180000	11260000	55	343.435	119.976	9.75111e-81
chr1	11230000	11250000	chr1	11810000	11830000	4	61.0225	27.282	1.45036e-07
chr1	11290000	11310000	chr1	11600000	11620000	3	149.95	93.8412	4.94684e-09
chr1	11310000	11340000	chr1	11630000	11650000	4	263.649	103.453	3.59991e-59
chr1	11310000	11340000	chr1	11430000	11480000	11	226.884	123.523	5.42582e-33
chr1	11470000	11490000	chr1	11550000	11570000	3	309.318	191.659	1.28236e-22
chr1	11470000	11500000	chr1	11590000	11650000	15	328.729	134.635	2.65931e-68
chr1	11810000	11840000	chr1	11980000	12000000	4	220.554	116.825	5.09117e-18
chr1	11820000	11870000	chr1	11880000	11910000	11	751.938	284.266	2.32033e-206
chr1	11830000	11850000	chr1	11960000	11980000	3	285.888	147.008	9.3112e-36
chr1	12100000	12160000	chr1	12180000	12240000	24	815.249	162.113	0
chr1	12310000	12340000	chr1	12760000	12780000	4	134.737	59.5725	3.06779e-23
chr1	12310000	12330000	chr1	12650000	12670000	3	126.092	78.0113	6.97911e-08
chr1	12620000	12640000	chr1	12760000	12780000	3	212.844	110.634	2.2372e-26
chr1	12660000	12680000	chr1	12760000	12780000	3	256.018	135.652	3.92145e-30
chr1	12790000	12810000	chr1	13400000	13430000	6	132.19	69.9341	0.000925669
chr1	12800000	12830000	chr1	13230000	13250000	6	286.033	80.3329	1.0351e-30
chr1	12820000	12860000	chr1	13410000	13440000	7	186.831	62.1808	2.00295e-07
chr1	13220000	13250000	chr1	13370000	13390000	4	859.333	116.878	2.60909e-125
chr1	13510000	13520000	chr1	13570000	13600000	3	335.295	184.703	1.40791e-44
chr1	13660000	13700000	chr1	13800000	13830000	7	364.868	112.103	1.35584e-92
chr1	13670000	13690000	chr1	13760000	13780000	3	263.188	170.527	3.61201e-10
chr1	13820000	13840000	chr1	13940000	13970000	4	316.265	117.546	7.19677e-63
chr1	13960000	13980000	chr1	14100000	14120000	3	220.292	99.4074	1.63136e-37
chr1	13960000	13970000	chr1	14390000	14420000	3	114.297	63.221	2.84327e-09
chr1	13960000	13980000	chr1	15030000	15050000	3	46.4985	22.6369	9.40677e-06
chr1	14100000	14120000	chr1	15030000	15050000	3	59.9473	26.9617	7.95102e-11
chr1	14100000	14120000	chr1	14410000	14430000	3	218.143	116.894	1.7243e-22
chr1	14110000	14130000	chr1	14360000	14380000	3	213.076	126.176	2.44895e-21
chr1	14110000	14130000	chr1	14240000	14280000	6	211.848	114.72	2.7553e-16
chr1	14430000	14440000	chr1	14510000	14540000	3	221.994	126.531	4.21025e-17
chr1	14550000	14590000	chr1	15030000	15060000	8	215.624	71.828	3.62736e-62
chr1	14550000	14570000	chr1	15090000	15110000	3	132.181	61.4474	1.05156e-21
chr1	14560000	14580000	chr1	14770000	14790000	3	158.102	95.976	5.2279e-14
chr1	14600000	14610000	chr1	14720000	14750000	3	214.407	105.439	5.59044e-24
chr1	14770000	14790000	chr1	15020000	15050000	5	162.893	100.186	2.22809e-13
chr1	14900000	14950000	chr1	15010000	15040000	8	280.521	137.077	7.84659e-50
chr1	15050000	15070000	chr1	15090000	15110000	3	540.073	335.905	7.21988e-33
chr1	15090000	15180000	chr1	15210000	15320000	50	459.965	123.975	4.24685e-233
chr1	15300000	15370000	chr1	15400000	15460000	24	565.731	142.111	1.61327e-207
chr1	15530000	15550000	chr1	15630000	15660000	4	259.521	137.679	3.65082e-21
chr1	15560000	15580000	chr1	15720000	15740000	3	223.348	122.024	1.52067e-23
chr1	15580000	15600000	chr1	15730000	15750000	3	200.995	112.435	1.3442e-21
chr1	15620000	15640000	chr1	15720000	15740000	3	306.659	175.867	3.49445e-21
chr1	15770000	15840000	chr1	15900000	15970000	31	423.607	113.571	1.09628e-164
chr1	16060000	16140000	chr1	16130000	16250000	40	677.988	148.937	0
chr1	16280000	16290000	chr1	16340000	16370000	3	331.063	216.677	1.32235e-09
chr1	16530000	16550000	chr1	16860000	16880000	3	579.98	75.7276	2.05735e-34
chr1	16530000	16550000	chr1	16710000	16730000	3	248.553	109.894	1.64953e-20
chr1	16600000	16620000	chr1	21440000	21460000	3	177.967	5.69043	7.6616e-283
chr1	16610000	16630000	chr1	16880000	16910000	4	148.786	82.5031	1.46368e-21
chr1	16620000	16640000	chr1	16940000	16960000	3	219.541	82.6863	8.2663e-84
chr1	16670000	16680000	chr1	16760000	16800000	4	287.713	96.5177	2.67046e-08
chr1	16940000	16980000	chr1	17030000	17050000	7	492.566	182.889	1.15319e-55
chr1	16990000	17010000	chr1	17030000	17050000	3	615.962	302.982	9.43809e-54
chr1	17060000	17070000	chr1	17330000	17380000	5	201.176	95.2202	2.12594e-30
chr1	17060000	17170000	chr1	17190000	17280000	50	765.335	142.296	0
chr1	17240000	17290000	chr1	17330000	17350000	7	361.031	224.948	2.84222e-28
chr1	17490000	17540000	chr1	17560000	17650000	34	690.925	152.794	0
chr1	17650000	17670000	chr1	17810000	17830000	3	206.124	128.891	2.26274e-13
chr1	17650000	17670000	chr1	17730000	17750000	3	318.576	193.796	1.20242e-21
chr1	17650000	17680000	chr1	18580000	18590000	3	61.9657	23.3005	2.79281e-13
chr1	17750000	17780000	chr1	17900000	17910000	3	194.912	112.626	1.30578e-23
chr1	17910000	17940000	chr1	18080000	18110000	5	321.625	130.158	2.13344e-89
chr1	17910000	17930000	chr1	18570000	18590000	4	150.249	55.7088	2.13037e-46
chr1	17920000	17940000	chr1	18300000	18330000	4	179.677	83.5823	2.3582e-34
chr1	17940000	17970000	chr1	18090000	18110000	4	220.093	118.594	1.02999e-25
chr1	17980000	18010000	chr1	18080000	18110000	5	338.824	139.096	5.41519e-68
chr1	18100000	18120000	chr1	18180000	18210000	4	323.871	174.056	2.03935e-55
chr1	18100000	18120000	chr1	18570000	18590000	3	112.034	73.8636	1.3199e-08
chr1	18210000	18250000	chr1	18280000	18310000	8	425.807	206.991	2.59771e-81
chr1	18300000	18330000	chr1	18570000	18590000	4	167.604	78.7985	1.15964e-33
chr1	18360000	18430000	chr1	18460000	18540000	28	367.966	175.248	2.63278e-79
chr1	18360000	18390000	chr1	18570000	18580000	3	224.256	108.008	1.05408e-40
chr1	18590000	18610000	chr1	18800000	18880000	14	408.192	123.867	1.71655e-144
chr1	18590000	18640000	chr1	18660000	18750000	21	478.821	158.744	1.49069e-152
chr1	18620000	18630000	chr1	18810000	18840000	3	215.421	124.153	2.10533e-21
chr1	18670000	18750000	chr1	18790000	18840000	29	316.195	135.486	3.07413e-87
chr1	18680000	18710000	chr1	18860000	18880000	5	216.621	111.02	8.3673e-39
chr1	18710000	18730000	chr1	18850000	18870000	3	208.073	129.616	1.10017e-20
chr1	18880000	18960000	chr1	19000000	19090000	43	365.184	126.857	1.37327e-114
chr1	19070000	19160000	chr1	19140000	19210000	41	812.761	308.223	1.51996e-140
chr1	19080000	19180000	chr1	19220000	19250000	19	414.279	175.784	1.53155e-60
chr1	19310000	19360000	chr1	19630000	19670000	12	288.477	101.545	4.54008e-112
chr1	19340000	19350000	chr1	19580000	19610000	3	247.676	113.576	9.26134e-38
chr1	19370000	19400000	chr1	19640000	19650000	3	223.27	130.002	1.395e-22
chr1	19380000	19410000	chr1	19580000	19590000	3	256.724	132.976	2.73841e-31
chr1	19430000	19460000	chr1	19570000	19590000	4	262.697	122.311	2.61929e-43
chr1	19470000	19500000	chr1	19570000	19600000	6	303.368	151.439	2.8149e-39
chr1	19660000	19670000	chr1	19690000	19720000	3	612.058	262.922	7.22323e-117
chr1	19710000	19740000	chr1	20140000	20160000	4	63.8928	31.2984	2.3131e-07
chr1	19760000	19780000	chr1	19810000	19830000	3	354.896	203.652	8.75161e-31
chr1	19760000	19780000	chr1	19860000	19890000	4	242.348	118.319	6.02068e-31
chr1	19910000	19990000	chr1	20080000	20200000	50	374.539	104.138	1.54726e-130
chr1	19910000	19930000	chr1	20480000	20500000	3	90.5741	37.7379	5.70471e-20
chr1	20180000	20230000	chr1	20480000	20500000	6	285.058	106.812	8.73564e-72
chr1	20200000	20250000	chr1	20310000	20370000	17	352.969	122.422	1.83226e-94
chr1	20210000	20230000	chr1	20420000	20440000	3	286.369	145.997	7.78344e-24
chr1	20260000	20280000	chr1	20330000	20350000	3	335.957	208.286	3.19909e-21
chr1	20340000	20390000	chr1	20470000	20510000	10	410.21	125.947	8.42603e-186
chr1	20350000	20390000	chr1	20420000	20450000	7	433.064	203.307	8.95756e-73
chr1	20420000	20440000	chr1	20480000	20500000	3	404.9	241.255	2.43966e-35
chr1	20510000	20590000	chr1	20610000	20670000	30	551.684	132.806	2.22057e-203
chr1	20680000	20710000	chr1	21190000	21210000	4	141.409	64.207	9.24511e-17
chr1	20750000	20770000	chr1	20850000	20870000	3	217.784	128.927	2.05642e-10
chr1	20880000	20900000	chr1	21180000	21200000	3	162.009	105.427	1.32344e-05
chr1	20960000	20990000	chr1	21190000	21200000	3	173.488	100.687	1.09375e-08
chr1	20990000	21000000	chr1	21120000	21150000	3	205.086	120.136	5.09608e-10
chr1	21030000	21050000	chr1	21150000	21170000	3	202.015	129.936	1.07803e-06
chr1	21210000	21300000	chr1	21320000	21390000	42	666.966	137.952	0
chr1	21220000	21240000	chr1	21580000	21600000	3	137.694	70.414	5.34698e-25
chr1	21370000	21380000	chr1	21570000	21600000	3	248.366	124.266	2.26743e-41
chr1	21370000	21400000	chr1	21470000	21510000	6	336.853	134.518	9.93644e-70
chr1	21490000	21520000	chr1	21560000	21600000	8	475.869	225.949	4.4553e-78
chr1	21660000	21680000	chr1	21970000	22010000	6	166.897	76.9307	1.01888e-18
chr1	21680000	21710000	chr1	21740000	21760000	4	470.233	272.124	1.69169e-23
chr1	21820000	21850000	chr1	21880000	21900000	5	525.369	306.759	6.89124e-44
chr1	21820000	21920000	chr1	21950000	21980000	23	496.936	198.516	1.01288e-102
chr1	22100000	22160000	chr1	22380000	22420000	14	463.484	125.989	9.33366e-275
chr1	22120000	22150000	chr1	22640000	22650000	3	91.585	44.9193	5.98444e-17
chr1	22120000	22170000	chr1	22210000	22300000	21	358.002	127.736	9.91782e-94
chr1	22270000	22300000	chr1	22400000	22420000	5	273.852	115.583	3.68761e-48
chr1	22310000	22330000	chr1	22400000	22420000	3	300.277	179.963	5.79897e-26
chr1	22410000	22430000	chr1	22630000	22650000	3	354.698	135.574	3.26627e-81
chr1	22420000	22430000	chr1	22490000	22550000	6	347.845	145.483	1.49514e-70
chr1	22500000	22570000	chr1	22590000	22660000	30	452.211	130.472	2.7764e-189
chr1	22660000	22790000	chr1	22840000	22970000	69	368.78	115.837	7.67433e-136
chr1	22970000	22990000	chr1	23050000	23100000	7	391.181	140.256	8.7129e-97
chr1	22970000	22990000	chr1	23180000	23200000	3	356.057	125.199	8.33492e-89
chr1	23050000	23070000	chr1	23310000	23330000	3	160.181	80.5293	2.64103e-12
chr1	23070000	23120000	chr1	23160000	23220000	17	689.815	172.405	4.60094e-264
chr1	23200000	23230000	chr1	23250000	23280000	7	572.243	218.686	1.58794e-107
chr1	23340000	23360000	chr1	23390000	23420000	4	413.532	210.554	3.52611e-47
chr1	23490000	23510000	chr1	23660000	23680000	3	277.637	129.093	4.74087e-30
chr1	23690000	23720000	chr1	23740000	23760000	4	424.827	240.419	9.63121e-25
chr1	23790000	23830000	chr1	23900000	23940000	11	416.985	140.002	4.15987e-96
chr1	23800000	23820000	chr1	23860000	23880000	3	427.062	243.835	6.10068e-28
chr1	24060000	24100000	chr1	24140000	24160000	5	334.099	171.979	2.50843e-46
chr1	24180000	24260000	chr1	24280000	24410000	46	600	141.514	0
chr1	24190000	24210000	chr1	24620000	24640000	3	102.865	38.8438	1.14827e-14
chr1	24190000	24210000	chr1	24580000	24600000	3	87.9706	47.3265	3.71838e-11
chr1	24400000	24420000	chr1	24620000	24640000	3	167.893	91.8951	2.60532e-10
chr1	24410000	24430000	chr1	24580000	24600000	4	201.958	108.614	4.31936e-19
chr1	24410000	24430000	chr1	24510000	24530000	4	281.675	151.409	5.90786e-22
chr1	24540000	24580000	chr1	24620000	24640000	5	392.583	154.309	3.01161e-53
chr1	24650000	24710000	chr1	24810000	24870000	21	638.26	117.038	7.6998e-188
chr1	24650000	24680000	chr1	25210000	25240000	5	83.1965	22.0047	5.28282e-17
chr1	24840000	24860000	chr1	24890000	24910000	3	470.021	262.831	1.08217e-46
chr1	24850000	24870000	chr1	25090000	25110000	3	192.039	96.6518	5.0854e-29
chr1	24910000	24970000	chr1	25010000	25110000	24	419.724	157.484	8.47916e-140
chr1	25100000	25150000	chr1	25190000	25220000	11	418.149	151.328	9.61535e-90
chr1	25280000	25310000	chr1	25390000	25430000	6	684.661	111.327	2.77691e-157
chr1	25280000	25290000	chr1	25480000	25510000	3	181.745	104.454	1.50586e-09
chr1	25390000	25410000	chr1	25510000	25530000	3	432.758	120.644	5.25168e-56
chr1	25550000	25630000	chr1	25730000	25820000	26	401.196	155.295	1.46554e-115
chr1	25570000	25600000	chr1	26010000	26040000	6	47.4704	27.4628	0.000841457
chr1	25610000	25630000	chr1	25680000	25700000	3	425.453	219.637	7.66794e-59
chr1	25650000	25710000	chr1	25780000	25800000	7	347.956	172.548	4.87619e-63
chr1	25820000	25850000	chr1	25990000	26040000	12	207.675	89.0015	1.11868e-51
chr1	25860000	25930000	chr1	25980000	26030000	26	485.814	150.27	1.12528e-146
chr1	26020000	26060000	chr1	26140000	26170000	7	371.155	157.983	6.41864e-70
chr1	26030000	26050000	chr1	26090000	26110000	3	390.213	225.549	5.69219e-35
chr1	26090000	26110000	chr1	26140000	26170000	4	730.5	329.024	6.42947e-89
chr1	26170000	26200000	chr1	26220000	26240000	4	395.751	228.345	5.68959e-30
chr1	26250000	26270000	chr1	26440000	26470000	4	181.827	98.5163	2.35126e-10
chr1	26270000	26300000	chr1	26320000	26400000	14	886.526	410.16	1.57415e-185
chr1	26310000	26340000	chr1	26390000	26400000	3	353.706	208.819	1.40847e-26
chr1	26550000	26580000	chr1	26830000	26840000	3	188.261	98.7237	5.60667e-26
chr1	26550000	26620000	chr1	26760000	26800000	15	439.705	152.317	1.93532e-77
chr1	26600000	26630000	chr1	26670000	26710000	8	614.337	212.456	4.13473e-145
chr1	26800000	26820000	chr1	26870000	26890000	3	322.379	187.911	4.73912e-11
chr1	26830000	26860000	chr1	26870000	26890000	4	660.303	434.644	1.38676e-32
chr1	27030000	27060000	chr1	27070000	27110000	8	876.243	250.323	0
chr1	27090000	27150000	chr1	27250000	27310000	22	548.386	130.523	1.86324e-198
chr1	27090000	27110000	chr1	27600000	27620000	3	44.5593	23.3656	1.0552e-07
chr1	27190000	27210000	chr1	27270000	27290000	3	399.768	179.005	5.08916e-43
chr1	27380000	27420000	chr1	27590000	27620000	6	328.329	110.081	5.85806e-179
chr1	27380000	27400000	chr1	27650000	27670000	3	212.631	107.659	5.13663e-38
chr1	27390000	27430000	chr1	27480000	27570000	25	320.96	126.291	2.34356e-85
chr1	27520000	27570000	chr1	27590000	27610000	6	653.911	267.807	1.27645e-237
chr1	27600000	27630000	chr1	27640000	27670000	6	793.343	251.98	0
chr1	27840000	27900000	chr1	27940000	27990000	19	351.295	147.209	1.55976e-76
chr1	27850000	27870000	chr1	28200000	28220000	3	125.674	57.8987	5.33833e-08
chr1	27880000	27910000	chr1	28210000	28230000	4	124.505	72.0174	0.00184246
chr1	28080000	28110000	chr1	28190000	28210000	4	378.765	144.834	7.44805e-57
chr1	28200000	28220000	chr1	28470000	28500000	4	110.423	60.0227	0.000185743
chr1	28240000	28260000	chr1	28350000	28370000	3	297.739	124.978	1.12468e-31
chr1	28400000	28420000	chr1	28470000	28500000	4	403.224	207.854	9.83524e-28
chr1	28510000	28540000	chr1	28590000	28610000	5	451.821	205.987	1.23997e-52
chr1	28520000	28540000	chr1	28560000	28580000	3	437.378	262.038	1.10662e-21
chr1	28550000	28570000	chr1	28600000	28620000	3	486.655	282.292	2.06825e-22
chr1	28870000	28920000	chr1	29000000	29050000	11	428.912	109.627	5.55322e-161
chr1	28880000	28900000	chr1	29180000	29210000	4	212.258	80.1303	8.71422e-62
chr1	29060000	29070000	chr1	29190000	29220000	3	202.912	116.718	2.53616e-11
chr1	29110000	29140000	chr1	29170000	29210000	7	419.996	184.7	2.93062e-96
chr1	29230000	29240000	chr1	30080000	30120000	4	105.495	34.4067	2.97317e-36
chr1	29230000	29250000	chr1	30690000	30720000	4	39.2588	16.1272	3.40795e-10
chr1	29230000	29240000	chr1	29680000	29710000	3	123.566	50.6832	4.15733e-36
chr1	29380000	29390000	chr1	29680000	29710000	3	171.125	88.3717	2.5404e-25
chr1	29380000	29400000	chr1	30700000	30720000	3	55.556	26.2301	1.9135e-07
chr1	29380000	29390000	chr1	30080000	30110000	3	131.592	55.8061	1.03966e-29
chr1	29390000	29400000	chr1	30390000	30420000	3	101.031	26.9115	3.40132e-55
chr1	29510000	29540000	chr1	29670000	29680000	3	178.76	112.162	2.47323e-16
chr1	29510000	29540000	chr1	29640000	29660000	4	222.31	131.558	1.63381e-16
chr1	29690000	29710000	chr1	30700000	30720000	3	48.4789	25.1123	1.25422e-08
chr1	29700000	29710000	chr1	30080000	30120000	4	212.007	112.96	3.89698e-43
chr1	29780000	29810000	chr1	30080000	30120000	7	302.811	151.138	1.91834e-51
chr1	29850000	29950000	chr1	30040000	30090000	19	287.236	147.838	4.14644e-45
chr1	29950000	29970000	chr1	30070000	30090000	3	223.93	131.002	1.33389e-38
chr1	30090000	30130000	chr1	30700000	30710000	4	114.89	45.8421	4.13272e-22
chr1	30110000	30120000	chr1	30360000	30390000	3	127.674	71.7693	1.2038e-13
chr1	30110000	30130000	chr1	30220000	30240000	3	202.013	118.174	8.1349e-19
chr1	30400000	30420000	chr1	30690000	30710000	4	207.177	105.78	4.46551e-25
chr1	30530000	30550000	chr1	30670000	30690000	3	188.373	122.848	6.41999e-09
chr1	30560000	30580000	chr1	30690000	30710000	3	208.348	117.902	2.70792e-15
chr1	30710000	30750000	chr1	30750000	30800000	10	1037.17	253.82	0
chr1	30720000	30730000	chr1	30910000	30940000	3	366.1	173.102	2.38819e-74
chr1	30750000	30850000	chr1	30860000	30940000	42	701.671	135.082	0
chr1	30940000	30960000	chr1	31280000	31300000	3	129.549	41.8793	4.29626e-22
chr1	31060000	31080000	chr1	31140000	31160000	3	316.196	154.935	6.02924e-28
chr1	31180000	31190000	chr1	31310000	31340000	3	247.378	121.077	6.74331e-32
chr1	31180000	31190000	chr1	31230000	31300000	7	441.804	223.165	2.09279e-56
chr1	31410000	31480000	chr1	31520000	31560000	21	688.918	187.932	9.69763e-136
chr1	31440000	31470000	chr1	31580000	31600000	4	286.263	138.779	4.26736e-25
chr1	31560000	31570000	chr1	31610000	31640000	3	450.77	277.688	5.89708e-32
chr1	31650000	31710000	chr1	31710000	31800000	33	496.257	195.5	5.67241e-182
chr1	31800000	31870000	chr1	31930000	31980000	17	434.373	111.741	8.24457e-147
chr1	32030000	32050000	chr1	32180000	32200000	3	195.504	109.312	4.23536e-13
chr1	32200000	32250000	chr1	32300000	32360000	16	388.291	150.295	4.19334e-71
chr1	32210000	32230000	chr1	32350000	32380000	4	255.317	115.129	5.28215e-23
chr1	32360000	32380000	chr1	32780000	32800000	3	105.705	54.1973	1.00526e-08
chr1	32370000	32390000	chr1	32660000	32680000	3	146.919	67.7142	8.30353e-15
chr1	32400000	32410000	chr1	32500000	32530000	3	233.433	139.549	1.54632e-12
chr1	32520000	32540000	chr1	32630000	32660000	4	212.399	120.991	2.23239e-12
chr1	32820000	32840000	chr1	32850000	32870000	3	602.085	381.856	3.54823e-27
chr1	32870000	32960000	chr1	32990000	33100000	38	348.587	115.43	6.52766e-112
chr1	32890000	32910000	chr1	33040000	33060000	3	241.303	102.163	1.40067e-24
chr1	33110000	33150000	chr1	33460000	33470000	4	136.881	64.3876	7.53014e-22
chr1	33130000	33150000	chr1	33250000	33280000	4	243.465	132.33	4.46132e-34
chr1	33290000	33320000	chr1	33350000	33380000	5	567.366	204.839	1.98301e-123
chr1	33290000	33340000	chr1	33450000	33470000	7	295.324	130.414	1.96642e-44
chr1	33350000	33390000	chr1	33440000	33470000	8	331.618	145.939	1.69282e-57
chr1	33480000	33500000	chr1	33600000	33620000	3	249.977	123.185	2.4576e-30
chr1	33630000	33650000	chr1	34110000	34130000	3	77.8384	47.9254	9.41649e-05
chr1	33630000	33640000	chr1	34140000	34170000	3	76.621	44.784	3.34129e-06
chr1	34160000	34190000	chr1	34590000	34600000	3	81.1723	47.1497	3.54618e-06
chr1	34160000	34180000	chr1	34400000	34430000	4	136.362	80.7368	4.54061e-10
chr1	34440000	34480000	chr1	34590000	34620000	7	384.979	120.723	6.88087e-119
chr1	34450000	34470000	chr1	34730000	34750000	3	179.982	81.5243	4.04122e-35
chr1	34450000	34470000	chr1	34630000	34650000	3	194.057	121.63	4.6606e-14
chr1	34590000	34630000	chr1	34730000	34750000	5	219.699	113.397	1.16231e-25
chr1	34780000	34800000	chr1	35130000	35150000	3	86.5718	50.9651	0.000666989
chr1	34990000	35020000	chr1	35090000	35120000	6	268.103	148.616	4.13486e-14
chr1	35150000	35190000	chr1	35420000	35450000	8	181.427	78.9832	2.9899e-18
chr1	35170000	35190000	chr1	35390000	35410000	3	232.871	105.704	2.01563e-21
chr1	35170000	35190000	chr1	35730000	35750000	3	62.9854	18.4122	1.01262e-11
chr1	35190000	35210000	chr1	35270000	35300000	5	349.958	158.747	2.57215e-43
chr1	35430000	35480000	chr1	35520000	35570000	15	601.524	153.649	5.78978e-159
chr1	35450000	35480000	chr1	35500000	35510000	3	470.67	290.579	9.72759e-21
chr1	35560000	35660000	chr1	35690000	35750000	36	515.951	122.818	5.26931e-302
chr1	35560000	35580000	chr1	35760000	35780000	4	292.557	125.931	2.87577e-44
chr1	35740000	35750000	chr1	35890000	35920000	3	157.976	94.2441	3.5316e-08
chr1	35850000	35890000	chr1	36080000	36090000	4	137.422	80.9332	3.8945e-11
chr1	35890000	35920000	chr1	36280000	36310000	6	51.6983	24.0805	0.000199878
chr1	35940000	35980000	chr1	36030000	36070000	7	217.454	131.932	1.78872e-08
chr1	36090000	36110000	chr1	36300000	36340000	5	188.482	95.9511	5.218e-21
chr1	36150000	36210000	chr1	36280000	36310000	10	291.587	134.238	2.42599e-38
chr1	36320000	36380000	chr1	36410000	36440000	11	417.506	204.014	1.17069e-56
chr1	36540000	36590000	chr1	37430000	37440000	5	76.101	36.3617	2.06499e-17
chr1	36550000	36580000	chr1	36690000	36710000	4	200.976	115.966	3.70035e-22
chr1	36550000	36560000	chr1	37010000	37040000	3	136.162	74.7675	4.6658e-18
chr1	36570000	36590000	chr1	37020000	37040000	3	163.506	82.7334	4.87836e-40
chr1	36600000	36620000	chr1	37010000	37040000	5	174.296	89.6809	2.67209e-21
chr1	36690000	36720000	chr1	36820000	36870000	8	279.048	131.081	5.9001e-54
chr1	36860000	36880000	chr1	37010000	37030000	3	178.007	108.514	8.49606e-17
chr1	37090000	37120000	chr1	37430000	37440000	3	189.392	79.9189	4.26933e-46
chr1	37090000	37110000	chr1	37310000	37330000	3	268.376	117.396	3.8865e-42
chr1	37170000	37190000	chr1	37310000	37330000	3	260.083	127.225	6.81069e-36
chr1	37320000	37360000	chr1	37430000	37440000	4	290.582	134.525	1.1327e-42
chr1	37570000	37590000	chr1	37830000	37860000	4	161.502	94.7221	6.71452e-08
chr1	37570000	37590000	chr1	37960000	37990000	5	110.407	42.4876	4.83751e-11
chr1	37700000	37720000	chr1	37790000	37810000	3	302.813	185.232	2.89085e-21
chr1	37820000	37840000	chr1	37960000	37990000	4	195.4	105.807	2.60223e-12
chr1	37870000	37890000	chr1	37970000	37990000	3	386.25	161.508	2.78601e-34
chr1	38010000	38060000	chr1	38490000	38520000	11	310.997	84.9531	7.67276e-114
chr1	38020000	38050000	chr1	38810000	38840000	8	150.985	34.5251	1.32615e-68
chr1	38040000	38060000	chr1	38120000	38140000	3	266.141	157.6	6.56409e-24
chr1	38070000	38080000	chr1	38180000	38210000	3	222.893	131.613	1.40008e-14
chr1	38120000	38140000	chr1	38240000	38280000	7	245.697	132.66	6.21248e-32
chr1	38260000	38290000	chr1	38420000	38430000	3	296.746	127.483	1.45138e-40
chr1	38430000	38450000	chr1	38470000	38490000	3	494.735	293.694	1.47539e-36
chr1	38510000	38530000	chr1	38570000	38590000	3	300.169	180.325	2.95842e-26
chr1	38510000	38540000	chr1	38830000	38840000	3	194.897	112.813	3.88467e-16
chr1	38570000	38640000	chr1	38780000	38840000	24	427.587	142.236	1.83727e-150
chr1	38610000	38630000	chr1	38720000	38750000	4	239.654	135.168	3.05771e-21
chr1	38650000	38680000	chr1	38800000	38820000	4	267.26	145.034	2.2968e-34
chr1	38710000	38740000	chr1	38800000	38820000	4	318.79	180.722	2.88586e-42
chr1	38840000	38870000	chr1	39080000	39090000	3	188.191	101.521	2.90501e-18
chr1	38860000	38890000	chr1	38990000	39010000	4	325.783	128.214	3.43009e-50
chr1	38860000	38890000	chr1	38960000	38970000	3	311.406	165.891	2.25185e-22
chr1	39080000	39100000	chr1	39490000	39510000	3	88.5641	49.6943	8.78444e-08
chr1	39080000	39100000	chr1	39520000	39550000	4	80.2643	46.5913	9.01115e-06
chr1	39090000	39120000	chr1	39160000	39210000	7	499.05	194.278	9.42479e-86
chr1	39090000	39140000	chr1	39250000	39270000	10	394.394	150.629	8.70116e-72
chr1	39130000	39150000	chr1	39180000	39200000	3	492.567	294.062	6.74369e-27
chr1	39170000	39200000	chr1	39250000	39270000	5	612.622	262.341	3.34205e-55
chr1	39290000	39360000	chr1	39430000	39480000	23	399.821	135.211	1.06171e-65
chr1	39430000	39480000	chr1	39560000	39570000	5	362.519	135.995	6.66258e-48
chr1	39460000	39490000	chr1	39530000	39550000	4	424.627	224.313	1.3267e-33
chr1	39490000	39510000	chr1	39770000	39790000	3	423.351	73.2435	1.28191e-80
chr1	39520000	39540000	chr1	39760000	39780000	3	567.497	80.5989	1.77548e-159
chr1	39590000	39620000	chr1	39640000	39680000	7	758.152	285.167	6.81068e-115
chr1	39590000	39610000	chr1	39710000	39730000	4	336.168	143.315	9.80808e-38
chr1	39660000	39680000	chr1	39710000	39730000	3	490.191	295.08	5.55237e-27
chr1	39810000	39830000	chr1	39890000	39930000	7	375.026	158.365	1.15166e-56
chr1	39810000	39830000	chr1	40020000	40040000	3	270.371	117.522	3.89186e-39
chr1	39810000	39850000	chr1	39940000	39980000	9	417.332	129.114	7.36496e-102
chr1	39900000	39930000	chr1	39960000	39980000	4	571.156	295.691	6.34119e-65
chr1	39910000	39930000	chr1	40020000	40040000	3	296.807	142.387	1.48119e-32
chr1	40060000	40070000	chr1	40990000	41020000	3	29.658	7.15188	8.61798e-05
chr1	40060000	40070000	chr1	40260000	40290000	3	172.798	92.016	6.24531e-10
chr1	40070000	40100000	chr1	40330000	40350000	4	261.277	105.186	1.26241e-34
chr1	40070000	40090000	chr1	40290000	40310000	3	196.859	109.136	7.00661e-17
chr1	40070000	40100000	chr1	40390000	40410000	4	171.719	88.0557	4.56718e-14
chr1	40130000	40160000	chr1	40400000	40420000	4	239.672	112.385	6.77785e-25
chr1	40140000	40160000	chr1	40300000	40320000	4	288.876	136.925	2.179e-35
chr1	40190000	40210000	chr1	40270000	40290000	3	296.931	188.521	2.50347e-07
chr1	40590000	40620000	chr1	40950000	40960000	3	112.432	58.5615	1.67998e-08
chr1	40600000	40640000	chr1	40840000	40850000	4	169.485	93.9316	6.72669e-13
chr1	40610000	40630000	chr1	40750000	40770000	3	214.143	132.623	3.97623e-12
chr1	40610000	40630000	chr1	40660000	40680000	3	548.299	348.496	1.50192e-23
chr1	40740000	40760000	chr1	40990000	41010000	3	148.183	68.4256	2.01506e-15
chr1	40770000	40790000	chr1	40820000	40860000	5	380.938	202.744	1.87844e-41
chr1	40820000	40900000	chr1	40910000	40980000	31	579.441	136.653	2.24929e-243
chr1	41020000	41050000	chr1	41420000	41450000	6	48.5454	29.3021	3.92227e-06
chr1	41110000	41140000	chr1	41230000	41240000	3	222.189	130.607	3.03746e-12
chr1	41570000	41580000	chr1	41660000	41690000	3	242.127	146.862	4.06094e-24
chr1	41570000	41580000	chr1	41760000	41800000	4	215.13	116.357	8.93579e-32
chr1	41570000	41590000	chr1	41700000	41750000	7	205.976	113.691	8.21869e-32
chr1	41570000	41590000	chr1	42130000	42160000	4	97.1425	41.4678	2.73953e-26
chr1	41770000	41790000	chr1	42120000	42140000	3	108.434	67.4248	2.46788e-07
chr1	41800000	41820000	chr1	42130000	42160000	4	129.425	73.9278	5.75002e-09
chr1	42140000	42160000	chr1	42640000	42660000	3	100.968	46.8251	1.65901e-11
chr1	42140000	42150000	chr1	42730000	42760000	3	56.8829	31.7356	4.15173e-07
chr1	42170000	42190000	chr1	42320000	42340000	3	189.46	108.535	1.3648e-09
chr1	42180000	42200000	chr1	42280000	42300000	3	245.151	159.711	3.79042e-08
chr1	42320000	42340000	chr1	42670000	42690000	3	88.2202	50.4687	0.000380752
chr1	42330000	42350000	chr1	42640000	42660000	3	128.828	73.7072	3.18577e-07
chr1	42330000	42350000	chr1	42450000	42470000	3	247.693	122.491	2.36662e-25
chr1	42330000	42350000	chr1	42730000	42750000	3	84.0974	49.6075	9.93118e-08
chr1	42500000	42520000	chr1	42640000	42660000	3	277.38	125.677	1.05095e-24
chr1	42510000	42520000	chr1	42730000	42760000	3	183.626	92.7715	4.34901e-22
chr1	42570000	42590000	chr1	42640000	42660000	3	342.243	175.603	6.2829e-24
chr1	42570000	42590000	chr1	42730000	42750000	3	231.67	122.269	4.02741e-20
chr1	42770000	42790000	chr1	42900000	42920000	3	253.58	128.245	1.28683e-27
chr1	42870000	42890000	chr1	43140000	43160000	3	123.844	81.3327	5.50556e-06
chr1	42900000	42920000	chr1	43400000	43420000	3	62.564	25.8381	4.25782e-09
chr1	42900000	42990000	chr1	43000000	43090000	35	787.838	129.983	0
chr1	43070000	43100000	chr1	43140000	43150000	3	418.226	235.055	3.78298e-24
chr1	43210000	43300000	chr1	43330000	43450000	47	619.139	147.101	0
chr1	43270000	43290000	chr1	43380000	43400000	3	256.067	153.235	1.11651e-19
chr1	43420000	43450000	chr1	43590000	43620000	5	194.691	116.262	2.25336e-18
chr1	43520000	43530000	chr1	43650000	43680000	3	227.183	120.37	1.01476e-28
chr1	43520000	43550000	chr1	43930000	43950000	4	74.6713	40.0785	7.89561e-11
chr1	43520000	43540000	chr1	43580000	43610000	5	395.063	211.301	1.42776e-46
chr1	43530000	43550000	chr1	43980000	44000000	3	57.6725	33.7664	4.74073e-05
chr1	43530000	43550000	chr1	44020000	44040000	3	58.3143	31.146	9.26539e-05
chr1	43570000	43620000	chr1	43660000	43700000	14	386.217	223.171	7.03884e-36
chr1	43660000	43690000	chr1	44750000	44770000	4	37.7309	8.41042	3.29279e-12
chr1	43680000	43700000	chr1	44740000	44760000	3	34.3532	8.41876	4.07488e-09
chr1	43730000	43810000	chr1	43850000	43950000	32	554.348	132.483	1.14297e-242
chr1	44080000	44110000	chr1	44180000	44220000	9	366.191	125.93	2.15064e-84
chr1	44210000	44260000	chr1	44280000	44300000	8	354.637	182.201	1.06319e-50
chr1	44210000	44230000	chr1	44640000	44660000	3	175.111	91.6608	1.90198e-31
chr1	44300000	44320000	chr1	44630000	44650000	3	183.774	101.529	8.448e-25
chr1	44310000	44330000	chr1	44590000	44610000	3	222.844	133.363	1.28262e-18
chr1	44360000	44430000	chr1	44500000	44610000	26	337.827	127.446	2.35287e-101
chr1	44720000	44740000	chr1	44810000	44830000	3	309.197	186.535	6.61124e-17
chr1	44740000	44770000	chr1	45500000	45520000	5	66.619	20.7968	1.06147e-10
chr1	44750000	44770000	chr1	45550000	45570000	3	43.6613	18.7872	0.000513045
chr1	44780000	44810000	chr1	45490000	45500000	3	53.219	22.6639	2.36783e-12
chr1	44780000	44860000	chr1	44970000	45020000	23	439.228	96.8332	6.9378e-217
chr1	44800000	44830000	chr1	45320000	45330000	3	103.53	37.8727	1.61086e-31
chr1	44820000	44840000	chr1	45290000	45310000	3	134.116	45.1745	3.61012e-39
chr1	44820000	44840000	chr1	45480000	45500000	3	60.2793	25.2404	4.51085e-12
chr1	45000000	45040000	chr1	45260000	45310000	10	515.569	108.756	0
chr1	45000000	45020000	chr1	45490000	45510000	3	163.585	38.8567	2.70416e-108
chr1	45010000	45020000	chr1	45200000	45240000	4	293.203	129.282	9.91651e-61
chr1	45030000	45060000	chr1	45160000	45170000	3	232.802	142.949	0.000303338
chr1	45050000	45090000	chr1	45250000	45270000	5	198.057	117.06	1.22359e-09
chr1	45050000	45070000	chr1	45190000	45220000	4	245.712	125.399	1.60103e-14
chr1	45080000	45100000	chr1	45210000	45240000	4	226.955	130.895	1.22108e-11
chr1	45210000	45240000	chr1	45290000	45300000	3	343.97	206.47	5.15153e-23
chr1	45320000	45400000	chr1	45470000	45510000	18	535.722	116.115	3.41335e-211
chr1	45620000	45630000	chr1	46180000	46210000	3	85.7651	36.3903	3.50364e-17
chr1	45620000	45640000	chr1	46020000	46040000	3	100.703	51.2705	7.80446e-12
chr1	45640000	45660000	chr1	45870000	45890000	3	211.217	88.5802	6.59325e-26
chr1	45650000	45670000	chr1	45830000	45850000	4	178.551	94.349	2.61671e-11
chr1	45650000	45670000	chr1	46170000	46190000	3	62.9678	37.2006	0.000114432
chr1	45680000	45700000	chr1	45800000	45820000	3	219.575	123.441	2.23986e-15
chr1	45910000	45920000	chr1	45990000	46020000	3	279.244	173.335	8.08856e-12
chr1	46020000	46080000	chr1	46140000	46210000	27	569.254	107.888	0
chr1	46290000	46310000	chr1	46330000	46350000	3	546.754	273.972	2.72644e-47
chr1	46430000	46490000	chr1	46490000	46560000	27	729.217	183.115	0
chr1	46440000	46470000	chr1	47220000	47230000	3	32.5333	17.8317	5.53753e-06
chr1	46450000	46470000	chr1	47430000	47450000	3	22.896	8.66292	1.81246e-05
chr1	46480000	46500000	chr1	47430000	47450000	3	35.6097	9.02289	4.70086e-19
chr1	46480000	46500000	chr1	47220000	47240000	3	65.1466	17.9219	7.70107e-40
chr1	46610000	46630000	chr1	46710000	46730000	3	214.403	127.525	2.30006e-21
chr1	46700000	46720000	chr1	47270000	47300000	4	86.8703	26.0637	1.34662e-08
chr1	46740000	46760000	chr1	47160000	47180000	3	114.427	63.3443	1.21444e-08
chr1	46740000	46760000	chr1	47090000	47110000	3	215.158	87.4406	5.7162e-18
chr1	46740000	46760000	chr1	46860000	46880000	4	347.579	140.452	9.35975e-46
chr1	46750000	46770000	chr1	46810000	46830000	3	444.866	289.711	2.04439e-20
chr1	46860000	46880000	chr1	47140000	47180000	6	323.937	95.7224	6.98584e-37
chr1	46860000	46880000	chr1	47090000	47110000	3	366.445	129.28	4.59493e-16
chr1	46870000	46880000	chr1	46980000	47010000	3	325.888	150.648	4.92278e-13
chr1	46900000	46920000	chr1	47040000	47070000	5	220.31	135.234	2.5301e-07
chr1	46910000	46940000	chr1	47140000	47150000	3	316.254	104.955	8.29847e-32
chr1	46910000	46940000	chr1	47090000	47100000	3	215.815	132.885	0.00144307
chr1	47090000	47110000	chr1	47160000	47180000	3	467.292	176.58	7.17458e-40
chr1	47180000	47200000	chr1	47420000	47440000	3	143.284	68.066	1.43482e-22
chr1	47180000	47210000	chr1	47230000	47280000	10	491.212	159.446	4.04995e-122
chr1	47180000	47200000	chr1	47700000	47720000	3	36.2133	15.977	5.78972e-06
chr1	47210000	47230000	chr1	47700000	47730000	4	50.0399	20.4704	8.14466e-14
chr1	47220000	47240000	chr1	50410000	50430000	3	26.4294	3.38936	4.01213e-19
chr1	47220000	47240000	chr1	47420000	47450000	5	216.561	63.0761	7.3877e-110
chr1	47250000	47280000	chr1	47290000	47310000	4	663.796	379.049	2.72257e-26
chr1	47420000	47460000	chr1	47690000	47730000	12	333.59	110.752	1.18596e-114
chr1	47430000	47460000	chr1	47500000	47530000	7	365.034	180.876	9.76361e-63
chr1	47430000	47450000	chr1	50410000	50430000	3	42.6346	5.62213	2.01229e-37
chr1	47430000	47460000	chr1	47620000	47630000	3	250.552	136.731	2.60669e-32
chr1	47430000	47450000	chr1	50960000	50980000	3	40.4932	4.29142	5.16703e-25
chr1	47470000	47490000	chr1	47630000	47650000	3	179.749	116.214	7.44262e-11
chr1	47500000	47550000	chr1	47610000	47650000	13	475.95	161.904	7.57658e-180
chr1	47520000	47540000	chr1	47690000	47730000	7	331.485	158.554	6.76013e-62
chr1	47620000	47640000	chr1	47700000	47730000	4	332.4	188.451	7.48864e-42
chr1	47730000	47750000	chr1	48050000	48070000	3	127.558	72.8627	2.1869e-11
chr1	47750000	47790000	chr1	48220000	48240000	6	71.0574	36.9686	9.86763e-10
chr1	47760000	47840000	chr1	47890000	47940000	20	284.685	128.47	1.09844e-59
chr1	47980000	48010000	chr1	48040000	48070000	6	452.09	204.24	2.40469e-85
chr1	48090000	48130000	chr1	48180000	48250000	17	536.528	133.684	7.04969e-168
chr1	48090000	48120000	chr1	48520000	48540000	4	97.7784	50.8564	4.20502e-08
chr1	48100000	48120000	chr1	48490000	48510000	3	109.514	55.1644	1.79975e-05
chr1	48240000	48260000	chr1	48520000	48540000	3	162.536	81.0618	1.9518e-15
chr1	48240000	48260000	chr1	48480000	48500000	3	167.782	83.7573	2.95251e-14
chr1	48280000	48300000	chr1	48520000	48540000	3	131.742	75.1181	0.000128081
chr1	48550000	48600000	chr1	48650000	48710000	16	435.861	144.904	8.4577e-142
chr1	48550000	48570000	chr1	48860000	48880000	3	140.751	79.7374	1.59622e-08
chr1	48550000	48570000	chr1	48820000	48850000	4	151.385	99.2782	2.42138e-06
chr1	48670000	48700000	chr1	48810000	48820000	3	211.35	115.928	1.20674e-25
chr1	50070000	50100000	chr1	50330000	50350000	4	156.989	86.3488	9.53817e-14
chr1	50090000	50140000	chr1	50270000	50280000	5	195.474	105.204	3.55343e-17
chr1	50360000	50380000	chr1	50410000	50440000	4	473.208	271.917	4.30152e-37
chr1	50360000	50380000	chr1	50600000	50620000	3	285.833	85.8879	6.41786e-62
chr1	50370000	50380000	chr1	50720000	50750000	3	112.947	71.2218	0.000139864
chr1	50410000	50440000	chr1	50960000	50990000	9	451.72	35.5182	3.57717e-271
chr1	50410000	50440000	chr1	50600000	50610000	3	213.757	87.1962	6.92027e-37
chr1	50620000	50630000	chr1	50700000	50740000	4	364.097	171.128	8.09906e-26
chr1	50770000	50780000	chr1	50930000	50970000	4	185.106	102.309	8.25601e-11
chr1	50770000	50780000	chr1	51170000	51200000	3	148.726	61.4324	1.56728e-14
chr1	51080000	51100000	chr1	51170000	51190000	3	220.673	130.82	1.65223e-10
chr1	51340000	51370000	chr1	51790000	51800000	3	63.1242	35.3316	0.000244887
chr1	51620000	51640000	chr1	51760000	51780000	3	284.714	109.555	1.38641e-35
chr1	51880000	51910000	chr1	51990000	52010000	5	452.153	135.366	1.72954e-77
chr1	52060000	52080000	chr1	52380000	52400000	3	131.826	74.1161	4.30375e-06
chr1	52100000	52140000	chr1	52330000	52350000	5	267.069	98.736	2.41844e-43
chr1	52110000	52150000	chr1	52260000	52320000	16	340.311	107.451	4.34426e-60
chr1	52370000	52390000	chr1	53250000	53270000	3	30.955	12.9108	0.0079972
chr1	52390000	52410000	chr1	53220000	53240000	3	45.2002	13.2158	6.2029e-07
chr1	52400000	52420000	chr1	52680000	52700000	3	221.032	97.0614	2.605e-26
chr1	52550000	52570000	chr1	52660000	52690000	5	256.945	115.345	8.66005e-30
chr1	52690000	52720000	chr1	53180000	53200000	5	99.9429	39.2467	6.157e-16
chr1	52690000	52710000	chr1	52960000	52980000	3	180.526	82.5154	2.21946e-15
chr1	52690000	52720000	chr1	52820000	52840000	4	194.213	104.927	1.50555e-13
chr1	52690000	52710000	chr1	52910000	52930000	3	162.364	92.7786	6.61914e-16
chr1	53050000	53090000	chr1	53170000	53190000	6	313.758	135.895	8.97916e-53
chr1	53240000	53270000	chr1	54850000	54870000	5	18.8862	4.97277	0.00121403
chr1	53250000	53340000	chr1	53370000	53400000	23	444.364	142.085	2.36771e-145
chr1	53250000	53260000	chr1	53780000	53810000	3	60.1822	28.0695	5.1163e-07
chr1	53460000	53530000	chr1	53570000	53630000	24	500.685	150.854	0
chr1	53480000	53490000	chr1	53660000	53690000	3	290.241	148.357	3.71616e-55
chr1	53590000	53610000	chr1	53670000	53690000	3	311.864	198.217	2.39086e-29
chr1	53780000	53810000	chr1	54030000	54040000	3	130.668	75.5794	1.62984e-05
chr1	53810000	53830000	chr1	54030000	54050000	3	146.356	79.2925	2.24511e-08
chr1	53840000	53900000	chr1	53930000	53990000	22	531.699	161.669	1.17704e-124
chr1	54100000	54110000	chr1	54790000	54820000	3	83.1667	45.5514	1.2582e-07
chr1	54110000	54140000	chr1	54780000	54820000	7	71.9699	41.7469	1.02119e-07
chr1	54120000	54130000	chr1	54170000	54210000	4	385.397	232.472	1.79558e-31
chr1	54120000	54130000	chr1	54490000	54520000	3	143.146	83.0503	8.33543e-16
chr1	54210000	54230000	chr1	54510000	54530000	3	135.114	87.6667	7.96979e-09
chr1	54250000	54330000	chr1	54380000	54410000	11	383.353	214.39	3.46676e-43
chr1	54350000	54430000	chr1	54450000	54500000	17	801.262	170.258	0
chr1	54500000	54520000	chr1	54790000	54810000	3	119.792	70.9867	6.02776e-10
chr1	54660000	54700000	chr1	54770000	54820000	15	399.845	129.849	5.32172e-117
chr1	54850000	54880000	chr1	55040000	55060000	4	162.528	97.402	1.7354e-09
chr1	55120000	55180000	chr1	55240000	55290000	11	450.07	115.936	5.00718e-124
chr1	55280000	55310000	chr1	55330000	55350000	5	453.825	219.715	8.19643e-59
chr1	55360000	55380000	chr1	55870000	55890000	3	109.327	59.2843	6.29008e-09
chr1	55370000	55390000	chr1	55840000	55860000	4	152.27	74.9498	1.29185e-15
chr1	55370000	55390000	chr1	55460000	55490000	5	238.121	150.5	5.03863e-10
chr1	55470000	55490000	chr1	55840000	55860000	3	172.542	89.3585	3.21906e-14
chr1	55690000	55710000	chr1	55830000	55860000	4	180.8	104.258	4.54019e-13
chr1	55850000	55880000	chr1	56580000	56590000	3	165.266	48.0854	5.06075e-38
chr1	56170000	56200000	chr1	56570000	56590000	4	145.27	76.0388	2.19419e-12
chr1	56450000	56480000	chr1	56570000	56580000	3	220.192	116.437	2.14473e-25
chr1	56490000	56530000	chr1	56570000	56580000	4	447.022	195.084	2.16886e-72
chr1	56820000	56860000	chr1	56930000	56990000	13	444.976	109.959	1.8601e-203
chr1	56820000	56840000	chr1	57410000	57430000	3	69.3551	39.8026	0.000472656
chr1	57420000	57440000	chr1	57590000	57610000	3	173.006	93.2531	9.06493e-19
chr1	58000000	58020000	chr1	58150000	58170000	4	160.643	102.231	1.6885e-08
chr1	58060000	58080000	chr1	58150000	58170000	3	248.094	140.359	2.67736e-19
chr1	58250000	58260000	chr1	58440000	58470000	3	190.302	103.24	6.75955e-15
chr1	58510000	58530000	chr1	58640000	58660000	3	285.367	105.208	8.3029e-37
chr1	58540000	58560000	chr1	58640000	58660000	4	291.037	152.135	5.19489e-21
chr1	58730000	58750000	chr1	59750000	59770000	3	203.919	59.7571	2.47567e-73
chr1	58740000	58750000	chr1	59700000	59730000	3	167.068	59.6668	2.55269e-38
chr1	58770000	58790000	chr1	59280000	59300000	3	128.144	64.3893	3.20238e-20
chr1	59060000	59090000	chr1	59290000	59300000	3	165.986	87.3741	6.61628e-21
chr1	59530000	59550000	chr1	59680000	59710000	4	185.821	97.289	1.96461e-05
chr1	59870000	59910000	chr1	59930000	59960000	8	575.5	191.692	1.37587e-98
chr1	59960000	59990000	chr1	60110000	60160000	9	356.303	102.887	1.28933e-83
chr1	59970000	59990000	chr1	60070000	60090000	3	299.987	128.3	2.68056e-34
chr1	59970000	59990000	chr1	60750000	60770000	3	61.8531	30.0603	1.88433e-05
chr1	60000000	60030000	chr1	60110000	60120000	3	240.532	151.839	4.53881e-10
chr1	60150000	60170000	chr1	60740000	60770000	4	103.005	58.47	0.000590579
chr1	60270000	60290000	chr1	60750000	60770000	3	169.553	75.6253	2.41867e-14
chr1	60840000	60860000	chr1	61030000	61050000	3	251.702	94.6787	4.77924e-37
chr1	60840000	60860000	chr1	60940000	60980000	5	242.327	129.851	2.13675e-21
chr1	60880000	60920000	chr1	61030000	61050000	6	164.324	97.1347	3.58892e-10
chr1	60970000	60990000	chr1	61030000	61050000	3	360.316	164.897	1.68901e-52
chr1	61040000	61060000	chr1	61630000	61650000	3	80.7275	42.8483	8.01913e-10
chr1	61040000	61090000	chr1	61430000	61460000	7	171.013	71.3089	8.79818e-30
chr1	61050000	61070000	chr1	61330000	61350000	3	141.082	85.9286	2.58064e-11
chr1	61180000	61200000	chr1	61330000	61350000	3	183.053	109.468	7.36178e-08
chr1	61690000	61710000	chr1	61840000	61860000	3	166.071	91.7234	3.22547e-08
chr1	61910000	61960000	chr1	62060000	62080000	7	290.71	98.2881	2.66681e-45
chr1	61910000	61940000	chr1	62110000	62130000	4	155.972	79.0978	2.44214e-10
chr1	62160000	62180000	chr1	62390000	62420000	6	307.56	120.713	7.30849e-51
chr1	62220000	62230000	chr1	62330000	62360000	3	221.737	130.799	8.34472e-13
chr1	62230000	62260000	chr1	62400000	62410000	3	271.472	138.773	1.39676e-20
chr1	62240000	62260000	chr1	62350000	62370000	3	258.115	150.614	2.32168e-15
chr1	62270000	62300000	chr1	62380000	62410000	5	257.453	140.564	1.20235e-19
chr1	62500000	62540000	chr1	62720000	62760000	8	415.123	131.13	5.07059e-76
chr1	62530000	62550000	chr1	62630000	62700000	9	234.842	129.323	3.35527e-14
chr1	62590000	62620000	chr1	62730000	62750000	4	206.948	127.412	2.44342e-07
chr1	62990000	63020000	chr1	63430000	63460000	5	193.198	78.1128	1.83869e-22
chr1	63000000	63020000	chr1	63130000	63160000	4	225.649	107.074	3.05379e-29
chr1	63050000	63070000	chr1	63140000	63160000	3	297.316	168.395	2.96795e-22
chr1	63180000	63200000	chr1	63310000	63330000	3	251.922	122.386	1.91491e-34
chr1	63310000	63330000	chr1	63430000	63450000	3	337.075	123.654	2.31253e-59
chr1	63610000	63690000	chr1	64180000	64250000	26	341.853	80.2728	2.83158e-118
chr1	63760000	63810000	chr1	63900000	63930000	8	341.536	115.497	1.71243e-100
chr1	63770000	63790000	chr1	63840000	63870000	4	331.071	193.895	1.2031e-28
chr1	63910000	63940000	chr1	64130000	64140000	3	153.62	94.9008	5.10896e-11
chr1	64260000	64280000	chr1	64820000	64840000	3	181.361	55.3962	8.87748e-40
chr1	64260000	64280000	chr1	64360000	64380000	3	279.209	160.55	2.07994e-08
chr1	64360000	64390000	chr1	64670000	64690000	4	164.197	95.2044	1.92612e-09
chr1	64360000	64380000	chr1	64810000	64840000	4	120.034	65.9315	5.62165e-07
chr1	64490000	64510000	chr1	64570000	64590000	3	285.475	163.673	8.42426e-14
chr1	64680000	64710000	chr1	64820000	64830000	3	331.848	105.501	6.82816e-57
chr1	64720000	64750000	chr1	64820000	64830000	3	305.744	162.527	3.66355e-17
chr1	64840000	64870000	chr1	65020000	65030000	3	206.398	102.746	2.14341e-21
chr1	64860000	64870000	chr1	64960000	64990000	3	282.779	156.324	6.13864e-22
chr1	65050000	65070000	chr1	65410000	65430000	3	73.1521	36.7934	3.04543e-07
chr1	65050000	65080000	chr1	65680000	65700000	4	94.1631	36.017	8.94335e-08
chr1	65060000	65080000	chr1	65200000	65220000	3	212.329	97.0243	1.60553e-27
chr1	65060000	65080000	chr1	65140000	65160000	3	270.27	154.431	2.54827e-18
chr1	65230000	65270000	chr1	65410000	65430000	6	234.855	86.3179	1.12692e-48
chr1	65230000	65260000	chr1	65670000	65700000	6	304.131	63.1924	2.21326e-68
chr1	65300000	65320000	chr1	65410000	65430000	4	244.007	136.455	2.29709e-18
chr1	65420000	65440000	chr1	65680000	65700000	3	280.479	100.493	2.25904e-28
chr1	65460000	65470000	chr1	65660000	65690000	3	191.014	99.7428	7.50179e-05
chr1	65700000	65730000	chr1	66240000	66250000	3	114.9	33.163	5.47887e-25
chr1	65720000	65740000	chr1	65930000	65950000	3	189.539	78.1199	2.17117e-22
chr1	65940000	65990000	chr1	66220000	66250000	9	465.273	90.6943	3.09425e-163
chr1	65950000	65970000	chr1	66440000	66460000	3	191.739	55.3166	6.48093e-26
chr1	65950000	65980000	chr1	66490000	66500000	3	110.287	51.6584	4.38055e-06
chr1	66240000	66270000	chr1	66430000	66460000	7	562.344	120.543	6.55637e-136
chr1	66240000	66260000	chr1	66490000	66510000	3	243.027	120.287	3.08086e-17
chr1	66250000	66280000	chr1	66330000	66360000	5	471.918	243.563	9.95567e-34
chr1	66520000	66540000	chr1	66720000	66740000	3	188.418	113.112	4.89521e-10
chr1	66590000	66620000	chr1	66720000	66730000	3	291.06	127.214	9.14304e-32
chr1	66750000	66770000	chr1	67140000	67160000	3	149.351	58.0964	1.09303e-18
chr1	66750000	66770000	chr1	66920000	66950000	4	227.806	98.4287	6.67609e-14
chr1	66760000	66780000	chr1	66960000	66990000	4	211.024	91.6125	9.59506e-12
chr1	66760000	66780000	chr1	67190000	67220000	4	106.75	47.4186	5.79001e-08
chr1	66980000	67040000	chr1	67120000	67160000	14	473.469	104.35	2.83197e-155
chr1	67210000	67240000	chr1	67500000	67510000	3	256.985	108.203	1.92321e-38
chr1	67210000	67240000	chr1	67330000	67350000	4	210.93	118.457	2.05374e-15
chr1	67340000	67370000	chr1	67480000	67520000	8	347.927	133.224	9.07792e-68
chr1	67410000	67440000	chr1	67480000	67510000	7	447.315	178.276	1.33846e-48
chr1	67520000	67580000	chr1	67740000	67770000	12	329.896	102.135	2.12307e-91
chr1	67530000	67570000	chr1	68010000	68060000	9	58.545	32.609	0.000391571
chr1	67550000	67570000	chr1	68010000	68030000	3	74.3832	35.6488	0.000845903
chr1	67550000	67570000	chr1	67670000	67700000	5	276.995	121.703	2.9529e-37
chr1	67570000	67590000	chr1	68010000	68030000	3	70.898	35.4469	0.000138897
chr1	67680000	67710000	chr1	67750000	67760000	3	401.406	192.784	1.48058e-43
chr1	67840000	67860000	chr1	68330000	68350000	3	86.3811	37.9603	1.8339e-09
chr1	67840000	67860000	chr1	68040000	68060000	3	258.371	108.437	1.5198e-40
chr1	67840000	67870000	chr1	68000000	68030000	5	355.768	110.5	1.23622e-99
chr1	67840000	67860000	chr1	68100000	68120000	3	205.659	113.137	1.3886e-17
chr1	68110000	68170000	chr1	68310000	68360000	22	502.42	105.515	6.07777e-163
chr1	68200000	68240000	chr1	68310000	68340000	6	272.884	159.569	6.49857e-17
chr1	68590000	68620000	chr1	68740000	68790000	7	171.471	96.5706	3.35892e-08
chr1	68770000	68820000	chr1	69720000	69740000	6	102.561	47.8805	6.05262e-06
chr1	68810000	68830000	chr1	68960000	68980000	3	173.53	94.3718	6.4556e-09
chr1	69770000	69790000	chr1	70100000	70120000	3	115.512	61.9341	0.000749186
chr1	70230000	70260000	chr1	70420000	70440000	5	372.19	113.661	8.74272e-51
chr1	70230000	70250000	chr1	71060000	71080000	3	124.37	20.6673	2.11695e-30
chr1	70240000	70280000	chr1	70480000	70510000	9	302.256	104.419	7.07554e-54
chr1	70250000	70280000	chr1	70460000	70470000	3	201.442	99.3384	1.36422e-18
chr1	70280000	70330000	chr1	70410000	70440000	7	320.404	143.955	2.48351e-26
chr1	70300000	70330000	chr1	70460000	70470000	3	193.397	107.909	8.0158e-13
chr1	70340000	70360000	chr1	70400000	70420000	3	414.887	223.685	1.40217e-29
chr1	70510000	70530000	chr1	70990000	71020000	5	101.853	48.9208	9.81225e-09
chr1	70520000	70540000	chr1	70610000	70630000	4	314.738	128.602	1.17641e-56
chr1	70520000	70540000	chr1	70660000	70680000	3	190.373	102.183	1.92745e-17
chr1	70520000	70540000	chr1	71040000	71060000	3	168.77	55.9563	1.89881e-43
chr1	70670000	70690000	chr1	71040000	71060000	3	188.529	93.2028	3.35893e-16
chr1	70700000	70720000	chr1	71040000	71060000	3	211.103	91.0191	4.50766e-29
chr1	71090000	71110000	chr1	71520000	71550000	4	103.19	55.1942	6.34768e-05
chr1	71100000	71140000	chr1	71330000	71360000	6	163.663	84.6811	8.88413e-08
chr1	71110000	71130000	chr1	71490000	71510000	3	119.238	67.8124	0.000811138
chr1	71160000	71180000	chr1	71520000	71550000	4	149.849	84.1548	6.41253e-07
chr1	71170000	71210000	chr1	71340000	71370000	6	177.794	97.0153	1.00158e-11
chr1	71350000	71380000	chr1	71520000	71530000	3	186.618	105.934	1.27059e-07
chr1	71580000	71600000	chr1	72030000	72050000	3	144.219	73.1482	6.09994e-10
chr1	72290000	72300000	chr1	72350000	72380000	3	719.268	212.012	4.08032e-108
chr1	72720000	72740000	chr1	72830000	72850000	3	197.97	116.73	1.68873e-08
chr1	72720000	72740000	chr1	73090000	73110000	4	179.738	76.0563	2.14411e-12
chr1	73400000	73420000	chr1	73620000	73640000	3	146.498	86.5779	0.00103362
chr1	73450000	73470000	chr1	73620000	73640000	3	161.395	90.999	3.11309e-07
chr1	73830000	73860000	chr1	73990000	74010000	4	356.253	97.7096	4.61186e-60
chr1	73830000	73850000	chr1	74680000	74700000	4	82.6907	42.1676	0.000288863
chr1	73990000	74010000	chr1	74680000	74700000	4	94.0948	54.7758	0.00217594
chr1	74000000	74020000	chr1	74500000	74520000	3	106.529	56.1046	3.21233e-05
chr1	74470000	74490000	chr1	74680000	74700000	3	185.537	97.3638	7.74085e-11
chr1	74490000	74510000	chr1	74680000	74700000	3	208.215	98.6753	7.63965e-18
chr1	74510000	74540000	chr1	74670000	74680000	3	175.708	103.86	2.26717e-12
chr1	74770000	74790000	chr1	74930000	74950000	3	236.233	114.594	1.00995e-13
chr1	74770000	74780000	chr1	74880000	74910000	3	290.322	133.943	4.01559e-12
chr1	74770000	74780000	chr1	75190000	75220000	3	277.4	59.1359	1.79617e-56
chr1	75040000	75070000	chr1	75190000	75210000	5	407.832	110.326	8.56087e-69
chr1	75050000	75060000	chr1	75120000	75150000	3	324.736	200.456	1.29617e-14
chr1	75230000	75260000	chr1	75420000	75430000	3	159.714	82.8807	1.6047e-10
chr1	75230000	75260000	chr1	75600000	75610000	3	131.866	73.3173	5.80878e-06
chr1	75250000	75270000	chr1	75620000	75640000	3	150.671	77.5345	1.00061e-09
chr1	75900000	75920000	chr1	77110000	77130000	3	67.6664	27.7316	0.000137976
chr1	75900000	75920000	chr1	76140000	76160000	3	142.103	66.3049	2.99092e-15
chr1	75990000	76000000	chr1	76120000	76150000	3	237.341	102.229	3.68579e-26
chr1	76140000	76160000	chr1	76860000	76880000	3	100.716	48.6017	1.12083e-15
chr1	76150000	76160000	chr1	76310000	76340000	3	219.136	91.7594	2.3109e-39
chr1	76150000	76160000	chr1	77120000	77150000	3	112.818	36.9912	2.76418e-20
chr1	76320000	76350000	chr1	77120000	77130000	3	91.6584	42.0755	1.79034e-07
chr1	76320000	76340000	chr1	76850000	76890000	6	105.454	59.9585	1.79079e-07
chr1	76880000	76910000	chr1	77120000	77130000	3	266.344	90.2512	6.4994e-39
chr1	76900000	76910000	chr1	77060000	77100000	4	216.586	93.5433	1.16353e-25
chr1	76900000	76910000	chr1	77020000	77050000	3	212.42	115.835	7.7854e-16
chr1	76920000	76950000	chr1	77060000	77100000	6	185.107	101.161	3.1267e-10
chr1	77140000	77160000	chr1	77300000	77320000	3	195.133	92.2373	8.20225e-16
chr1	77140000	77160000	chr1	77520000	77540000	4	171.461	68.4945	2.78909e-25
chr1	77700000	77730000	chr1	77940000	77970000	5	144.976	69.4704	2.30221e-10
chr1	77740000	77760000	chr1	77890000	77910000	3	171.88	106.155	0.000106003
chr1	77770000	77810000	chr1	77900000	77920000	5	217.468	134.247	9.83137e-07
chr1	77820000	77840000	chr1	77890000	77910000	3	302.279	167.944	8.2041e-18
chr1	77970000	78010000	chr1	78110000	78120000	4	274.134	103.049	1.38161e-35
chr1	78120000	78160000	chr1	78600000	78610000	4	304.141	79.8844	2.03113e-64
chr1	78140000	78170000	chr1	78250000	78270000	4	221.889	136.109	7.9807e-10
chr1	78320000	78350000	chr1	78580000	78610000	6	185.363	101.599	6.40643e-06
chr1	78330000	78370000	chr1	78550000	78570000	5	191.545	113.374	9.13679e-06
chr1	78680000	78700000	chr1	78820000	78840000	3	172.732	94.6938	3.34039e-09
chr1	78830000	78850000	chr1	79190000	79210000	3	273.987	82.0153	3.48717e-44
chr1	79250000	79280000	chr1	79350000	79360000	3	250.603	137.485	1.25329e-15
chr1	79250000	79270000	chr1	79480000	79500000	3	162.01	95.1215	2.22596e-07
chr1	79260000	79280000	chr1	79370000	79390000	3	195.261	122.811	9.64688e-08
chr1	81100000	81120000	chr1	81240000	81260000	3	166.422	100.463	1.13677e-09
chr1	81370000	81390000	chr1	81540000	81560000	3	145.267	91.7837	1.18696e-07
chr1	81400000	81420000	chr1	81540000	81560000	3	210.18	104.482	1.36422e-22
chr1	81540000	81570000	chr1	81790000	81800000	3	219.241	90.6488	2.87112e-24
chr1	81550000	81570000	chr1	81750000	81770000	3	186.558	97.6577	3.56247e-14
chr1	81600000	81620000	chr1	81770000	81790000	3	162.876	97.2005	3.39963e-09
chr1	82770000	82780000	chr1	83510000	83550000	4	105.22	57.0826	0.000175403
chr1	83580000	83610000	chr1	83850000	83870000	4	333.33	113.028	1.30081e-38
chr1	83900000	83940000	chr1	84110000	84130000	5	273.63	99.8985	3.515e-34
chr1	83920000	83940000	chr1	84420000	84440000	3	143.069	66.4796	2.91046e-16
chr1	83920000	83950000	chr1	84600000	84610000	3	98.071	55.3444	7.11924e-07
chr1	83920000	83940000	chr1	84750000	84780000	4	88.8377	35.7048	2.64571e-14
chr1	83980000	84000000	chr1	84100000	84120000	3	202.061	119.363	8.37703e-06
chr1	84130000	84160000	chr1	84420000	84440000	5	156.234	87.1426	3.53968e-10
chr1	84430000	84450000	chr1	84760000	84780000	3	112.412	73.7337	1.00347e-05
chr1	84490000	84510000	chr1	84600000	84620000	3	256.334	134.097	7.76926e-28
chr1	84600000	84680000	chr1	84740000	84780000	18	307.197	112.089	6.60304e-77
chr1	84760000	84800000	chr1	84910000	84940000	8	308.934	97.0114	1.7908e-84
chr1	84940000	84960000	chr1	85070000	85090000	3	236.563	108.995	2.6567e-23
chr1	84940000	84950000	chr1	85230000	85260000	3	214.953	80.0716	1.44976e-33
chr1	84940000	84960000	chr1	85020000	85040000	3	310.109	155.544	7.3044e-29
chr1	85090000	85130000	chr1	85230000	85260000	11	394.456	117.249	1.2379e-87
chr1	85270000	85290000	chr1	85570000	85590000	3	146.17	87.8969	1.61382e-09
chr1	85300000	85320000	chr1	85570000	85590000	3	224.458	126.723	2.01664e-19
chr1	85300000	85320000	chr1	85680000	85710000	4	179.253	95.1377	3.9409e-12
chr1	85300000	85320000	chr1	85490000	85510000	3	263.595	119.278	1.43956e-34
chr1	85300000	85320000	chr1	85880000	85900000	3	95.0707	45.5243	1.8312e-06
chr1	85330000	85360000	chr1	85570000	85580000	3	200.114	115.416	4.35646e-14
chr1	85340000	85360000	chr1	85490000	85510000	3	215.303	123.675	3.58046e-13
chr1	86370000	86390000	chr1	86710000	86760000	7	180.456	67.9395	2.88758e-17
chr1	86370000	86400000	chr1	86500000	86510000	3	331.811	124.059	6.33875e-36
chr1	86400000	86420000	chr1	86730000	86750000	3	145.4	80.7919	1.45187e-05
chr1	86500000	86520000	chr1	86690000	86710000	3	216.332	102.999	1.74976e-11
chr1	86500000	86520000	chr1	86740000	86760000	3	196.011	91.2294	2.2378e-14
chr1	86510000	86530000	chr1	86640000	86660000	3	219.079	113.032	1.80912e-10
chr1	86750000	86770000	chr1	87100000	87120000	3	123.425	67.4604	3.80584e-07
chr1	86770000	86790000	chr1	87110000	87130000	3	101.87	60.0827	3.36088e-08
chr1	86820000	86850000	chr1	86960000	86970000	3	347.041	120.991	5.75728e-43
chr1	86830000	86850000	chr1	87070000	87090000	3	217.507	96.115	8.73448e-18
chr1	87120000	87180000	chr1	87260000	87300000	13	316.954	117.924	2.60212e-64
chr1	87280000	87310000	chr1	87590000	87600000	3	137.194	78.7555	3.35741e-06
chr1	87280000	87300000	chr1	87490000	87510000	3	149.561	90.004	4.02289e-06
chr1	87280000	87300000	chr1	88060000	88090000	4	91.5237	50.6962	5.41038e-05
chr1	87310000	87340000	chr1	88050000	88080000	5	79.5968	49.0444	0.00347295
chr1	87330000	87350000	chr1	87460000	87480000	3	199.872	100.817	1.26393e-19
chr1	87590000	87600000	chr1	87940000	87970000	3	145.579	92.3067	0.00136538
chr1	87670000	87690000	chr1	87940000	87960000	3	219.146	107.937	4.8436e-15
chr1	87790000	87820000	chr1	87940000	87960000	4	179.655	116.575	1.41691e-06
chr1	88170000	88190000	chr1	88290000	88310000	3	318.452	117.978	4.19058e-49
chr1	88180000	88200000	chr1	88530000	88560000	4	128.234	65.6843	6.81201e-11
chr1	88690000	88710000	chr1	88880000	88900000	3	148.097	87.0333	7.0726e-06
chr1	88730000	88750000	chr1	88860000	88890000	4	375.676	111.93	1.26509e-66
chr1	88990000	89010000	chr1	89440000	89460000	3	262.483	88.889	5.21778e-45
chr1	88990000	89010000	chr1	89350000	89370000	3	213.205	103.695	7.1252e-26
chr1	89040000	89060000	chr1	89420000	89440000	3	303.539	83.1187	1.36372e-50
chr1	89080000	89100000	chr1	89270000	89290000	3	237.307	114.944	4.03178e-17
chr1	89470000	89490000	chr1	89750000	89770000	3	223.732	83.1544	1.12018e-25
chr1	89480000	89490000	chr1	89590000	89620000	3	271.198	114.683	3.14e-22
chr1	89510000	89540000	chr1	89590000	89610000	5	362.131	184.008	4.68144e-21
chr1	89610000	89640000	chr1	89750000	89770000	4	364.563	112.933	6.12628e-92
chr1	89780000	89860000	chr1	89930000	90000000	36	460.946	111.947	2.05732e-162
chr1	90110000	90140000	chr1	90580000	90600000	5	187.284	80.3667	3.40841e-20
chr1	90120000	90160000	chr1	90320000	90350000	6	210.815	112.121	3.16347e-13
chr1	90160000	90180000	chr1	90320000	90340000	3	167.962	108.774	1.03701e-05
chr1	90610000	90630000	chr1	90700000	90720000	3	327.915	135.736	5.34009e-38
chr1	90700000	90750000	chr1	90820000	90860000	14	537.03	133.673	1.31568e-305
chr1	90710000	90730000	chr1	91150000	91170000	3	212.02	66.3787	3.58251e-91
chr1	90710000	90730000	chr1	91260000	91280000	3	141.804	54.516	1.86639e-32
chr1	90820000	90850000	chr1	90960000	90970000	3	227.179	133.219	1.52822e-12
chr1	91010000	91030000	chr1	91130000	91170000	5	272.482	104.983	5.22532e-48
chr1	91160000	91180000	chr1	91250000	91290000	7	453.949	125.302	8.24605e-140
chr1	91280000	91290000	chr1	91390000	91420000	3	286.925	120.626	6.27314e-25
chr1	91280000	91290000	chr1	91480000	91520000	4	181.311	82.5082	4.94094e-15
chr1	91280000	91300000	chr1	91920000	91940000	3	73.039	34.4048	4.46761e-05
chr1	91510000	91560000	chr1	91920000	91940000	6	260.312	89.9418	4.08008e-62
chr1	91540000	91580000	chr1	91680000	91710000	7	193.867	115.595	3.65108e-14
chr1	91580000	91610000	chr1	91720000	91740000	4	187.203	113.736	2.05006e-09
chr1	91780000	91810000	chr1	91920000	91930000	3	207.573	100.774	1.50445e-20
chr1	91990000	92010000	chr1	92280000	92300000	3	215.027	88.7525	3.2128e-25
chr1	92290000	92320000	chr1	92480000	92490000	3	202.787	95.9689	9.531e-25
chr1	92290000	92320000	chr1	92600000	92630000	7	178.806	95.5455	3.53181e-08
chr1	92340000	92350000	chr1	92580000	92610000	3	150.236	96.9734	0.000580293
chr1	92340000	92360000	chr1	92480000	92500000	3	178.634	119.008	2.87926e-07
chr1	92480000	92490000	chr1	92770000	92800000	3	92.5979	51.3753	3.56981e-06
chr1	92740000	92760000	chr1	92810000	92830000	3	368.144	203.332	4.06052e-19
chr1	92840000	92880000	chr1	92950000	93020000	15	620.688	112.493	1.41722e-244
chr1	93000000	93030000	chr1	93060000	93070000	3	574.281	324.978	1.01403e-37
chr1	93300000	93310000	chr1	93810000	93840000	3	80.8923	45.4882	0.000117227
chr1	93300000	93310000	chr1	93560000	93590000	3	180.194	79.8812	1.53897e-27
chr1	93300000	93310000	chr1	93420000	93450000	3	235.567	120.453	1.62249e-19
chr1	93430000	93450000	chr1	93810000	93850000	7	142.32	60.9655	1.75028e-16
chr1	93430000	93440000	chr1	93600000	93630000	3	231.465	110.12	6.70068e-27
chr1	93430000	93450000	chr1	93560000	93590000	5	232.296	107.212	1.84578e-31
chr1	93610000	93650000	chr1	93800000	93860000	16	490.572	130.973	7.16849e-155
chr1	93620000	93640000	chr1	93760000	93780000	3	227.676	135.605	3.04317e-18
chr1	93620000	93640000	chr1	93730000	93750000	3	298.975	173.883	1.70315e-26
chr1	93660000	93700000	chr1	93810000	93830000	5	337.33	137.254	9.39032e-55
chr1	93670000	93690000	chr1	93830000	93850000	3	265.207	137.075	2.95341e-22
chr1	93710000	93740000	chr1	93840000	93850000	3	242.894	160.454	3.2835e-11
chr1	93920000	93940000	chr1	93960000	93980000	3	361.699	216.3	4.33512e-16
chr1	94020000	94070000	chr1	94320000	94350000	11	491.52	131.676	8.07629e-158
chr1	94030000	94090000	chr1	94220000	94250000	11	406.794	161.423	5.3212e-85
chr1	94040000	94060000	chr1	94800000	94820000	3	39.7088	15.4609	7.67184e-08
chr1	94230000	94260000	chr1	94320000	94340000	5	380.644	152.326	1.13307e-53
chr1	94500000	94550000	chr1	94780000	94820000	13	554.191	114.062	2.35606e-254
chr1	94510000	94530000	chr1	95030000	95050000	3	106.636	34.7931	3.32229e-21
chr1	94520000	94540000	chr1	94590000	94620000	4	288.86	182.09	1.30647e-17
chr1	94660000	94700000	chr1	94800000	94810000	4	273.666	129.727	4.16983e-31
chr1	94830000	94940000	chr1	95020000	95060000	25	497.272	106.619	2.74946e-211
chr1	94840000	94870000	chr1	95230000	95240000	3	62.9706	32.8092	1.93673e-05
chr1	95080000	95100000	chr1	95220000	95240000	3	263.885	94.1092	4.8642e-44
chr1	95110000	95130000	chr1	95220000	95240000	3	255.083	114.832	2.77457e-32
chr1	95300000	95320000	chr1	95450000	95470000	3	266.005	95.9936	1.59662e-35
chr1	95300000	95310000	chr1	95920000	95950000	3	98.8911	58.2747	0.000143606
chr1	95940000	95960000	chr1	96070000	96090000	3	208.381	115.286	2.06569e-12
chr1	95940000	95960000	chr1	96210000	96240000	4	159.487	88.8165	3.78513e-07
chr1	96080000	96100000	chr1	96220000	96240000	3	156.507	97.0365	4.48684e-05
chr1	96230000	96260000	chr1	96830000	96850000	4	135.534	61.9892	1.8125e-12
chr1	96230000	96240000	chr1	96460000	96500000	4	122.605	72.8621	9.27928e-05
chr1	96480000	96500000	chr1	96830000	96850000	3	117.229	72.7379	6.30135e-06
chr1	96540000	96560000	chr1	96710000	96730000	3	189.062	104.199	5.49374e-13
chr1	96570000	96600000	chr1	96740000	96750000	3	172.234	102.741	2.6742e-10
chr1	96570000	96590000	chr1	96710000	96730000	3	207.728	112.908	7.8145e-14
chr1	96960000	96980000	chr1	97040000	97060000	3	291.84	178.286	1.22343e-12
chr1	97810000	97840000	chr1	98040000	98060000	4	137.107	74.5763	4.97109e-08
chr1	98050000	98070000	chr1	98450000	98470000	3	167.234	70.1466	1.67297e-26
chr1	98540000	98560000	chr1	98750000	98770000	3	125.285	77.1126	0.00108211
chr1	98770000	98810000	chr1	99690000	99730000	9	76.546	28.1146	5.7813e-06
chr1	98780000	98800000	chr1	99470000	99490000	3	83.8328	39.9288	9.91216e-07
chr1	98790000	98800000	chr1	99140000	99180000	4	172.103	71.2566	1.83959e-20
chr1	98790000	98810000	chr1	98930000	98970000	5	168.993	97.6502	1.93258e-09
chr1	98790000	98800000	chr1	98980000	99010000	3	184.787	101.63	8.2388e-09
chr1	98990000	99020000	chr1	99140000	99150000	3	200.445	97.5839	9.67871e-13
chr1	99170000	99190000	chr1	99690000	99710000	3	194.851	68.3577	1.3477e-22
chr1	99170000	99190000	chr1	99470000	99490000	3	269.19	91.3518	4.74681e-31
chr1	99180000	99190000	chr1	99300000	99330000	3	174.315	105.177	2.33621e-05
chr1	99320000	99330000	chr1	99460000	99490000	3	183.049	101.621	8.97793e-10
chr1	99480000	99500000	chr1	99690000	99710000	3	221.614	108.639	1.76973e-17
chr1	99520000	99540000	chr1	99670000	99710000	5	199.995	104.895	7.48542e-15
chr1	99770000	99790000	chr1	100060000	100090000	4	128.286	71.9317	4.4166e-09
chr1	99800000	99820000	chr1	100450000	100470000	3	102.128	39.2979	1.03235e-14
chr1	99800000	99820000	chr1	100060000	100080000	3	204.127	94.1397	9.38697e-23
chr1	99800000	99820000	chr1	100860000	100880000	3	50.5368	16.8923	6.65914e-08
chr1	99800000	99820000	chr1	100020000	100040000	4	314.969	104.621	7.2052e-66
chr1	99860000	99890000	chr1	100030000	100040000	3	181.098	105.243	9.3769e-09
chr1	99870000	99910000	chr1	100000000	100030000	6	207.562	120.303	9.77758e-08
chr1	100260000	100290000	chr1	100450000	100460000	3	196.804	104.483	5.11272e-13
chr1	100260000	100280000	chr1	100340000	100360000	3	288.826	164.856	1.35589e-17
chr1	100460000	100480000	chr1	100860000	100890000	5	154.37	88.4524	2.38267e-07
chr1	100570000	100620000	chr1	100860000	100870000	5	273.75	110.277	5.16299e-25
chr1	100600000	100630000	chr1	100810000	100820000	3	179.289	108.953	1.04714e-05
chr1	100910000	100930000	chr1	101280000	101300000	3	205.381	74.3495	9.95212e-29
chr1	100950000	100970000	chr1	101290000	101310000	3	123.28	78.2205	0.000178024
chr1	101130000	101150000	chr1	101230000	101250000	3	323.492	155.878	1.40549e-32
chr1	101130000	101150000	chr1	101280000	101300000	4	332.388	112.589	3.27321e-50
chr1	101300000	101320000	chr1	101430000	101450000	4	331.955	120.491	1.27473e-59
chr1	101500000	101530000	chr1	102430000	102440000	3	108.123	40.2809	2.75466e-08
chr1	101520000	101540000	chr1	101800000	101830000	4	121.439	64.2947	1.17571e-05
chr1	101520000	101530000	chr1	101630000	101660000	3	175.558	106.651	1.80884e-07
chr1	101520000	101540000	chr1	101980000	102000000	3	102.409	50.4506	1.70774e-05
chr1	101520000	101530000	chr1	102180000	102210000	3	97.5309	46.3464	0.000398204
chr1	101640000	101660000	chr1	101790000	101830000	5	234.731	95.7296	5.67406e-22
chr1	101650000	101670000	chr1	101980000	102000000	3	139.211	70.9862	8.26329e-10
chr1	101650000	101660000	chr1	102180000	102210000	3	142.567	64.4659	1.13419e-09
chr1	101810000	101830000	chr1	102180000	102200000	3	228.045	80.9626	8.56133e-23
chr1	101810000	101840000	chr1	102430000	102440000	3	132.521	52.503	1.78384e-11
chr1	101820000	101840000	chr1	101960000	101990000	5	214.071	94.3867	5.57059e-18
chr1	101990000	102010000	chr1	102180000	102200000	3	250.68	92.7195	2.77666e-25
chr1	102030000	102060000	chr1	102160000	102190000	5	188.892	107.686	3.02112e-05
chr1	102190000	102220000	chr1	102400000	102440000	8	146.973	67.525	6.38208e-09
chr1	103080000	103110000	chr1	103490000	103530000	8	136.394	78.1796	4.75263e-05
chr1	103090000	103110000	chr1	103440000	103470000	4	197.941	94.7603	3.57212e-14
chr1	103100000	103110000	chr1	103240000	103280000	4	204.905	108.34	5.57582e-12
chr1	103790000	103800000	chr1	103940000	103970000	3	222.824	107.77	7.48715e-08
chr1	103940000	103960000	chr1	104250000	104270000	3	166.665	78.5091	3.37942e-07
chr1	103950000	103980000	chr1	104110000	104140000	6	204.871	103.426	1.30325e-10
chr1	104110000	104140000	chr1	104250000	104270000	4	210.911	110.161	2.54727e-11
chr1	104780000	104790000	chr1	104860000	104890000	3	281.868	149.369	3.45391e-09
chr1	104780000	104790000	chr1	105770000	105800000	3	101.994	32.9611	1.59151e-09
chr1	106960000	106990000	chr1	107130000	107160000	5	162.544	82.1919	4.93798e-15
chr1	107050000	107070000	chr1	107130000	107150000	3	220.027	129.492	5.59135e-19
chr1	107270000	107280000	chr1	107510000	107540000	3	180.441	86.0038	1.35953e-12
chr1	107270000	107290000	chr1	107740000	107760000	3	111.021	43.9413	1.27733e-05
chr1	107270000	107300000	chr1	107460000	107480000	4	205.947	95.7451	2.5616e-14
chr1	107310000	107330000	chr1	107450000	107480000	4	174.119	104.081	5.30264e-09
chr1	107520000	107540000	chr1	107740000	107760000	3	190.77	99.4369	1.52114e-13
chr1	107590000	107610000	chr1	107730000	107750000	3	192.37	105.723	1.46506e-10
chr1	107770000	107800000	chr1	108320000	108340000	4	68.7328	28.6288	0.00220159
chr1	107770000	107800000	chr1	108110000	108140000	7	580.08	117.163	3.33937e-166
chr1	107780000	107800000	chr1	107950000	107970000	3	299.778	140.36	7.51127e-34
chr1	107800000	107820000	chr1	107950000	107970000	3	258.68	132.875	3.72297e-14
chr1	107960000	108000000	chr1	108120000	108130000	4	252.256	115.61	2.43469e-27
chr1	108000000	108020000	chr1	108100000	108120000	3	245.561	148.759	6.14307e-12
chr1	108210000	108220000	chr1	108310000	108340000	3	472.391	174.327	1.42205e-24
chr1	108310000	108340000	chr1	108640000	108650000	3	205.675	79.5096	4.78719e-20
chr1	108500000	108520000	chr1	108560000	108580000	3	730.514	298.184	1.29361e-58
chr1	108500000	108520000	chr1	108630000	108650000	3	362.116	139.539	1.67477e-36
chr1	108760000	108790000	chr1	108910000	108930000	4	194.341	107.907	9.70937e-09
chr1	108810000	108840000	chr1	108880000	108910000	6	573.179	199.42	1.29247e-80
chr1	108960000	108980000	chr1	109030000	109050000	3	233.052	154.841	3.77478e-11
chr1	109110000	109140000	chr1	109180000	109200000	4	290.707	163.858	3.84637e-28
chr1	109180000	109220000	chr1	109250000	109270000	6	462.848	209.33	7.74898e-92
chr1	109260000	109350000	chr1	109390000	109420000	21	392.153	134.332	6.80402e-80
chr1	109530000	109570000	chr1	109610000	109650000	9	557.064	179.329	1.15575e-286
chr1	109630000	109680000	chr1	109750000	109780000	10	496.868	124.462	5.4704e-294
chr1	109640000	109660000	chr1	109710000	109740000	4	340.939	196.376	2.0355e-25
chr1	109760000	109830000	chr1	109880000	110020000	45	561.895	129.176	0
chr1	109910000	109930000	chr1	109970000	109990000	4	513.341	233.234	7.38206e-109
chr1	110180000	110250000	chr1	110270000	110350000	31	759.145	137.674	0
chr1	110180000	110210000	chr1	110440000	110510000	12	374.13	108.474	1.43503e-198
chr1	110310000	110330000	chr1	110450000	110470000	3	244.839	135.171	2.0717e-24
chr1	110400000	110420000	chr1	110450000	110470000	4	912.843	358.069	6.36424e-227
chr1	110520000	110540000	chr1	110770000	110790000	3	216.751	123.935	2.27337e-15
chr1	110610000	110680000	chr1	110740000	110800000	28	543.536	116.889	7.45812e-204
chr1	111190000	111240000	chr1	111310000	111350000	13	638.83	147.903	4.07733e-156
chr1	111190000	111240000	chr1	111370000	111430000	17	413.252	132.031	2.43842e-104
chr1	111460000	111510000	chr1	111690000	111770000	17	290.301	116.493	2.9685e-48
chr1	111480000	111520000	chr1	111640000	111670000	9	379.824	128.032	1.42345e-71
chr1	111790000	111820000	chr1	111960000	111970000	3	191.781	117.883	4.25016e-15
chr1	111800000	111830000	chr1	112330000	112340000	3	104.888	51.2083	1.77555e-12
chr1	111800000	111820000	chr1	111930000	111950000	3	221.38	132.503	5.38215e-17
chr1	111820000	111840000	chr1	111950000	111970000	3	218.38	129.329	9.78489e-20
chr1	111840000	111860000	chr1	111970000	111990000	3	198.573	123.962	6.52994e-16
chr1	112380000	112400000	chr1	112690000	112710000	3	222.001	77.5293	3.95543e-71
chr1	112380000	112410000	chr1	112450000	112480000	5	552.925	180.12	1.17333e-151
chr1	112380000	112400000	chr1	112500000	112520000	3	282.454	131.433	6.25888e-56
chr1	112390000	112410000	chr1	112610000	112630000	3	260.445	110.019	1.78843e-52
chr1	112410000	112430000	chr1	112640000	112660000	3	135.457	82.0839	5.5912e-05
chr1	112440000	112460000	chr1	112580000	112600000	3	199.878	113.814	1.51022e-07
chr1	112450000	112470000	chr1	112600000	112620000	3	187.533	105.538	7.60828e-17
chr1	112490000	112520000	chr1	112610000	112620000	3	251.801	134.794	2.76214e-36
chr1	112710000	112730000	chr1	113040000	113060000	3	131.295	66.0105	4.36216e-16
chr1	112710000	112770000	chr1	112780000	112820000	17	676.349	149.217	0
chr1	112710000	112730000	chr1	113070000	113090000	3	184.453	66.8225	2.78851e-41
chr1	112710000	112720000	chr1	112860000	112890000	3	224.013	126.512	2.10602e-19
chr1	112800000	112830000	chr1	112850000	112890000	7	436.706	194.69	7.71579e-55
chr1	112880000	112890000	chr1	113040000	113080000	4	303.478	135.927	1.36842e-41
chr1	112900000	112960000	chr1	113020000	113060000	10	432.869	169.148	1.40219e-73
chr1	112910000	112930000	chr1	113070000	113100000	4	260.676	115.406	3.55081e-23
chr1	113130000	113150000	chr1	113440000	113460000	3	178.971	98.7657	8.49177e-14
chr1	113130000	113150000	chr1	113670000	113690000	4	252.71	58.4866	8.53196e-67
chr1	113140000	113150000	chr1	113240000	113270000	3	213.254	129.607	8.11123e-14
chr1	113210000	113220000	chr1	113370000	113400000	3	193.278	112.182	1.27005e-10
chr1	113480000	113500000	chr1	113670000	113690000	3	334.209	110.235	2.40827e-34
chr1	113830000	113850000	chr1	113890000	113910000	3	277.062	172.925	7.13586e-12
chr1	113970000	113990000	chr1	114280000	114300000	3	310.578	110.001	9.19434e-62
chr1	113970000	113990000	chr1	114090000	114130000	6	243.089	125.088	1.50841e-38
chr1	113970000	113980000	chr1	114320000	114350000	3	177.707	102.944	2.04941e-16
chr1	114020000	114040000	chr1	114140000	114160000	3	302.456	138.904	3.75633e-59
chr1	114030000	114050000	chr1	114080000	114130000	6	476.569	250.001	9.47111e-53
chr1	114130000	114160000	chr1	114270000	114290000	4	244.005	117.753	7.97405e-33
chr1	114340000	114360000	chr1	114550000	114570000	3	203.09	92.1547	5.74629e-19
chr1	114390000	114420000	chr1	114550000	114570000	5	194.588	105.72	9.40039e-13
chr1	114400000	114430000	chr1	114720000	114740000	4	109.263	48.8626	7.86723e-07
chr1	114570000	114580000	chr1	114710000	114740000	3	178.282	107.871	2.14452e-07
chr1	114750000	114770000	chr1	114890000	114910000	3	178.236	113.95	3.83013e-05
chr1	114750000	114780000	chr1	114950000	114960000	3	210.775	110.04	4.32006e-08
chr1	114790000	114820000	chr1	114950000	114960000	3	206.239	115.469	2.0884e-10
chr1	114970000	114990000	chr1	115030000	115060000	4	517.638	250.795	3.98646e-40
chr1	114970000	114990000	chr1	115100000	115120000	3	274.502	109.995	3.08926e-39
chr1	115130000	115150000	chr1	115460000	115490000	5	301.966	108.022	5.45148e-94
chr1	115270000	115290000	chr1	115450000	115480000	5	296.746	145.491	1.05601e-53
chr1	115320000	115350000	chr1	115460000	115470000	3	254.016	128.065	9.29348e-39
chr1	115460000	115490000	chr1	115590000	115600000	3	296.638	115.266	4.64053e-75
chr1	115600000	115620000	chr1	115750000	115770000	3	296.196	118.38	2.85961e-50
chr1	115600000	115620000	chr1	115670000	115720000	8	442.523	136.581	9.26452e-94
chr1	115700000	115730000	chr1	115760000	115780000	4	602.902	246.532	1.41089e-102
chr1	115790000	115850000	chr1	115970000	116010000	16	408.353	118.2	7.19194e-86
chr1	115860000	115890000	chr1	115970000	115990000	4	254.127	138.096	1.25071e-17
chr1	116110000	116170000	chr1	116470000	116510000	17	355.804	90.2544	6.83411e-113
chr1	116390000	116430000	chr1	116480000	116500000	7	364.264	160.189	1.16166e-63
chr1	116390000	116410000	chr1	117940000	117960000	3	36.1843	5.49765	3.13311e-09
chr1	116570000	116590000	chr1	116660000	116680000	3	327.696	135.969	2.1587e-56
chr1	116570000	116590000	chr1	117040000	117060000	3	126.098	53.2931	1.66708e-15
chr1	116720000	116750000	chr1	117030000	117060000	7	310.754	91.3479	4.34765e-70
chr1	116730000	116750000	chr1	116870000	116890000	3	324.589	124.319	2.00494e-57
chr1	116910000	116970000	chr1	117040000	117060000	7	172.835	105.523	1.74517e-11
chr1	117070000	117090000	chr1	117940000	117960000	3	81.2643	16.0292	2.26317e-20
chr1	117090000	117180000	chr1	117260000	117300000	25	507.59	110.95	5.23793e-167
chr1	117090000	117110000	chr1	117940000	117960000	3	73.4957	16.474	5.8302e-16
chr1	117300000	117340000	chr1	117490000	117510000	6	169.814	95.497	1.28129e-07
chr1	117310000	117340000	chr1	117450000	117470000	4	199.765	105.823	1.80706e-09
chr1	117510000	117550000	chr1	117750000	117760000	4	323.928	125.803	7.89797e-49
chr1	117530000	117550000	chr1	117660000	117690000	5	297.814	120.974	6.30235e-55
chr1	117560000	117590000	chr1	117700000	117710000	3	214.828	124.088	1.0367e-19
chr1	117590000	117620000	chr1	117750000	117760000	3	220.075	125.685	3.4214e-14
chr1	117590000	117620000	chr1	117670000	117680000	3	326.541	202.977	5.60328e-22
chr1	118150000	118160000	chr1	118960000	118990000	3	92.0209	49.3388	2.49623e-05
chr1	118220000	118230000	chr1	118980000	119010000	3	106.256	55.0737	1.17241e-13
chr1	118820000	118830000	chr1	118960000	119000000	4	214.386	104.292	3.72416e-25
chr1	119270000	119330000	chr1	119350000	119380000	11	653.442	174.142	2.17705e-191
chr1	119440000	119460000	chr1	119540000	119560000	3	297.932	163.725	9.06657e-23
chr1	119470000	119490000	chr1	119530000	119550000	3	388.454	198.013	1.14302e-46
chr1	119580000	119600000	chr1	119810000	119830000	3	151.469	83.5967	2.83667e-06
chr1	119600000	119630000	chr1	119650000	119680000	5	857.42	283.102	5.92109e-164
chr1	119610000	119630000	chr1	119710000	119750000	6	389.463	160.113	4.4199e-62
chr1	121460000	121490000	chr1	121580000	121590000	3	434.921	250.638	0.000380752
chr1	145840000	145860000	chr1	146000000	146020000	3	341.316	165.985	1.09157e-31
chr1	145880000	145910000	chr1	146010000	146030000	4	440.176	190.068	5.31241e-51
chr1	147020000	147030000	chr1	147050000	147080000	3	637.655	370.429	8.46734e-17
chr1	147070000	147090000	chr1	147230000	147250000	3	312.45	149.217	2.42116e-16
chr1	147160000	147180000	chr1	147220000	147250000	4	684.355	251.255	3.61785e-104
chr1	147260000	147280000	chr1	147480000	147500000	3	272.477	164.763	1.61608e-12
chr1	147260000	147300000	chr1	147380000	147400000	8	510.824	172.71	4.72632e-68
chr1	147260000	147280000	chr1	147610000	147640000	4	166.63	73.0488	8.9148e-18
chr1	147270000	147300000	chr1	147430000	147440000	3	248.945	146.503	1.41989e-09
chr1	147480000	147500000	chr1	147880000	147910000	4	132.521	65.6648	1.61461e-12
chr1	147480000	147550000	chr1	147580000	147650000	34	538.196	139.712	1.41939e-190
chr1	147690000	147770000	chr1	147830000	147920000	31	833.829	161.003	2.17978e-305
chr1	148260000	148280000	chr1	148310000	148340000	5	753.116	293.883	3.28286e-65
chr1	149910000	149940000	chr1	150160000	150170000	3	266.897	127.028	2.97891e-30
chr1	149920000	149950000	chr1	150040000	150060000	4	331.885	164.329	1.10648e-24
chr1	149930000	149970000	chr1	150170000	150190000	5	248.971	155.037	6.92387e-12
chr1	149950000	149970000	chr1	150080000	150100000	3	276.431	163.022	5.12718e-13
chr1	149960000	149980000	chr1	150040000	150070000	4	446.338	207.26	1.70969e-34
chr1	150050000	150060000	chr1	150160000	150190000	3	257.205	139.006	4.59755e-14
chr1	150070000	150090000	chr1	150160000	150190000	4	416.724	204.388	1.15374e-28
chr1	150220000	150260000	chr1	150500000	150520000	6	115.243	63.3169	2.19972e-10
chr1	150320000	150350000	chr1	150940000	150960000	4	115.576	31.9845	2.50002e-23
chr1	150330000	150350000	chr1	150440000	150460000	3	266.971	148.123	3.92005e-14
chr1	150330000	150350000	chr1	151230000	151250000	3	46.772	10.3877	3.28933e-12
chr1	150330000	150350000	chr1	150490000	150510000	3	172.47	100.472	2.81994e-08
chr1	150460000	150490000	chr1	150530000	150540000	3	375.159	216.794	5.54602e-24
chr1	150550000	150570000	chr1	150970000	150990000	3	98.6152	52.272	3.50141e-09
chr1	150560000	150590000	chr1	150610000	150630000	4	542.22	303.356	6.94625e-24
chr1	150660000	150690000	chr1	150790000	150830000	6	234.191	113.359	4.60845e-17
chr1	150810000	150840000	chr1	150940000	150950000	3	240.633	129.616	8.38423e-15
chr1	150830000	150850000	chr1	150910000	150930000	3	292.41	176.246	2.07522e-12
chr1	150930000	150950000	chr1	151230000	151250000	3	89.9219	54.8315	0.000286745
chr1	151020000	151040000	chr1	151150000	151170000	3	229.19	144.535	1.36775e-08
chr1	151170000	151190000	chr1	151230000	151250000	3	417.342	231.534	4.57097e-29
chr1	151280000	151310000	chr1	151340000	151350000	3	525.247	301.518	2.49332e-49
chr1	151280000	151310000	chr1	151400000	151420000	4	314.735	167.311	5.8074e-35
chr1	151340000	151360000	chr1	151390000	151410000	3	419.419	253.365	1.10492e-24
chr1	151440000	151460000	chr1	151500000	151530000	4	322.544	192.512	1.64183e-20
chr1	151520000	151550000	chr1	151830000	151840000	3	149.138	68.2327	1.12328e-22
chr1	151560000	151600000	chr1	151670000	151710000	8	223.532	133.513	1.76165e-15
chr1	151590000	151600000	chr1	151710000	151740000	3	279.959	118.592	9.60789e-38
chr1	151690000	151780000	chr1	151820000	151840000	14	417.081	135.351	6.38102e-145
chr1	151880000	151900000	chr1	151990000	152020000	5	359.237	144.468	1.64245e-45
chr1	151910000	151950000	chr1	151990000	152030000	13	649.85	193.223	1.08936e-127
chr1	152040000	152070000	chr1	152150000	152200000	7	499.779	136.333	2.7177e-148
chr1	152050000	152060000	chr1	152100000	152140000	4	452.441	220.992	4.45015e-39
chr1	152180000	152200000	chr1	152440000	152460000	4	388.354	130.899	3.81104e-53
chr1	152560000	152580000	chr1	152620000	152640000	3	781.618	366.759	3.63301e-55
chr1	152640000	152680000	chr1	152850000	152870000	5	216.112	113.515	1.58557e-07
chr1	152650000	152660000	chr1	153210000	153240000	3	109.395	47.8173	3.12616e-10
chr1	152860000	152930000	chr1	153190000	153240000	18	442.804	112.951	3.58977e-146
chr1	152900000	152970000	chr1	153180000	153200000	8	400.353	164.311	6.04819e-79
chr1	152940000	152960000	chr1	153210000	153230000	3	276.471	137.971	2.75518e-24
chr1	153030000	153060000	chr1	153180000	153200000	5	214.177	127.382	2.45029e-13
chr1	153340000	153380000	chr1	153460000	153510000	14	588.696	128.289	8.45637e-222
chr1	153380000	153410000	chr1	153480000	153510000	6	377.434	156.58	3.53566e-77
chr1	153500000	153520000	chr1	153560000	153580000	4	607.897	281.599	9.67946e-122
chr1	153500000	153580000	chr1	153600000	153660000	26	410.897	161.795	2.26836e-119
chr1	153640000	153710000	chr1	153730000	153800000	26	625.598	142.226	0
chr1	153660000	153670000	chr1	154230000	154270000	4	58.4316	19.3482	9.00711e-09
chr1	153770000	153840000	chr1	153900000	153990000	30	356.315	106.412	1.15013e-102
chr1	154010000	154030000	chr1	154110000	154130000	4	293.923	145.63	4.13164e-17
chr1	154030000	154050000	chr1	154090000	154110000	3	402.435	227.134	9.32968e-17
chr1	154230000	154260000	chr1	154580000	154600000	4	72.3299	42.6055	0.0012263
chr1	154270000	154280000	chr1	154320000	154350000	3	438.947	265.334	1.15562e-34
chr1	154350000	154360000	chr1	154430000	154470000	4	258.957	133.581	7.30011e-25
chr1	154460000	154500000	chr1	154520000	154560000	8	613.627	218.533	7.38546e-139
chr1	154550000	154570000	chr1	154940000	154960000	3	180.871	73.8096	8.81439e-42
chr1	154660000	154680000	chr1	154870000	154890000	3	306.695	160.814	2.56657e-19
chr1	154660000	154680000	chr1	154730000	154770000	7	482.398	217.091	2.07808e-43
chr1	154740000	154800000	chr1	154830000	154890000	21	438.146	146.151	2.09573e-147
chr1	154950000	154970000	chr1	154990000	155010000	3	578.865	319.708	5.29788e-77
chr1	154990000	155020000	chr1	155040000	155090000	8	547.227	272.15	3.24345e-85
chr1	155060000	155130000	chr1	155120000	155180000	18	984.463	213.695	0
chr1	155330000	155360000	chr1	155580000	155600000	4	281.475	106.768	1.38653e-44
chr1	155360000	155380000	chr1	155500000	155520000	3	206.331	121.614	6.38941e-08
chr1	155380000	155400000	chr1	155520000	155540000	3	228.06	118.559	6.91494e-12
chr1	155390000	155410000	chr1	155540000	155560000	3	193.079	117.762	1.01311e-06
chr1	155410000	155430000	chr1	155570000	155590000	3	191.564	123.275	6.39762e-06
chr1	155410000	155430000	chr1	155500000	155540000	6	216.727	131.86	1.46763e-07
chr1	155650000	155680000	chr1	155720000	155740000	5	296.689	177.799	4.53264e-16
chr1	155660000	155680000	chr1	155760000	155780000	4	242.162	142.743	3.48408e-12
chr1	155750000	155780000	chr1	155900000	155930000	5	223.244	114.064	4.77228e-14
chr1	155760000	155780000	chr1	155810000	155830000	3	376.108	217.526	1.69617e-18
chr1	155910000	155930000	chr1	156000000	156020000	3	275.126	148.969	8.04828e-17
chr1	155910000	155930000	chr1	156310000	156330000	3	117.441	33.5663	6.53325e-17
chr1	155910000	155930000	chr1	156250000	156280000	4	112.048	43.9225	1.06499e-12
chr1	155930000	155950000	chr1	156060000	156080000	3	279.121	140.311	9.59746e-31
chr1	155940000	155970000	chr1	156040000	156050000	3	361.854	187.789	8.06096e-49
chr1	155940000	155970000	chr1	155980000	156020000	7	563.279	259.951	1.07229e-70
chr1	155950000	155970000	chr1	156260000	156280000	3	120.474	58.947	2.32079e-16
chr1	155950000	155970000	chr1	156310000	156330000	3	94.1068	41.0057	4.28346e-10
chr1	155960000	155990000	chr1	156050000	156090000	7	349.513	173.142	5.37126e-58
chr1	156090000	156100000	chr1	156220000	156250000	3	325.632	147.594	1.79898e-48
chr1	156130000	156180000	chr1	156190000	156260000	22	993.579	196.065	0
chr1	156250000	156280000	chr1	156300000	156340000	10	631.177	246.838	5.02528e-100
chr1	156420000	156440000	chr1	156850000	156880000	4	35.3605	15.1202	6.8883e-08
chr1	156460000	156500000	chr1	156520000	156590000	18	505.357	217.76	1.09695e-104
chr1	156680000	156700000	chr1	156710000	156730000	3	818.465	350.966	1.8193e-145
chr1	156790000	156820000	chr1	156850000	156900000	11	381.99	194.524	9.70595e-77
chr1	156830000	156880000	chr1	156920000	156930000	5	421.572	197.082	9.96796e-95
chr1	156830000	156850000	chr1	156880000	156910000	5	709.854	363.926	1.1691e-146
chr1	156960000	157000000	chr1	157060000	157080000	5	294.766	138.142	5.14289e-37
chr1	156970000	157000000	chr1	157030000	157050000	4	348.093	217.73	1.74245e-16
chr1	157080000	157120000	chr1	157120000	157170000	10	648.467	221.282	5.15916e-217
chr1	157160000	157210000	chr1	157480000	157500000	7	353.77	103.939	6.55355e-121
chr1	157170000	157230000	chr1	157270000	157380000	21	449.175	140.923	7.75478e-167
chr1	157350000	157410000	chr1	157460000	157510000	17	735.924	128.245	0
chr1	157570000	157590000	chr1	157680000	157700000	3	219.503	135.971	1.27403e-12
chr1	157760000	157790000	chr1	157940000	157960000	4	246.849	121.378	2.84003e-27
chr1	157780000	157800000	chr1	157920000	157940000	3	190.068	115.087	8.53529e-10
chr1	157870000	157890000	chr1	157940000	157960000	3	480.108	180.593	1.30667e-57
chr1	157950000	158040000	chr1	158040000	158140000	54	652.865	149.175	0
chr1	158160000	158190000	chr1	158990000	159020000	6	63.7087	31.1952	1.55382e-06
chr1	158170000	158190000	chr1	159060000	159080000	3	52.9907	29.9382	0.00226823
chr1	158190000	158210000	chr1	158490000	158510000	3	318.462	88.0027	5.89896e-41
chr1	158190000	158210000	chr1	159060000	159080000	3	61.1677	31.8407	0.00971345
chr1	158200000	158220000	chr1	158320000	158340000	3	263.19	118.09	1.90653e-16
chr1	158240000	158260000	chr1	158450000	158480000	4	166.656	102.569	0.000334977
chr1	158240000	158260000	chr1	158480000	158510000	4	218.357	107.286	1.89193e-11
chr1	158500000	158520000	chr1	158640000	158660000	3	193.868	100.368	1.12303e-14
chr1	158500000	158530000	chr1	158990000	159010000	4	203.02	68.2523	6.82715e-34
chr1	158500000	158510000	chr1	159060000	159090000	3	179.609	59.3273	2.82895e-34
chr1	158780000	158800000	chr1	159060000	159080000	3	187.835	91.6045	7.59845e-15
chr1	158780000	158810000	chr1	158990000	159000000	3	292.001	105.143	4.95768e-42
chr1	158790000	158820000	chr1	158940000	158950000	3	196.088	117.923	3.84072e-07
chr1	159000000	159020000	chr1	159050000	159080000	5	346.15	187.355	2.94771e-24
chr1	159210000	159220000	chr1	159770000	159800000	3	110.888	49.1831	1.76456e-20
chr1	159410000	159440000	chr1	159770000	159800000	5	142.409	77.3856	6.16068e-09
chr1	159780000	159840000	chr1	159860000	159910000	17	482.387	141.183	1.4526e-170
chr1	159890000	159960000	chr1	159980000	160030000	19	932.673	207.319	0
chr1	160090000	160170000	chr1	160190000	160260000	34	605.706	298.457	1.12757e-89
chr1	160220000	160240000	chr1	160290000	160320000	4	407.925	260.09	4.81676e-19
chr1	160220000	160240000	chr1	160330000	160350000	3	321.906	170.101	1.24788e-18
chr1	160290000	160300000	chr1	160330000	160360000	3	594.799	356.743	9.06984e-30
chr1	160340000	160360000	chr1	160410000	160430000	3	417.498	226.061	4.24803e-52
chr1	160420000	160440000	chr1	160570000	160590000	3	211.254	109.863	6.26068e-25
chr1	160420000	160450000	chr1	160590000	160620000	6	396.488	124.883	1.49465e-81
chr1	160420000	160440000	chr1	160530000	160560000	4	293.076	146.123	4.3272e-26
chr1	160480000	160500000	chr1	160600000	160620000	3	267.084	151.803	4.94681e-15
chr1	160530000	160550000	chr1	160600000	160620000	3	462.625	255.763	4.05219e-27
chr1	160670000	160690000	chr1	160940000	160960000	3	198.252	92.1067	1.04259e-29
chr1	160680000	160690000	chr1	160760000	160790000	3	330.012	163.498	1.03475e-40
chr1	160680000	160690000	chr1	160810000	160840000	3	285.942	113.431	7.18416e-50
chr1	160710000	160730000	chr1	160770000	160790000	3	472.104	274.662	1.05955e-38
chr1	160720000	160730000	chr1	160810000	160840000	3	316.266	145.689	1.41905e-52
chr1	160820000	160850000	chr1	160940000	160960000	4	402.584	130.58	8.17648e-121
chr1	161030000	161050000	chr1	161080000	161100000	3	473.143	246.432	1.05852e-56
chr1	161180000	161240000	chr1	161350000	161380000	13	365.469	129.9	4.28971e-64
chr1	161180000	161210000	chr1	161390000	161400000	3	214.769	115.217	8.639e-21
chr1	161190000	161240000	chr1	161280000	161330000	18	534.679	205.277	8.19925e-144
chr1	161470000	161510000	chr1	161720000	161750000	8	495.374	104.627	3.03541e-147
chr1	161470000	161490000	chr1	161510000	161530000	3	651.588	247.985	5.38535e-56
chr1	161480000	161490000	chr1	161600000	161630000	3	339.954	199.429	1.85631e-15
chr1	161510000	161570000	chr1	161590000	161650000	11	1017.19	211.283	3.32837e-118
chr1	161600000	161630000	chr1	161740000	161750000	3	292.347	139.844	1.12574e-23
chr1	161780000	161800000	chr1	161900000	161920000	3	254.725	139.9	3.54701e-12
chr1	161780000	161810000	chr1	162020000	162050000	5	456.153	99.9693	5.51094e-97
chr1	161790000	161810000	chr1	161930000	161960000	5	226.669	129.464	7.85809e-12
chr1	161900000	161920000	chr1	162020000	162040000	3	277.868	126.514	2.91414e-24
chr1	162040000	162060000	chr1	162350000	162400000	7	307.336	124.835	4.86944e-76
chr1	162050000	162070000	chr1	162270000	162290000	3	320.224	147.01	5.50207e-39
chr1	162060000	162080000	chr1	162160000	162180000	3	270.585	159.691	2.34092e-18
chr1	162060000	162090000	chr1	162190000	162240000	9	268.779	134.094	3.7521e-35
chr1	162130000	162150000	chr1	162270000	162290000	3	234.841	130.785	4.40029e-13
chr1	162610000	162640000	chr1	162750000	162760000	3	260.143	117.902	1.25616e-25
chr1	162610000	162630000	chr1	162790000	162810000	4	396.21	100.281	4.57856e-50
chr1	162840000	162890000	chr1	163300000	163330000	10	340.277	69.8879	6.10057e-75
chr1	162840000	162860000	chr1	163060000	163080000	4	233.6	108.105	7.43518e-26
chr1	162870000	162890000	chr1	163060000	163080000	3	298.712	132.403	6.90388e-38
chr1	162900000	162920000	chr1	163040000	163070000	5	216.889	119.489	1.31204e-10
chr1	163060000	163080000	chr1	163300000	163320000	3	386.693	121.633	4.29476e-56
chr1	163070000	163080000	chr1	163160000	163190000	3	323.566	154.648	6.81905e-23
chr1	163170000	163190000	chr1	163300000	163320000	3	271.972	106.263	8.82191e-27
chr1	163350000	163380000	chr1	165060000	165080000	4	67.0785	23.7775	7.72065e-12
chr1	163360000	163380000	chr1	163520000	163540000	3	247.886	83.908	2.65051e-46
chr1	163400000	163430000	chr1	163520000	163540000	5	347.604	112.546	1.85463e-84
chr1	163400000	163420000	chr1	165060000	165080000	3	73.4568	29.4567	1.1612e-12
chr1	163400000	163420000	chr1	164610000	164630000	3	56.531	30.8604	5.43393e-06
chr1	163520000	163540000	chr1	165060000	165080000	3	74.4906	29.8039	6.00814e-09
chr1	163560000	163570000	chr1	163680000	163710000	3	236.443	105.432	9.19466e-27
chr1	164230000	164250000	chr1	164860000	164880000	3	80.5026	49.0037	0.000436382
chr1	164230000	164250000	chr1	164610000	164630000	3	96.6115	57.1046	2.08419e-06
chr1	164500000	164520000	chr1	164610000	164630000	3	236.257	132.524	4.407e-22
chr1	164620000	164650000	chr1	164780000	164790000	3	207.296	105.244	3.36813e-24
chr1	164670000	164710000	chr1	164780000	164790000	4	285.284	118.975	3.40819e-49
chr1	164840000	164860000	chr1	165060000	165080000	3	163.309	99.9347	1.57366e-09
chr1	164870000	164900000	chr1	165070000	165080000	3	204.991	104.548	1.19938e-19
chr1	165110000	165150000	chr1	165350000	165370000	5	250.732	114.206	8.88579e-40
chr1	165120000	165140000	chr1	165580000	165600000	3	62.9557	26.8807	4.13285e-07
chr1	165130000	165160000	chr1	165240000	165260000	6	372.657	160.786	1.78711e-43
chr1	165240000	165280000	chr1	165350000	165380000	9	438.404	137.914	1.8689e-113
chr1	165380000	165470000	chr1	165530000	165610000	40	749.367	125.365	0
chr1	165390000	165410000	chr1	165900000	165920000	3	62.4812	24.7385	1.88368e-10
chr1	165600000	165610000	chr1	165650000	165680000	3	358.776	186.458	1.54954e-31
chr1	165700000	165770000	chr1	165880000	165930000	21	443.415	102.706	3.34183e-135
chr1	165920000	165950000	chr1	166470000	166480000	3	114.523	56.4068	1.26214e-11
chr1	165920000	165940000	chr1	166120000	166140000	3	152.358	101.355	1.71415e-07
chr1	165920000	165950000	chr1	166430000	166440000	3	180.375	65.9422	3.80398e-30
chr1	165920000	165940000	chr1	166150000	166170000	3	135.541	80.1891	1.55442e-07
chr1	165930000	165950000	chr1	166010000	166040000	4	248.818	149.834	5.36659e-18
chr1	165980000	165990000	chr1	166440000	166470000	3	127.23	66.4965	2.13066e-05
chr1	166120000	166140000	chr1	166420000	166440000	3	258.758	115.597	1.10118e-23
chr1	166480000	166490000	chr1	166810000	166840000	3	107.413	59.2601	3.42936e-07
chr1	166510000	166530000	chr1	166710000	166740000	5	172.494	102.34	1.95303e-05
chr1	166510000	166530000	chr1	166800000	166840000	5	122.979	70.6988	0.000107007
chr1	166870000	166950000	chr1	167030000	167070000	20	635.719	116.768	0
chr1	166890000	166920000	chr1	167430000	167450000	4	108.466	39.5143	7.39434e-25
chr1	167050000	167070000	chr1	167420000	167450000	4	201.645	61.2681	6.37361e-87
chr1	167050000	167090000	chr1	167510000	167540000	6	107.122	56.868	2.69625e-10
chr1	167060000	167090000	chr1	167190000	167230000	7	346.959	107.266	6.41762e-90
chr1	167060000	167070000	chr1	167110000	167140000	3	445.55	216.541	3.16428e-81
chr1	167120000	167140000	chr1	167190000	167220000	6	362.658	152.717	1.13146e-64
chr1	167220000	167240000	chr1	167430000	167450000	3	141.626	82.4987	9.64836e-12
chr1	167260000	167270000	chr1	167390000	167420000	3	262.619	113.014	4.8843e-33
chr1	167400000	167470000	chr1	167490000	167550000	18	459.388	157.476	1.0619e-132
chr1	167540000	167620000	chr1	167680000	167700000	15	343.625	124.439	4.69961e-78
chr1	167710000	167730000	chr1	167790000	167810000	3	331.806	179.599	4.81639e-30
chr1	168430000	168460000	chr1	168550000	168600000	10	366.996	112.58	1.87164e-58
chr1	168430000	168450000	chr1	169090000	169120000	4	58.9554	32.8177	0.00198141
chr1	168600000	168620000	chr1	169340000	169360000	3	156.982	58.3331	3.99841e-24
chr1	168600000	168610000	chr1	169110000	169140000	3	150.286	72.313	2.01071e-15
chr1	168620000	168640000	chr1	169110000	169140000	4	129.244	76.1924	9.44393e-09
chr1	169110000	169140000	chr1	169340000	169360000	4	253.669	99.649	4.84197e-32
chr1	169460000	169490000	chr1	169530000	169550000	4	443.913	160.37	8.74923e-50
chr1	169550000	169570000	chr1	169800000	169820000	3	204.222	93.3029	2.11683e-16
chr1	169570000	169620000	chr1	169680000	169730000	13	444.954	156.896	9.23538e-60
chr1	169710000	169730000	chr1	169800000	169820000	3	287.009	169.579	8.65873e-12
chr1	169830000	169840000	chr1	169860000	169890000	3	399.314	259.412	7.17643e-11
chr1	169910000	169940000	chr1	170920000	170930000	3	77.2308	33.9329	5.01623e-06
chr1	169920000	169940000	chr1	170660000	170680000	4	123.336	59.8978	1.32672e-09
chr1	170010000	170020000	chr1	170310000	170340000	3	113.731	69.0391	0.00628318
chr1	170520000	170540000	chr1	170650000	170670000	3	246.711	106.233	2.31975e-48
chr1	170550000	170570000	chr1	170650000	170670000	3	229.228	124.724	3.58637e-23
chr1	170680000	170700000	chr1	170880000	170900000	3	242.193	96.7511	3.16671e-26
chr1	170680000	170700000	chr1	170910000	170930000	3	225.923	85.7043	5.04732e-35
chr1	170750000	170770000	chr1	170880000	170900000	3	178.225	114.944	0.000306142
chr1	170750000	170800000	chr1	170910000	170930000	6	210.409	116.506	1.40611e-08
chr1	170960000	170980000	chr1	171220000	171240000	3	234.876	88.9713	2.14834e-13
chr1	171060000	171090000	chr1	171310000	171320000	3	184.754	106.268	1.40564e-09
chr1	171070000	171090000	chr1	171220000	171240000	4	350.077	120.447	2.56458e-40
chr1	171080000	171090000	chr1	171180000	171210000	3	260.859	136.806	3.85348e-15
chr1	171230000	171260000	chr1	171300000	171320000	4	369.936	201.623	6.62823e-32
chr1	171630000	171660000	chr1	171970000	172010000	6	84.9434	47.4132	4.13978e-05
chr1	171640000	171670000	chr1	171710000	171720000	3	371.192	201.042	1.72078e-21
chr1	171640000	171660000	chr1	171770000	171790000	3	251.68	117.825	2.77803e-25
chr1	171790000	171810000	chr1	172410000	172440000	4	91.5314	31.541	1.49127e-16
chr1	171790000	171850000	chr1	171950000	172010000	20	641.588	114.025	1.47669e-271
chr1	172000000	172010000	chr1	172420000	172450000	3	176.011	89.4681	1.08013e-13
chr1	172040000	172050000	chr1	172400000	172430000	3	215.029	111.264	1.64299e-08
chr1	172080000	172100000	chr1	172390000	172410000	3	241.038	123.108	1.52629e-18
chr1	172130000	172150000	chr1	172350000	172370000	3	174.702	107.706	1.34333e-06
chr1	172130000	172150000	chr1	172380000	172400000	3	229.647	136.587	1.94362e-11
chr1	172260000	172290000	chr1	172390000	172410000	4	243.682	133.014	5.74675e-12
chr1	172440000	172460000	chr1	172710000	172730000	3	220.21	73.846	2.70101e-37
chr1	172600000	172640000	chr1	172710000	172730000	7	358.271	126.628	8.04286e-57
chr1	172740000	172750000	chr1	173780000	173810000	3	68.576	23.9038	1.27546e-09
chr1	172740000	172760000	chr1	173190000	173220000	4	272.214	91.6853	9.20666e-44
chr1	172740000	172750000	chr1	173400000	173430000	3	120.851	52.2224	2.07438e-12
chr1	172820000	172830000	chr1	173190000	173220000	3	320.607	104.54	3.89363e-45
chr1	173240000	173260000	chr1	173780000	173810000	4	82.3254	44.1579	1.07676e-05
chr1	173250000	173260000	chr1	173390000	173420000	3	182.426	90.1995	6.42811e-21
chr1	173410000	173450000	chr1	173820000	173830000	4	184.095	77.5921	1.63111e-19
chr1	173410000	173440000	chr1	173840000	173860000	4	172.867	75.8642	4.01292e-11
chr1	173410000	173430000	chr1	173780000	173800000	3	145.755	81.1403	3.61161e-10
chr1	173470000	173490000	chr1	173820000	173860000	5	125.609	68.2387	3.7775e-07
chr1	174250000	174280000	chr1	174720000	174750000	6	303.786	68.1957	6.19893e-84
chr1	174260000	174270000	chr1	174440000	174470000	3	179.74	99.5961	4.43513e-08
chr1	174410000	174430000	chr1	174730000	174750000	3	212.994	129.684	1.10687e-08
chr1	174440000	174470000	chr1	174730000	174750000	4	188.601	119.859	9.13086e-09
chr1	174750000	174780000	chr1	174970000	175010000	9	396.691	99.0643	9.5021e-138
chr1	174760000	174790000	chr1	174870000	174900000	5	323.821	157.502	6.73249e-25
chr1	174870000	174890000	chr1	174960000	175000000	5	313.197	202.552	1.74573e-12
chr1	175020000	175050000	chr1	175110000	175160000	13	581.09	148.52	4.35345e-158
chr1	175020000	175040000	chr1	175310000	175330000	3	185.584	92.3698	5.35404e-19
chr1	175030000	175050000	chr1	175080000	175100000	3	360.511	205.293	1.1054e-22
chr1	175140000	175200000	chr1	175290000	175360000	20	522.93	112.46	3.17876e-255
chr1	175370000	175390000	chr1	175430000	175450000	3	387.596	232.914	1.30975e-13
chr1	175370000	175390000	chr1	175880000	175900000	3	121.718	64.5373	6.33938e-13
chr1	175370000	175380000	chr1	175460000	175490000	3	244.704	137.832	4.22023e-22
chr1	175370000	175390000	chr1	176060000	176080000	3	92.2482	37.6059	7.41562e-11
chr1	175740000	175760000	chr1	176060000	176080000	3	119.049	70.5764	1.21844e-05
chr1	175740000	175760000	chr1	175880000	175900000	3	239.274	109.619	6.41216e-45
chr1	175880000	175910000	chr1	176070000	176080000	3	189.877	95.1503	1.22941e-20
chr1	176370000	176390000	chr1	176830000	176850000	3	172.566	57.7829	1.98214e-26
chr1	176370000	176390000	chr1	176680000	176700000	3	156.718	82.5557	5.88629e-10
chr1	176370000	176390000	chr1	176520000	176560000	5	225.627	114.177	1.75211e-24
chr1	176370000	176390000	chr1	176450000	176470000	3	400.291	146.787	2.444e-39
chr1	176370000	176380000	chr1	176860000	176890000	3	122.779	46.2199	2.08999e-17
chr1	176550000	176580000	chr1	176670000	176710000	9	379.823	122.447	2.26936e-86
chr1	176550000	176570000	chr1	176830000	176870000	7	280.157	93.0846	8.11542e-90
chr1	176550000	176570000	chr1	176870000	176890000	3	189.819	78.8508	2.6461e-47
chr1	176690000	176710000	chr1	176830000	176850000	3	226.061	107.404	3.46344e-22
chr1	176690000	176710000	chr1	176870000	176890000	3	138.151	83.7617	1.45923e-07
chr1	176740000	176760000	chr1	176830000	176850000	3	236.838	149.68	1.01025e-07
chr1	176890000	176910000	chr1	177930000	177950000	3	74.6259	24.1491	3.49524e-25
chr1	176890000	176920000	chr1	177160000	177190000	6	275.473	87.8276	6.70616e-72
chr1	176890000	176910000	chr1	177770000	177790000	3	60.5575	30.8545	1.71015e-05
chr1	176940000	176960000	chr1	177130000	177150000	3	215.11	110.996	1.34903e-21
chr1	176940000	176970000	chr1	177930000	177950000	5	68.0041	25.9837	2.32299e-10
chr1	176940000	176960000	chr1	177160000	177190000	5	233.27	104.959	2.38729e-40
chr1	176980000	177000000	chr1	177130000	177150000	4	189.809	109.294	2.71033e-12
chr1	177230000	177260000	chr1	177930000	177950000	4	91.4834	46.6891	1.79897e-10
chr1	177240000	177260000	chr1	177340000	177360000	3	285.643	137.704	2.5494e-24
chr1	177560000	177600000	chr1	177770000	177780000	4	201.04	114.149	1.52599e-10
chr1	177780000	177800000	chr1	177930000	177950000	3	178.881	86.4275	1.50462e-18
chr1	177780000	177800000	chr1	177900000	177920000	3	229.84	107.646	4.99384e-26
chr1	177950000	177970000	chr1	178490000	178520000	5	65.5244	33.8557	4.40727e-06
chr1	177970000	178000000	chr1	178500000	178520000	4	57.2962	28.1036	0.000219403
chr1	178010000	178040000	chr1	178490000	178520000	5	71.9569	34.8619	3.80112e-09
chr1	178050000	178060000	chr1	178270000	178300000	3	216.032	109.761	3.61926e-17
chr1	178050000	178070000	chr1	178180000	178200000	3	320.452	117.903	8.18425e-55
chr1	178080000	178100000	chr1	178180000	178200000	3	261.692	149.877	5.14497e-15
chr1	178090000	178100000	chr1	178260000	178290000	3	194.345	108.831	2.19112e-11
chr1	178300000	178320000	chr1	178490000	178520000	4	273.437	100.715	1.83271e-31
chr1	178520000	178560000	chr1	178990000	179030000	10	266.389	73.5041	1.3918e-104
chr1	178530000	178550000	chr1	178740000	178770000	5	276.604	116.626	2.6446e-35
chr1	178530000	178550000	chr1	179360000	179380000	3	47.9888	17.5653	3.55359e-08
chr1	178540000	178560000	chr1	178690000	178730000	6	256.799	114.256	5.62212e-34
chr1	178570000	178580000	chr1	178700000	178730000	3	258.594	109.943	4.75676e-28
chr1	178760000	178790000	chr1	179000000	179010000	3	256.055	105.651	5.51802e-38
chr1	179070000	179110000	chr1	179360000	179380000	5	248.796	80.012	2.16195e-81
chr1	179080000	179090000	chr1	179800000	179830000	3	39.0238	20.5937	2.98175e-05
chr1	179100000	179130000	chr1	179180000	179200000	4	440.399	188.214	1.29051e-31
chr1	179230000	179260000	chr1	179360000	179370000	3	224.015	109.128	1.99342e-21
chr1	179440000	179460000	chr1	179570000	179590000	3	221.305	108.145	4.29164e-19
chr1	179690000	179750000	chr1	179780000	179830000	18	659.431	123.737	2.91534e-274
chr1	179840000	179850000	chr1	180060000	180090000	3	137.906	78.1851	0.000947635
chr1	179860000	179870000	chr1	180000000	180030000	3	203.901	99.1159	2.18365e-13
chr1	179890000	179910000	chr1	180020000	180040000	3	256.434	120.717	8.16574e-19
chr1	180180000	180200000	chr1	180220000	180270000	6	328.292	192.18	1.33954e-46
chr1	180180000	180200000	chr1	180460000	180490000	4	170.793	82.4863	5.85838e-23
chr1	180180000	180210000	chr1	180410000	180420000	3	273.565	113.619	1.00217e-60
chr1	180230000	180240000	chr1	181090000	181120000	3	36.1636	11.2938	2.84355e-11
chr1	180230000	180250000	chr1	180910000	180930000	3	31.0501	14.5243	3.62719e-08
chr1	180240000	180260000	chr1	180470000	180490000	3	240.159	102.914	4.38852e-44
chr1	180240000	180290000	chr1	180400000	180440000	9	390.519	122.533	6.38102e-145
chr1	180350000	180370000	chr1	180470000	180490000	3	242.781	124.343	5.7349e-11
chr1	180510000	180530000	chr1	181150000	181170000	3	90.0777	30.5368	1.12306e-20
chr1	180510000	180550000	chr1	180850000	180890000	10	376.427	99.3377	1.71763e-50
chr1	180530000	180550000	chr1	180610000	180630000	3	293.034	150.22	2.70471e-24
chr1	180620000	180640000	chr1	180760000	180780000	3	178.368	116.564	4.30076e-07
chr1	180880000	180900000	chr1	181160000	181180000	3	241.203	103.247	2.20268e-38
chr1	180940000	180960000	chr1	181160000	181180000	3	181.805	99.8575	1.67093e-23
chr1	181000000	181090000	chr1	181130000	181180000	19	606.819	240.683	2.25964e-131
chr1	181170000	181220000	chr1	181380000	181440000	22	491.864	101.129	2.55077e-258
chr1	181180000	181190000	chr1	181910000	181940000	3	41.9522	22.4655	0.000471975
chr1	181180000	181210000	chr1	181340000	181370000	7	247.007	123.195	4.94215e-34
chr1	181180000	181210000	chr1	181310000	181330000	5	243.156	117.054	2.42986e-47
chr1	181250000	181270000	chr1	181390000	181410000	3	190.599	119.304	1.98568e-10
chr1	181470000	181520000	chr1	181660000	181690000	8	316.034	104.71	2.63755e-102
chr1	181470000	181490000	chr1	182040000	182070000	4	131.577	69.8425	1.84488e-12
chr1	181470000	181510000	chr1	181920000	181940000	6	267.177	86.6567	1.66298e-67
chr1	181540000	181560000	chr1	181660000	181680000	3	224.906	119.784	2.60197e-28
chr1	181670000	181690000	chr1	181920000	181940000	3	222.488	105.112	3.18152e-20
chr1	181720000	181750000	chr1	182050000	182060000	3	114.599	69.4604	5.90642e-08
chr1	181730000	181750000	chr1	181920000	181940000	3	225.872	103.881	1.16076e-33
chr1	181760000	181780000	chr1	181900000	181920000	3	213.046	119.687	7.14639e-16
chr1	181920000	181950000	chr1	182030000	182060000	5	249.484	118.844	4.93577e-21
chr1	182070000	182150000	chr1	182370000	182410000	17	406.66	92.2151	8.23649e-240
chr1	182080000	182100000	chr1	182780000	182800000	3	86.0793	22.8967	2.49768e-40
chr1	182080000	182090000	chr1	182570000	182600000	3	104.073	42.0656	1.14342e-23
chr1	182140000	182150000	chr1	182260000	182310000	5	206.802	118.748	6.92346e-19
chr1	182280000	182310000	chr1	182390000	182400000	3	257.206	150.315	6.52868e-20
chr1	182440000	182460000	chr1	182550000	182570000	3	232.534	128.938	6.01174e-20
chr1	182440000	182460000	chr1	182780000	182810000	4	241.052	84.1698	3.99803e-58
chr1	182440000	182460000	chr1	182580000	182600000	4	247.866	99.9136	1.43528e-43
chr1	182580000	182650000	chr1	182750000	182820000	23	688.11	136.108	0
chr1	182600000	182610000	chr1	182670000	182700000	3	346.102	205.715	4.49538e-26
chr1	182660000	182680000	chr1	182770000	182790000	3	275.517	139.09	4.67835e-36
chr1	182860000	182890000	chr1	183530000	183550000	4	62.7756	24.1274	3.7164e-05
chr1	182910000	182930000	chr1	183220000	183250000	4	148.615	66.49	5.87343e-11
chr1	182910000	182930000	chr1	183160000	183180000	3	126.598	73.3683	1.24975e-05
chr1	182950000	182970000	chr1	183620000	183640000	3	64.3163	32.6714	0.00015697
chr1	182960000	182970000	chr1	183090000	183130000	4	229.762	121.34	3.17991e-18
chr1	182960000	182970000	chr1	183210000	183240000	3	231.561	100.969	3.61189e-25
chr1	183130000	183150000	chr1	183220000	183240000	3	284.722	181.486	1.05441e-12
chr1	183230000	183250000	chr1	183560000	183610000	6	118.081	66.6031	1.22534e-08
chr1	183260000	183290000	chr1	183620000	183630000	3	191.428	81.0493	3.32424e-27
chr1	183260000	183290000	chr1	183540000	183550000	3	160.722	77.5117	2.56999e-18
chr1	183260000	183280000	chr1	183570000	183590000	3	152.453	67.0413	2.74793e-23
chr1	183280000	183290000	chr1	183400000	183430000	3	268.325	123.163	5.15689e-44
chr1	183310000	183330000	chr1	183460000	183480000	3	198.702	120.032	1.42959e-18
chr1	183540000	183570000	chr1	183620000	183630000	3	351.803	174.66	1.62426e-28
chr1	183650000	183660000	chr1	183890000	183930000	4	390.705	86.9739	8.23473e-94
chr1	183670000	183710000	chr1	183900000	183930000	6	260.291	92.5756	2.01597e-39
chr1	183720000	183740000	chr1	183880000	183900000	3	206.31	115.123	3.18857e-17
chr1	183910000	183930000	chr1	184210000	184230000	3	107.467	55.7648	5.92553e-11
chr1	183930000	183950000	chr1	184020000	184050000	4	211.305	129.726	7.42404e-13
chr1	184070000	184100000	chr1	184200000	184230000	6	308.292	96.1029	1.40594e-63
chr1	184070000	184090000	chr1	184650000	184690000	5	118.454	60.5099	6.77712e-11
chr1	184220000	184250000	chr1	184680000	184700000	5	175.604	84.1642	2.24089e-22
chr1	184220000	184250000	chr1	184660000	184670000	3	198.07	86.5387	3.93189e-37
chr1	184380000	184390000	chr1	184550000	184590000	4	195.244	118.875	9.49009e-11
chr1	184380000	184400000	chr1	184480000	184500000	3	247.002	155.67	1.41607e-11
chr1	184750000	184770000	chr1	185150000	185170000	3	127.157	61.5774	2.82123e-15
chr1	184790000	184810000	chr1	185150000	185180000	5	229.673	75.876	1.70567e-46
chr1	184790000	184830000	chr1	184960000	185000000	11	354.829	109.728	1.11151e-100
chr1	184980000	185000000	chr1	185150000	185180000	4	193.825	91.1534	2.08002e-17
chr1	185030000	185050000	chr1	185150000	185170000	3	203.637	128.698	2.49435e-08
chr1	185290000	185310000	chr1	186330000	186360000	4	159.01	26.3547	4.76637e-39
chr1	185300000	185320000	chr1	185660000	185680000	3	224.356	94.6647	3.05411e-28
chr1	185310000	185340000	chr1	185550000	185570000	5	222.07	127.204	9.042e-13
chr1	185310000	185340000	chr1	185590000	185600000	3	199.533	115.551	1.77015e-09
chr1	185320000	185340000	chr1	185440000	185460000	3	221.209	122.324	1.84019e-14
chr1	185410000	185430000	chr1	185550000	185570000	3	201.223	122.01	2.34892e-11
chr1	185710000	185730000	chr1	186200000	186220000	3	335.752	89.3833	5.89896e-41
chr1	185800000	185820000	chr1	186200000	186220000	3	252.865	114.026	1.52425e-15
chr1	185810000	185830000	chr1	185920000	185980000	7	232.814	119.48	7.92409e-13
chr1	186470000	186490000	chr1	186590000	186610000	3	244.152	120.092	2.98124e-17
chr1	186480000	186490000	chr1	186970000	187000000	3	182.263	83.9802	1.61477e-14
chr1	186600000	186620000	chr1	186980000	187000000	3	384.206	116.027	5.37827e-60
chr1	186600000	186620000	chr1	186670000	186690000	3	371.494	168.117	1.54615e-34
chr1	186710000	186730000	chr1	186920000	186940000	3	153.098	98.6735	0.00121138
chr1	187040000	187060000	chr1	187240000	187260000	3	216.426	91.0517	1.32709e-17
chr1	187050000	187070000	chr1	187190000	187210000	3	160.173	106.187	0.000233561
chr1	187080000	187100000	chr1	187230000	187250000	3	165.082	103.051	9.31748e-05
chr1	187410000	187420000	chr1	187910000	187940000	3	113.286	67.5404	0.000361683
chr1	188780000	188790000	chr1	188920000	188950000	3	163.117	93.914	3.01007e-06
chr1	189420000	189450000	chr1	189660000	189690000	5	140.415	79.0308	0.000257445
chr1	190630000	190650000	chr1	191120000	191140000	3	177.736	61.4587	5.81977e-23
chr1	191980000	192010000	chr1	192440000	192450000	3	229.923	77.6486	1.24226e-20
chr1	192270000	192290000	chr1	192430000	192450000	3	212.133	97.3881	1.74506e-11
chr1	192470000	192490000	chr1	192570000	192620000	7	448.742	112.949	3.04325e-91
chr1	192470000	192480000	chr1	193000000	193030000	3	146.089	45.8762	4.29626e-22
chr1	192790000	192820000	chr1	192950000	192960000	3	228.323	120.947	3.3771e-09
chr1	192800000	192810000	chr1	192990000	193020000	3	307.762	101.871	3.83198e-39
chr1	192820000	192840000	chr1	192970000	192990000	3	206.479	104.585	5.3811e-15
chr1	193060000	193070000	chr1	193100000	193130000	3	328.973	172.965	4.89909e-28
chr1	193380000	193410000	chr1	193780000	193790000	3	130.093	81.6776	0.000768761
chr1	193390000	193410000	chr1	194290000	194310000	3	96.3089	41.5241	9.78856e-09
chr1	193400000	193430000	chr1	193750000	193780000	5	169.842	84.6486	8.63355e-10
chr1	193760000	193790000	chr1	194290000	194300000	3	103.203	54.6085	6.00996e-05
chr1	194100000	194130000	chr1	194280000	194300000	4	261.864	94.9264	2.67412e-44
chr1	194150000	194170000	chr1	194280000	194300000	3	219.772	100.682	1.32565e-16
chr1	195890000	195910000	chr1	196130000	196150000	3	188.131	81.3245	2.09016e-18
chr1	195890000	195900000	chr1	196640000	196670000	3	85.3522	42.7178	1.01255e-05
chr1	195930000	195950000	chr1	196130000	196150000	3	202.368	103.269	6.12137e-15
chr1	195930000	195950000	chr1	196650000	196670000	4	89.0454	43.9717	3.86928e-05
chr1	195940000	195960000	chr1	196300000	196320000	3	97.5711	61.4566	0.00142094
chr1	195940000	195950000	chr1	196050000	196090000	4	207.807	133.942	1.687e-06
chr1	196140000	196170000	chr1	196660000	196670000	3	180.42	72.576	1.98192e-20
chr1	196140000	196160000	chr1	196300000	196320000	3	239.804	101.677	1.24268e-19
chr1	196310000	196330000	chr1	196650000	196670000	3	199.136	98.412	2.88646e-13
chr1	196720000	196740000	chr1	197060000	197080000	3	208.412	106.863	9.63071e-10
chr1	196850000	196870000	chr1	197050000	197080000	4	189.731	112.64	2.00838e-05
chr1	196850000	196880000	chr1	197030000	197040000	3	195.398	111.017	3.38518e-05
chr1	197170000	197190000	chr1	197320000	197360000	6	327.315	104.364	1.37113e-42
chr1	197190000	197210000	chr1	197260000	197290000	4	358.353	191.712	2.08308e-20
chr1	197390000	197410000	chr1	197500000	197520000	3	273.862	123.129	5.89488e-13
chr1	197520000	197540000	chr1	198460000	198480000	3	77.2193	28.8772	1.62583e-06
chr1	197520000	197540000	chr1	197900000	197930000	4	372.651	97.6937	3.41931e-74
chr1	197550000	197570000	chr1	197940000	197960000	3	144.889	78.1163	1.32095e-05
chr1	197610000	197620000	chr1	197860000	197930000	7	379.361	120.492	2.09066e-54
chr1	197720000	197740000	chr1	197850000	197870000	3	216.564	126.517	1.19614e-09
chr1	197900000	197920000	chr1	200030000	200050000	3	25.5347	3.92001	3.81492e-22
chr1	197920000	197950000	chr1	198460000	198470000	3	116.413	64.043	1.86283e-06
chr1	198070000	198100000	chr1	198460000	198470000	3	201.441	83.7035	1.92596e-16
chr1	198460000	198500000	chr1	198670000	198690000	5	220.902	101.158	7.52836e-14
chr1	198510000	198530000	chr1	198680000	198700000	3	170.825	91.2331	3.43847e-08
chr1	198530000	198550000	chr1	198670000	198690000	3	211.303	107.074	2.95818e-13
chr1	198760000	198790000	chr1	199220000	199250000	5	147.788	67.4649	1.60935e-12
chr1	198760000	198780000	chr1	199460000	199480000	3	142.149	51.7729	1.61477e-17
chr1	198770000	198780000	chr1	199090000	199120000	3	147.183	82.2033	2.80841e-06
chr1	198780000	198810000	chr1	199450000	199470000	4	109.102	51.7433	8.45149e-08
chr1	198820000	198840000	chr1	199090000	199110000	3	154.44	93.8002	3.20185e-06
chr1	198820000	198840000	chr1	199230000	199250000	3	123.866	74.2749	5.56447e-07
chr1	199670000	199690000	chr1	200240000	200280000	5	117.783	50.4652	4.93576e-14
chr1	199680000	199690000	chr1	200490000	200520000	3	95.2906	34.457	5.01526e-16
chr1	199680000	199690000	chr1	200020000	200050000	3	198.104	93.4428	8.68661e-29
chr1	200130000	200150000	chr1	200240000	200260000	3	204.127	121.189	6.2014e-10
chr1	200260000	200300000	chr1	200470000	200520000	14	290.256	107.638	2.15705e-66
chr1	200280000	200310000	chr1	200390000	200420000	6	283.312	153.848	3.9246e-21
chr1	200550000	200580000	chr1	200600000	200620000	4	337.092	204.536	4.45315e-15
chr1	200580000	200610000	chr1	200840000	200860000	4	204.012	81.7029	3.91431e-21
chr1	200620000	200630000	chr1	200800000	200840000	4	384.454	117.9	9.86978e-64
chr1	200630000	200660000	chr1	200760000	200770000	3	248.283	124.201	6.873e-16
chr1	200640000	200660000	chr1	200810000	200830000	3	253.146	113.922	6.7983e-21
chr1	200660000	200680000	chr1	200730000	200750000	3	360.782	238.116	5.21087e-11
chr1	200900000	200930000	chr1	201040000	201050000	3	201.893	133.023	1.0087e-15
chr1	200950000	201000000	chr1	201030000	201130000	31	676.932	204.933	2.36952e-290
chr1	201210000	201230000	chr1	201350000	201370000	4	262.179	123.479	2.10605e-54
chr1	201240000	201260000	chr1	201400000	201420000	3	247.499	134.743	1.87463e-13
chr1	201240000	201310000	chr1	201320000	201380000	26	694.678	165.003	1.90751e-158
chr1	201530000	201600000	chr1	201630000	201720000	28	577.355	134.472	0
chr1	201550000	201570000	chr1	201780000	201800000	4	323.702	141.718	7.94158e-52
chr1	201700000	201740000	chr1	201770000	201820000	14	587.031	198.595	7.75332e-186
chr1	201850000	201870000	chr1	202750000	202770000	3	37.001	7.73583	2.15657e-08
chr1	201980000	202050000	chr1	202070000	202150000	32	787.347	148.807	0
chr1	202170000	202250000	chr1	202270000	202340000	37	594.597	137.714	1.8736e-223
chr1	202180000	202210000	chr1	202620000	202660000	7	75.1252	42.0307	2.45962e-07
chr1	202180000	202210000	chr1	202700000	202720000	4	78.2651	42.6639	7.16416e-11
chr1	202330000	202360000	chr1	202430000	202460000	5	317.554	163.669	2.24871e-20
chr1	202340000	202370000	chr1	202400000	202420000	5	415.411	194.335	1.20496e-22
chr1	202460000	202480000	chr1	202710000	202730000	3	233.382	105.215	3.18499e-23
chr1	202460000	202480000	chr1	202570000	202610000	6	290.236	127.827	1.05578e-29
chr1	202490000	202520000	chr1	202560000	202630000	13	554.213	205.935	6.99201e-102
chr1	202610000	202670000	chr1	202690000	202720000	11	435.656	216.015	8.82955e-93
chr1	202730000	202770000	chr1	202900000	202920000	5	221.433	110.442	1.10529e-15
chr1	202730000	202770000	chr1	202940000	202950000	4	216.815	92.2793	5.98041e-22
chr1	202730000	202770000	chr1	203010000	203020000	4	162.519	65.1414	2.58007e-15
chr1	202800000	202820000	chr1	202840000	202860000	3	542.495	307.142	1.66533e-55
chr1	202880000	202900000	chr1	202990000	203010000	3	252.296	162.51	2.90788e-10
chr1	202890000	202920000	chr1	203010000	203020000	3	273.361	137.601	2.02696e-17
chr1	203030000	203140000	chr1	203160000	203240000	47	543.686	165.971	1.34151e-188
chr1	203030000	203090000	chr1	203160000	203190000	10	302.253	132.324	9.63884e-70
chr1	203030000	203060000	chr1	203260000	203280000	4	328.901	118.256	1.30151e-70
chr1	203070000	203100000	chr1	203260000	203270000	3	204.175	120.064	1.65836e-14
chr1	203270000	203280000	chr1	203480000	203510000	3	229.827	120.839	7.75993e-37
chr1	203330000	203380000	chr1	203420000	203510000	36	488.175	116.304	9.27015e-231
chr1	203340000	203360000	chr1	203700000	203720000	3	187.592	73.7016	7.89535e-42
chr1	203490000	203520000	chr1	203570000	203650000	17	340.862	144.52	6.84147e-65
chr1	203490000	203520000	chr1	203670000	203720000	10	593.509	138.408	1.17687e-275
chr1	203580000	203610000	chr1	203690000	203710000	4	294.164	143.649	3.1342e-48
chr1	203750000	203860000	chr1	204520000	204580000	46	317.142	33.3038	0
chr1	203850000	203870000	chr1	204360000	204380000	3	103.298	40.9969	8.2179e-40
chr1	203850000	203910000	chr1	204100000	204170000	26	463.272	117.495	0
chr1	203860000	203880000	chr1	204060000	204090000	5	297.561	145.046	6.03181e-72
chr1	203870000	203900000	chr1	203980000	204040000	11	235.775	130.009	2.88519e-27
chr1	203920000	203940000	chr1	204060000	204080000	3	175.879	111.03	3.08066e-19
chr1	203980000	204050000	chr1	204120000	204130000	7	284.478	163.175	4.50639e-50
chr1	204150000	204300000	chr1	204320000	204400000	66	466.302	112.496	0
chr1	204150000	204170000	chr1	204200000	204220000	3	576.282	307.488	4.95945e-90
chr1	204530000	204550000	chr1	205090000	205120000	4	55.3657	26.3646	1.45149e-05
chr1	204550000	204590000	chr1	204790000	204810000	6	329.889	100.258	8.47474e-166
chr1	204560000	204580000	chr1	204700000	204720000	4	194.997	112.72	4.24668e-31
chr1	204580000	204600000	chr1	204720000	204740000	3	214.85	127.565	3.60316e-13
chr1	204610000	204630000	chr1	204950000	204970000	4	97.0925	52.657	1.2907e-11
chr1	204610000	204640000	chr1	204740000	204780000	8	325.976	127.681	2.57975e-67
chr1	204610000	204630000	chr1	204790000	204810000	3	258.58	129.133	3.74961e-42
chr1	204650000	204690000	chr1	204800000	204810000	4	213.251	123.409	1.74342e-19
chr1	204800000	204880000	chr1	204900000	204980000	42	575.322	129.814	1.00346e-286
chr1	204960000	205020000	chr1	205030000	205090000	27	668.183	189.284	0
chr1	204970000	204990000	chr1	205250000	205270000	3	162.446	90.8943	1.72125e-22
chr1	205060000	205130000	chr1	205240000	205260000	8	264.6	126.583	7.00428e-34
chr1	205140000	205160000	chr1	205240000	205260000	3	329.915	144.044	1.21291e-50
chr1	205250000	205300000	chr1	205300000	205360000	15	1126.45	241.582	0
chr1	205330000	205440000	chr1	205450000	205530000	26	657.098	175.095	1.97231e-289
chr1	205330000	205360000	chr1	205520000	205530000	3	237.342	132.402	2.10997e-40
chr1	205580000	205600000	chr1	205640000	205670000	5	525.781	225.092	4.61688e-73
chr1	205590000	205620000	chr1	205700000	205730000	5	334.126	147.047	5.89181e-43
chr1	205650000	205670000	chr1	205690000	205720000	6	841.112	391.724	5.11073e-146
chr1	205780000	205820000	chr1	205890000	205930000	13	366.645	134.07	5.62888e-98
chr1	205790000	205810000	chr1	205960000	205980000	3	230.578	135.132	6.11273e-26
chr1	205910000	205940000	chr1	205960000	205990000	7	807.901	309.459	9.53129e-85
chr1	205980000	206040000	chr1	206090000	206120000	17	508.493	138.966	4.12972e-207
chr1	206130000	206150000	chr1	206430000	206460000	4	169.811	79.5996	2.82037e-15
chr1	206460000	206540000	chr1	206540000	206610000	28	619.32	163.561	0
chr1	206620000	206640000	chr1	206660000	206680000	3	754.316	398.743	4.853e-70
chr1	206720000	206740000	chr1	206850000	206870000	3	209.768	126.343	5.54401e-16
chr1	206720000	206750000	chr1	206900000	206920000	4	307.706	126.339	4.22794e-94
chr1	206730000	206750000	chr1	206790000	206810000	3	358.918	199.344	6.92952e-41
chr1	206730000	206750000	chr1	206970000	206990000	3	164.449	95.9407	9.7069e-14
chr1	206780000	206820000	chr1	206910000	206920000	4	316.654	139.642	3.28833e-66
chr1	207070000	207090000	chr1	207490000	207510000	3	195.945	85.1836	4.85626e-22
chr1	207070000	207090000	chr1	207400000	207420000	3	295.019	98.9626	5.60335e-49
chr1	207080000	207100000	chr1	207670000	207690000	3	88.3374	35.7623	9.61696e-08
chr1	207240000	207260000	chr1	207390000	207410000	3	234.685	112.04	5.4334e-19
chr1	207400000	207420000	chr1	207490000	207510000	4	260.995	153.156	4.9299e-15
chr1	207500000	207520000	chr1	207670000	207700000	4	254.619	131.625	1.31125e-09
chr1	207570000	207590000	chr1	207660000	207680000	4	461.361	151.405	9.75996e-42
chr1	207820000	207840000	chr1	207960000	207980000	3	263.941	118.333	1.24829e-44
chr1	207860000	207910000	chr1	207940000	208000000	17	619.046	161.961	3.05939e-265
chr1	207990000	208050000	chr1	208220000	208260000	13	326.277	112.675	1.23444e-104
chr1	208010000	208040000	chr1	208080000	208110000	6	452.027	197.872	3.10268e-75
chr1	208030000	208050000	chr1	208170000	208190000	3	229.237	129.337	1.29119e-26
chr1	208080000	208140000	chr1	208230000	208250000	11	251.987	110.751	3.14921e-46
chr1	208090000	208110000	chr1	208180000	208200000	3	290.826	178.458	5.54241e-21
chr1	208150000	208170000	chr1	208230000	208250000	3	280.502	186.093	3.48645e-19
chr1	208240000	208260000	chr1	209200000	209220000	3	50.4984	23.2297	9.14765e-07
chr1	208250000	208260000	chr1	208450000	208480000	3	137.223	82.0323	2.84106e-10
chr1	208630000	208650000	chr1	209020000	209040000	3	133.185	83.7117	7.90875e-05
chr1	208640000	208670000	chr1	208990000	209020000	5	147.798	92.3514	7.3624e-06
chr1	208640000	208660000	chr1	209190000	209210000	3	118.031	51.4269	7.43578e-12
chr1	209060000	209080000	chr1	209230000	209250000	3	133.352	83.8654	2.25363e-06
chr1	209070000	209110000	chr1	209180000	209210000	8	283.635	104.394	1.26621e-52
chr1	209200000	209230000	chr1	209430000	209440000	3	181.399	92.3255	1.12336e-24
chr1	209200000	209230000	chr1	209510000	209520000	3	161.594	80.3581	7.11951e-19
chr1	209200000	209220000	chr1	209550000	209570000	3	137.034	68.4472	5.70734e-15
chr1	209240000	209260000	chr1	209340000	209360000	3	226.701	137.39	3.9142e-14
chr1	209240000	209260000	chr1	209480000	209500000	3	164.272	90.5039	1.45211e-15
chr1	209240000	209260000	chr1	209430000	209450000	3	199.362	113.266	1.35474e-20
chr1	209340000	209380000	chr1	209420000	209440000	5	373.166	173.593	2.07936e-67
chr1	209340000	209360000	chr1	209480000	209500000	3	201.672	118.304	2.80403e-16
chr1	209560000	209650000	chr1	209670000	209710000	21	393.579	125.347	3.94856e-116
chr1	209820000	209830000	chr1	210310000	210340000	3	81.9013	44.8065	1.03315e-05
chr1	209840000	209870000	chr1	210310000	210320000	3	179.385	73.4416	6.49648e-21
chr1	209850000	209880000	chr1	210180000	210190000	3	192.477	105.16	2.69497e-09
chr1	209860000	209880000	chr1	209980000	210000000	3	248.556	125.955	7.68956e-22
chr1	209860000	209880000	chr1	210010000	210030000	3	259.116	125.993	2.382e-21
chr1	209880000	209900000	chr1	210300000	210320000	3	118.024	57.7198	1.27837e-10
chr1	210140000	210160000	chr1	210300000	210320000	3	346.745	120.503	4.20272e-55
chr1	210200000	210250000	chr1	210290000	210320000	11	340.084	142.712	8.45209e-41
chr1	210400000	210420000	chr1	210930000	210950000	3	90.7433	49.02	3.7219e-05
chr1	210400000	210420000	chr1	210570000	210590000	3	180.204	84.3134	1.05884e-25
chr1	210400000	210420000	chr1	211130000	211150000	3	204.583	57.3041	4.7618e-78
chr1	210430000	210460000	chr1	211130000	211140000	3	269.988	74.3888	2.56022e-63
chr1	210440000	210460000	chr1	210940000	210960000	3	140.198	68.6616	3.58168e-05
chr1	210440000	210460000	chr1	210570000	210590000	3	270.386	119.116	1.11396e-47
chr1	210570000	210600000	chr1	211130000	211140000	3	276.883	91.9101	4.09841e-48
chr1	210570000	210590000	chr1	210930000	210950000	3	209.885	88.4485	3.70121e-14
chr1	210930000	210960000	chr1	211130000	211140000	3	170.813	83.7655	1.5788e-13
chr1	211140000	211170000	chr1	211250000	211260000	3	225.716	134.906	1.74414e-14
chr1	211310000	211340000	chr1	211650000	211660000	3	185.383	61.5083	1.38574e-57
chr1	211310000	211340000	chr1	211470000	211520000	10	332.653	114.932	2.61906e-112
chr1	211500000	211590000	chr1	211640000	211670000	16	350.376	108.549	1.17434e-158
chr1	211680000	211700000	chr1	212440000	212460000	4	51.4963	24.0971	4.46761e-05
chr1	211690000	211710000	chr1	211930000	211950000	3	262.261	124.236	1.51157e-29
chr1	211690000	211710000	chr1	211820000	211840000	3	255.265	118.168	3.1421e-27
chr1	211730000	211750000	chr1	211820000	211840000	3	277.871	168.169	6.22284e-12
chr1	211730000	211750000	chr1	211930000	211950000	3	191.629	110.274	1.86032e-09
chr1	212050000	212080000	chr1	212350000	212370000	4	291.427	106.306	1.04203e-34
chr1	212060000	212090000	chr1	212310000	212330000	4	257.217	115.558	1.49335e-22
chr1	212070000	212100000	chr1	212290000	212300000	3	285.673	128.84	1.7439e-25
chr1	212360000	212390000	chr1	212450000	212460000	3	291.296	151.684	1.19524e-38
chr1	212450000	212480000	chr1	212990000	213010000	4	50.3428	27.1235	0.000143101
chr1	212450000	212470000	chr1	212650000	212680000	4	237.621	122.754	7.06085e-28
chr1	212460000	212500000	chr1	212580000	212640000	18	373.808	123.814	1.96574e-90
chr1	212650000	212670000	chr1	212990000	213010000	3	143.191	75.2771	2.24092e-07
chr1	212790000	212810000	chr1	212990000	213010000	3	188.075	123.245	1.73723e-05
chr1	212800000	212820000	chr1	212860000	212880000	3	454.893	275.486	7.07704e-18
chr1	212870000	212890000	chr1	212970000	212990000	3	335.252	196.468	1.81048e-21
chr1	213120000	213140000	chr1	214120000	214140000	3	59.514	26.6096	3.05216e-07
chr1	213120000	213140000	chr1	213230000	213250000	3	250.216	130.019	8.8233e-17
chr1	213120000	213130000	chr1	213530000	213560000	3	79.7168	49.2193	0.00170024
chr1	213240000	213260000	chr1	213360000	213380000	3	196.092	110.227	8.97677e-13
chr1	213370000	213380000	chr1	213520000	213560000	4	211.219	106.783	1.87452e-22
chr1	213370000	213380000	chr1	214110000	214140000	3	112.744	50.0866	7.70615e-21
chr1	213560000	213580000	chr1	214120000	214140000	3	142.531	70.4486	3.34329e-15
chr1	213970000	214000000	chr1	214110000	214130000	4	246.47	102.043	4.40338e-60
chr1	213980000	213990000	chr1	214290000	214320000	3	68.7148	35.9174	1.53504e-09
chr1	214200000	214280000	chr1	214310000	214340000	23	669.66	123.863	0
chr1	214210000	214220000	chr1	214580000	214620000	4	145.594	75.7411	1.52437e-13
chr1	214330000	214400000	chr1	214570000	214610000	17	389.539	126.787	3.9705e-91
chr1	214390000	214400000	chr1	214540000	214570000	3	256.124	128.332	1.10656e-18
chr1	214440000	214460000	chr1	214540000	214560000	3	266.743	160.136	1.54734e-16
chr1	214440000	214470000	chr1	214580000	214590000	3	247.058	133.062	3.21626e-19
chr1	214650000	214680000	chr1	215520000	215530000	3	149.902	57.2867	1.32593e-19
chr1	214800000	214820000	chr1	215510000	215530000	3	221.347	83.5225	6.58041e-35
chr1	214800000	214830000	chr1	215140000	215150000	3	222.641	88.6797	1.4473e-29
chr1	214850000	214860000	chr1	215120000	215150000	3	156.137	95.9874	5.53205e-05
chr1	214940000	214960000	chr1	215070000	215090000	3	259.061	124.407	9.97541e-21
chr1	215140000	215160000	chr1	215510000	215530000	3	201.06	93.0479	9.9063e-20
chr1	215170000	215190000	chr1	215510000	215530000	3	170.629	100.361	6.1057e-10
chr1	215320000	215350000	chr1	215510000	215530000	4	174.491	106.014	1.0363e-05
chr1	215370000	215390000	chr1	215490000	215510000	3	196.926	110.463	8.64649e-08
chr1	215810000	215840000	chr1	216170000	216230000	9	118.712	64.5084	0.000184576
chr1	215820000	215830000	chr1	216550000	216580000	3	90.0844	36.1927	3.02905e-07
chr1	215990000	216010000	chr1	216550000	216570000	3	88.9261	42.3341	0.00041153
chr1	216030000	216040000	chr1	216170000	216200000	3	328.185	111.564	3.20742e-37
chr1	216300000	216310000	chr1	216720000	216750000	3	106.582	51.9358	4.9312e-07
chr1	216300000	216320000	chr1	216550000	216570000	3	227.117	92.3851	1.157e-20
chr1	216740000	216760000	chr1	217300000	217320000	3	132.829	55.7147	4.10376e-10
chr1	216750000	216760000	chr1	216880000	216910000	3	170.001	98.0198	7.2008e-09
chr1	217040000	217070000	chr1	217330000	217340000	3	136.174	73.5388	1.58557e-07
chr1	217130000	217150000	chr1	217310000	217340000	5	150.055	94.1311	2.39984e-10
chr1	217880000	217930000	chr1	218150000	218180000	9	356.967	112.047	1.33919e-68
chr1	218020000	218050000	chr1	218150000	218170000	5	213.107	118.039	5.28729e-12
chr1	218320000	218360000	chr1	219060000	219080000	5	111.572	52.8104	1.99161e-11
chr1	218330000	218350000	chr1	219800000	219820000	3	49.8215	22.2599	1.85707e-07
chr1	218340000	218370000	chr1	218510000	218530000	5	261.444	99.4761	1.09046e-49
chr1	218520000	218540000	chr1	219050000	219080000	4	102.656	55.5325	6.95023e-05
chr1	219190000	219210000	chr1	219810000	219830000	3	104.121	43.6929	7.67861e-08
chr1	219190000	219220000	chr1	219560000	219580000	4	117.729	60.9991	2.96487e-05
chr1	219200000	219230000	chr1	219310000	219320000	3	272.269	134.452	2.60241e-14
chr1	219200000	219220000	chr1	219380000	219420000	5	188.28	97.6185	1.62838e-07
chr1	219380000	219410000	chr1	219810000	219820000	3	120.839	60.4375	2.15342e-10
chr1	219410000	219440000	chr1	219560000	219570000	3	203.196	104.517	1.12527e-12
chr1	219410000	219440000	chr1	219640000	219670000	5	177.778	91.0697	7.08268e-14
chr1	219660000	219680000	chr1	219790000	219820000	4	269.455	97.255	4.99683e-60
chr1	219690000	219710000	chr1	219790000	219810000	3	214.766	132.126	6.50663e-12
chr1	219830000	219840000	chr1	219960000	220000000	4	287.141	110.454	1.50031e-46
chr1	219870000	219890000	chr1	219950000	219990000	6	255.131	153.2	2.74877e-09
chr1	219970000	219990000	chr1	220180000	220200000	3	137.806	80.2836	3.4477e-06
chr1	219990000	220040000	chr1	220110000	220130000	6	243.232	123.831	9.87511e-16
chr1	220000000	220020000	chr1	220130000	220150000	3	246.211	119.457	2.2037e-15
chr1	220160000	220190000	chr1	220790000	220800000	3	88.6106	51.5186	0.0012263
chr1	220190000	220210000	chr1	220790000	220810000	3	81.9977	50.37	0.00446568
chr1	220270000	220300000	chr1	220510000	220530000	4	218.279	109.651	2.82638e-27
chr1	220270000	220290000	chr1	220760000	220780000	3	167.547	67.4929	3.11713e-11
chr1	220280000	220300000	chr1	220480000	220500000	3	198.169	121.199	4.45211e-12
chr1	220360000	220380000	chr1	220500000	220530000	5	235.647	120.921	6.54952e-28
chr1	220680000	220700000	chr1	220790000	220810000	3	235.282	127.755	2.10803e-21
chr1	220870000	220900000	chr1	221430000	221440000	3	136.498	43.0744	8.83439e-27
chr1	220870000	220910000	chr1	221190000	221210000	7	261.79	82.2503	1.05906e-67
chr1	220870000	220900000	chr1	221170000	221180000	3	208.294	87.1712	3.19439e-33
chr1	221260000	221280000	chr1	221430000	221450000	3	329.174	104.857	4.45718e-42
chr1	221460000	221490000	chr1	222450000	222460000	3	67.2162	26.8587	1.61622e-10
chr1	221470000	221490000	chr1	221840000	221860000	3	145.163	83.5549	9.31601e-09
chr1	221470000	221490000	chr1	222160000	222180000	3	92.833	48.7423	7.25088e-06
chr1	221520000	221550000	chr1	222160000	222180000	4	84.4224	50.281	0.00167234
chr1	221530000	221560000	chr1	221850000	221870000	4	149.419	86.4438	1.57296e-08
chr1	221540000	221560000	chr1	221690000	221710000	3	173.787	101.275	7.34314e-08
chr1	222090000	222130000	chr1	222450000	222460000	4	228.291	95.0202	3.24413e-38
chr1	222150000	222180000	chr1	222450000	222460000	3	181.266	103.155	5.59587e-13
chr1	222210000	222250000	chr1	222440000	222460000	5	207.907	108.759	9.42558e-21
chr1	222230000	222240000	chr1	222370000	222400000	3	222.328	113.388	6.14176e-15
chr1	222460000	222470000	chr1	222610000	222650000	4	345.24	102.551	8.13231e-81
chr1	222650000	222660000	chr1	222680000	222710000	3	590.002	381.573	4.53142e-17
chr1	222770000	222810000	chr1	223070000	223130000	16	443.046	112.702	1.1583e-150
chr1	222780000	222800000	chr1	223660000	223690000	4	47.1112	17.3841	1.23008e-07
chr1	222790000	222820000	chr1	222920000	222940000	4	244.188	132.637	2.39791e-13
chr1	222790000	222820000	chr1	222990000	223020000	5	344.102	154.289	8.7261e-52
chr1	223130000	223150000	chr1	223340000	223360000	3	174.065	105.996	1.31028e-14
chr1	223130000	223150000	chr1	223670000	223690000	4	167.747	52.9926	1.01661e-51
chr1	223170000	223190000	chr1	223330000	223350000	3	222.427	118.865	2.21641e-14
chr1	223200000	223230000	chr1	223330000	223350000	4	197.386	113.242	9.19232e-16
chr1	223520000	223560000	chr1	223610000	223700000	27	874.836	244.432	0
chr1	223610000	223620000	chr1	223660000	223690000	3	413.947	194.322	1.22073e-58
chr1	223690000	223710000	chr1	224050000	224070000	3	110.865	60.6613	1.63386e-08
chr1	223690000	223720000	chr1	223740000	223760000	6	628.228	251.779	1.18205e-117
chr1	223750000	223770000	chr1	224040000	224060000	3	112.737	62.2743	1.19874e-10
chr1	223770000	223790000	chr1	224290000	224320000	4	68.478	32.0904	0.00295778
chr1	223790000	223820000	chr1	224300000	224330000	5	90.1183	31.7827	5.48302e-06
chr1	224120000	224160000	chr1	224270000	224330000	10	302.169	114.842	4.26128e-32
chr1	224160000	224190000	chr1	224320000	224340000	4	214.975	116.739	1.43007e-15
chr1	224160000	224190000	chr1	224230000	224250000	4	412.89	260.652	2.46117e-20
chr1	224370000	224400000	chr1	224420000	224430000	3	724.172	394.412	8.90759e-46
chr1	224500000	224540000	chr1	224600000	224670000	15	371.609	113.621	5.01097e-172
chr1	224500000	224520000	chr1	224880000	224930000	6	243.945	86.6564	8.04228e-64
chr1	224640000	224660000	chr1	224910000	224930000	3	220.446	103.628	8.25852e-32
chr1	224680000	224750000	chr1	224840000	224880000	12	387.866	117.892	1.63924e-121
chr1	225310000	225330000	chr1	225410000	225430000	3	207.088	128.102	1.53505e-09
chr1	225440000	225450000	chr1	225950000	225980000	3	107.11	61.0461	8.25073e-09
chr1	225460000	225490000	chr1	225960000	225980000	4	298.785	97.0977	2.66839e-81
chr1	225470000	225480000	chr1	225810000	225860000	5	362.951	149.472	5.25177e-77
chr1	225470000	225490000	chr1	225760000	225780000	4	335.647	152.111	7.40069e-69
chr1	225470000	225500000	chr1	225650000	225660000	3	281.509	124.035	3.35181e-45
chr1	225530000	225560000	chr1	225640000	225660000	4	344.991	174.086	4.92453e-20
chr1	225570000	225580000	chr1	225630000	225660000	3	386.563	221.467	2.1618e-18
chr1	225650000	225700000	chr1	225750000	225780000	9	315.362	129.647	9.11707e-57
chr1	225830000	225880000	chr1	225950000	225990000	9	311.286	121.338	1.20139e-51
chr1	225840000	225890000	chr1	225910000	225930000	7	700.575	320.058	1.00034e-135
chr1	226120000	226140000	chr1	226180000	226220000	5	360.496	189.134	8.17948e-31
chr1	226120000	226140000	chr1	226330000	226360000	4	159.802	87.9251	9.41379e-12
chr1	226150000	226170000	chr1	226360000	226380000	3	185.259	92.7085	1.68602e-18
chr1	226150000	226170000	chr1	226270000	226290000	3	227.119	136.516	5.97899e-10
chr1	226190000	226210000	chr1	226320000	226340000	3	225.931	128.216	9.74363e-18
chr1	226220000	226240000	chr1	226320000	226340000	3	241.441	149.692	4.43715e-12
chr1	226230000	226250000	chr1	226280000	226300000	3	388.633	258.833	4.19869e-09
chr1	226230000	226240000	chr1	226360000	226390000	3	195.679	126.511	3.72653e-07
chr1	226410000	226440000	chr1	226520000	226570000	10	298.365	127.449	1.70895e-55
chr1	226410000	226430000	chr1	226590000	226610000	3	208.984	117.481	1.98668e-24
chr1	226620000	226750000	chr1	226800000	226850000	24	485.494	139.136	7.02641e-225
chr1	226630000	226660000	chr1	226730000	226740000	3	284.165	160.962	1.10995e-35
chr1	226630000	226640000	chr1	227420000	227450000	3	46.8194	19.9021	6.15269e-10
chr1	226630000	226650000	chr1	226760000	226790000	4	218.755	130.133	1.71596e-19
chr1	226910000	226920000	chr1	227430000	227460000	3	143.453	68.5561	2.47962e-21
chr1	226980000	227000000	chr1	227430000	227450000	3	149.679	81.832	2.5136e-17
chr1	227280000	227300000	chr1	227420000	227440000	3	182.983	106.426	2.10134e-12
chr1	227310000	227330000	chr1	227420000	227440000	3	222.206	113.551	6.59883e-21
chr1	227470000	227500000	chr1	227720000	227730000	3	249.077	108.839	6.23277e-25
chr1	227470000	227490000	chr1	227940000	227960000	4	189.58	58.8318	7.20805e-44
chr1	227470000	227490000	chr1	227740000	227760000	3	222.543	110.491	2.75244e-21
chr1	227510000	227530000	chr1	227710000	227730000	3	206.038	109.844	3.0667e-11
chr1	227520000	227550000	chr1	227660000	227680000	4	248.416	137.3	7.5676e-17
chr1	227540000	227570000	chr1	227710000	227730000	4	228.297	123.022	7.19421e-22
chr1	227730000	227810000	chr1	227870000	227970000	52	504.389	122.26	0
chr1	227990000	228030000	chr1	228050000	228110000	11	760.211	193.557	4.16661e-224
chr1	228280000	228290000	chr1	228320000	228350000	3	444.421	284.136	1.2523e-24
chr1	228310000	228340000	chr1	228530000	228550000	4	202.612	107.593	7.11686e-10
chr1	228330000	228390000	chr1	228480000	228520000	11	318.169	143.61	2.41806e-54
chr1	228370000	228390000	chr1	228450000	228470000	3	432.743	234.449	2.90922e-34
chr1	228650000	228680000	chr1	229450000	229470000	4	132.447	56.2847	4.86564e-14
chr1	228650000	228700000	chr1	229240000	229260000	6	295.887	90.7477	3.54703e-81
chr1	228670000	228690000	chr1	229470000	229490000	3	110.09	50.962	2.81652e-09
chr1	228710000	228740000	chr1	229220000	229250000	5	176.244	98.3654	1.38218e-13
chr1	228730000	228750000	chr1	228850000	228880000	4	230.342	123.284	2.0958e-28
chr1	228730000	228760000	chr1	228890000	228910000	4	210.095	130.315	2.25769e-16
chr1	229100000	229140000	chr1	229220000	229230000	4	270.93	140.321	1.13432e-28
chr1	229250000	229330000	chr1	229420000	229500000	37	264.765	88.0735	4.39793e-71
chr1	229340000	229350000	chr1	229400000	229440000	4	325.083	165.208	1.8777e-33
chr1	229400000	229430000	chr1	231830000	231840000	3	44.3795	2.14414	2.99823e-23
chr1	229650000	229670000	chr1	229840000	229860000	3	318.145	118.465	4.38435e-55
chr1	229650000	229670000	chr1	230300000	230320000	3	178.864	58.9986	1.71324e-37
chr1	229660000	229670000	chr1	230260000	230290000	3	134.72	55.8527	5.12894e-22
chr1	229710000	229730000	chr1	229830000	229860000	4	224.552	117.912	1.55515e-17
chr1	229870000	229890000	chr1	230300000	230320000	3	123.398	76.1405	9.45235e-09
chr1	230120000	230140000	chr1	230260000	230280000	3	167.813	109.757	2.65345e-10
chr1	230320000	230340000	chr1	230570000	230590000	3	137.364	89.1544	7.64231e-07
chr1	230350000	230380000	chr1	230530000	230560000	5	175.419	105.849	1.36255e-11
chr1	230360000	230390000	chr1	230570000	230600000	5	172.257	97.5715	2.1242e-11
chr1	230370000	230410000	chr1	230510000	230520000	4	216.538	134.544	9.88093e-13
chr1	230390000	230410000	chr1	230530000	230550000	3	227.089	114.044	1.32453e-20
chr1	230400000	230450000	chr1	230560000	230580000	7	207.267	122.782	4.03607e-15
chr1	230680000	230720000	chr1	230750000	230790000	11	374.17	178.33	4.38903e-66
chr1	230790000	230810000	chr1	231200000	231220000	3	156.46	80.2965	1.20451e-17
chr1	230910000	230930000	chr1	231200000	231220000	3	192.155	114.062	8.43593e-11
chr1	230920000	230940000	chr1	231070000	231090000	3	202.151	118.518	1.16506e-07
chr1	231060000	231080000	chr1	231200000	231220000	3	218.375	120.861	2.45098e-17
chr1	231090000	231110000	chr1	231200000	231220000	3	240.131	119.631	3.40414e-30
chr1	231330000	231390000	chr1	231540000	231610000	24	479.703	103.867	1.41929e-140
chr1	231410000	231430000	chr1	231520000	231550000	4	277.714	132.388	9.00963e-27
chr1	231710000	231740000	chr1	231800000	231810000	3	290.572	166.31	1.12019e-19
chr1	231750000	231760000	chr1	231790000	231820000	3	424.377	223.71	6.83162e-39
chr1	231860000	231890000	chr1	232130000	232150000	4	177.895	85.6063	6.04088e-17
chr1	231860000	231890000	chr1	232110000	232120000	3	177.114	95.3978	9.16159e-13
chr1	232180000	232200000	chr1	232290000	232310000	3	184.32	120.971	1.17946e-10
chr1	232450000	232470000	chr1	232610000	232630000	3	161.442	90.5277	1.42002e-12
chr1	232460000	232480000	chr1	232580000	232610000	4	183.043	109.373	1.00283e-09
chr1	232630000	232640000	chr1	232950000	232990000	4	221.751	87.4826	1.59132e-50
chr1	232630000	232640000	chr1	232780000	232820000	4	185.172	108.835	2.93386e-11
chr1	232800000	232820000	chr1	232940000	232970000	4	184.884	108.15	9.7339e-12
chr1	233300000	233320000	chr1	234060000	234080000	3	127.665	66.9935	2.06877e-07
chr1	233360000	233380000	chr1	234080000	234110000	5	109.751	51.0764	3.03419e-13
chr1	233380000	233400000	chr1	234060000	234110000	6	205.5	64.8489	8.05337e-43
chr1	233430000	233460000	chr1	233780000	233800000	4	207.7	99.9191	1.20101e-19
chr1	233900000	233920000	chr1	234060000	234080000	3	232.235	102.589	5.13346e-25
chr1	233930000	233960000	chr1	234060000	234070000	3	207.749	108.908	4.02399e-13
chr1	234110000	234130000	chr1	234300000	234330000	5	266.351	108.199	2.98093e-51
chr1	234120000	234130000	chr1	234360000	234390000	3	144.352	70.5213	1.19896e-15
chr1	234120000	234130000	chr1	234400000	234430000	3	123.944	69.4088	5.62803e-07
chr1	234140000	234160000	chr1	234300000	234320000	3	259.283	115.018	1.64782e-35
chr1	234140000	234150000	chr1	234360000	234390000	3	142.792	77.097	5.64086e-09
chr1	234200000	234230000	chr1	234300000	234330000	7	342.608	139.995	2.66778e-70
chr1	234480000	234510000	chr1	235080000	235110000	6	268.06	76.5598	2.78426e-116
chr1	234490000	234520000	chr1	234570000	234610000	9	367.241	144.048	4.88198e-63
chr1	234590000	234610000	chr1	235080000	235100000	3	210.423	100.173	3.19058e-24
chr1	234600000	234620000	chr1	234720000	234740000	3	348.995	141.833	1.14829e-55
chr1	234750000	234760000	chr1	234870000	234900000	3	189.629	117.452	2.30304e-15
chr1	234910000	234940000	chr1	235080000	235090000	3	201.706	114.87	2.30225e-19
chr1	234970000	234990000	chr1	235070000	235090000	4	267.572	122.472	2.28876e-55
chr1	235100000	235120000	chr1	235770000	235790000	3	51.3741	20.5044	4.10092e-05
chr1	235100000	235120000	chr1	235440000	235460000	3	210.635	78.771	8.36323e-25
chr1	235130000	235150000	chr1	235430000	235460000	4	203.754	77.3279	5.59768e-23
chr1	235190000	235210000	chr1	235380000	235400000	3	161.387	102.042	0.000305787
chr1	235190000	235210000	chr1	235410000	235430000	3	221.784	126.354	1.75813e-09
chr1	235240000	235270000	chr1	235320000	235340000	4	424.454	227.021	1.07627e-20
chr1	235250000	235270000	chr1	235400000	235420000	3	365.8	136.514	5.74379e-38
chr1	235500000	235520000	chr1	235750000	235790000	5	266.287	94.195	7.39161e-49
chr1	235530000	235550000	chr1	235740000	235760000	3	226.777	107.422	6.5887e-15
chr1	235590000	235620000	chr1	235730000	235740000	3	294.525	138.791	1.93809e-31
chr1	235630000	235660000	chr1	235720000	235740000	4	269.761	178.53	5.40334e-13
chr1	235860000	235880000	chr1	235960000	235980000	3	319.362	146.375	2.26037e-23
chr1	236090000	236130000	chr1	236480000	236550000	18	329.807	75.7847	6.5601e-147
chr1	236100000	236120000	chr1	236160000	236180000	3	282.534	168.757	1.48131e-23
chr1	236350000	236380000	chr1	236480000	236490000	3	188.717	111.353	2.00056e-10
chr1	236550000	236590000	chr1	236820000	236840000	5	174.404	61.0288	2.70023e-20
chr1	236570000	236590000	chr1	236850000	236870000	3	128.935	64.8403	5.96518e-11
chr1	236600000	236620000	chr1	236730000	236780000	8	284.991	117.222	1.04664e-32
chr1	236600000	236620000	chr1	236860000	236880000	3	173.228	101.934	2.22864e-09
chr1	236870000	236890000	chr1	237410000	237430000	3	98.3604	55.4878	0.000395207
chr1	236880000	236920000	chr1	237550000	237570000	5	89.8208	50.3022	0.000361507
chr1	236880000	236910000	chr1	237380000	237390000	3	133.897	73.3082	1.11092e-08
chr1	237030000	237050000	chr1	237380000	237400000	3	196.14	105.896	1.25955e-16
chr1	237220000	237250000	chr1	237370000	237390000	4	198.242	105.871	2.17024e-12
chr1	237390000	237400000	chr1	237540000	237570000	3	139.576	84.2675	8.03628e-06
chr1	237670000	237690000	chr1	237790000	237810000	3	215.992	112.045	2.24678e-14
chr1	237800000	237820000	chr1	239970000	240000000	4	41.0831	17.3126	8.52572e-05
chr1	237830000	237850000	chr1	239940000	239970000	4	36.9799	15.8865	0.000762436
chr1	237840000	237860000	chr1	239970000	240000000	4	43.254	17.9941	0.00170207
chr1	237850000	237870000	chr1	238940000	238960000	3	76.6052	32.9347	3.25524e-07
chr1	237850000	237870000	chr1	238430000	238450000	3	109.391	55.8309	1.04559e-06
chr1	237850000	237870000	chr1	237930000	237950000	3	364.027	156.985	8.15282e-45
chr1	237850000	237870000	chr1	238230000	238250000	4	151.723	76.721	7.54727e-11
chr1	238240000	238260000	chr1	238940000	238960000	3	68.1451	36.6658	0.00123642
chr1	238250000	238260000	chr1	238370000	238410000	4	223.369	105.388	8.18164e-17
chr1	239390000	239410000	chr1	239890000	239910000	3	165.558	80.5465	2.32841e-13
chr1	239390000	239420000	chr1	239810000	239830000	4	134.643	82.6289	1.04897e-06
chr1	240010000	240050000	chr1	240140000	240190000	15	405.655	107.415	4.95471e-75
chr1	240180000	240220000	chr1	240680000	240700000	6	153.522	52.2042	1.22592e-24
chr1	240180000	240200000	chr1	240600000	240620000	3	147.443	73.5638	3.26836e-09
chr1	240440000	240470000	chr1	240680000	240700000	5	217.289	85.5651	6.60158e-28
chr1	240450000	240470000	chr1	240590000	240610000	4	262.364	100.14	1.44014e-30
chr1	240490000	240500000	chr1	240590000	240620000	3	250.353	121.985	6.51741e-23
chr1	240600000	240620000	chr1	240680000	240700000	3	240.561	143.409	5.40286e-13
chr1	240720000	240740000	chr1	240870000	240890000	3	272.499	92.8261	8.25727e-43
chr1	240730000	240740000	chr1	241480000	241510000	3	137.291	61.4443	2.70718e-13
chr1	240880000	240900000	chr1	241480000	241500000	3	243.09	81.2466	1.14706e-40
chr1	240960000	240970000	chr1	241070000	241100000	3	241.639	111.68	1.91972e-22
chr1	240960000	240970000	chr1	241250000	241280000	3	169.89	102.934	2.27074e-09
chr1	241320000	241340000	chr1	241490000	241510000	3	149.176	89.7839	4.47409e-06
chr1	241590000	241640000	chr1	241820000	241860000	13	413.297	107.707	1.70458e-103
chr1	241650000	241670000	chr1	241770000	241790000	3	200.842	120.807	1.38134e-08
chr1	241890000	241930000	chr1	241960000	242020000	15	450.333	129.34	1.71145e-117
chr1	242010000	242040000	chr1	242160000	242170000	3	167.043	101.153	1.15124e-08
chr1	242010000	242030000	chr1	242430000	242460000	4	124.164	61.8025	3.76059e-10
chr1	242020000	242030000	chr1	242110000	242140000	3	285.06	128.829	1.20816e-32
chr1	242450000	242470000	chr1	242780000	242800000	3	127.27	77.9065	6.85038e-05
chr1	242450000	242470000	chr1	242820000	242840000	3	116.79	71.7297	0.000486429
chr1	242450000	242470000	chr1	242630000	242650000	3	155.701	90.513	1.01249e-06
chr1	242520000	242540000	chr1	242630000	242650000	3	206.625	122.179	6.85122e-11
chr1	242640000	242660000	chr1	242780000	242800000	3	181.783	103.528	7.47287e-06
chr1	242820000	242860000	chr1	243310000	243340000	8	102.045	37.5999	1.26798e-08
chr1	242830000	242860000	chr1	242930000	242940000	3	284.385	158.511	1.0095e-11
chr1	242840000	242880000	chr1	242980000	242990000	4	205.016	115.498	0.000380752
chr1	243100000	243130000	chr1	243310000	243340000	5	215.947	99.9191	4.9168e-10
chr1	243120000	243150000	chr1	243270000	243290000	4	216.44	122.294	0.0022709
chr1	243140000	243160000	chr1	243310000	243330000	3	230.472	105.832	1.97267e-08
chr1	243170000	243190000	chr1	243300000	243330000	4	235.795	116.721	9.45027e-09
chr1	243330000	243360000	chr1	243400000	243420000	4	377.767	201.626	3.47925e-22
chr1	243330000	243350000	chr1	243940000	243980000	5	99.1609	47.0889	8.75947e-11
chr1	243340000	243360000	chr1	244260000	244280000	3	106.203	35.8026	2.81523e-16
chr1	243340000	243350000	chr1	243450000	243480000	3	270.406	120.733	1.24921e-28
chr1	243470000	243490000	chr1	244260000	244280000	3	91.5668	51.7913	4.30599e-08
chr1	243470000	243490000	chr1	243730000	243760000	4	166.143	91.1206	3.11102e-13
chr1	243470000	243490000	chr1	243930000	243950000	3	126.526	64.3425	8.51163e-20
chr1	243790000	243820000	chr1	243940000	243950000	3	207.525	115.795	2.66667e-13
chr1	243840000	243860000	chr1	243920000	243950000	4	269.928	144.768	8.77228e-26
chr1	243970000	243990000	chr1	244260000	244280000	3	172.964	104.426	6.32174e-11
chr1	244010000	244030000	chr1	244260000	244280000	3	174.347	102.765	5.89303e-11
chr1	244050000	244100000	chr1	244210000	244220000	5	259.383	119.423	8.99741e-36
chr1	244050000	244070000	chr1	244260000	244280000	3	193.532	107.449	1.58643e-12
chr1	244300000	244320000	chr1	244390000	244420000	4	203.618	128.277	1.08456e-10
chr1	244590000	244610000	chr1	244780000	244810000	4	373.249	126.403	5.51599e-77
chr1	244650000	244670000	chr1	244780000	244800000	3	232.545	120.964	3.54491e-22
chr1	244710000	244740000	chr1	244790000	244800000	3	349.841	197.4	3.23858e-23
chr1	244840000	244870000	chr1	245030000	245050000	4	288.6	109.82	2.21094e-49
chr1	244850000	244870000	chr1	245000000	245020000	3	202.634	105.808	9.58213e-12
chr1	244860000	244880000	chr1	244960000	244980000	3	384.099	165.209	3.98621e-56
chr1	245140000	245170000	chr1	245330000	245390000	8	360.71	120.839	2.10446e-134
chr1	245140000	245160000	chr1	245990000	246010000	3	108.582	31.1818	9.38162e-51
chr1	245140000	245160000	chr1	245670000	245690000	3	99.1174	57.1942	2.35699e-11
chr1	245150000	245170000	chr1	245260000	245300000	5	296.301	116.099	1.02021e-65
chr1	245380000	245410000	chr1	246000000	246010000	3	72.7226	44.1118	0.000319052
[truncated: 21,387 more rows]

## Sheet: option H
option H - permissive
ES_chrom	ES_us_start	ES_us_end	ES_ds_chrom	ES_ds_start	ES_ds_end	ES_cluster_size	ES_peakpixel_obs	ES_peakppixel_exp	ES_peakpixel_qvalue
chr1	900000	920000	chr1	940000	960000	4	733.1	486.295	1.37912e-47
chr1	940000	1000000	chr1	1040000	1080000	13	547.779	203.861	2.61575e-88
chr1	1020000	1050000	chr1	1300000	1310000	3	143.95	86.2054	5.71899e-15
chr1	1080000	1170000	chr1	1200000	1280000	34	535.894	179.392	2.50269e-107
chr1	1320000	1340000	chr1	1480000	1530000	8	202.985	70.6659	4.07021e-40
chr1	1370000	1410000	chr1	1460000	1540000	17	465.851	162.164	3.20073e-84
chr1	1470000	1490000	chr1	1520000	1540000	3	835.874	370.377	9.79834e-65
chr1	1480000	1490000	chr1	1630000	1660000	3	157.477	85.1436	2.6769e-05
chr1	1530000	1560000	chr1	1610000	1630000	4	349.251	174.551	9.62292e-49
chr1	1640000	1650000	chr1	1700000	1730000	3	1001.07	173.064	1.93169e-84
chr1	1660000	1680000	chr1	1720000	1740000	3	578.608	205.439	6.36562e-28
chr1	1680000	1700000	chr1	1740000	1760000	3	509.813	225.931	1.20435e-25
chr1	1750000	1830000	chr1	1870000	1910000	21	353.053	123.541	5.56079e-76
chr1	1910000	1990000	chr1	2000000	2080000	35	563.679	138.436	0
chr1	1940000	1970000	chr1	2080000	2120000	6	144.958	72.876	2.03595e-22
chr1	1960000	1980000	chr1	2130000	2160000	4	112.994	61.3811	1.65389e-14
chr1	2080000	2110000	chr1	2160000	2170000	3	354.505	216.484	1.74693e-24
chr1	2160000	2260000	chr1	2270000	2400000	73	533.388	80.9333	0
chr1	2390000	2480000	chr1	2470000	2610000	79	379.401	92.0955	1.39221e-214
chr1	2430000	2450000	chr1	3420000	3440000	3	65.138	38.0814	3.36893e-10
chr1	2440000	2460000	chr1	2620000	2640000	3	114.095	66.2245	8.86542e-16
chr1	2450000	2460000	chr1	3090000	3120000	3	50.0921	32.4434	0.000321722
chr1	2500000	2520000	chr1	3460000	3480000	3	66.5637	36.2409	4.37366e-12
chr1	2650000	2660000	chr1	2770000	2800000	3	299.246	170.516	1.89769e-15
chr1	2650000	2660000	chr1	3010000	3040000	3	150.17	88.2352	1.53109e-08
chr1	2650000	2660000	chr1	2960000	2990000	3	185.362	106.938	1.56297e-09
chr1	2650000	2660000	chr1	2810000	2850000	4	270.5	141.661	3.82282e-21
chr1	2770000	2790000	chr1	3020000	3040000	3	190.01	122.549	2.10717e-09
chr1	2810000	2850000	chr1	2960000	3020000	12	214.489	78.8073	5.08102e-61
chr1	2830000	2850000	chr1	3020000	3040000	3	197.432	80.1085	7.95775e-28
chr1	3060000	3080000	chr1	3310000	3330000	3	229.654	114.914	6.33227e-54
chr1	3060000	3080000	chr1	3280000	3300000	3	252.074	121.995	9.60069e-39
chr1	3060000	3080000	chr1	3640000	3660000	3	53.3443	24.8395	3.85745e-12
chr1	3060000	3080000	chr1	3390000	3410000	3	185.864	90.6664	5.55644e-39
chr1	3440000	3570000	chr1	3590000	3650000	44	319.78	105.784	2.24519e-159
chr1	3480000	3500000	chr1	3550000	3570000	3	373.309	210.244	7.9274e-28
chr1	3540000	3570000	chr1	3710000	3730000	4	158.727	85.9123	4.73203e-24
chr1	3620000	3660000	chr1	3720000	3740000	5	368.618	197.421	5.32856e-38
chr1	3670000	3700000	chr1	3720000	3730000	3	777.775	398.267	3.0439e-101
chr1	3730000	3750000	chr1	3880000	3900000	3	96.2849	49.2832	8.90692e-12
chr1	3770000	3790000	chr1	3850000	3870000	4	223.603	105.097	2.0272e-51
chr1	3770000	3790000	chr1	3880000	3900000	4	162.135	66.9609	1.49824e-42
chr1	3900000	3920000	chr1	4580000	4600000	3	98.051	55.0147	3.2665e-12
chr1	3900000	3930000	chr1	4160000	4180000	4	193.993	119.245	2.32701e-19
chr1	3900000	3920000	chr1	4610000	4630000	3	94.7802	51.8974	1.65273e-11
chr1	3910000	3930000	chr1	4070000	4120000	7	198.072	88.6145	2.79831e-48
chr1	3910000	3930000	chr1	4040000	4060000	3	197.24	102.544	3.89166e-30
chr1	3930000	3950000	chr1	4100000	4140000	5	175.677	91.5808	2.03832e-25
chr1	4650000	4670000	chr1	5260000	5280000	3	88.7488	53.0905	6.3979e-08
chr1	4650000	4690000	chr1	4740000	4790000	11	255.215	113.477	4.8359e-68
chr1	4650000	4670000	chr1	4820000	4840000	3	267.766	88.1497	5.45871e-87
chr1	4650000	4670000	chr1	5470000	5490000	3	68.0224	40.7462	1.84231e-07
chr1	5280000	5290000	chr1	5460000	5490000	3	155.557	92.2128	6.44586e-14
chr1	5490000	5520000	chr1	5910000	5920000	3	105.199	66.2388	1.30184e-08
chr1	5500000	5530000	chr1	5580000	5630000	10	349.272	147.402	6.98487e-91
chr1	5500000	5520000	chr1	5820000	5840000	4	190.682	83.4531	1.98027e-49
chr1	5620000	5640000	chr1	5820000	5840000	3	215.863	112.361	1.06165e-29
chr1	5840000	5890000	chr1	5950000	5980000	8	206.896	106.065	1.35324e-39
chr1	6000000	6120000	chr1	6080000	6200000	77	380.653	90.3393	2.21885e-218
chr1	6040000	6060000	chr1	6210000	6230000	3	125.773	69.7876	1.34757e-17
chr1	6230000	6290000	chr1	6390000	6450000	25	250.47	70.2525	5.51305e-145
chr1	6240000	6310000	chr1	6310000	6360000	26	461.499	153.543	7.11573e-151
chr1	6340000	6370000	chr1	6390000	6440000	12	654.024	260.007	5.76725e-141
chr1	6480000	6580000	chr1	6610000	6680000	39	209.356	63.7937	1.47172e-67
chr1	6490000	6510000	chr1	6590000	6610000	3	195.583	93.2858	3.0007e-26
chr1	6520000	6560000	chr1	6590000	6600000	4	311.641	136.839	2.49567e-28
chr1	6580000	6600000	chr1	6620000	6650000	4	423.018	223.362	1.45133e-35
chr1	6710000	6730000	chr1	7200000	7220000	3	141.315	50.8886	2.52366e-25
chr1	6720000	6740000	chr1	6770000	6790000	3	403.244	255.59	2.57883e-21
chr1	6720000	6740000	chr1	6880000	6900000	3	203.94	81.5234	5.13447e-29
chr1	6790000	6800000	chr1	7190000	7220000	3	145.4	72.5322	1.96803e-10
chr1	6790000	6820000	chr1	6870000	6900000	5	361.996	153.757	1.56422e-34
chr1	7020000	7080000	chr1	7190000	7220000	14	324.383	101.862	3.78092e-77
chr1	7210000	7240000	chr1	7640000	7650000	3	197.429	70.5858	2.27073e-61
chr1	7220000	7230000	chr1	7530000	7580000	5	192.735	102.368	7.50308e-29
chr1	7220000	7230000	chr1	7460000	7490000	3	216.812	109.394	9.29011e-25
chr1	7450000	7500000	chr1	7630000	7650000	7	212.977	91.6216	4.67659e-54
chr1	7530000	7590000	chr1	7630000	7650000	9	416.927	255.204	1.38454e-50
chr1	7660000	7680000	chr1	7940000	7960000	3	112.642	64.2026	4.19662e-12
chr1	7660000	7700000	chr1	7720000	7790000	16	565.483	140.128	2.0184e-191
chr1	7660000	7690000	chr1	7850000	7870000	4	115.184	55.3043	7.1445e-18
chr1	7690000	7710000	chr1	7860000	7900000	5	105.886	48.0111	3.40909e-13
chr1	7710000	7740000	chr1	7900000	7920000	4	115.285	48.2341	8.10367e-17
chr1	7760000	7850000	chr1	7890000	7950000	29	367.446	115.894	1.26053e-73
chr1	7970000	8050000	chr1	8290000	8360000	39	487.986	106.443	1.63975e-295
chr1	8020000	8040000	chr1	8140000	8170000	4	305.724	170.94	2.85625e-21
chr1	8020000	8040000	chr1	8200000	8230000	4	258.039	140.427	5.35519e-20
chr1	8200000	8230000	chr1	8300000	8320000	4	276.69	156.555	4.25306e-32
chr1	8350000	8370000	chr1	8840000	8870000	4	86.3137	45.2957	1.57211e-06
chr1	8550000	8570000	chr1	8710000	8730000	3	313.257	126.122	2.38228e-45
chr1	8720000	8750000	chr1	8830000	8850000	4	221.33	116.431	1.99399e-16
chr1	8840000	8940000	chr1	8970000	9010000	29	528.655	189.763	3.77701e-130
chr1	8880000	8900000	chr1	9040000	9060000	3	108.122	63.6218	8.77263e-07
chr1	8910000	8930000	chr1	9090000	9110000	3	152.15	59.6223	8.80303e-32
chr1	9000000	9030000	chr1	9060000	9110000	9	451.051	171.316	1.17986e-142
chr1	9010000	9020000	chr1	9180000	9210000	3	135.043	71.5313	8.70969e-21
chr1	9100000	9150000	chr1	9180000	9270000	22	439.931	156.709	1.0341e-115
chr1	9250000	9350000	chr1	9390000	9500000	56	560.214	105.97	6.7751e-302
chr1	9490000	9510000	chr1	9560000	9580000	3	353.329	159.878	8.65267e-52
chr1	9720000	9800000	chr1	9820000	9880000	27	557.276	162.65	3.06838e-172
chr1	9720000	9750000	chr1	10410000	10430000	4	70.4861	24.3366	9.028e-16
chr1	9730000	9740000	chr1	10150000	10180000	3	70.8331	42.382	0.000136826
chr1	9730000	9750000	chr1	10100000	10130000	5	78.639	44.4829	1.59669e-05
chr1	9870000	9890000	chr1	9930000	9950000	3	469.891	210.661	3.74315e-72
chr1	9870000	9890000	chr1	10030000	10050000	3	202.397	102.645	8.46598e-24
chr1	9940000	9970000	chr1	10020000	10040000	4	283.895	155.675	1.92742e-21
chr1	10100000	10130000	chr1	10410000	10420000	3	107.121	66.3389	3.45313e-05
chr1	10140000	10170000	chr1	10330000	10350000	5	165.631	83.926	1.60952e-15
chr1	10270000	10300000	chr1	10410000	10420000	3	163.835	95.8427	3.13277e-10
chr1	10360000	10390000	chr1	10400000	10430000	6	536.365	248.294	1.90833e-53
chr1	10430000	10460000	chr1	10490000	10500000	3	407.899	173.347	2.40298e-71
chr1	10490000	10540000	chr1	10930000	10950000	7	204.519	90.0907	2.66143e-47
chr1	10500000	10560000	chr1	10590000	10710000	46	389.246	146.146	7.36992e-96
chr1	10500000	10520000	chr1	10900000	10920000	3	221.901	97.8493	6.05283e-44
chr1	10510000	10540000	chr1	10860000	10880000	5	221.546	117.859	7.21759e-33
chr1	10640000	10700000	chr1	10860000	10870000	6	276.258	159.618	1.53564e-41
chr1	10670000	10700000	chr1	10900000	10910000	3	213.351	130.192	1.67213e-24
chr1	10950000	10970000	chr1	11000000	11020000	3	438.669	261.264	2.09179e-27
chr1	11010000	11150000	chr1	11170000	11270000	91	343.435	65.6324	1.61188e-169
chr1	11030000	11050000	chr1	11630000	11650000	3	69.6307	28.9954	1.18904e-12
chr1	11070000	11080000	chr1	11120000	11150000	3	409.771	221.682	8.60309e-35
chr1	11120000	11130000	chr1	11820000	11850000	3	50.953	23.6681	1.18803e-05
chr1	11230000	11250000	chr1	11810000	11830000	3	61.0225	27.1771	5.84238e-08
chr1	11300000	11320000	chr1	11570000	11610000	6	164.992	99.7899	2.14497e-16
chr1	11310000	11340000	chr1	11630000	11650000	4	263.649	103.947	7.43415e-59
chr1	11310000	11330000	chr1	11450000	11480000	4	226.884	148.002	1.1397e-17
chr1	11460000	11490000	chr1	11630000	11650000	5	328.729	142.406	3.84266e-61
chr1	11800000	11870000	chr1	11950000	12030000	34	285.888	90.6704	1.51485e-91
chr1	11910000	11930000	chr1	11950000	11980000	4	522.447	254.117	3.29728e-61
chr1	12010000	12040000	chr1	12200000	12220000	4	111.967	58.7073	1.4312e-16
chr1	12310000	12340000	chr1	12760000	12780000	4	134.737	59.2887	3.92504e-24
chr1	12310000	12330000	chr1	12650000	12670000	3	126.092	72.8053	4.75924e-10
chr1	12610000	12640000	chr1	12770000	12780000	3	212.844	102.518	4.00575e-32
chr1	12650000	12690000	chr1	12750000	12780000	7	256.018	115.411	8.46719e-45
chr1	12780000	12810000	chr1	13410000	13440000	6	125.714	65.853	0.00137142
chr1	12800000	12830000	chr1	13230000	13240000	3	254.55	74.2093	8.17251e-30
chr1	12820000	12860000	chr1	13410000	13440000	7	186.831	58.563	5.08225e-08
chr1	13360000	13370000	chr1	13410000	13440000	3	445.414	289.15	0.00032295
chr1	13510000	13520000	chr1	13570000	13600000	3	335.295	187.128	8.30192e-43
chr1	13660000	13690000	chr1	13800000	13830000	6	364.868	117.348	4.00611e-87
chr1	13820000	13840000	chr1	13940000	13970000	5	316.265	106.36	1.81585e-74
chr1	13960000	13980000	chr1	14100000	14120000	3	228.706	95.9475	3.14242e-46
chr1	13960000	13980000	chr1	15030000	15050000	3	46.4985	23.0754	9.09007e-06
chr1	13960000	13980000	chr1	14520000	14540000	3	84.7016	53.2453	2.15349e-05
chr1	13960000	13970000	chr1	14390000	14420000	3	114.297	67.6116	6.47223e-08
chr1	14070000	14100000	chr1	14530000	14550000	4	92.0903	58.1757	6.43756e-05
chr1	14100000	14120000	chr1	15070000	15110000	5	44.4622	25.2863	8.12332e-05
chr1	14100000	14120000	chr1	15030000	15050000	3	59.9473	27.4812	6.8219e-11
chr1	14100000	14120000	chr1	14410000	14430000	3	218.143	113.028	8.91495e-25
chr1	14110000	14130000	chr1	14360000	14380000	3	213.076	118.969	9.18157e-26
chr1	14430000	14450000	chr1	14520000	14540000	3	221.994	109.895	2.75876e-25
chr1	14550000	14570000	chr1	15090000	15110000	3	132.181	57.8098	1.7816e-25
chr1	14550000	14590000	chr1	15020000	15060000	9	215.624	69.5887	8.11275e-66
chr1	14560000	14580000	chr1	14770000	14790000	3	158.102	90.0896	2.42202e-17
chr1	14600000	14610000	chr1	14720000	14750000	3	214.407	122.057	3.11647e-16
chr1	14600000	14610000	chr1	14760000	14790000	3	186.661	109.166	4.55234e-17
chr1	14770000	14790000	chr1	15020000	15050000	5	162.893	97.6935	1.05123e-14
chr1	14850000	14870000	chr1	15020000	15040000	3	170.411	103.628	1.21357e-16
chr1	14900000	14950000	chr1	15010000	15040000	8	280.521	138.084	6.61015e-49
chr1	15090000	15190000	chr1	15190000	15320000	58	429.738	74.5334	0
chr1	15300000	15390000	chr1	15380000	15510000	59	565.731	107.672	8.56514e-279
chr1	15530000	15610000	chr1	15690000	15760000	34	223.348	57.1534	4.38695e-94
chr1	15540000	15560000	chr1	15630000	15660000	4	259.521	99.5327	1.73131e-43
chr1	15610000	15690000	chr1	15710000	15750000	17	238.107	100.246	2.55898e-49
chr1	15620000	15650000	chr1	15760000	15780000	4	160.134	99.8619	1.66093e-08
chr1	15760000	15840000	chr1	15890000	16000000	49	423.607	92.1389	1.70682e-209
chr1	16000000	16020000	chr1	16170000	16210000	6	143.258	66.7261	2.51223e-37
chr1	16040000	16150000	chr1	16110000	16260000	72	677.988	109.478	0
chr1	16110000	16130000	chr1	16230000	16250000	3	180.662	114.73	8.7343e-14
chr1	16260000	16300000	chr1	16420000	16450000	6	156.436	80.7892	2.05097e-16
chr1	16270000	16300000	chr1	16340000	16370000	5	268.62	155.227	2.07627e-12
chr1	16460000	16500000	chr1	16520000	16530000	4	397.485	221.981	3.35314e-12
chr1	16530000	16550000	chr1	16860000	16880000	3	579.98	72.5477	8.52085e-36
chr1	16530000	16550000	chr1	16710000	16730000	3	248.553	99.832	3.02256e-25
chr1	16580000	16590000	chr1	16880000	16910000	3	257.656	82.5809	2.04304e-12
chr1	16600000	16620000	chr1	21440000	21460000	3	177.967	8.05171	2.54243e-244
chr1	16610000	16630000	chr1	16880000	16910000	4	182.068	89.5735	8.53834e-29
chr1	16620000	16640000	chr1	16940000	16960000	3	219.541	74.8215	5.70802e-99
chr1	16640000	16650000	chr1	16880000	16910000	3	138.463	89.7398	6.84912e-07
chr1	16870000	16890000	chr1	16920000	16940000	3	435.079	287.755	1.15733e-11
chr1	16880000	16890000	chr1	16940000	16970000	3	244.126	147.654	8.02368e-08
chr1	16920000	17010000	chr1	17030000	17050000	18	504.385	116.7	1.79663e-145
chr1	17060000	17160000	chr1	17190000	17320000	61	765.335	157.12	0
chr1	17060000	17070000	chr1	17330000	17380000	5	201.176	85.4459	1.08208e-38
chr1	17410000	17450000	chr1	17470000	17490000	5	459.436	224.583	6.66348e-58
chr1	17410000	17430000	chr1	17600000	17620000	3	167.712	76.1471	6.40483e-30
chr1	17480000	17550000	chr1	17540000	17660000	46	690.925	138.214	0
chr1	17650000	17680000	chr1	18580000	18590000	3	61.9657	23.2425	9.12228e-14
chr1	17650000	17670000	chr1	17820000	17840000	3	206.124	86.2684	3.26218e-39
chr1	17660000	17670000	chr1	17760000	17800000	4	233.659	142.285	8.89898e-19
chr1	17690000	17720000	chr1	17870000	17890000	4	136.338	81.0258	3.85906e-16
chr1	17740000	17770000	chr1	17900000	17910000	3	194.912	114.852	3.50984e-22
chr1	17910000	17930000	chr1	18570000	18590000	4	150.249	54.6507	1.85388e-48
chr1	17910000	17940000	chr1	18080000	18110000	6	321.625	111.404	3.74542e-117
chr1	17920000	17940000	chr1	18300000	18330000	4	179.677	80.4376	1.03034e-37
chr1	17980000	18000000	chr1	18090000	18110000	3	338.824	171.905	2.10447e-42
chr1	18100000	18120000	chr1	18570000	18590000	3	112.034	73.0653	3.86029e-09
chr1	18230000	18250000	chr1	18280000	18300000	4	425.807	221.111	1.37469e-68
chr1	18300000	18330000	chr1	18570000	18590000	4	167.604	75.8907	6.34254e-37
chr1	18320000	18330000	chr1	18490000	18520000	3	170.179	88.9032	2.11055e-20
chr1	18350000	18430000	chr1	18460000	18580000	51	367.966	178.921	2.07524e-75
chr1	18590000	18730000	chr1	18660000	18880000	98	408.192	120.233	1.338e-150
chr1	18860000	18970000	chr1	18990000	19100000	77	325.811	59.439	7.68082e-270
chr1	18900000	18920000	chr1	18950000	18980000	4	488.604	315.317	3.75331e-33
chr1	18900000	18930000	chr1	19650000	19660000	3	26.6251	14.5211	0.000838798
chr1	19250000	19280000	chr1	19650000	19660000	3	163.149	93.0541	2.10435e-15
chr1	19310000	19370000	chr1	19630000	19670000	14	288.477	94.4001	9.73592e-126
chr1	19340000	19350000	chr1	19580000	19610000	3	247.676	108.179	5.11995e-42
chr1	19340000	19350000	chr1	19380000	19410000	3	414.68	263.648	1.50555e-26
chr1	19370000	19400000	chr1	19640000	19650000	3	223.27	115.868	1.07293e-31
chr1	19380000	19410000	chr1	19580000	19590000	3	256.724	119.538	1.09514e-40
chr1	19410000	19430000	chr1	19610000	19630000	3	175.567	102.258	3.76569e-09
chr1	19430000	19450000	chr1	19570000	19590000	3	262.697	148.096	2.95603e-26
chr1	19660000	19680000	chr1	19800000	19820000	3	121.139	62.9254	5.50927e-17
chr1	19660000	19680000	chr1	19690000	19720000	4	612.058	259.008	1.45939e-120
chr1	19670000	19690000	chr1	19850000	19870000	3	93.121	45.238	3.61002e-11
chr1	19710000	19740000	chr1	20130000	20160000	6	63.8928	35.1096	4.49798e-06
chr1	19710000	19790000	chr1	19790000	19910000	59	242.348	76.8245	2.80016e-69
chr1	19900000	19990000	chr1	20080000	20210000	62	413.183	103.243	1.90239e-143
chr1	19910000	19940000	chr1	20460000	20500000	7	90.5741	37.0251	1.91148e-21
chr1	19910000	19930000	chr1	20420000	20440000	3	86.9301	45.6703	1.68376e-07
chr1	20200000	20240000	chr1	20310000	20380000	14	352.969	138.418	8.98277e-77
chr1	20200000	20230000	chr1	20480000	20500000	4	285.058	107.289	1.94625e-71
chr1	20210000	20230000	chr1	20390000	20420000	4	216.947	90.281	3.53946e-42
chr1	20340000	20390000	chr1	20470000	20510000	10	410.21	131.386	8.08037e-175
chr1	20360000	20390000	chr1	20420000	20440000	5	433.064	231.786	6.57217e-52
chr1	20420000	20440000	chr1	20480000	20500000	3	404.9	239.494	2.90527e-36
chr1	20680000	20710000	chr1	20850000	20890000	7	118.813	71.5901	5.84874e-06
chr1	20680000	20710000	chr1	21190000	21200000	3	141.409	64.3363	2.39243e-17
chr1	20750000	20770000	chr1	20850000	20870000	3	217.784	111.741	3.73646e-16
chr1	20880000	20900000	chr1	21180000	21200000	3	162.009	100.148	3.88769e-07
chr1	20980000	21000000	chr1	21140000	21170000	4	210.532	108.558	2.15753e-13
chr1	21030000	21050000	chr1	21160000	21180000	3	202.015	123.752	3.1967e-08
chr1	21210000	21300000	chr1	21300000	21400000	56	666.966	115.377	0
chr1	21220000	21240000	chr1	21580000	21600000	3	137.694	67.5434	4.84633e-28
chr1	21370000	21390000	chr1	21480000	21500000	3	336.853	187.423	5.93802e-32
chr1	21370000	21380000	chr1	21560000	21600000	4	248.366	119.592	1.54341e-45
chr1	21400000	21420000	chr1	21580000	21600000	3	158.046	84.5777	1.13264e-12
chr1	21430000	21450000	chr1	21580000	21600000	3	193.499	89.4259	1.50654e-33
chr1	21490000	21530000	chr1	21560000	21610000	13	475.869	209.146	8.72324e-93
chr1	21640000	21670000	chr1	22020000	22030000	3	109.1	53.9024	1.94733e-16
chr1	21660000	21680000	chr1	21980000	22010000	5	144.608	67.8761	1.22457e-18
chr1	21680000	21720000	chr1	21740000	21770000	8	470.233	225.598	1.97033e-39
chr1	21680000	21700000	chr1	21830000	21860000	4	157.581	102.764	3.28153e-09
chr1	21810000	21930000	chr1	21950000	21980000	29	496.936	180.602	1.24654e-121
chr1	21830000	21860000	chr1	22000000	22010000	3	178.942	92.5118	3.87469e-20
chr1	21830000	21850000	chr1	21870000	21890000	3	612.853	398.05	5.96515e-36
chr1	22100000	22170000	chr1	22380000	22420000	16	463.484	122.941	2.89894e-283
chr1	22120000	22150000	chr1	22310000	22330000	4	221.841	106.873	2.23186e-42
chr1	22120000	22150000	chr1	22210000	22300000	12	358.002	144.827	2.98265e-75
chr1	22120000	22150000	chr1	22640000	22650000	3	91.585	44.3394	4.57851e-18
chr1	22210000	22230000	chr1	22400000	22420000	4	244.573	128.786	2.07563e-39
chr1	22410000	22430000	chr1	22630000	22650000	3	354.698	129.145	2.07607e-88
chr1	22420000	22430000	chr1	22590000	22620000	3	188.226	75.3293	1.48368e-39
chr1	22420000	22430000	chr1	22490000	22540000	5	347.845	169.583	1.94257e-50
chr1	22450000	22470000	chr1	22630000	22650000	3	166.314	76.6543	1.72086e-24
chr1	22490000	22570000	chr1	22600000	22660000	33	452.211	118.664	7.92598e-214
chr1	22660000	22770000	chr1	22850000	22970000	80	368.78	110.544	3.80416e-145
chr1	22970000	22990000	chr1	23050000	23110000	10	391.181	112.975	1.52572e-133
chr1	22970000	23000000	chr1	23170000	23200000	5	356.057	116.972	5.29221e-99
chr1	23050000	23070000	chr1	23310000	23330000	3	160.181	77.9894	5.99363e-14
chr1	23060000	23120000	chr1	23160000	23220000	18	689.815	185.46	6.358e-242
chr1	23060000	23080000	chr1	23280000	23300000	3	187.265	94.8317	2.19115e-13
chr1	23080000	23100000	chr1	23270000	23290000	3	196.027	94.5812	8.78909e-21
chr1	23200000	23230000	chr1	23250000	23280000	6	572.243	238.308	1.48446e-91
chr1	23280000	23310000	chr1	23450000	23460000	3	125.519	74.167	6.79937e-08
chr1	23300000	23330000	chr1	23470000	23480000	3	115.37	65.4408	1.40856e-08
chr1	23330000	23360000	chr1	23390000	23420000	6	413.532	194.236	1.65375e-57
chr1	23370000	23380000	chr1	23400000	23430000	3	611.111	370.818	5.67026e-33
chr1	23690000	23720000	chr1	23740000	23760000	4	354.809	207.159	1.51674e-24
chr1	23750000	23840000	chr1	23850000	23960000	40	416.985	85.4518	3.02684e-177
chr1	23960000	23990000	chr1	24110000	24130000	4	157.015	79.3876	2.76027e-15
chr1	23970000	23990000	chr1	24020000	24040000	3	403.339	254.65	2.63577e-15
chr1	23970000	23990000	chr1	24140000	24160000	3	110.362	63.2196	9.34133e-08
chr1	23970000	23990000	chr1	24040000	24060000	3	292.442	174.369	8.0958e-16
chr1	24180000	24260000	chr1	24290000	24410000	48	600	94.6876	0
chr1	24190000	24210000	chr1	24620000	24640000	3	102.865	37.7256	6.25692e-16
chr1	24190000	24210000	chr1	24580000	24600000	3	87.9706	47.8801	2.99378e-11
chr1	24400000	24420000	chr1	24620000	24640000	3	167.893	89.7096	1.70401e-11
chr1	24410000	24460000	chr1	24550000	24640000	24	201.958	59.7968	7.60633e-60
chr1	24410000	24430000	chr1	24510000	24550000	6	256.426	112.608	4.89152e-33
chr1	24440000	24450000	chr1	24520000	24550000	3	278.416	154.94	1.49354e-24
chr1	24480000	24500000	chr1	24620000	24640000	3	148.266	73.3492	1.00886e-16
chr1	24520000	24590000	chr1	24620000	24640000	8	392.583	133.272	1.87231e-68
chr1	24530000	24550000	chr1	24580000	24600000	3	437.452	269.245	1.22703e-26
chr1	24650000	24760000	chr1	24740000	24880000	56	638.26	74.9313	3.58676e-269
chr1	24650000	24680000	chr1	25210000	25240000	5	83.1965	21.5068	2.21852e-17
chr1	24850000	24870000	chr1	25090000	25110000	3	192.039	91.4434	2.26051e-33
chr1	24850000	24870000	chr1	25030000	25050000	3	202.895	97.603	3.14835e-34
chr1	24910000	24970000	chr1	25010000	25110000	22	419.724	169.245	1.46667e-122
chr1	25100000	25150000	chr1	25180000	25220000	13	418.149	143.989	1.5066e-97
chr1	25280000	25290000	chr1	25390000	25430000	4	684.661	104.333	1.77555e-166
chr1	25280000	25290000	chr1	25440000	25480000	4	170.706	66.2879	1.01392e-24
chr1	25300000	25320000	chr1	25480000	25500000	3	116.108	61.3964	6.75171e-05
chr1	25340000	25360000	chr1	25470000	25500000	4	182.258	92.5654	8.53654e-15
chr1	25390000	25410000	chr1	25510000	25530000	3	432.758	114.383	2.03836e-60
chr1	25520000	25730000	chr1	25730000	25820000	50	401.196	83.7631	1.29572e-265
chr1	25560000	25590000	chr1	25750000	25760000	3	168.806	92.6334	1.2535e-23
chr1	25580000	25600000	chr1	26010000	26030000	3	48.2899	26.2611	0.000333643
chr1	25610000	25630000	chr1	25680000	25700000	3	425.453	236.471	1.48326e-47
chr1	25810000	25950000	chr1	25960000	26040000	68	485.814	117.698	1.86285e-200
chr1	26020000	26060000	chr1	26130000	26170000	10	371.155	130.517	6.05279e-99
chr1	26040000	26050000	chr1	26080000	26110000	3	390.213	219.359	3.5151e-38
chr1	26090000	26120000	chr1	26140000	26170000	7	730.5	282.106	8.40712e-121
chr1	26100000	26110000	chr1	26250000	26280000	3	149.814	79.109	2.47775e-16
chr1	26260000	26280000	chr1	26440000	26460000	3	181.827	56.2022	2.7208e-31
chr1	26270000	26300000	chr1	26460000	26470000	3	132.903	55.9632	5.86355e-29
chr1	26540000	26560000	chr1	26870000	26890000	3	119.374	71.7488	9.42576e-08
chr1	26540000	26590000	chr1	26820000	26850000	7	188.261	90.2042	8.49727e-33
chr1	26550000	26620000	chr1	26760000	26810000	20	414.655	102.592	5.81888e-122
chr1	26600000	26630000	chr1	26670000	26700000	7	614.337	242.008	6.04498e-116
chr1	26830000	26850000	chr1	26910000	26950000	5	144.819	80.4252	3.26407e-15
chr1	26960000	26980000	chr1	27030000	27050000	3	226.876	135.902	8.04821e-18
chr1	26960000	26980000	chr1	27080000	27110000	4	270.019	70.9801	1.4878e-116
chr1	26990000	27020000	chr1	27090000	27110000	4	293.769	103.931	1.0017e-92
chr1	27040000	27050000	chr1	27280000	27310000	3	214.477	123.472	1.08629e-14
chr1	27090000	27110000	chr1	27600000	27620000	3	44.5593	22.6366	6.69553e-09
chr1	27090000	27150000	chr1	27240000	27310000	29	548.386	82.1624	0
chr1	27100000	27120000	chr1	27190000	27210000	3	323.255	180.929	4.46917e-31
chr1	27190000	27210000	chr1	27270000	27290000	3	399.768	171.217	2.10276e-47
chr1	27350000	27370000	chr1	27650000	27670000	4	112.74	62.8001	1.18021e-12
chr1	27380000	27400000	chr1	27650000	27670000	3	212.631	102.091	2.08118e-43
chr1	27380000	27430000	chr1	27480000	27620000	40	335.91	87.0529	7.52856e-169
chr1	27660000	27680000	chr1	27760000	27780000	3	156.062	90.654	9.76372e-13
chr1	27660000	27680000	chr1	27820000	27840000	3	138.523	65.0101	3.34509e-15
chr1	27730000	27760000	chr1	27800000	27830000	6	327.472	191.578	1.38787e-14
chr1	27840000	27900000	chr1	27940000	28000000	24	351.295	132.604	3.79307e-93
chr1	27850000	27870000	chr1	28190000	28220000	4	125.674	59.0139	2.38647e-08
chr1	27890000	27910000	chr1	28210000	28230000	3	124.505	69.0063	0.000510934
chr1	28030000	28050000	chr1	28200000	28220000	4	165.925	81.3237	1.96711e-12
chr1	28080000	28130000	chr1	28170000	28220000	12	378.765	125.144	1.67307e-72
chr1	28200000	28220000	chr1	28480000	28500000	3	110.423	62.3175	0.000252636
chr1	28240000	28260000	chr1	28350000	28370000	3	297.739	105.046	1.22604e-43
chr1	28260000	28270000	chr1	28310000	28340000	3	299.11	166.882	1.995e-24
chr1	28400000	28420000	chr1	28470000	28500000	5	403.224	202.891	1.1312e-29
chr1	28520000	28560000	chr1	28680000	28720000	7	93.1179	54.8255	1.43445e-05
chr1	28550000	28570000	chr1	28700000	28720000	3	142.333	75.3274	4.18378e-06
chr1	28640000	28670000	chr1	28710000	28760000	7	237.609	134.373	4.83816e-16
chr1	28650000	28670000	chr1	28800000	28820000	3	110.179	65.593	1.11795e-06
chr1	28670000	28700000	chr1	28860000	28880000	4	111.022	60.056	7.56909e-08
chr1	28700000	28720000	chr1	28860000	28880000	3	128.463	78.7301	4.38908e-09
chr1	28870000	28920000	chr1	29000000	29050000	11	428.912	121.779	9.52527e-142
chr1	28880000	28900000	chr1	29060000	29080000	3	187.748	101.071	2.45441e-19
chr1	28880000	28900000	chr1	29110000	29130000	3	275.806	114.322	1.24402e-76
chr1	28880000	28890000	chr1	29180000	29210000	3	212.258	86.0402	1.10759e-54
chr1	29060000	29080000	chr1	29190000	29220000	4	194.993	83.8755	5.75698e-31
chr1	29080000	29100000	chr1	29190000	29210000	3	222.709	89.6607	7.68687e-30
chr1	29110000	29170000	chr1	29170000	29210000	15	419.996	143.565	1.74564e-152
chr1	29230000	29240000	chr1	30080000	30120000	4	105.495	37.1603	4.27891e-33
chr1	29230000	29240000	chr1	29680000	29710000	3	123.566	49.4325	2.28948e-38
chr1	29230000	29250000	chr1	30690000	30720000	4	39.2588	16.6316	6.53784e-10
chr1	29350000	29370000	chr1	30700000	30720000	3	34.4474	20.8488	0.000966239
chr1	29370000	29390000	chr1	29680000	29710000	4	171.125	87.4768	3.8684e-26
chr1	29370000	29400000	chr1	30700000	30720000	4	55.556	26.1196	5.18695e-08
chr1	29380000	29390000	chr1	30080000	30110000	3	131.592	56.787	4.08671e-29
chr1	29390000	29400000	chr1	30390000	30420000	3	101.031	26.5867	1.32053e-56
chr1	29690000	29710000	chr1	30700000	30720000	3	48.4789	24.87	2.34076e-09
chr1	29700000	29710000	chr1	30080000	30120000	4	237.353	112.972	3.72858e-46
chr1	29710000	29740000	chr1	30120000	30140000	5	137.466	81.2457	5.29597e-13
chr1	29750000	29770000	chr1	30100000	30120000	3	184.509	97.5357	7.78555e-20
chr1	29780000	29810000	chr1	30080000	30120000	10	302.811	139.381	1.95044e-62
chr1	29790000	29810000	chr1	30700000	30720000	3	65.6055	33.2344	5.79548e-06
chr1	29830000	29940000	chr1	30060000	30090000	15	287.236	126.496	2.99964e-65
chr1	30090000	30130000	chr1	30700000	30710000	4	114.89	45.651	5.00877e-23
chr1	30110000	30130000	chr1	30220000	30240000	3	202.013	113.712	2.23991e-21
chr1	30110000	30120000	chr1	30360000	30390000	3	127.674	71.5773	4.43073e-14
chr1	30120000	30140000	chr1	30310000	30330000	3	135.353	76.3603	5.3683e-21
chr1	30160000	30180000	chr1	30320000	30350000	4	150.2	84.7623	1.14655e-11
chr1	30400000	30420000	chr1	30690000	30720000	5	207.177	101.532	4.61795e-28
chr1	30510000	30530000	chr1	30690000	30710000	3	184.068	95.9712	2.3198e-34
chr1	30570000	30580000	chr1	30680000	30710000	3	208.348	111.6	3.64834e-18
chr1	30590000	30610000	chr1	30690000	30710000	3	220.346	145.062	5.6115e-15
chr1	30710000	30750000	chr1	30750000	30810000	12	1037.17	269.683	0
chr1	30940000	30960000	chr1	31110000	31130000	3	130.429	64.161	2.06012e-10
chr1	30940000	30960000	chr1	31280000	31300000	3	129.549	42.9306	1.11839e-21
chr1	30980000	31020000	chr1	31030000	31060000	7	341.714	172.215	8.44354e-25
chr1	31010000	31030000	chr1	31120000	31140000	3	202.642	111.059	9.45253e-16
chr1	31040000	31080000	chr1	31140000	31160000	5	316.196	147.142	7.66495e-32
chr1	31180000	31190000	chr1	31230000	31380000	15	441.804	210.998	8.03315e-65
chr1	31260000	31280000	chr1	31310000	31330000	3	366.328	193.884	3.03526e-24
chr1	31260000	31280000	chr1	31350000	31370000	3	241.996	136.94	1.86563e-10
chr1	31380000	31490000	chr1	31510000	31630000	76	688.918	152.333	1.2069e-173
chr1	31570000	31590000	chr1	31750000	31770000	3	104.819	59.8337	1.16101e-16
chr1	31790000	31870000	chr1	31910000	32010000	36	434.373	85.1897	2.67214e-197
chr1	32030000	32050000	chr1	32160000	32200000	7	195.504	70.31	9.11692e-35
chr1	32070000	32080000	chr1	32160000	32190000	3	201.217	110.847	2.14807e-20
chr1	32090000	32100000	chr1	32150000	32180000	3	248.74	144.444	1.30912e-16
chr1	32180000	32260000	chr1	32280000	32390000	60	388.291	105.97	1.21574e-120
chr1	32360000	32400000	chr1	32780000	32810000	7	105.705	51.0942	1.09676e-10
chr1	32370000	32390000	chr1	32660000	32680000	3	146.919	64.7503	5.36705e-17
chr1	32390000	32410000	chr1	32610000	32630000	3	179.498	113.37	1.48767e-09
chr1	32400000	32410000	chr1	32500000	32530000	3	247.4	128.184	1.20445e-19
chr1	32440000	32460000	chr1	32610000	32630000	3	173.472	109.304	8.30434e-08
chr1	32700000	32720000	chr1	32860000	32880000	3	117.337	60.1892	3.49519e-10
chr1	32820000	32840000	chr1	32850000	32870000	3	602.085	379.994	1.00475e-27
chr1	32870000	32970000	chr1	32990000	33100000	68	348.587	65.2628	7.14969e-221
chr1	33110000	33140000	chr1	33460000	33470000	3	136.881	69.6044	1.99103e-18
chr1	33120000	33160000	chr1	33240000	33300000	11	243.465	113.78	3.09293e-50
chr1	33280000	33340000	chr1	33450000	33480000	11	295.324	102.233	1.39865e-69
chr1	33290000	33320000	chr1	33360000	33370000	3	567.366	242.884	4.48691e-90
chr1	33360000	33390000	chr1	33440000	33470000	6	399.624	188.044	3.72572e-49
chr1	33470000	33540000	chr1	33580000	33620000	14	224.272	76.5507	1.04058e-69
chr1	33620000	33640000	chr1	34140000	34170000	4	74.789	44.3897	1.34092e-06
chr1	33630000	33650000	chr1	34110000	34130000	3	77.8384	46.6598	1.35488e-05
chr1	34150000	34180000	chr1	34380000	34410000	5	156.77	82.337	6.78388e-12
chr1	34150000	34190000	chr1	34590000	34600000	4	81.1723	46.4664	6.79108e-07
chr1	34160000	34180000	chr1	34350000	34370000	3	154.192	85.4059	1.37202e-14
chr1	34160000	34180000	chr1	34400000	34430000	4	136.362	78.5525	2.79893e-11
chr1	34450000	34470000	chr1	34730000	34750000	3	188.299	87.9081	3.23612e-33
chr1	34450000	34470000	chr1	34590000	34610000	4	384.979	154.686	3.38435e-79
chr1	34450000	34470000	chr1	34630000	34650000	3	194.057	103.583	1.28757e-23
chr1	34590000	34630000	chr1	34730000	34750000	5	219.699	104.731	2.45064e-31
chr1	34640000	34660000	chr1	34730000	34750000	3	252.186	123.434	3.47704e-38
chr1	34780000	34790000	chr1	34900000	34930000	3	144.21	85.0633	3.47594e-15
chr1	34780000	34800000	chr1	35130000	35150000	3	86.5718	50.4511	0.000210509
chr1	34880000	34900000	chr1	35140000	35160000	3	129.679	78.8876	0.000178289
chr1	34890000	34920000	chr1	35080000	35090000	3	147.183	83.9597	3.0606e-12
chr1	34990000	35020000	chr1	35090000	35120000	6	268.103	162.129	4.41171e-11
chr1	35150000	35190000	chr1	35420000	35450000	7	181.427	75.0385	5.76017e-21
chr1	35170000	35190000	chr1	35390000	35410000	3	232.871	99.0399	2.84072e-25
chr1	35170000	35190000	chr1	35730000	35750000	3	62.9854	18.3621	1.04131e-11
chr1	35190000	35210000	chr1	35280000	35300000	3	349.958	167.345	1.43815e-38
chr1	35350000	35380000	chr1	35540000	35550000	3	120.595	69.523	1.56683e-05
chr1	35400000	35420000	chr1	35540000	35560000	3	199.301	91.1787	4.45381e-15
chr1	35430000	35490000	chr1	35520000	35570000	17	601.524	128.793	5.21438e-194
chr1	35450000	35480000	chr1	35500000	35510000	3	470.67	266.769	1.247e-27
chr1	35740000	35760000	chr1	35890000	35920000	4	157.976	87.9311	1.29746e-10
chr1	35840000	35870000	chr1	36010000	36050000	6	161.452	61.9024	4.14272e-20
chr1	35880000	35900000	chr1	36070000	36090000	3	137.422	79.6549	5.02766e-12
chr1	35890000	35900000	chr1	36020000	36050000	3	178.504	82.277	2.0832e-18
chr1	35890000	35920000	chr1	36280000	36310000	6	51.6983	24.5133	0.00020299
chr1	35910000	35930000	chr1	36020000	36050000	5	191.918	102.545	2.29785e-14
chr1	35940000	35960000	chr1	36050000	36070000	3	217.454	104.465	1.4263e-16
chr1	36090000	36110000	chr1	36300000	36340000	5	160.879	82.0449	9.42875e-23
chr1	36090000	36110000	chr1	36280000	36300000	3	165.038	67.3991	1.90203e-26
chr1	36090000	36110000	chr1	36180000	36200000	3	274.699	159.676	2.26365e-24
chr1	36150000	36200000	chr1	36280000	36310000	11	291.587	102.638	5.62443e-64
chr1	36510000	36530000	chr1	36640000	36660000	3	139.229	75.0061	7.11187e-18
chr1	36510000	36520000	chr1	36580000	36610000	3	216.154	142.07	1.02661e-16
chr1	36540000	36590000	chr1	37430000	37450000	7	76.101	34.8797	9.31e-20
chr1	36550000	36580000	chr1	36690000	36710000	4	173.346	98.4467	1.24622e-24
chr1	36550000	36560000	chr1	37010000	37040000	3	136.162	72.7557	9.6337e-20
chr1	36550000	36560000	chr1	36640000	36670000	3	208.137	125.612	4.03022e-20
chr1	36570000	36590000	chr1	37020000	37040000	3	163.506	80.7724	1.31529e-42
chr1	36600000	36620000	chr1	37010000	37040000	4	174.296	87.1114	3.36368e-23
chr1	36700000	36710000	chr1	37010000	37040000	3	166.244	96.0119	2.61533e-23
chr1	37030000	37050000	chr1	37430000	37450000	3	108.341	62.5361	2.48678e-15
chr1	37050000	37080000	chr1	37430000	37440000	3	131.464	71.8156	2.82108e-16
chr1	37090000	37110000	chr1	37310000	37330000	3	268.376	115.018	2.71153e-44
chr1	37090000	37120000	chr1	37430000	37440000	3	189.392	76.438	1.25249e-50
chr1	37110000	37130000	chr1	37340000	37360000	3	167.354	96.1039	1.04362e-12
chr1	37240000	37270000	chr1	37430000	37440000	3	157.456	86.0845	1.25838e-23
chr1	37320000	37370000	chr1	37420000	37440000	7	290.582	113.971	5.52034e-60
chr1	37500000	37520000	chr1	37670000	37690000	3	129.056	67.2683	4.38514e-11
chr1	37550000	37640000	chr1	37630000	37720000	40	640.439	191.625	8.62e-258
chr1	37570000	37590000	chr1	37960000	37990000	5	110.407	43.8987	9.79244e-11
chr1	37700000	37720000	chr1	37790000	37810000	3	302.813	195.589	3.01176e-17
chr1	37800000	37900000	chr1	37930000	37990000	46	386.25	99.5309	2.87774e-72
chr1	37870000	37890000	chr1	38010000	38030000	3	120.853	66.7716	5.12151e-07
chr1	38010000	38060000	chr1	38490000	38530000	13	310.997	79.5715	3.60694e-124
chr1	38020000	38050000	chr1	38810000	38840000	8	150.985	33.2213	1.03623e-71
chr1	38040000	38060000	chr1	38120000	38140000	3	266.141	138.646	4.14123e-35
chr1	38050000	38060000	chr1	38220000	38250000	3	163.794	88.0553	2.41934e-19
chr1	38430000	38450000	chr1	38470000	38490000	3	494.735	299.694	4.3921e-34
chr1	38510000	38540000	chr1	38830000	38840000	3	194.897	104.426	2.39383e-20
chr1	38510000	38530000	chr1	38570000	38590000	3	300.169	173.21	5.24664e-30
chr1	38560000	38680000	chr1	38780000	38840000	42	349.111	83.3536	7.63228e-240
chr1	38610000	38620000	chr1	38720000	38750000	3	239.654	146.071	1.33924e-16
chr1	38840000	38870000	chr1	39080000	39090000	3	188.191	94.8446	3.79895e-22
chr1	38860000	38900000	chr1	38940000	39070000	41	325.783	87.46	1.81709e-89
chr1	38890000	38920000	chr1	39080000	39090000	3	162.825	51.7974	2.67206e-38
chr1	38920000	38940000	chr1	38990000	39010000	3	280.907	150.168	2.30988e-17
chr1	39080000	39100000	chr1	39490000	39510000	3	88.5641	49.0816	1.45436e-08
chr1	39080000	39100000	chr1	39520000	39550000	5	80.2643	47.2361	3.32501e-06
chr1	39080000	39150000	chr1	39160000	39290000	47	394.394	83.3677	1.16492e-158
chr1	39170000	39210000	chr1	39240000	39270000	8	612.622	244.562	1.5271e-63
chr1	39280000	39360000	chr1	39420000	39490000	36	399.821	106.552	4.54943e-92
chr1	39330000	39360000	chr1	39560000	39570000	3	186.718	110.667	1.61876e-09
chr1	39340000	39360000	chr1	39530000	39550000	3	145.114	56.8421	1.9168e-21
chr1	39370000	39390000	chr1	39550000	39570000	3	175.294	68.0227	2.17924e-21
chr1	39370000	39380000	chr1	39440000	39470000	3	381.331	225.513	4.14732e-17
chr1	39420000	39470000	chr1	39560000	39570000	5	362.519	136.206	2.70646e-48
chr1	39460000	39490000	chr1	39540000	39550000	3	424.627	241.614	4.5835e-27
chr1	39490000	39510000	chr1	39770000	39790000	3	423.351	68.01	3.45666e-86
chr1	39520000	39540000	chr1	39760000	39780000	3	567.497	78.0895	1.7246e-163
chr1	39530000	39560000	chr1	39720000	39730000	3	121.102	63.0157	8.46777e-09
chr1	39580000	39610000	chr1	39680000	39750000	14	336.168	106.925	2.39857e-62
chr1	39590000	39620000	chr1	39780000	39800000	4	144.184	63.7915	2.68814e-17
chr1	39650000	39680000	chr1	39700000	39730000	7	599.738	312.676	7.438e-46
chr1	39660000	39690000	chr1	39780000	39790000	3	219.472	141.037	9.34574e-11
chr1	39800000	39860000	chr1	39940000	40030000	24	417.332	80.8407	2.24161e-176
chr1	39810000	39830000	chr1	39890000	39930000	7	375.026	156.895	6.12024e-58
chr1	39900000	39940000	chr1	39950000	39980000	7	571.156	251.6	1.04454e-95
chr1	39910000	39930000	chr1	40020000	40040000	3	296.807	110.124	1.08629e-54
chr1	39970000	39990000	chr1	40020000	40040000	3	415.687	204.608	2.42064e-41
chr1	40060000	40070000	chr1	40260000	40290000	3	172.798	88.4999	1.32213e-11
chr1	40060000	40070000	chr1	40990000	41020000	3	29.658	7.17577	9.87109e-05
chr1	40070000	40100000	chr1	40330000	40340000	3	261.277	95.9359	3.56367e-41
chr1	40070000	40090000	chr1	40290000	40310000	3	196.859	100.376	1.68169e-21
chr1	40070000	40100000	chr1	40390000	40410000	4	171.719	83.3103	9.99867e-17
chr1	40130000	40160000	chr1	40400000	40420000	4	239.672	107.703	8.20457e-28
chr1	40140000	40160000	chr1	40300000	40340000	6	310.42	102.039	1.33825e-58
chr1	40420000	40440000	chr1	40550000	40570000	3	122.123	71.1965	3.28283e-06
chr1	40450000	40480000	chr1	40490000	40510000	4	392.334	247.526	3.44147e-15
chr1	40450000	40470000	chr1	40570000	40590000	3	144.308	78.3826	2.5265e-09
chr1	40470000	40490000	chr1	40580000	40600000	3	166.783	97.637	1.96034e-08
chr1	40590000	40620000	chr1	40950000	40960000	3	112.432	56.5528	7.62348e-10
chr1	40600000	40640000	chr1	40840000	40850000	4	169.485	89.4251	3.78424e-15
chr1	40610000	40640000	chr1	40660000	40680000	4	548.299	280.208	2.37692e-47
chr1	40620000	40630000	chr1	40740000	40770000	3	214.143	100.037	6.80083e-27
chr1	40630000	40650000	chr1	40820000	40840000	3	145.099	85.1447	5.32471e-13
chr1	40740000	40760000	chr1	40990000	41010000	3	148.183	66.0779	2.46713e-17
chr1	40770000	40790000	chr1	40830000	40850000	3	380.938	225.727	1.01042e-29
chr1	40770000	40800000	chr1	40950000	40960000	3	194.028	79.6116	3.50654e-42
chr1	40810000	40910000	chr1	40910000	40980000	39	579.441	112.253	4.73673e-299
chr1	40840000	40850000	chr1	41000000	41030000	3	109.672	61.3184	5.80586e-14
chr1	41020000	41040000	chr1	41430000	41450000	3	48.5454	28.0285	1.5463e-07
chr1	41040000	41070000	chr1	41140000	41160000	5	161.309	97.7998	1.81501e-06
chr1	41060000	41080000	chr1	41210000	41230000	4	145.784	56.2249	1.11539e-13
chr1	41110000	41140000	chr1	41230000	41240000	3	222.189	89.2822	5.05771e-31
chr1	41240000	41390000	chr1	41390000	41500000	82	437.024	70.946	0
chr1	41520000	41540000	chr1	41700000	41730000	4	140.156	79.1771	5.73183e-17
chr1	41560000	41590000	chr1	41700000	41790000	13	214.565	97.1756	2.57404e-50
chr1	41570000	41590000	chr1	42130000	42160000	5	97.1425	40.7251	5.56295e-28
chr1	41770000	41790000	chr1	42120000	42140000	3	108.434	66.0947	5.6284e-08
chr1	41800000	41820000	chr1	42130000	42150000	3	129.425	71.274	1.91884e-10
chr1	42140000	42160000	chr1	42640000	42660000	3	100.968	45.0342	3.88428e-13
chr1	42140000	42150000	chr1	42730000	42760000	3	56.8829	31.3966	8.56524e-08
chr1	42170000	42200000	chr1	42300000	42330000	7	189.46	90.528	3.16506e-16
chr1	42180000	42200000	chr1	42280000	42300000	3	245.151	131.867	2.17938e-15
chr1	42320000	42340000	chr1	42670000	42690000	3	88.2202	50.0341	0.0001223
chr1	42330000	42350000	chr1	42730000	42750000	3	84.0974	49.6547	4.37058e-08
chr1	42330000	42350000	chr1	42640000	42660000	4	128.828	71.5623	2.20436e-08
chr1	42500000	42530000	chr1	42640000	42660000	4	277.38	131.299	9.02085e-23
chr1	42510000	42520000	chr1	42730000	42760000	3	183.626	92.9521	3.18982e-22
chr1	42570000	42590000	chr1	42730000	42760000	5	232.093	78.8068	1.05743e-50
chr1	42570000	42590000	chr1	42640000	42660000	3	342.243	180.191	1.41891e-22
chr1	42680000	42700000	chr1	42730000	42760000	4	359.105	200.825	2.36362e-20
chr1	42770000	42800000	chr1	42870000	42920000	9	253.58	91.6187	4.87408e-55
chr1	42770000	42790000	chr1	42830000	42870000	5	262.393	136.256	2.17998e-28
chr1	42870000	42890000	chr1	43140000	43160000	3	123.844	74.2681	2.02383e-08
chr1	42900000	42990000	chr1	43030000	43100000	33	787.838	119.172	0
chr1	42900000	42920000	chr1	43400000	43420000	3	62.564	25.6442	1.31004e-09
chr1	42900000	42920000	chr1	43120000	43150000	4	223.556	124.276	1.50771e-19
chr1	42950000	42970000	chr1	43000000	43020000	3	514.072	307.168	1.74082e-37
chr1	43000000	43020000	chr1	43050000	43070000	3	452.124	259.292	1.20478e-39
chr1	43070000	43100000	chr1	43140000	43150000	3	418.226	242.832	7.66572e-22
chr1	43210000	43290000	chr1	43330000	43450000	54	524.805	77.0712	0
chr1	43420000	43450000	chr1	43590000	43630000	8	194.691	83.4437	1.4155e-43
chr1	43520000	43550000	chr1	43650000	43710000	10	212.805	87.0857	8.64547e-43
chr1	43520000	43540000	chr1	43930000	43950000	3	74.6713	39.6318	1.23198e-11
chr1	43520000	43550000	chr1	43580000	43620000	8	370.134	197.511	5.35178e-43
chr1	43530000	43550000	chr1	44020000	44040000	3	58.3143	29.6588	1.51966e-05
chr1	43550000	43620000	chr1	43660000	43710000	27	396.364	165.248	1.24937e-73
chr1	43560000	43580000	chr1	43610000	43630000	3	455.109	280.551	9.11452e-33
chr1	43660000	43690000	chr1	44750000	44770000	4	37.7309	7.91283	3.05221e-13
chr1	43680000	43700000	chr1	44740000	44760000	3	34.3532	8.18468	1.34e-09
chr1	43730000	43820000	chr1	43850000	43960000	50	554.348	82.729	0
chr1	44060000	44120000	chr1	44180000	44240000	26	366.191	86.525	7.59005e-139
chr1	44090000	44110000	chr1	44280000	44300000	3	149.007	51.8908	4.47343e-35
chr1	44210000	44260000	chr1	44280000	44300000	8	354.637	165.053	1.18351e-64
chr1	44210000	44230000	chr1	44640000	44660000	3	175.111	87.9638	4.30392e-35
chr1	44300000	44320000	chr1	44630000	44650000	3	183.774	91.742	1.18903e-32
chr1	44310000	44330000	chr1	44590000	44620000	4	222.844	121.573	7.03999e-25
chr1	44360000	44390000	chr1	44570000	44620000	10	354.278	130.586	2.14816e-99
chr1	44400000	44430000	chr1	44540000	44550000	3	337.827	166.894	9.16018e-58
chr1	44400000	44420000	chr1	44580000	44600000	3	269.877	116.474	1.12716e-48
chr1	44600000	44620000	chr1	44640000	44660000	4	575.763	305.354	1.63857e-65
chr1	44740000	44770000	chr1	45500000	45520000	6	66.619	20.5795	8.69312e-11
chr1	44740000	44780000	chr1	45550000	45570000	5	43.6613	17.5901	0.000100184
chr1	44780000	44810000	chr1	45490000	45500000	3	53.219	23.0745	1.89922e-12
chr1	44780000	44880000	chr1	44960000	45020000	39	439.228	69.1211	1.33932e-298
chr1	44790000	44830000	chr1	45320000	45330000	4	103.53	34.5948	1.98531e-37
chr1	44820000	44840000	chr1	45290000	45310000	3	134.116	44.951	2.18395e-40
chr1	45000000	45050000	chr1	45250000	45340000	17	515.569	99.9277	0
chr1	45000000	45020000	chr1	45490000	45510000	3	163.585	42.8294	1.76048e-97
chr1	45010000	45030000	chr1	45200000	45240000	5	293.203	114.323	1.95391e-77
chr1	45210000	45240000	chr1	45290000	45300000	3	343.97	214.111	3.76362e-20
chr1	45300000	45420000	chr1	45450000	45520000	38	535.722	70.98	0
chr1	45360000	45380000	chr1	45540000	45570000	4	107.996	45.4744	3.33213e-13
chr1	45590000	45610000	chr1	45630000	45650000	3	558.781	311.137	2.24546e-23
chr1	45620000	45630000	chr1	46180000	46210000	3	85.7651	37.2841	6.24213e-17
chr1	45640000	45660000	chr1	45870000	45890000	3	211.217	83.0223	4.53533e-30
chr1	45650000	45670000	chr1	45830000	45850000	4	174.628	77.3608	4.28092e-14
chr1	45650000	45670000	chr1	46170000	46200000	4	62.9678	37.3503	5.27074e-05
chr1	45680000	45700000	chr1	45800000	45820000	3	219.575	122.945	9.25466e-16
chr1	46000000	46090000	chr1	46130000	46240000	50	569.254	81.3653	0
chr1	46440000	46470000	chr1	47220000	47230000	3	32.5333	16.9863	5.66561e-07
chr1	46450000	46470000	chr1	47430000	47450000	3	22.896	8.78815	2.68415e-05
chr1	46480000	46500000	chr1	47220000	47240000	3	65.1466	17.1849	1.22775e-42
chr1	46480000	46500000	chr1	47430000	47450000	3	35.6097	9.06673	2.13767e-19
chr1	46530000	46550000	chr1	46710000	46730000	3	142.433	61.1647	7.31351e-19
chr1	46550000	46580000	chr1	46710000	46720000	3	164.904	75.9277	6.86198e-28
chr1	46610000	46630000	chr1	46710000	46730000	3	214.403	111.111	2.33584e-32
chr1	46690000	46720000	chr1	47270000	47300000	5	86.8703	29.1026	2.90799e-07
chr1	46740000	46760000	chr1	46840000	46880000	7	347.579	119.098	5.615e-61
chr1	46740000	46760000	chr1	46900000	46940000	6	159.28	103.581	1.58092e-06
chr1	46740000	46760000	chr1	47090000	47110000	3	215.158	83.234	2.32757e-20
chr1	46740000	46760000	chr1	47160000	47180000	3	114.427	61.8079	8.49453e-10
chr1	46750000	46770000	chr1	46800000	46820000	3	444.866	235.106	2.65313e-41
chr1	46860000	46880000	chr1	47090000	47110000	3	366.445	118.554	4.90185e-19
chr1	46860000	46880000	chr1	47140000	47180000	6	323.937	91.2295	6.52263e-40
chr1	46910000	46940000	chr1	47090000	47100000	3	215.815	129.74	0.000301853
chr1	46910000	46940000	chr1	47140000	47150000	3	316.254	107.576	3.47389e-31
chr1	46990000	47010000	chr1	47160000	47180000	3	189.784	94.7665	1.08346e-13
chr1	47090000	47110000	chr1	47160000	47180000	3	467.292	161.717	4.21246e-47
chr1	47180000	47200000	chr1	47700000	47720000	3	35.9206	17.6379	1.9527e-05
chr1	47180000	47200000	chr1	47370000	47390000	3	119.896	45.779	3.46117e-23
chr1	47210000	47230000	chr1	47700000	47720000	3	50.0399	25.4468	3.68446e-09
chr1	47210000	47240000	chr1	47400000	47450000	10	216.561	65.3801	4.38208e-105
chr1	47220000	47240000	chr1	50410000	50430000	3	26.4294	3.46309	1.48445e-18
chr1	47420000	47460000	chr1	47690000	47730000	13	333.59	102.731	2.371e-128
chr1	47430000	47460000	chr1	47620000	47630000	3	250.552	91.4274	3.03064e-78
chr1	47430000	47460000	chr1	47500000	47530000	7	365.034	178.075	3.2409e-65
chr1	47430000	47450000	chr1	50960000	50980000	3	40.4932	4.12392	1.71058e-25
chr1	47430000	47450000	chr1	50410000	50430000	3	42.6346	5.50524	2.275e-38
chr1	47470000	47480000	chr1	47640000	47670000	3	179.749	111.092	6.10846e-13
chr1	47500000	47550000	chr1	47610000	47640000	8	475.95	192.819	8.13414e-133
chr1	47500000	47550000	chr1	47680000	47730000	17	331.485	93.1298	2.14539e-156
chr1	47620000	47650000	chr1	47700000	47720000	4	332.4	187.328	1.32416e-42
chr1	47730000	47750000	chr1	48050000	48070000	3	127.558	71.8389	3.39835e-12
chr1	47750000	47820000	chr1	47880000	47950000	25	284.685	110.617	1.62357e-80
chr1	47770000	47790000	chr1	48220000	48240000	3	63.7177	36.8491	1.22552e-07
chr1	47990000	48010000	chr1	48050000	48070000	4	452.09	229.854	3.20439e-64
chr1	48080000	48140000	chr1	48180000	48250000	28	392.136	94.2086	4.66605e-193
chr1	48100000	48120000	chr1	48490000	48510000	3	109.514	56.1531	1.70431e-05
chr1	48100000	48120000	chr1	48520000	48540000	3	97.7784	51.925	4.01462e-08
chr1	48240000	48260000	chr1	48520000	48540000	3	162.536	77.7479	1.16333e-17
chr1	48240000	48260000	chr1	48480000	48500000	3	167.782	82.0075	1.46465e-15
chr1	48270000	48300000	chr1	48460000	48480000	4	138.529	85.3604	0.000256152
chr1	48280000	48300000	chr1	48520000	48540000	3	131.263	74.3803	5.90147e-06
chr1	48300000	48330000	chr1	48490000	48500000	3	142.359	81.8719	2.06499e-05
chr1	48550000	48580000	chr1	48810000	48820000	3	244.189	124.439	3.06157e-25
chr1	48550000	48600000	chr1	48650000	48710000	17	435.861	136.106	1.02858e-155
chr1	48550000	48580000	chr1	48860000	48880000	5	152.504	88.0138	2.23634e-11
chr1	48570000	48580000	chr1	48740000	48770000	3	173.955	85.8793	1.00886e-16
chr1	50080000	50100000	chr1	50330000	50350000	3	156.989	81.9494	3.08022e-16
chr1	50090000	50120000	chr1	50270000	50280000	3	195.474	91.9199	2.82288e-24
chr1	50130000	50150000	chr1	50320000	50340000	3	148.239	70.6936	7.42028e-17
chr1	50150000	50170000	chr1	50320000	50350000	4	154.741	79.4869	2.35323e-12
chr1	50190000	50210000	chr1	50320000	50340000	3	193.13	107.804	1.16507e-13
chr1	50360000	50380000	chr1	50410000	50440000	4	473.208	239.774	2.47553e-53
chr1	50360000	50380000	chr1	50600000	50620000	3	285.833	83.9124	7.35761e-65
chr1	50370000	50380000	chr1	50720000	50750000	3	112.947	69.7047	2.47229e-05
chr1	50410000	50440000	chr1	50600000	50610000	3	213.757	74.465	4.89725e-49
chr1	50410000	50440000	chr1	50960000	50990000	9	451.72	34.5385	1.60105e-275
chr1	50610000	50630000	chr1	50690000	50740000	7	364.097	143.019	7.43294e-38
chr1	50640000	50660000	chr1	50690000	50710000	3	349.373	200.654	9.1728e-14
chr1	50770000	50790000	chr1	50930000	50970000	5	185.106	91.6443	4.35695e-15
chr1	50770000	50780000	chr1	51170000	51200000	3	148.726	61.83	6.65717e-15
chr1	50970000	51010000	chr1	51170000	51200000	6	152.42	91.2017	9.3182e-07
chr1	51080000	51100000	chr1	51170000	51190000	3	220.673	126.037	3.85892e-12
chr1	51230000	51250000	chr1	51280000	51300000	3	279.908	147.288	1.4362e-24
chr1	51320000	51360000	chr1	51510000	51520000	4	126.875	64.5373	1.62678e-12
chr1	51330000	51350000	chr1	51760000	51780000	3	74.8099	39.6564	0.000155759
chr1	51330000	51360000	chr1	51530000	51540000	3	152.04	73.4283	2.51139e-13
chr1	51340000	51370000	chr1	51790000	51800000	3	63.1242	33.2196	1.20223e-05
chr1	51620000	51650000	chr1	51740000	51790000	9	284.714	87.7996	2.85533e-51
chr1	51790000	51800000	chr1	51950000	51990000	4	112.241	57.2694	1.44559e-09
chr1	51810000	51830000	chr1	51960000	51980000	3	143.893	70.4451	2.81201e-10
chr1	51870000	51940000	chr1	51980000	52010000	15	452.153	103.992	7.68287e-108
chr1	52060000	52080000	chr1	52380000	52400000	3	131.826	64.5896	1.76071e-09
chr1	52090000	52140000	chr1	52330000	52360000	9	267.069	89.9782	9.01165e-51
chr1	52100000	52160000	chr1	52260000	52340000	25	340.311	88.0173	4.6617e-79
chr1	52370000	52400000	chr1	53250000	53270000	4	30.955	12.3389	0.00273582
chr1	52390000	52410000	chr1	53220000	53240000	3	45.2002	13.0452	3.15978e-07
chr1	52400000	52420000	chr1	52680000	52700000	3	221.032	93.7084	1.4304e-28
chr1	52410000	52430000	chr1	52470000	52490000	3	339.998	207.674	1.59829e-10
chr1	52490000	52520000	chr1	52680000	52690000	3	213.837	95.402	1.65761e-20
chr1	52550000	52570000	chr1	52660000	52690000	4	256.945	133.929	2.90128e-21
chr1	52690000	52720000	chr1	53180000	53200000	5	99.9429	40.1097	7.59357e-16
chr1	52690000	52710000	chr1	52910000	52930000	3	162.364	87.9008	6.74145e-19
chr1	52690000	52710000	chr1	52960000	52980000	3	180.526	80.5187	6.72568e-17
chr1	53010000	53100000	chr1	53120000	53200000	29	313.758	97.7087	3.59427e-93
chr1	53110000	53130000	chr1	53170000	53190000	3	312.894	154.733	1.41391e-47
chr1	53240000	53270000	chr1	54850000	54870000	5	18.8862	4.9549	0.00119152
chr1	53240000	53340000	chr1	53360000	53410000	42	444.364	93.4508	5.57862e-243
chr1	53250000	53260000	chr1	53780000	53810000	3	60.1822	28.3353	3.75458e-07
chr1	53270000	53290000	chr1	53450000	53470000	3	142.223	67.655	3.39248e-19
chr1	53470000	53530000	chr1	53570000	53700000	31	500.685	166.95	1.17857e-269
chr1	53540000	53560000	chr1	53720000	53740000	3	123.947	74.6515	8.54624e-12
chr1	53620000	53640000	chr1	53720000	53740000	3	257.385	155.487	1.56439e-14
chr1	53780000	53810000	chr1	54030000	54040000	3	130.668	70.4738	2.5453e-07
chr1	53790000	53820000	chr1	53960000	53980000	4	166.97	68.1064	1.78464e-23
chr1	53810000	53830000	chr1	54030000	54050000	3	146.356	75.6553	4.66283e-10
chr1	53830000	53900000	chr1	53930000	53990000	29	531.699	136.748	4.40133e-155
chr1	53850000	53870000	chr1	54000000	54050000	9	173.631	62.1828	2.1837e-31
chr1	54060000	54080000	chr1	54200000	54220000	3	143.854	77.1408	1.1866e-15
chr1	54080000	54110000	chr1	54520000	54530000	3	93.2959	58.7662	0.000576924
chr1	54100000	54110000	chr1	54790000	54820000	3	83.1667	42.9354	3.33122e-09
chr1	54110000	54130000	chr1	54160000	54220000	7	385.397	217.463	2.85792e-39
chr1	54120000	54130000	chr1	54490000	54520000	3	143.146	80.4535	1.80165e-17
chr1	54120000	54140000	chr1	54780000	54820000	5	71.9699	39.5396	2.79167e-09
chr1	54210000	54230000	chr1	54390000	54410000	3	221.145	131.397	1.0297e-18
chr1	54210000	54230000	chr1	54510000	54530000	3	128.783	81.5011	2.29583e-09
chr1	54250000	54280000	chr1	54390000	54400000	3	266.412	160.865	6.52028e-21
chr1	54300000	54330000	chr1	54390000	54400000	3	361.756	205.033	9.44321e-27
chr1	54300000	54330000	chr1	54480000	54490000	3	254.632	129.222	3.49426e-45
chr1	54350000	54430000	chr1	54450000	54500000	15	801.262	195.875	0
chr1	54490000	54510000	chr1	54790000	54820000	4	115.44	68.1572	4.87965e-11
chr1	54590000	54620000	chr1	54780000	54810000	5	130.92	67.1461	2.46874e-21
chr1	54660000	54720000	chr1	54770000	54820000	21	399.845	105.814	1.16072e-154
chr1	54670000	54690000	chr1	54830000	54850000	3	132.803	74.6623	2.5309e-15
chr1	54720000	54740000	chr1	54850000	54870000	3	160.064	88.4038	2.10158e-14
chr1	55080000	55180000	chr1	55240000	55290000	24	450.07	82.6759	3.05738e-178
chr1	55130000	55150000	chr1	55320000	55340000	3	132.927	55.0491	1.14939e-15
chr1	55140000	55160000	chr1	55200000	55220000	3	305.575	165.365	5.38957e-16
chr1	55280000	55300000	chr1	55330000	55350000	4	453.825	227.288	4.74215e-54
chr1	55370000	55390000	chr1	55840000	55860000	3	152.27	71.1534	3.0373e-18
chr1	55370000	55390000	chr1	56580000	56600000	3	83.1094	31.8971	2.22045e-14
chr1	55370000	55390000	chr1	55460000	55490000	5	238.121	145.185	1.3923e-11
chr1	55470000	55490000	chr1	55840000	55860000	3	172.542	85.0027	1.00886e-16
chr1	55850000	55880000	chr1	56580000	56590000	3	165.266	47.861	7.66205e-39
chr1	56170000	56200000	chr1	56570000	56590000	4	145.27	73.582	5.12755e-14
chr1	56400000	56420000	chr1	56570000	56590000	4	194.309	84.3836	3.5209e-26
chr1	56450000	56480000	chr1	56570000	56580000	3	220.192	107.488	2.26423e-31
chr1	56490000	56540000	chr1	56560000	56580000	6	447.022	182.218	5.83655e-83
chr1	56580000	56610000	chr1	56700000	56720000	5	176.814	79.5563	1.23868e-15
chr1	56590000	56610000	chr1	56780000	56800000	3	72.3101	37.3399	5.88658e-05
chr1	56620000	56650000	chr1	56810000	56820000	3	88.9448	43.7846	7.10241e-12
chr1	56640000	56650000	chr1	56690000	56720000	3	268.869	160.824	8.69994e-13
chr1	56660000	56670000	chr1	56790000	56820000	3	107.235	56.0546	1.27029e-08
chr1	56710000	56730000	chr1	56800000	56820000	3	178.103	113.556	2.28315e-07
chr1	56750000	56770000	chr1	56800000	56820000	3	335.872	197.377	2.93358e-19
chr1	56820000	56840000	chr1	57410000	57430000	3	69.3551	39.3761	0.000143998
chr1	56820000	56880000	chr1	56930000	57020000	23	444.976	89.0774	2.5097e-255
chr1	57420000	57440000	chr1	57620000	57640000	3	164.739	86.1677	8.63448e-19
chr1	57420000	57430000	chr1	57670000	57700000	3	163.034	82.4385	7.32123e-21
chr1	58060000	58090000	chr1	58150000	58170000	4	248.094	135.959	2.37395e-21
chr1	58190000	58210000	chr1	58530000	58550000	3	109.547	59.474	4.7323e-10
chr1	58250000	58260000	chr1	58440000	58470000	3	190.302	104.325	8.89631e-15
chr1	58500000	58530000	chr1	58680000	58700000	4	110.991	46.4055	4.5905e-08
chr1	58540000	58560000	chr1	58680000	58700000	3	84.0094	52.1105	9.54647e-05
chr1	58720000	58750000	chr1	59290000	59300000	3	113.568	59.2889	8.62313e-15
chr1	58730000	58760000	chr1	59750000	59770000	4	203.919	57.8972	1.70529e-77
chr1	58740000	58750000	chr1	59700000	59730000	3	167.068	56.9416	7.61483e-42
chr1	58770000	58790000	chr1	59280000	59300000	3	128.144	63.7241	3.94384e-21
chr1	58780000	58800000	chr1	58890000	58910000	3	195.761	105.424	7.74474e-29
chr1	59060000	59090000	chr1	59290000	59300000	3	165.986	83.1214	4.47342e-24
chr1	59530000	59550000	chr1	59690000	59710000	3	185.821	103.931	7.65571e-05
chr1	59770000	59790000	chr1	59930000	59950000	3	86.4526	38.5018	2.04161e-07
chr1	59810000	59820000	chr1	59920000	59950000	3	108.657	51.3352	6.70082e-11
chr1	59820000	59840000	chr1	59860000	59880000	3	333.271	147.753	1.15694e-21
chr1	59960000	59990000	chr1	60070000	60170000	19	356.303	80.7501	1.16588e-112
chr1	59970000	59990000	chr1	60750000	60770000	3	61.8531	29.7788	6.84235e-06
chr1	60150000	60180000	chr1	60740000	60770000	5	101.086	58.1266	0.000152141
chr1	60160000	60180000	chr1	60790000	60820000	4	80.7356	48.0446	0.00631013
chr1	60270000	60290000	chr1	60750000	60770000	3	169.553	71.6864	1.04052e-16
chr1	60840000	60870000	chr1	61030000	61050000	5	215.152	65.9369	2.47411e-57
chr1	60850000	60860000	chr1	60940000	60980000	4	242.327	110.101	3.1962e-32
chr1	60960000	60980000	chr1	61030000	61050000	3	360.316	177.643	4.08299e-44
chr1	61040000	61060000	chr1	61630000	61650000	3	80.7275	42.7051	1.89797e-10
chr1	61040000	61090000	chr1	61430000	61460000	7	171.013	69.9556	1.12242e-31
chr1	61050000	61070000	chr1	61330000	61350000	3	141.082	82.8169	5.5095e-13
chr1	61450000	61470000	chr1	61640000	61660000	3	146.568	69.6902	2.60329e-15
chr1	61470000	61510000	chr1	61630000	61650000	6	152.156	88.8355	2.42332e-09
chr1	61680000	61710000	chr1	61840000	61860000	4	171.854	79.7317	8.66946e-17
chr1	61700000	61720000	chr1	61810000	61830000	3	199.307	109.072	6.26489e-13
chr1	61760000	61780000	chr1	61810000	61830000	3	320.213	199.209	6.54924e-11
chr1	61870000	61890000	chr1	62050000	62070000	3	108.142	62.8408	6.52324e-06
chr1	61900000	61980000	chr1	62030000	62100000	24	290.71	74.0314	2.02416e-67
chr1	61920000	61940000	chr1	62110000	62130000	3	164.421	57.1472	1.67384e-26
chr1	62160000	62180000	chr1	62390000	62430000	7	307.56	112.434	5.21521e-58
chr1	62160000	62180000	chr1	62330000	62350000	3	169.421	90.2643	1.23678e-16
chr1	62210000	62260000	chr1	62380000	62420000	15	258.507	75.4691	2.58991e-55
chr1	62210000	62240000	chr1	62330000	62360000	5	221.737	122.193	5.32201e-16
chr1	62240000	62260000	chr1	62350000	62370000	4	258.115	142.829	4.08021e-18
chr1	62270000	62300000	chr1	62380000	62410000	5	244.589	121.013	1.07029e-30
chr1	62500000	62540000	chr1	62720000	62760000	9	415.123	123.714	2.88387e-83
chr1	62840000	62860000	chr1	62980000	63000000	3	170.988	73.1541	2.26355e-17
chr1	62840000	62860000	chr1	62940000	62960000	3	206.598	93.2438	3.72568e-18
chr1	62990000	63010000	chr1	63520000	63540000	3	113.555	64.3281	3.86954e-08
chr1	63000000	63020000	chr1	63430000	63460000	4	193.198	76.1084	2.31981e-24
chr1	63000000	63020000	chr1	63130000	63150000	3	225.649	120.891	9.73449e-22
chr1	63030000	63060000	chr1	63470000	63490000	4	99.2085	61.6024	0.000828898
chr1	63310000	63340000	chr1	63430000	63450000	4	337.075	120.271	1.4204e-62
chr1	63550000	63570000	chr1	63590000	63620000	4	309.149	158.72	1.91803e-23
chr1	63610000	63690000	chr1	64180000	64250000	32	341.853	72.1799	1.17481e-133
chr1	63670000	63690000	chr1	64130000	64150000	3	164.407	94.5585	1.86141e-10
chr1	63690000	63720000	chr1	63910000	63920000	3	184.591	106.89	2.01495e-14
chr1	63730000	63750000	chr1	64130000	64150000	3	129.6	70.6192	2.4176e-11
chr1	63760000	63810000	chr1	63900000	63930000	8	341.536	123.911	6.39601e-90
chr1	63770000	63790000	chr1	63840000	63870000	4	331.071	199.898	9.00971e-26
chr1	63930000	63960000	chr1	64130000	64140000	3	145.891	78.4019	2.19972e-17
chr1	64010000	64040000	chr1	64130000	64150000	4	174.54	110.45	2.98654e-09
chr1	64160000	64190000	chr1	64230000	64240000	3	268.787	141.496	7.6362e-20
chr1	64260000	64280000	chr1	64820000	64840000	3	181.361	56.7364	4.75993e-39
chr1	64260000	64290000	chr1	64360000	64380000	5	231.37	114.981	2.70579e-22
chr1	64260000	64290000	chr1	64440000	64460000	4	149.761	79.4599	4.02951e-13
chr1	64260000	64280000	chr1	64670000	64690000	3	149.533	84.7937	6.43802e-11
chr1	64280000	64300000	chr1	64320000	64340000	3	302.998	185.28	1.9594e-19
chr1	64360000	64380000	chr1	64810000	64840000	4	120.034	59.538	8.81395e-10
chr1	64360000	64400000	chr1	64640000	64680000	7	164.197	90.3931	1.60386e-11
chr1	64670000	64710000	chr1	64810000	64840000	10	331.848	76.9497	7.67693e-86
chr1	64720000	64750000	chr1	64820000	64830000	3	262.87	123.609	1.5784e-25
chr1	64840000	64890000	chr1	64950000	65060000	28	213.939	73.3641	7.3815e-49
chr1	65050000	65070000	chr1	65680000	65700000	3	94.1631	41.4737	3.17799e-06
chr1	65050000	65070000	chr1	65410000	65430000	3	73.1521	38.6127	3.85324e-07
chr1	65050000	65090000	chr1	65190000	65220000	9	220.059	78.7798	4.22824e-48
chr1	65060000	65080000	chr1	65140000	65160000	3	299.539	155.679	3.33822e-24
chr1	65140000	65160000	chr1	65190000	65210000	3	367.203	199.096	1.51191e-30
chr1	65230000	65270000	chr1	65410000	65440000	9	234.855	80.7252	6.79024e-55
chr1	65230000	65260000	chr1	65670000	65700000	6	304.131	62.4512	1.1834e-69
chr1	65300000	65320000	chr1	65410000	65430000	3	244.007	145.099	3.15108e-15
chr1	65420000	65440000	chr1	65680000	65700000	3	280.479	97.8892	2.85643e-30
chr1	65460000	65480000	chr1	65660000	65690000	4	155.357	94.4765	6.41069e-07
chr1	65700000	65730000	chr1	66240000	66250000	3	114.9	33.0902	1.65111e-25
chr1	65720000	65740000	chr1	65930000	65950000	3	189.539	77.1291	1.02238e-23
chr1	65750000	65770000	chr1	65900000	65920000	3	174.144	87.7195	2.98919e-09
chr1	65940000	65990000	chr1	66220000	66250000	10	465.273	89.5808	3.84995e-166
chr1	65950000	65970000	chr1	66440000	66460000	3	191.739	54.291	4.92185e-27
chr1	65950000	65990000	chr1	66490000	66510000	5	110.287	48.9128	9.55674e-07
chr1	65990000	66010000	chr1	66190000	66210000	3	171.219	99.0356	0.000847873
chr1	66240000	66280000	chr1	66430000	66460000	10	562.344	85.713	2.75056e-186
chr1	66240000	66260000	chr1	66490000	66510000	3	243.027	115.482	1.27544e-19
chr1	66260000	66280000	chr1	66330000	66360000	4	471.918	234.529	3.07812e-37
chr1	66360000	66380000	chr1	66430000	66450000	3	372.685	225.561	3.311e-14
chr1	66520000	66550000	chr1	66710000	66730000	4	188.418	62.8433	1.55034e-37
chr1	66590000	66620000	chr1	66710000	66730000	4	291.06	112.107	4.09436e-41
chr1	66750000	66770000	chr1	66920000	66950000	4	227.806	69.3392	1.72657e-25
chr1	66750000	66770000	chr1	67140000	67160000	3	149.351	60.3796	5.65777e-18
chr1	66760000	66770000	chr1	67190000	67220000	3	106.75	46.0333	7.34109e-09
chr1	66790000	66810000	chr1	66960000	66980000	3	131.151	76.2301	0.000216155
chr1	66790000	66820000	chr1	66940000	66950000	3	151.307	82.2723	1.59687e-05
chr1	66810000	66820000	chr1	66890000	66920000	3	265.046	143.697	7.78504e-12
chr1	66980000	67040000	chr1	67120000	67170000	17	473.469	97.2365	7.71493e-168
chr1	67210000	67240000	chr1	67500000	67510000	3	256.985	103.7	6.74409e-42
chr1	67220000	67240000	chr1	67400000	67420000	3	186.33	91.6781	1.16342e-10
chr1	67220000	67240000	chr1	67330000	67350000	3	210.93	131.263	3.77033e-11
chr1	67310000	67370000	chr1	67480000	67520000	12	347.927	97.3515	6.24506e-109
chr1	67390000	67450000	chr1	67470000	67510000	12	447.315	161.247	3.748e-58
chr1	67520000	67590000	chr1	67670000	67770000	43	351.923	60.6749	6.39456e-159
chr1	67530000	67570000	chr1	68030000	68060000	6	59.3641	32.099	7.60359e-05
chr1	67550000	67570000	chr1	68010000	68030000	3	65.7646	33.4605	0.00104411
chr1	67570000	67600000	chr1	68010000	68030000	4	70.898	35.1297	5.50507e-05
chr1	67680000	67710000	chr1	67750000	67760000	3	401.406	216.033	2.01908e-32
chr1	67840000	67860000	chr1	68330000	68350000	3	86.3811	36.2989	8.48829e-11
chr1	67840000	67870000	chr1	68000000	68060000	10	355.768	99.1355	4.92404e-116
chr1	67840000	67860000	chr1	68100000	68120000	3	205.659	106.218	3.53986e-21
chr1	68100000	68180000	chr1	68290000	68370000	30	502.42	97.2785	1.59278e-177
chr1	68360000	68380000	chr1	68430000	68450000	3	237.172	147.311	1.77291e-10
chr1	68570000	68600000	chr1	68770000	68800000	6	154.947	93.7514	5.33133e-05
chr1	68770000	68820000	chr1	69720000	69740000	6	102.561	47.7209	2.58358e-06
chr1	68800000	68820000	chr1	69010000	69030000	3	130.811	84.5614	0.00181252
chr1	69300000	69320000	chr1	69720000	69740000	3	123.411	72.1239	1.60424e-06
chr1	69770000	69790000	chr1	70100000	70120000	3	115.512	59.4778	0.000126725
chr1	69800000	69830000	chr1	70100000	70110000	3	132.115	65.4982	1.06785e-06
chr1	70230000	70250000	chr1	71060000	71080000	4	124.37	19.6734	4.23018e-32
chr1	70230000	70310000	chr1	70480000	70510000	13	302.256	99.6215	2.30386e-58
chr1	70230000	70260000	chr1	70420000	70450000	8	372.19	95.4784	1.75425e-64
chr1	70250000	70280000	chr1	70460000	70470000	3	201.442	91.4307	8.5301e-23
chr1	70300000	70330000	chr1	70410000	70430000	4	304.322	159.923	2.59782e-21
chr1	70340000	70360000	chr1	70400000	70420000	3	414.887	236.302	3.75869e-25
chr1	70510000	70530000	chr1	70990000	71020000	5	101.853	50.0349	9.21559e-09
chr1	70520000	70540000	chr1	70700000	70720000	3	158.287	63.5276	5.98683e-26
chr1	70520000	70540000	chr1	70650000	70690000	7	190.373	74.0371	8.54677e-36
chr1	70520000	70540000	chr1	70600000	70640000	7	314.738	104.454	5.76393e-81
chr1	70520000	70540000	chr1	71040000	71060000	3	168.77	59.6763	1.88336e-40
chr1	70670000	70690000	chr1	71040000	71060000	3	188.529	94.5114	3.4813e-16
chr1	70680000	70700000	chr1	70960000	70980000	3	135.6	87.0222	0.000130064
chr1	70700000	70720000	chr1	71040000	71060000	3	211.103	90.8493	1.24773e-29
chr1	70750000	70760000	chr1	70950000	70980000	3	161.586	95.1413	7.84825e-08
chr1	70850000	70890000	chr1	71040000	71050000	4	171.897	95.5518	1.89704e-11
chr1	70950000	70980000	chr1	71040000	71050000	3	243.415	149.375	2.78076e-12
chr1	71080000	71100000	chr1	71340000	71360000	3	150.02	78.4527	1.53104e-08
chr1	71080000	71130000	chr1	71490000	71510000	6	115.627	63.0413	1.3223e-05
chr1	71090000	71110000	chr1	71530000	71550000	3	119.434	61.1666	6.25685e-06
chr1	71100000	71140000	chr1	71330000	71360000	6	163.663	82.0091	5.65498e-09
chr1	71160000	71180000	chr1	71520000	71540000	3	149.849	78.8239	1.50694e-08
chr1	71170000	71200000	chr1	71500000	71510000	3	156.519	81.9678	9.06234e-07
chr1	71580000	71600000	chr1	72030000	72050000	3	144.219	70.791	4.61567e-11
chr1	72280000	72300000	chr1	72350000	72370000	3	719.268	241.31	3.62491e-90
chr1	72710000	72730000	chr1	73200000	73220000	3	148.625	76.8032	6.33137e-08
chr1	72720000	72740000	chr1	72830000	72850000	3	201.676	103.876	2.75662e-11
chr1	72720000	72740000	chr1	73090000	73110000	4	179.738	74.0765	1.17318e-13
chr1	73400000	73420000	chr1	73620000	73640000	3	146.498	82.0367	7.9763e-05
chr1	73830000	73860000	chr1	73990000	74010000	4	356.253	105.473	3.76225e-55
chr1	73830000	73860000	chr1	74680000	74700000	5	82.6907	43.1069	0.000283614
chr1	73990000	74010000	chr1	74680000	74700000	4	94.0948	55.8181	0.00169552
chr1	74000000	74030000	chr1	74500000	74520000	4	106.529	55.714	9.6102e-06
chr1	74000000	74030000	chr1	74470000	74490000	4	112.574	64.7094	0.000374553
chr1	74470000	74490000	chr1	74680000	74700000	3	185.537	92.7738	6.59743e-13
chr1	74490000	74510000	chr1	74680000	74700000	3	208.215	71.9085	2.76091e-33
chr1	74770000	74790000	chr1	74880000	74910000	4	290.322	108.117	5.8075e-19
chr1	74770000	74790000	chr1	74850000	74870000	3	223.159	124.876	3.75409e-10
chr1	74770000	74790000	chr1	74930000	74950000	3	236.233	79.3243	1.55128e-28
chr1	74770000	74780000	chr1	75190000	75220000	3	277.4	59.3917	1.90546e-56
chr1	75040000	75070000	chr1	75190000	75210000	6	407.832	100.91	8.41317e-78
chr1	75230000	75280000	chr1	75410000	75430000	6	215.631	103.171	1.02878e-13
chr1	75240000	75270000	chr1	75610000	75640000	5	150.671	75.5046	5.8314e-11
chr1	75260000	75270000	chr1	75350000	75380000	3	198.34	115.377	1.56489e-05
chr1	75610000	75640000	chr1	75760000	75800000	6	180.85	74.8481	3.82834e-11
chr1	75610000	75630000	chr1	75720000	75740000	3	189.979	122.554	3.35631e-07
chr1	75630000	75650000	chr1	75750000	75770000	3	170.62	99.1669	7.03877e-05
chr1	75660000	75700000	chr1	75780000	75800000	5	164.632	82.5714	1.66517e-11
chr1	75720000	75730000	chr1	75770000	75800000	3	285.407	149.411	3.18078e-17
chr1	75900000	75920000	chr1	76140000	76160000	3	142.103	62.899	7.88593e-18
chr1	75900000	75920000	chr1	77110000	77160000	6	67.6664	25.8688	2.54514e-05
chr1	75910000	75930000	chr1	76090000	76110000	3	105.357	58.5234	5.27826e-05
chr1	75990000	76010000	chr1	76090000	76110000	3	264.109	123.77	9.78988e-27
chr1	75990000	76000000	chr1	76120000	76150000	3	237.341	93.7202	9.30438e-32
chr1	76140000	76160000	chr1	76860000	76880000	3	100.716	49.3577	1.23363e-15
chr1	76150000	76160000	chr1	76310000	76340000	3	219.136	80.9863	1.09862e-49
chr1	76150000	76160000	chr1	77120000	77150000	3	112.818	38.8727	4.0615e-19
chr1	76200000	76220000	chr1	76270000	76290000	3	228.493	139.224	2.61443e-10
chr1	76320000	76350000	chr1	77120000	77130000	3	91.6584	43.1869	2.51608e-07
chr1	76880000	76910000	chr1	77120000	77130000	3	266.344	87.341	7.59584e-42
chr1	76900000	76910000	chr1	77060000	77100000	4	216.586	84.2573	3.35801e-32
chr1	76920000	76940000	chr1	77070000	77090000	3	185.107	99.8787	4.6659e-11
chr1	77140000	77160000	chr1	77300000	77320000	3	214.364	88.6756	4.12031e-24
chr1	77140000	77160000	chr1	77400000	77420000	3	176.993	91.9046	1.76416e-12
chr1	77140000	77160000	chr1	77520000	77540000	4	171.461	67.26	6.12134e-27
chr1	77180000	77190000	chr1	77290000	77320000	3	183.394	113.64	8.70056e-07
chr1	77560000	77590000	chr1	77700000	77730000	5	153.345	87.9871	2.7811e-07
chr1	77580000	77590000	chr1	77650000	77690000	4	227.765	132.591	2.63528e-11
chr1	77600000	77640000	chr1	77670000	77680000	4	386.653	250.645	1.02909e-10
chr1	77700000	77730000	chr1	77940000	77970000	6	144.976	69.4298	6.36538e-11
chr1	77710000	77750000	chr1	77900000	77910000	4	151.771	82.5674	2.99827e-08
chr1	77820000	77840000	chr1	77890000	77910000	3	302.279	161.955	5.23764e-20
chr1	77920000	78010000	chr1	78100000	78120000	16	274.134	69.542	6.21861e-63
chr1	77980000	78010000	chr1	78040000	78050000	3	277.421	163.729	1.02323e-13
chr1	78030000	78050000	chr1	78100000	78120000	3	256.323	122.629	6.06084e-19
chr1	78120000	78160000	chr1	78590000	78610000	5	304.141	74.7494	2.30408e-70
chr1	78130000	78160000	chr1	78550000	78560000	3	174.292	95.6642	3.06573e-11
chr1	78130000	78160000	chr1	78300000	78330000	5	177.359	79.6775	3.78392e-15
chr1	78140000	78170000	chr1	78250000	78270000	4	245.319	141.601	6.50976e-12
chr1	78320000	78350000	chr1	78580000	78610000	6	185.363	97.9906	4.84517e-07
chr1	78330000	78360000	chr1	78550000	78560000	3	191.545	108.631	4.94883e-07
chr1	78610000	78630000	chr1	78660000	78680000	3	371.593	201.886	4.30058e-15
chr1	78650000	78670000	chr1	78770000	78790000	3	139.186	82.7001	4.7342e-05
chr1	78680000	78700000	chr1	78820000	78840000	3	178.302	77.249	3.48831e-18
chr1	78700000	78720000	chr1	78760000	78780000	3	228.085	136.482	3.03723e-08
chr1	78830000	78850000	chr1	79190000	79210000	3	273.987	82.0927	9.827e-45
chr1	79250000	79280000	chr1	79480000	79500000	4	162.01	92.9337	4.14445e-08
chr1	79250000	79280000	chr1	79350000	79360000	3	250.603	139.061	2.60512e-15
chr1	79250000	79270000	chr1	79430000	79450000	3	150.205	82.4328	2.77186e-06
chr1	79260000	79280000	chr1	79370000	79390000	3	195.261	120.546	1.62353e-08
chr1	80230000	80260000	chr1	80750000	80770000	4	90.4885	55.4574	0.000308403
chr1	81100000	81120000	chr1	81240000	81260000	3	166.422	108.386	1.20761e-07
chr1	81540000	81570000	chr1	81790000	81800000	3	219.241	86.963	4.42367e-27
chr1	81810000	81830000	chr1	81950000	81970000	3	150.724	73.0809	1.84745e-09
chr1	81820000	81860000	chr1	81920000	81930000	4	203.744	110.725	2.24277e-09
chr1	82760000	82790000	chr1	83080000	83120000	6	137.608	83.6567	0.000174264
chr1	82770000	82780000	chr1	83510000	83550000	4	105.22	53.7382	2.06357e-05
chr1	83580000	83610000	chr1	83850000	83870000	4	333.33	107.188	8.58583e-43
chr1	83650000	83670000	chr1	83830000	83850000	3	180.932	99.6087	1.40641e-10
chr1	83690000	83720000	chr1	83840000	83860000	4	205.219	120.932	2.92144e-08
chr1	83890000	83910000	chr1	84750000	84770000	3	84.541	36	1.42417e-09
chr1	83900000	83950000	chr1	84110000	84130000	8	333.402	75.3148	9.8569e-52
chr1	83920000	83940000	chr1	84410000	84440000	4	143.069	65.7694	2.46815e-17
chr1	83920000	83950000	chr1	84600000	84610000	3	98.071	60.186	1.31968e-05
chr1	83920000	83940000	chr1	84740000	84780000	5	88.8377	38.1267	4.80682e-13
chr1	83980000	84000000	chr1	84100000	84120000	3	202.061	120.564	5.2086e-06
chr1	84130000	84150000	chr1	84420000	84440000	3	156.234	83.4894	5.75359e-12
chr1	84170000	84210000	chr1	84430000	84440000	4	154.254	85.9051	2.44169e-07
chr1	84220000	84230000	chr1	84420000	84450000	3	153.303	94.9621	3.60438e-07
chr1	84430000	84450000	chr1	84760000	84780000	3	129.587	84.3831	3.4678e-06
chr1	84480000	84510000	chr1	84600000	84610000	3	256.334	152.897	7.35889e-19
chr1	84600000	84680000	chr1	84720000	84770000	19	307.197	118.169	2.38727e-70
chr1	84750000	84820000	chr1	84910000	84940000	11	308.934	80.7933	6.08283e-108
chr1	84810000	84830000	chr1	84880000	84900000	3	251.023	155.624	6.34626e-13
chr1	84940000	84950000	chr1	85230000	85260000	3	214.953	86.7289	1.01685e-29
chr1	84940000	84960000	chr1	85070000	85090000	3	236.563	119.2	3.50743e-19
chr1	84940000	84960000	chr1	85020000	85040000	3	310.109	168.518	2.19793e-23
chr1	85070000	85150000	chr1	85200000	85270000	25	394.456	91.5052	1.08739e-119
chr1	85180000	85210000	chr1	85240000	85250000	3	398.037	256.77	2.48379e-16
chr1	85270000	85290000	chr1	85570000	85590000	3	146.17	81.0641	1.42916e-12
chr1	85300000	85320000	chr1	85880000	85900000	3	95.0707	45.3945	8.09229e-07
chr1	85300000	85320000	chr1	85690000	85710000	3	179.253	94.2063	5.88548e-13
chr1	85300000	85350000	chr1	85570000	85590000	6	224.458	116.38	7.0107e-25
chr1	85300000	85320000	chr1	85480000	85510000	5	261.498	88.2804	1.50195e-55
chr1	85600000	85620000	chr1	85680000	85700000	3	295.435	171.987	1.18952e-13
chr1	86370000	86390000	chr1	86710000	86760000	6	180.456	65.659	5.96948e-19
chr1	86370000	86400000	chr1	86500000	86510000	3	331.811	113.723	2.44294e-42
chr1	86400000	86420000	chr1	86730000	86750000	3	145.4	76.0422	9.7861e-07
chr1	86410000	86430000	chr1	86470000	86490000	3	308.987	182.584	2.88718e-14
chr1	86470000	86490000	chr1	86740000	86760000	3	136.104	84.0227	3.07236e-06
chr1	86500000	86520000	chr1	86690000	86710000	3	174.337	89.8922	3.10081e-12
chr1	86500000	86520000	chr1	86740000	86760000	3	196.011	85.5759	3.21674e-17
chr1	86750000	86770000	chr1	87100000	87120000	3	123.425	63.3841	5.20153e-09
chr1	86770000	86790000	chr1	87110000	87130000	3	107.387	58.1788	1.18926e-09
chr1	86820000	86840000	chr1	87010000	87030000	3	239.035	94.7234	1.08524e-23
chr1	86820000	86850000	chr1	86960000	86970000	3	347.041	139.647	3.73346e-34
chr1	86830000	86850000	chr1	87070000	87090000	3	217.507	89.9572	4.27272e-21
chr1	87120000	87200000	chr1	87200000	87340000	57	316.954	80.4009	1.95625e-111
chr1	87280000	87300000	chr1	88060000	88090000	4	91.5237	48.0611	2.61225e-06
chr1	87280000	87300000	chr1	87490000	87510000	3	149.561	85.9285	1.40812e-07
chr1	87280000	87310000	chr1	87590000	87600000	3	137.194	75.4869	3.16914e-07
chr1	87290000	87310000	chr1	87950000	87970000	3	114.503	54.157	2.73835e-09
chr1	87310000	87340000	chr1	88050000	88080000	6	79.433	46.6093	0.000516125
chr1	87320000	87340000	chr1	87950000	87980000	4	87.9885	48.0138	1.41144e-06
chr1	87590000	87600000	chr1	87940000	87970000	3	145.579	89.5735	0.000218003
chr1	87670000	87690000	chr1	87940000	87960000	3	219.146	103.138	4.79264e-17
chr1	88170000	88190000	chr1	88290000	88310000	3	318.452	127.9	6.0508e-43
chr1	88180000	88200000	chr1	88530000	88560000	4	128.234	63.9409	2.98686e-12
chr1	88700000	88710000	chr1	88860000	88890000	3	173.775	65.8308	1.53068e-18
chr1	88720000	88760000	chr1	88830000	88900000	12	375.676	81.0399	6.30865e-99
chr1	88730000	88750000	chr1	88920000	88940000	3	132.963	57.263	3.50843e-13
chr1	88780000	88800000	chr1	88860000	88880000	3	261.067	132.545	2.30127e-15
chr1	88990000	89010000	chr1	89350000	89370000	4	213.205	95.9837	3.65335e-31
chr1	88990000	89010000	chr1	89440000	89460000	3	262.483	84.6047	2.10419e-49
chr1	89040000	89060000	chr1	89420000	89440000	3	303.539	77.8493	1.65611e-55
chr1	89080000	89090000	chr1	89420000	89460000	4	154.031	95.0952	2.76249e-05
chr1	89080000	89090000	chr1	89270000	89300000	3	237.307	151.593	7.193e-08
chr1	89350000	89380000	chr1	89440000	89460000	4	261.206	132.675	3.41645e-19
chr1	89470000	89490000	chr1	89750000	89770000	3	223.732	87.2685	1.60591e-24
chr1	89480000	89490000	chr1	89590000	89620000	3	271.198	114.976	7.43749e-23
chr1	89500000	89520000	chr1	89750000	89770000	3	159.455	95.7896	5.31303e-06
chr1	89510000	89530000	chr1	89590000	89610000	3	362.131	181.821	6.004e-22
chr1	89600000	89640000	chr1	89750000	89770000	6	364.563	107.787	1.30382e-98
chr1	89780000	89890000	chr1	89910000	90010000	59	460.946	64.4971	4.89171e-273
chr1	90040000	90060000	chr1	90570000	90600000	5	85.2721	52.0427	0.0016542
chr1	90040000	90060000	chr1	90100000	90120000	3	321.446	136.056	2.70568e-40
chr1	90110000	90140000	chr1	90580000	90600000	5	187.284	77.2849	1.40493e-22
chr1	90120000	90140000	chr1	90320000	90350000	4	210.815	105.417	4.02113e-16
chr1	90610000	90630000	chr1	90700000	90720000	3	327.915	142.071	2.6781e-35
chr1	90700000	90750000	chr1	90810000	90870000	16	537.03	130.882	0
chr1	90710000	90730000	chr1	91260000	91280000	3	141.804	53.3739	1.91312e-34
chr1	90710000	90730000	chr1	91150000	91170000	3	212.02	64.8101	8.32696e-95
chr1	90710000	90740000	chr1	90950000	90980000	5	275.74	126.586	1.28423e-42
chr1	90720000	90740000	chr1	90910000	90930000	3	169.606	81.404	1.38897e-20
chr1	90960000	90980000	chr1	91150000	91170000	3	207.37	100.734	1.68827e-16
chr1	91010000	91030000	chr1	91150000	91170000	3	272.482	112.869	1.46736e-42
chr1	91160000	91180000	chr1	91250000	91290000	7	453.949	132.553	1.89328e-130
chr1	91280000	91300000	chr1	91920000	91940000	3	73.039	34.708	3.72509e-05
chr1	91280000	91290000	chr1	91390000	91420000	3	286.925	112.94	1.00638e-28
chr1	91280000	91290000	chr1	91470000	91520000	5	181.311	76.9952	9.36466e-18
chr1	91300000	91320000	chr1	91470000	91490000	3	151.661	71.726	1.7753e-09
chr1	91310000	91330000	chr1	91490000	91510000	3	115.105	63.1646	3.69454e-06
chr1	91400000	91420000	chr1	91490000	91510000	3	202.176	119.879	1.66848e-09
chr1	91510000	91560000	chr1	91920000	91940000	6	260.312	89.0738	1.09008e-63
chr1	91540000	91550000	chr1	91750000	91780000	3	220.289	127.621	7.66119e-17
chr1	91540000	91550000	chr1	91710000	91740000	3	200.491	110.562	2.79299e-14
chr1	91760000	91810000	chr1	91920000	91930000	5	207.573	105.003	6.50132e-19
chr1	91990000	92010000	chr1	92280000	92300000	3	215.027	84.6972	5.43157e-28
chr1	92010000	92020000	chr1	92190000	92230000	4	166.515	97.4348	1.90964e-06
chr1	92290000	92320000	chr1	92600000	92630000	7	178.806	92.8606	4.63104e-09
chr1	92300000	92320000	chr1	92470000	92490000	3	209.056	109.101	3.40332e-21
chr1	92340000	92350000	chr1	92580000	92610000	3	150.236	93.7856	7.55502e-05
chr1	92740000	92760000	chr1	92810000	92830000	3	368.144	169.721	2.17345e-30
chr1	92840000	92890000	chr1	92940000	93030000	35	620.688	77.6237	0
chr1	93010000	93030000	chr1	93050000	93070000	3	574.281	328.588	2.16124e-36
chr1	93300000	93320000	chr1	93810000	93840000	4	80.8923	43.3231	7.754e-06
chr1	93300000	93310000	chr1	93420000	93450000	3	235.567	123.768	1.22424e-18
chr1	93300000	93310000	chr1	93560000	93590000	3	180.194	78.8457	9.49107e-29
chr1	93430000	93450000	chr1	93610000	93630000	3	231.465	101.153	1.40462e-32
chr1	93430000	93450000	chr1	93830000	93850000	3	146.464	83.3261	3.55608e-10
chr1	93430000	93450000	chr1	93560000	93590000	4	275.807	139.101	6.73074e-29
chr1	93610000	93700000	chr1	93800000	93860000	31	479.969	81.875	1.68451e-246
chr1	93660000	93690000	chr1	93830000	93850000	5	265.207	96.6127	1.45203e-46
chr1	93710000	93740000	chr1	93840000	93850000	3	242.894	150.973	3.88546e-14
chr1	93890000	93900000	chr1	93980000	94010000	3	155.53	62.8516	4.31127e-20
chr1	94020000	94080000	chr1	94320000	94350000	14	491.52	121.674	1.00664e-173
chr1	94030000	94080000	chr1	94220000	94260000	12	406.794	127.589	4.99896e-125
chr1	94040000	94070000	chr1	94800000	94820000	4	39.7088	14.6854	1.70719e-08
chr1	94240000	94260000	chr1	94320000	94340000	3	380.644	181.155	1.19836e-37
chr1	94330000	94360000	chr1	94450000	94480000	5	180.325	81.8201	7.67898e-18
chr1	94380000	94400000	chr1	94450000	94470000	3	298.708	168.605	1.96575e-15
chr1	94500000	94550000	chr1	94780000	94820000	14	554.191	108.002	2.51685e-269
chr1	94510000	94530000	chr1	95030000	95050000	3	106.636	35.1014	2.42809e-21
chr1	94520000	94540000	chr1	94590000	94610000	4	288.86	180.17	2.85336e-18
chr1	94540000	94560000	chr1	95020000	95040000	3	60.7073	32.0807	0.000121708
chr1	94600000	94620000	chr1	94790000	94810000	3	215.778	114.417	1.45007e-21
chr1	94690000	94720000	chr1	94780000	94810000	6	273.666	150.258	1.73522e-21
chr1	94820000	94940000	chr1	94990000	95060000	42	497.272	58.5859	0
chr1	95070000	95130000	chr1	95210000	95250000	13	263.885	56.775	9.67338e-86
chr1	95300000	95320000	chr1	95450000	95470000	3	266.005	95.64	1.40625e-36
chr1	95300000	95310000	chr1	95920000	95950000	3	98.8911	58.2768	5.75805e-05
chr1	95310000	95330000	chr1	95490000	95510000	3	160.43	86.277	1.06591e-11
chr1	95950000	95960000	chr1	96210000	96240000	3	159.487	87.9038	7.95492e-08
chr1	96230000	96240000	chr1	96460000	96500000	4	122.605	70.5118	9.87732e-06
chr1	96230000	96260000	chr1	96830000	96850000	4	135.534	61.4385	2.63792e-13
chr1	96250000	96260000	chr1	96460000	96490000	3	120.067	73.2056	3.25579e-06
chr1	96480000	96500000	chr1	96830000	96850000	3	126.434	72.0408	4.78845e-07
chr1	96500000	96530000	chr1	96800000	96820000	4	135.737	76.3095	7.71022e-07
chr1	96510000	96530000	chr1	96710000	96730000	3	165.185	95.0294	2.40894e-09
chr1	96530000	96550000	chr1	96810000	96840000	5	123.906	74.8191	8.82738e-06
chr1	96540000	96560000	chr1	96770000	96800000	4	130.657	79.571	1.15384e-05
chr1	96860000	96880000	chr1	97040000	97060000	3	106.967	53.52	1.31706e-08
chr1	96890000	96920000	chr1	97040000	97060000	4	148.66	76.4388	1.40546e-10
chr1	96900000	96910000	chr1	97070000	97100000	3	104.169	58.5177	0.000149419
chr1	96960000	96980000	chr1	97110000	97140000	4	137.186	76.5432	1.22336e-06
chr1	96960000	96980000	chr1	97040000	97060000	3	291.84	149.898	2.48826e-21
chr1	97180000	97200000	chr1	97780000	97800000	3	81.4123	43.9484	0.00853716
chr1	97230000	97250000	chr1	97500000	97540000	5	166.946	76.4225	2.92472e-07
chr1	97810000	97840000	chr1	98050000	98060000	3	137.107	71.8175	1.98527e-09
chr1	98050000	98070000	chr1	98450000	98470000	3	167.234	67.3784	2.12825e-29
chr1	98530000	98560000	chr1	98700000	98710000	3	132.494	81.5952	0.000709078
chr1	98550000	98560000	chr1	98740000	98770000	3	125.285	74.7517	0.000171753
chr1	98770000	98810000	chr1	99690000	99730000	9	76.546	27.7804	4.7135e-06
chr1	98780000	98800000	chr1	99470000	99490000	3	85.1349	38.409	4.22135e-07
chr1	98790000	98800000	chr1	99140000	99180000	4	172.103	70.1811	8.37953e-22
chr1	98790000	98800000	chr1	98980000	99010000	3	184.787	97.3778	1.74046e-10
chr1	98810000	98830000	chr1	99150000	99180000	4	112.879	65.1029	3.75164e-05
chr1	98990000	99020000	chr1	99140000	99150000	3	200.445	109.023	5.34385e-10
chr1	99170000	99190000	chr1	99690000	99710000	3	194.851	68.2507	3.01975e-23
chr1	99170000	99190000	chr1	99470000	99490000	3	269.19	89.4662	1.071e-32
chr1	99200000	99220000	chr1	99650000	99680000	4	94.5201	56.8891	0.000736459
chr1	99480000	99510000	chr1	99680000	99710000	5	221.614	103.888	4.78533e-20
chr1	99490000	99510000	chr1	99710000	99730000	3	137.094	75.4976	3.70995e-08
chr1	99520000	99540000	chr1	99680000	99710000	4	199.995	83.0015	1.22044e-25
chr1	99570000	99590000	chr1	99670000	99690000	3	214.253	112.501	1.9174e-11
chr1	99770000	99790000	chr1	100060000	100090000	4	128.286	68.3298	9.75727e-11
chr1	99800000	99820000	chr1	100020000	100040000	4	314.969	97.9959	3.1292e-73
chr1	99800000	99820000	chr1	100860000	100880000	3	50.5368	16.4095	3.02113e-08
chr1	99800000	99820000	chr1	99990000	100010000	3	157.585	82.369	2.28796e-11
chr1	99800000	99820000	chr1	100450000	100470000	3	102.128	38.0505	8.53736e-16
chr1	99800000	99820000	chr1	100060000	100080000	3	204.127	89.7072	1.53225e-25
chr1	100260000	100290000	chr1	100450000	100460000	3	196.804	92.4532	2.57647e-18
chr1	100460000	100480000	chr1	100860000	100890000	5	154.37	85.5838	1.29277e-08
chr1	100460000	100480000	chr1	100530000	100550000	3	263.096	147.582	1.19101e-14
chr1	100520000	100550000	chr1	100860000	100870000	3	181.296	94.4162	9.91873e-11
chr1	100520000	100550000	chr1	100880000	100890000	3	105.127	67.5228	0.00161867
chr1	100570000	100620000	chr1	100860000	100870000	5	273.75	105.284	4.58793e-28
chr1	100600000	100630000	chr1	100810000	100820000	3	179.289	103.952	4.19025e-07
chr1	100720000	100760000	chr1	100850000	100870000	5	230.563	130.333	3.36055e-10
[truncated: 27,549 more rows]
