# Supplementary material for: Cohesin-mediated loop anchors confine the locations of human replication origins
Source: Nature. 2022 Jun 8;606(7915):812–9. doi: 10.1038/s41586-022-04803-0 (PMC9217744; doi:10.1038/s41586-022-04803-0)
Supplement: Supplementary file 3 — This zipped file contains Supplementary Tables 1–19 (see Supplementary Information for full descriptions). [file 41586_2022_4803_MOESM3_ESM.zip › Supplementary Table 3. Dot and Dotless TADs subTADs genome-wide from Hi-C 2.5 in H1 human ES cells.xlsx]

## Sheet: layout
Supplementary Table 3. Dot and Dotless TADs/subTADs genome-wide from Hi-C 2.5 in H1 human ES cells
in situ Hi-C on H1-hESC (Tier 1) with DpnII
hg38 build
Total domains split into 2 classes based on presence/absence of corner-dot (1 class per sheet, 2 total)
2nd column - start coordinate, 3rd column - end coordinate
	# genome-wide domains	# autosomal domains
Dot	8279	7996
Dotless	15572	14671

## Sheet: Dot
Dot
chromosome	start	end
chrX	250000	1220000
chrX	390000	1160000
chrX	1160000	1220000
chrX	1220000	1420000
chrX	1420000	1630000
chrX	1420000	2450000
chrX	1420000	2630000
chrX	1630000	2450000
chrX	1920000	2140000
chrX	2450000	2630000
chrX	2630000	2850000
chrX	2850000	3080000
chrX	3620000	3830000
chrX	4540000	5120000
chrX	7940000	8750000
chrX	7940000	8360000
chrX	8360000	8750000
chrX	8750000	9730000
chrX	8750000	9870000
chrX	8850000	9340000
chrX	9340000	9460000
chrX	9870000	10170000
chrX	10170000	11130000
chrX	10170000	10740000
chrX	10170000	10640000
chrX	11130000	11780000
chrX	11130000	11520000
chrX	11130000	11920000
chrX	11130000	11380000
chrX	11520000	11780000
chrX	11780000	11920000
chrX	12920000	13490000
chrX	13490000	13650000
chrX	13650000	13740000
chrX	13740000	14040000
chrX	14040000	14540000
chrX	15470000	15700000
chrX	15470000	15570000
chrX	15570000	15700000
chrX	15660000	16860000
chrX	15700000	15830000
chrX	15700000	16710000
chrX	16430000	16710000
chrX	17090000	17370000
chrX	17370000	17550000
chrX	17370000	17700000
chrX	17550000	17740000
chrX	17740000	18380000
chrX	17740000	18220000
chrX	17890000	18220000
chrX	18220000	18380000
chrX	18220000	19350000
chrX	18380000	19350000
chrX	18380000	18900000
chrX	18380000	18660000
chrX	18660000	18900000
chrX	18900000	19010000
chrX	18900000	19350000
chrX	19230000	19350000
chrX	19350000	19530000
chrX	19530000	19900000
chrX	19690000	19900000
chrX	19900000	19990000
chrX	19900000	20120000
chrX	20490000	21960000
chrX	20490000	21740000
chrX	20490000	20730000
chrX	21960000	22190000
chrX	22970000	23310000
chrX	23650000	24060000
chrX	24260000	24550000
chrX	24370000	24550000
chrX	25020000	25200000
chrX	25480000	25990000
chrX	25480000	25680000
chrX	26430000	26620000
chrX	30090000	30530000
chrX	30270000	30530000
chrX	30620000	30720000
chrX	30720000	30880000
chrX	30880000	31670000
chrX	31020000	31290000
chrX	31020000	31670000
chrX	31200000	31290000
chrX	32500000	32670000
chrX	33400000	34340000
chrX	37520000	37840000
chrX	37740000	37840000
chrX	37840000	38240000
chrX	38470000	38650000
chrX	38650000	39240000
chrX	39160000	39240000
chrX	39240000	39420000
chrX	40300000	40520000
chrX	40520000	41300000
chrX	40650000	40730000
chrX	43340000	43560000
chrX	43560000	43790000
chrX	43940000	44250000
chrX	45290000	45520000
chrX	45840000	46000000
chrX	46540000	46650000
chrX	47110000	47520000
chrX	47520000	47760000
chrX	47650000	47760000
chrX	47840000	48030000
chrX	48030000	48470000
chrX	49290000	49730000
chrX	49890000	50090000
chrX	49890000	50250000
chrX	50090000	50250000
chrX	50580000	50680000
chrX	51470000	51600000
chrX	51600000	51880000
chrX	53100000	53670000
chrX	53180000	53670000
chrX	53180000	53490000
chrX	54630000	54800000
chrX	56250000	56720000
chrX	56720000	56990000
chrX	63920000	64220000
chrX	64560000	64860000
chrX	64860000	65560000
chrX	65560000	66030000
chrX	66160000	66750000
chrX	67630000	68160000
chrX	67730000	68160000
chrX	68160000	68720000
chrX	68160000	68490000
chrX	68490000	68720000
chrX	68720000	69400000
chrX	68720000	68810000
chrX	68810000	69400000
chrX	68810000	68920000
chrX	68810000	69290000
chrX	69290000	69400000
chrX	69400000	70150000
chrX	69400000	70270000
chrX	69500000	70040000
chrX	70150000	70270000
chrX	70420000	70730000
chrX	70730000	70970000
chrX	70970000	71190000
chrX	72240000	72550000
chrX	72980000	73080000
chrX	73260000	73850000
chrX	73390000	73850000
chrX	73850000	74030000
chrX	73850000	74140000
chrX	73850000	74360000
chrX	74030000	74140000
chrX	74360000	74580000
chrX	76170000	76260000
chrX	77440000	78120000
chrX	78570000	79080000
chrX	80650000	80830000
chrX	85090000	85580000
chrX	87320000	87710000
chrX	88110000	88620000
chrX	93870000	94080000
chrX	93870000	94290000
chrX	94800000	95060000
chrX	95060000	95330000
chrX	95750000	96190000
chrX	100070000	100360000
chrX	100360000	100430000
chrX	100430000	100630000
chrX	100630000	100800000
chrX	100800000	101200000
chrX	101390000	101800000
chrX	101390000	101570000
chrX	101570000	101800000
chrX	102920000	103190000
chrX	103500000	103830000
chrX	103500000	103680000
chrX	103680000	103830000
chrX	103830000	104120000
chrX	104920000	105190000
chrX	105190000	105760000
chrX	105900000	106390000
chrX	106050000	106390000
chrX	106390000	106840000
chrX	107000000	107510000
chrX	107510000	107650000
chrX	107650000	107900000
chrX	107650000	107780000
chrX	108000000	108110000
chrX	108700000	109480000
chrX	109020000	109400000
chrX	109400000	109480000
chrX	109480000	109900000
chrX	109480000	109650000
chrX	109900000	110150000
chrX	110150000	110420000
chrX	110420000	111130000
chrX	110420000	110850000
chrX	110420000	110690000
chrX	110690000	110850000
chrX	110850000	110980000
chrX	110850000	111130000
chrX	110980000	111130000
chrX	112050000	112340000
chrX	112340000	112660000
chrX	114290000	114590000
chrX	114430000	114590000
chrX	114590000	114970000
chrX	114720000	114970000
chrX	115930000	116200000
chrX	116200000	116480000
chrX	117990000	118270000
chrX	118440000	118610000
chrX	118610000	118820000
chrX	118820000	119080000
chrX	119080000	119230000
chrX	119400000	119500000
chrX	120270000	120490000
chrX	120490000	120770000
chrX	120490000	120690000
chrX	121300000	121580000
chrX	123170000	123430000
chrX	123430000	123570000
chrX	124200000	124370000
chrX	124370000	125140000
chrX	125140000	125380000
chrX	125980000	126150000
chrX	126740000	127040000
chrX	128800000	128980000
chrX	129660000	129730000
chrX	130270000	130950000
chrX	130380000	130950000
chrX	130380000	130510000
chrX	130510000	130950000
chrX	130950000	131710000
chrX	131240000	131710000
chrX	131710000	132630000
chrX	131820000	132220000
chrX	132220000	132630000
chrX	132630000	132730000
chrX	132990000	133190000
chrX	133190000	133770000
chrX	133680000	133770000
chrX	133770000	134030000
chrX	134150000	134270000
chrX	134790000	134930000
chrX	134930000	135080000
chrX	136700000	136940000
chrX	137420000	138040000
chrX	137420000	137840000
chrX	137940000	138040000
chrX	138120000	138750000
chrX	138750000	139570000
chrX	138750000	139760000
chrX	139110000	139570000
chrX	140000000	140740000
chrX	140000000	140510000
chrX	143410000	143650000
chrX	145920000	146230000
chrX	147450000	147570000
chrX	147860000	149520000
chrX	148050000	149520000
chrX	149290000	149520000
chrX	150210000	150370000
chrX	150370000	150710000
chrX	150370000	150500000
chrX	150500000	150710000
chrX	150710000	151140000
chrX	150780000	151040000
chrX	150780000	150880000
chrX	151040000	151700000
chrX	151140000	151500000
chrX	151140000	151390000
chrX	151500000	151700000
chrX	151700000	152800000
chrX	151700000	152630000
chrX	152630000	152800000
chrX	152940000	153030000
chrX	153130000	153230000
chrX	153500000	153680000
chrX	153790000	153890000
chrX	153970000	154430000
chrX	154570000	154860000
chrX	154860000	155220000
chrX	155700000	155830000
chr13	20180000	20930000
chr13	20180000	20490000
chr13	20180000	20310000
chr13	20490000	20730000
chr13	20490000	20930000
chr13	20930000	21490000
chr13	20930000	21590000
chr13	21240000	21490000
chr13	21410000	21490000
chr13	21590000	22770000
chr13	22770000	23170000
chr13	22770000	23040000
chr13	22770000	23300000
chr13	23450000	23900000
chr13	23450000	23570000
chr13	23570000	23710000
chr13	23900000	24280000
chr13	24280000	24560000
chr13	24440000	24560000
chr13	24560000	24990000
chr13	24670000	24990000
chr13	25470000	26150000
chr13	26150000	26700000
chr13	26150000	26940000
chr13	26150000	26470000
chr13	26470000	26700000
chr13	26700000	26940000
chr13	26940000	27360000
chr13	26940000	28000000
chr13	27270000	27360000
chr13	27360000	28000000
chr13	27910000	28000000
chr13	28280000	28670000
chr13	28280000	28780000
chr13	28670000	28780000
chr13	28780000	29460000
chr13	29460000	29740000
chr13	29460000	30120000
chr13	29740000	30120000
chr13	30120000	30610000
chr13	30120000	30340000
chr13	30610000	31130000
chr13	31130000	31870000
chr13	31420000	31870000
chr13	31870000	32340000
chr13	32000000	32340000
chr13	33810000	35190000
chr13	36280000	36400000
chr13	36840000	37030000
chr13	37030000	37620000
chr13	37460000	37620000
chr13	38230000	38590000
chr13	38930000	39680000
chr13	39290000	39410000
chr13	39410000	39610000
chr13	39680000	41040000
chr13	39680000	40830000
chr13	40040000	40780000
chr13	40170000	40690000
chr13	40780000	41040000
chr13	41340000	41650000
chr13	41650000	42110000
chr13	41880000	42110000
chr13	42280000	42860000
chr13	42280000	42590000
chr13	42590000	42860000
chr13	43160000	43880000
chr13	43280000	43810000
chr13	43880000	44960000
chr13	43880000	44470000
chr13	43880000	44170000
chr13	44170000	44470000
chr13	44470000	44960000
chr13	44470000	44580000
chr13	44960000	45350000
chr13	45350000	45500000
chr13	45610000	45750000
chr13	45750000	46020000
chr13	46140000	46350000
chr13	46140000	46290000
chr13	46470000	46770000
chr13	46770000	47780000
chr13	46870000	47580000
chr13	46870000	47470000
chr13	47580000	47780000
chr13	48060000	48780000
chr13	48060000	48590000
chr13	48310000	48590000
chr13	48590000	48780000
chr13	49230000	49620000
chr13	49620000	49850000
chr13	49850000	51090000
chr13	49940000	50940000
chr13	49940000	50120000
chr13	50800000	50940000
chr13	50940000	51090000
chr13	51090000	51830000
chr13	51400000	51830000
chr13	51830000	52130000
chr13	52010000	52130000
chr13	52600000	52860000
chr13	52860000	53220000
chr13	52860000	52970000
chr13	53220000	53780000
chr13	53780000	54150000
chr13	54150000	55310000
chr13	54150000	54640000
chr13	54150000	54540000
chr13	57590000	57750000
chr13	59670000	59900000
chr13	59670000	60430000
chr13	59670000	59780000
chr13	59780000	60430000
chr13	60430000	60620000
chr13	60620000	61280000
chr13	60620000	61420000
chr13	60620000	61000000
chr13	61280000	61420000
chr13	61280000	61690000
chr13	61990000	62380000
chr13	66590000	67240000
chr13	66700000	67240000
chr13	67240000	67420000
chr13	68280000	68940000
chr13	69530000	70590000
chr13	69530000	69900000
chr13	70090000	70330000
chr13	70330000	70590000
chr13	70590000	70970000
chr13	70970000	71250000
chr13	72720000	73730000
chr13	72720000	73430000
chr13	73730000	74300000
chr13	73730000	74440000
chr13	74440000	75250000
chr13	74550000	75310000
chr13	75550000	76980000
chr13	75650000	76020000
chr13	75650000	76480000
chr13	75650000	75880000
chr13	75880000	76020000
chr13	76020000	76480000
chr13	76480000	76980000
chr13	76980000	77560000
chr13	76980000	77320000
chr13	77560000	77760000
chr13	77560000	78130000
chr13	77760000	78130000
chr13	78230000	78590000
chr13	78590000	78990000
chr13	79400000	79590000
chr13	79660000	80380000
chr13	84830000	85870000
chr13	87390000	87670000
chr13	89370000	89710000
chr13	89710000	89930000
chr13	90310000	90880000
chr13	90880000	91050000
chr13	91330000	91790000
chr13	94400000	94570000
chr13	94400000	94630000
chr13	94570000	95520000
chr13	94570000	95180000
chr13	94630000	95520000
chr13	95180000	95410000
chr13	95410000	95520000
chr13	96820000	97000000
chr13	97000000	97370000
chr13	97110000	97220000
chr13	97220000	97370000
chr13	97570000	97820000
chr13	97820000	97990000
chr13	97820000	98840000
chr13	97820000	98440000
chr13	97990000	98840000
chr13	97990000	98440000
chr13	98440000	98670000
chr13	98440000	98840000
chr13	98670000	98840000
chr13	98840000	99090000
chr13	99430000	100630000
chr13	99570000	100630000
chr13	99570000	99980000
chr13	99980000	100550000
chr13	100630000	101130000
chr13	101130000	101770000
chr13	101130000	101930000
chr13	101130000	101490000
chr13	101490000	101930000
chr13	101490000	101770000
chr13	101770000	101930000
chr13	101930000	102100000
chr13	101930000	102570000
chr13	102100000	102570000
chr13	102570000	102870000
chr13	102690000	102770000
chr13	102870000	103180000
chr13	104560000	104760000
chr13	104760000	105240000
chr13	106020000	106530000
chr13	106530000	107170000
chr13	107170000	108200000
chr13	107170000	107660000
chr13	107170000	107350000
chr13	107350000	107660000
chr13	107660000	107880000
chr13	108200000	108910000
chr13	108300000	108510000
chr13	108910000	110120000
chr13	108910000	109130000
chr13	108910000	109780000
chr13	109930000	110120000
chr13	110210000	110450000
chr13	111310000	111430000
chr13	111430000	112450000
chr13	111430000	112710000
chr13	112050000	112450000
chr13	112620000	112910000
chr13	112910000	113030000
chr13	113460000	113590000
chr12	560000	950000
chr12	950000	1100000
chr12	1100000	1630000
chr12	1100000	1510000
chr12	1510000	1630000
chr12	1630000	1990000
chr12	1630000	1790000
chr12	1790000	1990000
chr12	1990000	2680000
chr12	2680000	2800000
chr12	3280000	3820000
chr12	3280000	3650000
chr12	3650000	3820000
chr12	3820000	4320000
chr12	4560000	4820000
chr12	4820000	5010000
chr12	5010000	5130000
chr12	5010000	5910000
chr12	5130000	5910000
chr12	5130000	5440000
chr12	5440000	5680000
chr12	5440000	5810000
chr12	6050000	6190000
chr12	6190000	6300000
chr12	6300000	6490000
chr12	6490000	6950000
chr12	6870000	6950000
chr12	6950000	7160000
chr12	7160000	7630000
chr12	7160000	7480000
chr12	7480000	7630000
chr12	7630000	7820000
chr12	8400000	9060000
chr12	8500000	9060000
chr12	8940000	9060000
chr12	9290000	9440000
chr12	9720000	10200000
chr12	9720000	9940000
chr12	10200000	10720000
chr12	10720000	11510000
chr12	10720000	11210000
chr12	11210000	11510000
chr12	11510000	12040000
chr12	11900000	12040000
chr12	12040000	12360000
chr12	12040000	12770000
chr12	12360000	12770000
chr12	12360000	12500000
chr12	13230000	14170000
chr12	13230000	13990000
chr12	13710000	13990000
chr12	14170000	14700000
chr12	14170000	14560000
chr12	14700000	14800000
chr12	14800000	15260000
chr12	14800000	15060000
chr12	15260000	15530000
chr12	15260000	15960000
chr12	16140000	16380000
chr12	16380000	16710000
chr12	16380000	16900000
chr12	19550000	20620000
chr12	19700000	20620000
chr12	19700000	20250000
chr12	19700000	20370000
chr12	20250000	20370000
chr12	20620000	21200000
chr12	21480000	21660000
chr12	21480000	22670000
chr12	21660000	22050000
chr12	22050000	22480000
chr12	22210000	22340000
chr12	22340000	22480000
chr12	22480000	22670000
chr12	22670000	23190000
chr12	23190000	23380000
chr12	23190000	24040000
chr12	24040000	24620000
chr12	25180000	25400000
chr12	25400000	25580000
chr12	25400000	26080000
chr12	26080000	26730000
chr12	27020000	27390000
chr12	27020000	27710000
chr12	27390000	27710000
chr12	27960000	28170000
chr12	29500000	29920000
chr12	30830000	31240000
chr12	31080000	31240000
chr12	31240000	31650000
chr12	31400000	31650000
chr12	31650000	32340000
chr12	32030000	32340000
chr12	32340000	32740000
chr12	32740000	32930000
chr12	32740000	33370000
chr12	32740000	34030000
chr12	33370000	34030000
chr12	38320000	39280000
chr12	38320000	38910000
chr12	38910000	39110000
chr12	38910000	39280000
chr12	39110000	39280000
chr12	39700000	40120000
chr12	40120000	40320000
chr12	40320000	40930000
chr12	40320000	40610000
chr12	40610000	40930000
chr12	40930000	41260000
chr12	41180000	42060000
chr12	41260000	41740000
chr12	41740000	42060000
chr12	42060000	42420000
chr12	42420000	43410000
chr12	42580000	43320000
chr12	43750000	43910000
chr12	43910000	45130000
chr12	43910000	44950000
chr12	44770000	44950000
chr12	44950000	45130000
chr12	45130000	45480000
chr12	45130000	45390000
chr12	45480000	45980000
chr12	45980000	47020000
chr12	46150000	46300000
chr12	46150000	47020000
chr12	46300000	47020000
chr12	46300000	46690000
chr12	47020000	47420000
chr12	47020000	47690000
chr12	48060000	48190000
chr12	48190000	48510000
chr12	48510000	48640000
chr12	48810000	49050000
chr12	48810000	49620000
chr12	48970000	49620000
chr12	49050000	49620000
chr12	49260000	49620000
chr12	49350000	49540000
chr12	49620000	49760000
chr12	49760000	49850000
chr12	49950000	50070000
chr12	50070000	50180000
chr12	50180000	50320000
chr12	50400000	50750000
chr12	50490000	50670000
chr12	50750000	51380000
chr12	51050000	51380000
chr12	51250000	51380000
chr12	51380000	51830000
chr12	51380000	51530000
chr12	51970000	52120000
chr12	51970000	53020000
chr12	52120000	53020000
chr12	52120000	52350000
chr12	52350000	52880000
chr12	52350000	52570000
chr12	52570000	52880000
chr12	52880000	53020000
chr12	53020000	53510000
chr12	53290000	53510000
chr12	53510000	53690000
chr12	53690000	54210000
chr12	53930000	54210000
chr12	54210000	54420000
chr12	54690000	55120000
chr12	55120000	55670000
chr12	55740000	55910000
chr12	56300000	56490000
chr12	56490000	56630000
chr12	56630000	56740000
chr12	56630000	57220000
chr12	56740000	57220000
chr12	56740000	57000000
chr12	57000000	57120000
chr12	57120000	57490000
chr12	57120000	57770000
chr12	57220000	57770000
chr12	57220000	57490000
chr12	57590000	57770000
chr12	57770000	57950000
chr12	57950000	58330000
chr12	58330000	59140000
chr12	58330000	58530000
chr12	58530000	59140000
chr12	59140000	59400000
chr12	59400000	59810000
chr12	61530000	62000000
chr12	62000000	62200000
chr12	62420000	63090000
chr12	62420000	62820000
chr12	62540000	62820000
chr12	62820000	63090000
chr12	62960000	63090000
chr12	63090000	63670000
chr12	63090000	63300000
chr12	63670000	63810000
chr12	63810000	64310000
chr12	63810000	64170000
chr12	64310000	64400000
chr12	64550000	64760000
chr12	64760000	66120000
chr12	64760000	65150000
chr12	65280000	66120000
chr12	65280000	65550000
chr12	65550000	66120000
chr12	66120000	66690000
chr12	66330000	66690000
chr12	66690000	66870000
chr12	66690000	67270000
chr12	67070000	67270000
chr12	67270000	68000000
chr12	67340000	67420000
chr12	67420000	68000000
chr12	67420000	67650000
chr12	67650000	68000000
chr12	68000000	68200000
chr12	68000000	68320000
chr12	68200000	68810000
chr12	68200000	68320000
chr12	68320000	68690000
chr12	68810000	69280000
chr12	68810000	69140000
chr12	69140000	69280000
chr12	69280000	69620000
chr12	69380000	69620000
chr12	69750000	70730000
chr12	69860000	70580000
chr12	70580000	70730000
chr12	70730000	70860000
chr12	70730000	71020000
chr12	71400000	71610000
chr12	71400000	71760000
chr12	71760000	71920000
chr12	72330000	72560000
chr12	74090000	74390000
chr12	75110000	75320000
chr12	75320000	75510000
chr12	75440000	76040000
chr12	75610000	76040000
chr12	76040000	76470000
chr12	76040000	76360000
chr12	76590000	77030000
chr12	76590000	76850000
chr12	76850000	77030000
chr12	77030000	77700000
chr12	77140000	77700000
chr12	77700000	77960000
chr12	77960000	78130000
chr12	77960000	78590000
chr12	78130000	78590000
chr12	79130000	79370000
chr12	79500000	79770000
chr12	80320000	80770000
chr12	80320000	81290000
chr12	81400000	81620000
chr12	81620000	82360000
chr12	82360000	82640000
chr12	82490000	82640000
chr12	82490000	83820000
chr12	82640000	83820000
chr12	82640000	83430000
chr12	82640000	82990000
chr12	82990000	83430000
chr12	83430000	83820000
chr12	83820000	84430000
chr12	83820000	84510000
chr12	84510000	84850000
chr12	84850000	85090000
chr12	85090000	85450000
chr12	85450000	85930000
chr12	85450000	85610000
chr12	86120000	86910000
chr12	86250000	86910000
chr12	87250000	87860000
chr12	88050000	89000000
chr12	88590000	89000000
chr12	89000000	89530000
chr12	89350000	89450000
chr12	89530000	90940000
chr12	90940000	91360000
chr12	91360000	92690000
chr12	91800000	92690000
chr12	92410000	92570000
chr12	92690000	93430000
chr12	92990000	93430000
chr12	93430000	94120000
chr12	93830000	94120000
chr12	94120000	94540000
chr12	94540000	94770000
chr12	94540000	94950000
chr12	94950000	95520000
chr12	95070000	95340000
chr12	95520000	95870000
chr12	96020000	96530000
chr12	96020000	96220000
chr12	96220000	96530000
chr12	96530000	96980000
chr12	96740000	96980000
chr12	96980000	98430000
chr12	96980000	97500000
chr12	96980000	97140000
chr12	97140000	97310000
chr12	97310000	97410000
chr12	97700000	97980000
chr12	97980000	98430000
chr12	97980000	98160000
chr12	98430000	98690000
chr12	98690000	99010000
chr12	99010000	99810000
chr12	99370000	99640000
chr12	99370000	99810000
chr12	99640000	99810000
chr12	100210000	100330000
chr12	100330000	100600000
chr12	100730000	101390000
chr12	101160000	101280000
chr12	101280000	101390000
chr12	101390000	101740000
chr12	101740000	101880000
chr12	101880000	102840000
chr12	102840000	103640000
chr12	102840000	103750000
chr12	102950000	103320000
chr12	103320000	103550000
chr12	103550000	103640000
chr12	103750000	103910000
chr12	103910000	105220000
chr12	104140000	105100000
chr12	104370000	104670000
chr12	104370000	104860000
chr12	104670000	104860000
chr12	105220000	106310000
chr12	105390000	106310000
chr12	106220000	106310000
chr12	106310000	106980000
chr12	107090000	107670000
chr12	107090000	107420000
chr12	107090000	107320000
chr12	107320000	107420000
chr12	107670000	108540000
chr12	107760000	107900000
chr12	107900000	108540000
chr12	108540000	109110000
chr12	109110000	109410000
chr12	109110000	109250000
chr12	109250000	109410000
chr12	109410000	109510000
chr12	110070000	110280000
chr12	110460000	110880000
chr12	110700000	110880000
chr12	110880000	111380000
chr12	110880000	111010000
chr12	111010000	111380000
chr12	111810000	112020000
chr12	112160000	112410000
chr12	113010000	113170000
chr12	113170000	113300000
chr12	113300000	113420000
chr12	113420000	113960000
chr12	113420000	113650000
chr12	113790000	113960000
chr12	113960000	114620000
chr12	113960000	114510000
chr12	113960000	114160000
chr12	114160000	114510000
chr12	114620000	115940000
chr12	114620000	115180000
chr12	115760000	115940000
chr12	115940000	116710000
chr12	115940000	116270000
chr12	116270000	116610000
chr12	116610000	116710000
chr12	116710000	117170000
chr12	116710000	116890000
chr12	117010000	117170000
chr12	117170000	118080000
chr12	117170000	117860000
chr12	117170000	117360000
chr12	117360000	117680000
chr12	117680000	117860000
chr12	117860000	118080000
chr12	117860000	118400000
chr12	118400000	118850000
chr12	118400000	118970000
chr12	118700000	118850000
chr12	118850000	118970000
chr12	118970000	119430000
chr12	119950000	120100000
chr12	120290000	120470000
chr12	120470000	120570000
chr12	120570000	120720000
chr12	120570000	121010000
chr12	120720000	121010000
chr12	121010000	121120000
chr12	121120000	121250000
chr12	121690000	121790000
chr12	121790000	121900000
chr12	121900000	122030000
chr12	122370000	122470000
chr12	122630000	122780000
chr12	122780000	123240000
chr12	122990000	123240000
chr12	123240000	123760000
chr12	123240000	123630000
chr12	123630000	123760000
chr12	123850000	124000000
chr12	124000000	124930000
chr12	124000000	124330000
chr12	124330000	124480000
chr12	124330000	124770000
chr12	124770000	124930000
chr12	124930000	125180000
chr12	125120000	125710000
chr12	125520000	125710000
chr12	125710000	126050000
chr12	126050000	126740000
chr12	127090000	127360000
chr12	127360000	127690000
chr12	127540000	127690000
chr12	127690000	128080000
chr12	127690000	127930000
chr12	127930000	128080000
chr12	128080000	128220000
chr12	128790000	130030000
chr12	128960000	130030000
chr12	128960000	129070000
chr12	128960000	129180000
chr12	129180000	129910000
chr12	129910000	130030000
chr12	130030000	130350000
chr12	130350000	130780000
chr12	131300000	131460000
chr12	131590000	131700000
chr12	131840000	131910000
chr12	132110000	132620000
chr12	132810000	132880000
chr11	850000	1070000
chr11	850000	1520000
chr11	1280000	1390000
chr11	1650000	1830000
chr11	2160000	2420000
chr11	2160000	2300000
chr11	2300000	2420000
chr11	2420000	2920000
chr11	2420000	2530000
chr11	2530000	2920000
chr11	2530000	2690000
chr11	3110000	3250000
chr11	3340000	3420000
chr11	3420000	3640000
chr11	3640000	3810000
chr11	3810000	4150000
chr11	4150000	4450000
chr11	4610000	5090000
chr11	4610000	4830000
chr11	4830000	5010000
chr11	5090000	5420000
chr11	5420000	5810000
chr11	6240000	6360000
chr11	6360000	6440000
chr11	6600000	6700000
chr11	7060000	7820000
chr11	7060000	7690000
chr11	7060000	7470000
chr11	7350000	7470000
chr11	7570000	7690000
chr11	7820000	8170000
chr11	8170000	8590000
chr11	8360000	8590000
chr11	8970000	9130000
chr11	9130000	9580000
chr11	9390000	9520000
chr11	9580000	10760000
chr11	9580000	9750000
chr11	9750000	10390000
chr11	9750000	10760000
chr11	9830000	9980000
chr11	10310000	10390000
chr11	10390000	10760000
chr11	10760000	10930000
chr11	10760000	11010000
chr11	11010000	11810000
chr11	11010000	11270000
chr11	11620000	11810000
chr11	11810000	12280000
chr11	11810000	12050000
chr11	12280000	12940000
chr11	12940000	13180000
chr11	12940000	13390000
chr11	13180000	13390000
chr11	13720000	14250000
chr11	13720000	14520000
chr11	13940000	14250000
chr11	14250000	14520000
chr11	14520000	14910000
chr11	14910000	15230000
chr11	15230000	15810000
chr11	15300000	15650000
chr11	15650000	15810000
chr11	15810000	16750000
chr11	15810000	16630000
chr11	15810000	15940000
chr11	15940000	16630000
chr11	16630000	16750000
chr11	16750000	17080000
chr11	17200000	17350000
chr11	17200000	17550000
chr11	17350000	17550000
chr11	17550000	18000000
chr11	17550000	17730000
chr11	17730000	18000000
chr11	18000000	18100000
chr11	18000000	18400000
chr11	18100000	18230000
chr11	18990000	19550000
chr11	19060000	19550000
chr11	19240000	19550000
chr11	19550000	20130000
chr11	19550000	19750000
chr11	19550000	19920000
chr11	19920000	20130000
chr11	20130000	20380000
chr11	20130000	20650000
chr11	20380000	20650000
chr11	20650000	21530000
chr11	20650000	20870000
chr11	21110000	21530000
chr11	21820000	22160000
chr11	22160000	22330000
chr11	22330000	22570000
chr11	22330000	22440000
chr11	22840000	23020000
chr11	23020000	23540000
chr11	23540000	24410000
chr11	23700000	24410000
chr11	25970000	26270000
chr11	26270000	26670000
chr11	26270000	26520000
chr11	26520000	26670000
chr11	26670000	27150000
chr11	27150000	27500000
chr11	27360000	27500000
chr11	27620000	27700000
chr11	27620000	28090000
chr11	28690000	29160000
chr11	29160000	29350000
chr11	29350000	30300000
chr11	29350000	30200000
chr11	29520000	29630000
chr11	30300000	30960000
chr11	30960000	31070000
chr11	30960000	32300000
chr11	31070000	31990000
chr11	31070000	32200000
chr11	31070000	31240000
chr11	31360000	31990000
chr11	31630000	31790000
chr11	31790000	31990000
chr11	32300000	32680000
chr11	32680000	33100000
chr11	33100000	33350000
chr11	33350000	33530000
chr11	33530000	33710000
chr11	33990000	34090000
chr11	34090000	34500000
chr11	34090000	34370000
chr11	34290000	34370000
chr11	34370000	34500000
chr11	34500000	35420000
chr11	34500000	34910000
chr11	34910000	35420000
chr11	34910000	35250000
chr11	35000000	35250000
chr11	35250000	35420000
chr11	35420000	36270000
chr11	35600000	36270000
chr11	35600000	35810000
chr11	35700000	35810000
chr11	35810000	36270000
chr11	35810000	36070000
chr11	36070000	36160000
chr11	36270000	36510000
chr11	36380000	36510000
chr11	36510000	36830000
chr11	40130000	40300000
chr11	40300000	41430000
chr11	40300000	40730000
chr11	41210000	41430000
chr11	42650000	43290000
chr11	43150000	43290000
chr11	43290000	43470000
chr11	43470000	43570000
chr11	43470000	43870000
chr11	43570000	43870000
chr11	43870000	44080000
chr11	44080000	44550000
chr11	44080000	44310000
chr11	44310000	44550000
chr11	44550000	44920000
chr11	44550000	45110000
chr11	44920000	45110000
chr11	44920000	45340000
chr11	45110000	45340000
chr11	45240000	45340000
chr11	45340000	45830000
chr11	45340000	45660000
chr11	45830000	46370000
chr11	46370000	46600000
chr11	46600000	47170000
chr11	46840000	47170000
chr11	47170000	47410000
chr11	47620000	47850000
chr11	47620000	47710000
chr11	55920000	56810000
chr11	55920000	56500000
chr11	56500000	56810000
chr11	56810000	57310000
chr11	56810000	57110000
chr11	57110000	57310000
chr11	57310000	58560000
chr11	57440000	57530000
chr11	57530000	57670000
chr11	57670000	57790000
chr11	57790000	58070000
chr11	57790000	58560000
chr11	58560000	59170000
chr11	58900000	59170000
chr11	59520000	59790000
chr11	59710000	60230000
chr11	59790000	59930000
chr11	59790000	60230000
chr11	60230000	60640000
chr11	60350000	60640000
chr11	61870000	62130000
chr11	62130000	62380000
chr11	62380000	62560000
chr11	62700000	62850000
chr11	63020000	63230000
chr11	63470000	63660000
chr11	63660000	63770000
chr11	63770000	64280000
chr11	63770000	63980000
chr11	64350000	64440000
chr11	64910000	65010000
chr11	65010000	65110000
chr11	65330000	65530000
chr11	65530000	65610000
chr11	65610000	66040000
chr11	65860000	66040000
chr11	66480000	66680000
chr11	66480000	66850000
chr11	66680000	66850000
chr11	66850000	67350000
chr11	67620000	67800000
chr11	67990000	68440000
chr11	68440000	68920000
chr11	68590000	68920000
chr11	68920000	69090000
chr11	69090000	69250000
chr11	69090000	69680000
chr11	69250000	69680000
chr11	69680000	69890000
chr11	69680000	70240000
chr11	69890000	70240000
chr11	70240000	71680000
chr11	70420000	71470000
chr11	70420000	70770000
chr11	70420000	70980000
chr11	70770000	70980000
chr11	70770000	71360000
chr11	71070000	71470000
chr11	71470000	71580000
chr11	71580000	71790000
chr11	71790000	71910000
chr11	72240000	72450000
chr11	72450000	72570000
chr11	72570000	72700000
chr11	72700000	72820000
chr11	72820000	73180000
chr11	73350000	73960000
chr11	73350000	73680000
chr11	73680000	73960000
chr11	74070000	74240000
chr11	74240000	74450000
chr11	74240000	74330000
chr11	74450000	74590000
chr11	74690000	74890000
chr11	74890000	75260000
chr11	75000000	75260000
chr11	75260000	75400000
chr11	75400000	75580000
chr11	75580000	75690000
chr11	75790000	76320000
chr11	75790000	75880000
chr11	76190000	76320000
chr11	76190000	76700000
chr11	76560000	76700000
chr11	76700000	77070000
chr11	77070000	77640000
chr11	77190000	77640000
chr11	78420000	78600000
chr11	78600000	79160000
chr11	78600000	78970000
chr11	78750000	78970000
chr11	79680000	80150000
chr11	80150000	80340000
chr11	81500000	82700000
chr11	81600000	82280000
chr11	81600000	82700000
chr11	82280000	82700000
chr11	82540000	82700000
chr11	83070000	83190000
chr11	83190000	83820000
chr11	83820000	84350000
chr11	83820000	84540000
chr11	84350000	84540000
chr11	84350000	84720000
chr11	84540000	85590000
chr11	84540000	84720000
chr11	84720000	85590000
chr11	84720000	85050000
chr11	85840000	86330000
chr11	86330000	86430000
chr11	86430000	86600000
chr11	86600000	86860000
chr11	86860000	87320000
chr11	86860000	87430000
chr11	87320000	87430000
chr11	87980000	88560000
chr11	88560000	88900000
chr11	89060000	89640000
chr11	91760000	92070000
chr11	92070000	92900000
chr11	92070000	92570000
chr11	92570000	92900000
chr11	92900000	93110000
chr11	92900000	93720000
chr11	93110000	93720000
chr11	93230000	93720000
chr11	93230000	93640000
chr11	93470000	93550000
chr11	94320000	94430000
chr11	94540000	94960000
chr11	95030000	95780000
chr11	95140000	95780000
chr11	95780000	96450000
chr11	96450000	97140000
chr11	96450000	97240000
chr11	98430000	99010000
chr11	99010000	99760000
chr11	100560000	100980000
chr11	101360000	101870000
chr11	101450000	101620000
chr11	101870000	102010000
chr11	102330000	102690000
chr11	102330000	102500000
chr11	103240000	103650000
chr11	103650000	103920000
chr11	103920000	104220000
chr11	106620000	107110000
chr11	106900000	107030000
chr11	109840000	109940000
chr11	109840000	110430000
chr11	109940000	110430000
chr11	109940000	110180000
chr11	110180000	110430000
chr11	110430000	111250000
chr11	110430000	111460000
chr11	110430000	110750000
chr11	110750000	111250000
chr11	111250000	111460000
chr11	111460000	111550000
chr11	111550000	111860000
chr11	112200000	113290000
chr11	112200000	112280000
chr11	112280000	112420000
chr11	112420000	113290000
chr11	112420000	112570000
chr11	112570000	113290000
chr11	112570000	112790000
chr11	112570000	113130000
chr11	113130000	113290000
chr11	113290000	113820000
chr11	113290000	113540000
chr11	113540000	113740000
chr11	114270000	114690000
chr11	114270000	114600000
chr11	114760000	115300000
chr11	114760000	114960000
chr11	115300000	115690000
chr11	115300000	115510000
chr11	115510000	115690000
chr11	116210000	116720000
chr11	116830000	117200000
chr11	117000000	117090000
chr11	117370000	118080000
chr11	117370000	117810000
chr11	117810000	117950000
chr11	117810000	118080000
chr11	117950000	118080000
chr11	118600000	119020000
chr11	119330000	120320000
chr11	119330000	119480000
chr11	119480000	119620000
chr11	119480000	120150000
chr11	119620000	120150000
chr11	119620000	119740000
chr11	119740000	120150000
chr11	120010000	120150000
chr11	120150000	120320000
chr11	120320000	120960000
chr11	120320000	121220000
chr11	120320000	120480000
chr11	120480000	120960000
chr11	120480000	120660000
chr11	120660000	120960000
chr11	120960000	121220000
chr11	121220000	121630000
chr11	121630000	122570000
chr11	121630000	122110000
chr11	121630000	122200000
chr11	122110000	122200000
chr11	122110000	122570000
chr11	122200000	122570000
chr11	122570000	122860000
chr11	122570000	122780000
chr11	122860000	123060000
chr11	123060000	123280000
chr11	123060000	123590000
chr11	124390000	124640000
chr11	124640000	124850000
chr11	124850000	125440000
chr11	124950000	125100000
chr11	125100000	125440000
chr11	125260000	125350000
chr11	125440000	126280000
chr11	125690000	125890000
chr11	125890000	126280000
chr11	125890000	126210000
chr11	126280000	126420000
chr11	126420000	127000000
chr11	126570000	127000000
chr11	126870000	127000000
chr11	127410000	128020000
chr11	127500000	128020000
chr11	128020000	128150000
chr11	128020000	128870000
chr11	128150000	128650000
chr11	128150000	128280000
chr11	128280000	128650000
chr11	128650000	128870000
chr11	128650000	128960000
chr11	128960000	129360000
chr11	129070000	129360000
chr11	129360000	129770000
chr11	129770000	129860000
chr11	130180000	130910000
chr11	130180000	130430000
chr11	130430000	130910000
chr11	130910000	131020000
chr11	130910000	131680000
chr11	131020000	131530000
chr11	131530000	131680000
chr11	131680000	132150000
chr11	131680000	132260000
chr11	131680000	131860000
chr11	131860000	132150000
chr11	132950000	133060000
chr11	133060000	133860000
chr11	134330000	134550000
chr10	3080000	4790000
chr10	4160000	4790000
chr10	4360000	4790000
chr10	4360000	4690000
chr10	4790000	5410000
chr10	4790000	5730000
chr10	5410000	5650000
chr10	5910000	6410000
chr10	5910000	6200000
chr10	6200000	6410000
chr10	6410000	6670000
chr10	6670000	7480000
chr10	7130000	7480000
chr10	7710000	9320000
chr10	7830000	8030000
chr10	9320000	10690000
chr10	9320000	9740000
chr10	11480000	11770000
chr10	11770000	12030000
chr10	12200000	13100000
chr10	12200000	12710000
chr10	12710000	13100000
chr10	13350000	13580000
chr10	13780000	14180000
chr10	14180000	14490000
chr10	14490000	14840000
chr10	14970000	15140000
chr10	15840000	16810000
chr10	15840000	16540000
chr10	16810000	17280000
chr10	16810000	17440000
chr10	17280000	17440000
chr10	17280000	17590000
chr10	17440000	17590000
chr10	17440000	18430000
chr10	17440000	18310000
chr10	17590000	18310000
chr10	17820000	18310000
chr10	19360000	19780000
chr10	19640000	20810000
chr10	19780000	20810000
chr10	20810000	21260000
chr10	21050000	21480000
chr10	21050000	21260000
chr10	21260000	21480000
chr10	21260000	21970000
chr10	21480000	21970000
chr10	21480000	21750000
chr10	21970000	22490000
chr10	21970000	23110000
chr10	21970000	22230000
chr10	22230000	22340000
chr10	22340000	22490000
chr10	22490000	23110000
chr10	22490000	22990000
chr10	23110000	23710000
chr10	23290000	23520000
chr10	23520000	23710000
chr10	23710000	24560000
chr10	23960000	24560000
chr10	23960000	24390000
chr10	24390000	24560000
chr10	24560000	25100000
chr10	24560000	25010000
chr10	25100000	25240000
chr10	25520000	25690000
chr10	25690000	26310000
chr10	25870000	26310000
chr10	26310000	26580000
chr10	26580000	27360000
chr10	26580000	27230000
chr10	27230000	27360000
chr10	27360000	28400000
chr10	27360000	27710000
chr10	27440000	27550000
chr10	27550000	27710000
chr10	27550000	28400000
chr10	27710000	28400000
chr10	27710000	28240000
chr10	28240000	28400000
chr10	28590000	29410000
chr10	28590000	29010000
chr10	29510000	30640000
chr10	30350000	30640000
chr10	30640000	31810000
chr10	30740000	31490000
chr10	30740000	31320000
chr10	31320000	31490000
chr10	31490000	31810000
chr10	31810000	32220000
chr10	31810000	32030000
chr10	32030000	32220000
chr10	32220000	32380000
chr10	32720000	33160000
chr10	32780000	33010000
chr10	33010000	33160000
chr10	33160000	34650000
chr10	33160000	33320000
chr10	33160000	34990000
chr10	34650000	34990000
chr10	34990000	35590000
chr10	35090000	35230000
chr10	35090000	35590000
chr10	35230000	35590000
chr10	35590000	36880000
chr10	43590000	44880000
chr10	43670000	44390000
chr10	43670000	44310000
chr10	43670000	44030000
chr10	44390000	44880000
chr10	44990000	45230000
chr10	45230000	45770000
chr10	48660000	48970000
chr10	48660000	49540000
chr10	48970000	49180000
chr10	49390000	49540000
chr10	50550000	50700000
chr10	50920000	52250000
chr10	50990000	51430000
chr10	52010000	52250000
chr10	52250000	52610000
chr10	52610000	52790000
chr10	52790000	53610000
chr10	52790000	53830000
chr10	52790000	53210000
chr10	53210000	53610000
chr10	53610000	53830000
chr10	53980000	54410000
chr10	57320000	58160000
chr10	57320000	58280000
chr10	57560000	58160000
chr10	57560000	57670000
chr10	57560000	58280000
chr10	57670000	58080000
chr10	57670000	58160000
chr10	58080000	58160000
chr10	58160000	58280000
chr10	58280000	58400000
chr10	58400000	58530000
chr10	58530000	58760000
chr10	58760000	59610000
chr10	58760000	59220000
chr10	58760000	58920000
chr10	58920000	59220000
chr10	59220000	59610000
chr10	59220000	59490000
chr10	59610000	60070000
chr10	59610000	59790000
chr10	59790000	60070000
chr10	60070000	60220000
chr10	60070000	60440000
chr10	60220000	60440000
chr10	60440000	60790000
chr10	60790000	61260000
chr10	60790000	60970000
chr10	61740000	61850000
chr10	61850000	62260000
chr10	62260000	62420000
chr10	62420000	62570000
chr10	62570000	62820000
chr10	62570000	63150000
chr10	62820000	63150000
chr10	63150000	63840000
chr10	63840000	64010000
chr10	66610000	66940000
chr10	66940000	67510000
chr10	66940000	67610000
chr10	67300000	67510000
chr10	68070000	68210000
chr10	68210000	68330000
chr10	68330000	68990000
chr10	68440000	68720000
chr10	68720000	68990000
chr10	68990000	69410000
chr10	69410000	69510000
chr10	69510000	69640000
chr10	69640000	69730000
chr10	69730000	69960000
chr10	69730000	70140000
chr10	70550000	70890000
chr10	70550000	70770000
chr10	70890000	71300000
chr10	70890000	71210000
chr10	71300000	71380000
chr10	71380000	71480000
chr10	71380000	71720000
chr10	71480000	71610000
chr10	71610000	71720000
chr10	71720000	71820000
chr10	72060000	72340000
chr10	72210000	72340000
chr10	72340000	73100000
chr10	72340000	72560000
chr10	72340000	72880000
chr10	74140000	75250000
chr10	74240000	75110000
chr10	74730000	75110000
chr10	75030000	75110000
chr10	75250000	76310000
chr10	75380000	76310000
chr10	75380000	76040000
chr10	75380000	75650000
chr10	76040000	76310000
chr10	76310000	76550000
chr10	76310000	77000000
chr10	76310000	77130000
chr10	76550000	77000000
chr10	77000000	77130000
chr10	77130000	77750000
chr10	77380000	77640000
chr10	77490000	77640000
chr10	77640000	77750000
chr10	77750000	78030000
chr10	78030000	78660000
chr10	79070000	79230000
chr10	79330000	79500000
chr10	79330000	80040000
chr10	79330000	80150000
chr10	79500000	80040000
chr10	80360000	82120000
chr10	80590000	81050000
chr10	80700000	80950000
chr10	81050000	81830000
chr10	81420000	81830000
chr10	82120000	82380000
chr10	82790000	82970000
chr10	84230000	84560000
chr10	84430000	84560000
chr10	84560000	84760000
chr10	86150000	86380000
chr10	86380000	86600000
chr10	86380000	86520000
chr10	86520000	86600000
chr10	87490000	87740000
chr10	87820000	88470000
chr10	87820000	88120000
chr10	88800000	89220000
chr10	89010000	89220000
chr10	89220000	89420000
chr10	89220000	89580000
chr10	89420000	89580000
chr10	89580000	89760000
chr10	89760000	90870000
chr10	89760000	90690000
chr10	89760000	90140000
chr10	90140000	90690000
chr10	90280000	90590000
chr10	90870000	91280000
chr10	90980000	91280000
chr10	91280000	91730000
chr10	91510000	91730000
chr10	91730000	91920000
chr10	92040000	92460000
chr10	92200000	92290000
chr10	92460000	92660000
chr10	92660000	92850000
chr10	92850000	93060000
chr10	92850000	93360000
chr10	92960000	93060000
chr10	93060000	93360000
chr10	93060000	93530000
chr10	93360000	93530000
chr10	93530000	93720000
chr10	93720000	93820000
chr10	93900000	94310000
chr10	94310000	94550000
chr10	94940000	95110000
chr10	95110000	95360000
chr10	95110000	95640000
chr10	95360000	95640000
chr10	95970000	96320000
chr10	96320000	97030000
chr10	96600000	97030000
chr10	96600000	96830000
chr10	97030000	97380000
chr10	97030000	97240000
chr10	97240000	97380000
chr10	97700000	98140000
chr10	97760000	97900000
chr10	98320000	99360000
chr10	98420000	98740000
chr10	100270000	100530000
chr10	100530000	100890000
chr10	100530000	100740000
chr10	100740000	100890000
chr10	101010000	101150000
chr10	101150000	101800000
chr10	101150000	101580000
chr10	101290000	101580000
chr10	101580000	101800000
chr10	101800000	102120000
chr10	102390000	102500000
chr10	102820000	103070000
chr10	103490000	103580000
chr10	103580000	103690000
chr10	103690000	103880000
chr10	103880000	103990000
chr10	103880000	104270000
chr10	103990000	104270000
chr10	104270000	104630000
chr10	104630000	105780000
chr10	104630000	104780000
chr10	104930000	105780000
chr10	105040000	105780000
chr10	105780000	106250000
chr10	105780000	105930000
chr10	106370000	106610000
chr10	106610000	107280000
chr10	107280000	107960000
chr10	107380000	107820000
chr10	108550000	108790000
chr10	109450000	109780000
chr10	109450000	109860000
chr10	109860000	110130000
chr10	109860000	110280000
chr10	110130000	110280000
chr10	110130000	110720000
chr10	110280000	110600000
chr10	110600000	110720000
chr10	110720000	110930000
chr10	111030000	111350000
chr10	111690000	112130000
chr10	112130000	112460000
chr10	112130000	112330000
chr10	112330000	112460000
chr10	113660000	114130000
chr10	113920000	114130000
chr10	114260000	114460000
chr10	114260000	114810000
chr10	114460000	114550000
chr10	114460000	114700000
chr10	114550000	114700000
chr10	114810000	115130000
chr10	115130000	115440000
chr10	115660000	116410000
chr10	115660000	116290000
chr10	116130000	116290000
chr10	116290000	116410000
chr10	116610000	116770000
chr10	116610000	117200000
chr10	116770000	117200000
chr10	117200000	117470000
chr10	117200000	117320000
chr10	117470000	118560000
chr10	117470000	118270000
chr10	118460000	118560000
chr10	118460000	119030000
chr10	118560000	118750000
chr10	118560000	118860000
chr10	119030000	119580000
chr10	119580000	119910000
chr10	120200000	120390000
chr10	120920000	122040000
chr10	120920000	121740000
chr10	122260000	122700000
chr10	122260000	122560000
chr10	122260000	122450000
chr10	122450000	122560000
chr10	122560000	122700000
chr10	122990000	123570000
chr10	123150000	123570000
chr10	123570000	123670000
chr10	123570000	123970000
chr10	123670000	123970000
chr10	123890000	123970000
chr10	123970000	124410000
chr10	124240000	124410000
chr10	124410000	124520000
chr10	124520000	124760000
chr10	124610000	124760000
chr10	124940000	125370000
chr10	124940000	125840000
chr10	124940000	125720000
chr10	125160000	125370000
chr10	125720000	125840000
chr10	125840000	126990000
chr10	125840000	125960000
chr10	125840000	126510000
chr10	125840000	126820000
chr10	125840000	126600000
chr10	125960000	126390000
chr10	125960000	126510000
chr10	125960000	126130000
chr10	126130000	126390000
chr10	126390000	126510000
chr10	128220000	129010000
chr10	128220000	128540000
chr10	128220000	128890000
chr10	129010000	129970000
chr10	129010000	129340000
chr10	129750000	129970000
chr10	129970000	130180000
chr10	130340000	130680000
chr10	132000000	132160000
chr10	132360000	132460000
chr10	132460000	132650000
chr10	132650000	132800000
chr17	750000	1060000
chr17	1220000	1650000
chr17	1220000	1550000
chr17	1550000	1650000
chr17	1650000	1900000
chr17	1650000	2330000
chr17	1900000	2050000
chr17	1900000	2330000
chr17	2330000	2730000
chr17	3030000	3680000
chr17	3840000	4120000
chr17	4120000	4530000
chr17	4420000	4530000
chr17	4530000	4710000
chr17	4710000	4930000
chr17	4790000	4930000
chr17	5460000	6640000
chr17	5460000	6440000
chr17	5580000	5710000
chr17	5710000	6280000
chr17	6280000	6440000
chr17	6440000	6640000
chr17	6440000	7020000
chr17	6640000	7020000
chr17	7020000	7190000
chr17	7310000	7580000
chr17	7710000	7840000
chr17	7840000	8060000
chr17	8380000	8790000
chr17	8790000	8920000
chr17	8920000	9550000
chr17	9390000	9550000
chr17	9740000	10720000
chr17	9880000	10280000
chr17	9880000	10720000
chr17	10280000	10640000
chr17	10720000	12020000
chr17	10860000	12020000
chr17	11320000	11760000
chr17	11320000	11660000
chr17	12020000	13020000
chr17	12160000	12750000
chr17	12250000	12750000
chr17	12330000	12670000
chr17	12540000	12670000
chr17	12750000	13020000
chr17	13310000	13590000
chr17	13590000	14210000
chr17	14210000	14820000
chr17	14290000	14600000
chr17	15220000	15540000
chr17	15830000	16010000
chr17	16440000	16540000
chr17	16540000	16700000
chr17	16870000	18410000
chr17	17290000	17680000
chr17	17470000	17680000
chr17	17860000	18060000
chr17	19230000	19350000
chr17	19350000	19760000
chr17	19950000	20320000
chr17	19950000	20120000
chr17	20120000	20320000
chr17	20760000	20990000
chr17	20990000	21670000
chr17	21260000	21670000
chr17	27380000	27650000
chr17	27650000	27760000
chr17	27650000	27890000
chr17	27760000	27890000
chr17	27760000	28320000
chr17	28560000	28710000
chr17	28560000	28950000
chr17	28710000	29140000
chr17	28710000	28950000
chr17	28950000	29140000
chr17	29610000	30100000
chr17	29610000	29790000
chr17	29790000	30100000
chr17	30100000	30340000
chr17	30470000	30830000
chr17	30830000	31870000
chr17	30990000	31240000
chr17	31240000	31370000
chr17	31370000	31870000
chr17	31550000	31870000
chr17	31870000	32460000
chr17	32460000	32770000
chr17	32460000	32640000
chr17	32640000	32770000
chr17	32970000	33520000
chr17	33290000	33520000
chr17	33720000	34170000
chr17	33720000	34390000
chr17	33720000	33950000
chr17	33950000	34170000
chr17	34170000	34390000
chr17	34390000	34950000
chr17	34390000	35130000
chr17	34390000	34530000
chr17	34530000	34950000
chr17	34950000	35130000
chr17	35130000	35830000
chr17	35130000	35570000
chr17	35270000	35570000
chr17	35570000	35830000
chr17	35570000	36750000
chr17	35930000	36200000
chr17	36010000	36070000
chr17	36460000	39640000
chr17	36560000	37260000
chr17	36560000	37070000
chr17	36560000	36940000
chr17	36940000	37070000
chr17	37490000	37880000
chr17	37620000	37880000
chr17	38420000	38500000
chr17	38500000	38660000
chr17	38740000	39220000
chr17	38740000	39530000
chr17	38920000	39220000
chr17	39400000	39530000
chr17	39530000	39640000
chr17	39640000	39760000
chr17	39760000	39850000
chr17	39980000	40170000
chr17	40170000	40310000
chr17	40310000	40570000
chr17	40440000	40570000
chr17	40570000	41680000
chr17	40570000	40820000
chr17	40820000	41680000
chr17	40820000	41360000
chr17	41360000	41680000
chr17	41480000	41680000
chr17	41890000	42010000
chr17	42010000	42150000
chr17	42010000	42540000
chr17	42150000	42540000
chr17	42280000	42540000
chr17	42540000	42690000
chr17	42540000	42970000
chr17	42800000	42970000
chr17	42970000	43280000
chr17	43280000	43790000
chr17	43790000	43880000
chr17	43880000	44000000
chr17	44160000	44360000
chr17	44360000	44720000
chr17	44360000	44530000
chr17	44530000	44720000
chr17	44720000	45160000
chr17	44720000	44900000
chr17	44900000	45050000
chr17	44900000	45160000
chr17	45430000	46220000
chr17	45570000	46300000
chr17	45570000	46020000
chr17	46840000	46930000
chr17	46930000	47040000
chr17	47320000	47620000
chr17	47320000	47470000
chr17	47470000	47620000
chr17	47920000	48630000
chr17	48020000	48130000
chr17	48130000	48630000
chr17	48360000	48630000
chr17	48630000	48890000
chr17	48630000	48790000
chr17	48720000	48790000
chr17	48790000	48890000
chr17	48890000	49060000
chr17	49400000	49560000
chr17	49560000	49710000
chr17	49560000	49850000
chr17	49560000	50010000
chr17	49560000	50090000
chr17	49710000	49850000
chr17	50010000	50090000
chr17	50720000	51250000
chr17	50960000	51250000
chr17	51250000	51580000
chr17	51750000	52150000
chr17	52150000	52350000
chr17	52350000	52600000
chr17	52900000	54950000
chr17	53010000	53960000
chr17	54190000	54950000
chr17	54950000	55370000
chr17	55370000	55510000
chr17	55370000	55810000
chr17	55510000	55810000
chr17	55810000	56490000
chr17	55810000	56110000
chr17	56110000	56490000
chr17	56110000	56330000
chr17	56490000	56790000
chr17	56790000	56960000
chr17	56960000	57820000
chr17	56960000	57110000
chr17	57110000	57820000
chr17	57110000	57230000
chr17	57230000	57420000
chr17	57580000	57690000
chr17	57820000	58000000
chr17	58000000	58120000
chr17	58230000	58490000
chr17	58490000	59200000
chr17	58490000	58670000
chr17	58670000	59020000
chr17	59580000	60030000
chr17	59710000	59890000
chr17	59890000	60030000
chr17	60030000	60430000
chr17	60210000	60430000
chr17	60430000	60660000
chr17	60660000	61390000
chr17	60660000	61590000
chr17	60960000	61390000
chr17	61390000	61590000
chr17	61590000	62260000
chr17	61590000	61850000
chr17	61590000	62120000
chr17	62400000	62640000
chr17	62640000	63410000
chr17	62640000	62980000
chr17	63070000	63410000
[truncated: 6,281 more rows]

## Sheet: Dotless
Dotless
chromosome	start	end
chrX	250000	390000
chrX	250000	1420000
chrX	250000	2630000
chrX	250000	3620000
chrX	250000	5710000
chrX	1630000	1920000
chrX	2340000	2630000
chrX	2340000	2450000
chrX	2850000	3830000
chrX	2850000	3620000
chrX	3080000	3620000
chrX	3080000	3340000
chrX	3340000	3620000
chrX	3940000	4540000
chrX	3940000	5120000
chrX	5220000	5920000
chrX	5920000	7130000
chrX	5920000	6510000
chrX	5920000	6380000
chrX	5920000	7940000
chrX	6380000	6510000
chrX	6510000	7130000
chrX	7130000	7940000
chrX	7130000	7590000
chrX	7130000	7320000
chrX	7320000	7590000
chrX	7590000	7720000
chrX	7590000	7940000
chrX	7720000	7940000
chrX	7940000	10170000
chrX	8360000	8500000
chrX	8500000	8750000
chrX	8500000	8580000
chrX	8750000	8850000
chrX	8750000	10170000
chrX	8750000	8960000
chrX	9340000	9730000
chrX	9460000	9730000
chrX	9730000	9870000
chrX	9730000	10170000
chrX	10170000	11780000
chrX	10170000	10430000
chrX	10430000	10640000
chrX	10640000	10740000
chrX	10740000	11130000
chrX	11380000	11520000
chrX	11780000	12780000
chrX	11780000	12070000
chrX	11920000	12070000
chrX	11920000	12780000
chrX	12070000	12490000
chrX	12070000	12390000
chrX	12390000	12490000
chrX	12490000	12780000
chrX	12700000	12780000
chrX	12780000	12920000
chrX	12780000	14040000
chrX	12780000	13740000
chrX	12920000	14040000
chrX	13290000	13410000
chrX	13290000	13490000
chrX	13410000	13490000
chrX	13490000	13740000
chrX	13650000	14040000
chrX	13740000	15290000
chrX	14040000	15290000
chrX	14040000	14700000
chrX	14540000	14700000
chrX	14700000	14870000
chrX	14700000	15290000
chrX	14700000	15150000
chrX	14870000	15150000
chrX	15150000	15290000
chrX	15290000	15700000
chrX	15290000	16860000
chrX	15290000	15470000
chrX	15470000	16860000
chrX	15830000	15920000
chrX	15830000	16190000
chrX	15830000	16430000
chrX	15920000	16190000
chrX	16190000	16710000
chrX	16190000	16430000
chrX	16710000	16860000
chrX	16710000	17090000
chrX	16860000	17740000
chrX	16860000	18220000
chrX	16860000	19350000
chrX	17090000	17740000
chrX	17090000	17550000
chrX	17740000	19350000
chrX	17740000	17890000
chrX	19010000	19230000
chrX	19350000	20120000
chrX	19350000	20490000
chrX	19530000	20120000
chrX	19530000	20490000
chrX	19530000	19690000
chrX	20120000	20490000
chrX	20490000	21500000
chrX	20730000	21500000
chrX	21270000	21370000
chrX	21370000	21500000
chrX	21500000	21740000
chrX	21740000	21960000
chrX	21740000	22090000
chrX	21960000	23650000
chrX	21960000	22970000
chrX	22090000	22970000
chrX	22090000	22190000
chrX	22190000	22380000
chrX	22190000	22970000
chrX	22190000	22550000
chrX	22380000	22550000
chrX	22550000	22760000
chrX	22550000	22970000
chrX	22760000	22970000
chrX	22970000	23650000
chrX	23120000	23200000
chrX	23200000	23310000
chrX	23310000	23650000
chrX	23560000	23650000
chrX	23650000	25020000
chrX	23650000	24260000
chrX	23650000	25200000
chrX	24260000	24720000
chrX	24260000	25020000
chrX	24260000	24370000
chrX	24550000	24720000
chrX	24720000	25020000
chrX	24720000	25200000
chrX	25020000	25290000
chrX	25020000	25480000
chrX	25200000	25290000
chrX	25200000	25990000
chrX	25290000	25480000
chrX	25200000	27530000
chrX	25290000	26620000
chrX	25480000	26620000
chrX	25680000	26080000
chrX	25990000	26170000
chrX	26080000	26430000
chrX	26080000	26620000
chrX	26170000	26620000
chrX	26620000	26770000
chrX	26620000	27380000
chrX	26620000	27690000
chrX	26770000	27530000
chrX	26940000	27030000
chrX	27030000	27110000
chrX	27250000	27380000
chrX	27530000	27690000
chrX	27530000	27850000
chrX	27530000	28120000
chrX	27690000	27930000
chrX	27530000	30530000
chrX	27690000	29160000
chrX	27850000	28120000
chrX	28120000	29160000
chrX	28120000	28650000
chrX	28650000	28770000
chrX	28650000	29160000
chrX	28770000	29070000
chrX	29070000	29160000
chrX	29160000	29500000
chrX	29160000	30530000
chrX	29160000	30090000
chrX	29500000	29630000
chrX	29500000	30530000
chrX	29500000	30090000
chrX	29630000	29720000
chrX	29630000	29900000
chrX	29630000	30880000
chrX	29900000	30090000
chrX	30090000	30270000
chrX	30090000	30720000
chrX	30530000	30720000
chrX	30530000	30880000
chrX	30530000	32310000
chrX	30720000	31020000
chrX	30880000	32310000
chrX	30880000	31020000
chrX	31020000	31200000
chrX	31290000	31430000
chrX	31290000	31670000
chrX	31430000	31670000
chrX	31670000	32310000
chrX	31670000	32090000
chrX	31670000	31830000
chrX	31830000	32020000
chrX	31830000	32310000
chrX	32020000	32090000
chrX	32090000	32310000
chrX	32310000	32500000
chrX	32310000	32450000
chrX	32310000	34340000
chrX	32450000	33400000
chrX	32670000	32760000
chrX	32670000	33160000
chrX	32670000	33400000
chrX	33160000	33400000
chrX	34340000	35860000
chrX	34340000	34910000
chrX	34340000	34510000
chrX	34510000	34910000
chrX	34510000	34660000
chrX	34660000	34770000
chrX	34910000	35200000
chrX	35340000	35860000
chrX	35860000	36920000
chrX	35860000	36670000
chrX	36670000	36920000
chrX	36920000	37070000
chrX	36920000	38150000
chrX	37070000	38150000
chrX	37070000	37990000
chrX	37290000	37840000
chrX	37290000	38350000
chrX	37290000	37520000
chrX	37520000	37740000
chrX	38150000	38350000
chrX	38350000	38650000
chrX	38350000	39240000
chrX	38350000	38470000
chrX	38650000	40520000
chrX	38650000	38740000
chrX	38650000	39420000
chrX	39240000	40520000
chrX	39240000	39630000
chrX	39420000	40300000
chrX	39420000	40520000
chrX	39420000	39630000
chrX	39630000	40300000
chrX	39630000	40080000
chrX	40080000	40520000
chrX	40080000	40300000
chrX	40520000	41490000
chrX	40850000	40930000
chrX	40930000	41090000
chrX	41300000	41490000
chrX	41300000	41770000
chrX	41490000	41770000
chrX	41490000	43790000
chrX	41490000	42540000
chrX	41770000	42300000
chrX	41770000	42400000
chrX	41770000	42540000
chrX	42300000	42540000
chrX	42540000	43560000
chrX	42540000	43340000
chrX	42680000	43130000
chrX	42680000	43340000
chrX	43130000	43340000
chrX	43560000	43940000
chrX	43790000	43940000
chrX	43790000	45180000
chrX	43940000	44540000
chrX	43940000	45180000
chrX	44250000	44540000
chrX	44540000	45180000
chrX	44540000	44670000
chrX	44670000	45180000
chrX	45180000	46540000
chrX	45180000	45290000
chrX	45180000	45750000
chrX	45520000	45750000
chrX	45750000	45840000
chrX	45750000	46410000
chrX	46000000	46110000
chrX	46110000	46200000
chrX	46200000	46330000
chrX	46410000	46650000
chrX	46410000	46540000
chrX	46410000	47110000
chrX	46540000	47110000
chrX	46540000	46800000
chrX	46650000	47110000
chrX	46800000	47110000
chrX	47110000	47190000
chrX	47110000	49640000
chrX	47110000	48470000
chrX	47110000	47760000
chrX	47110000	47650000
chrX	47400000	47520000
chrX	47520000	47650000
chrX	47650000	48030000
chrX	47650000	48470000
chrX	47760000	48470000
chrX	47760000	48030000
chrX	48310000	48370000
chrX	48470000	48590000
chrX	48470000	49640000
chrX	48590000	49290000
chrX	48470000	51600000
chrX	48590000	49150000
chrX	48590000	48960000
chrX	48590000	48690000
chrX	48690000	49150000
chrX	48960000	49290000
chrX	49150000	49290000
chrX	49150000	49730000
chrX	49290000	49640000
chrX	49290000	49890000
chrX	49640000	49840000
chrX	49840000	51040000
chrX	50250000	51040000
chrX	50250000	50580000
chrX	50250000	50680000
chrX	50680000	51040000
chrX	50930000	51040000
chrX	51040000	51110000
chrX	51040000	51470000
chrX	51040000	52560000
chrX	51040000	52140000
chrX	51470000	52560000
chrX	51470000	52140000
chrX	51600000	52140000
chrX	51880000	52140000
chrX	52270000	52770000
chrX	52270000	52560000
chrX	52560000	52770000
chrX	52560000	52670000
chrX	52770000	52880000
chrX	52880000	53100000
chrX	52990000	54630000
chrX	52990000	53180000
chrX	52990000	54800000
chrX	52990000	53950000
chrX	52990000	54040000
chrX	53100000	53180000
chrX	53100000	53950000
chrX	53490000	53670000
chrX	53670000	54040000
chrX	53670000	53950000
chrX	53950000	54800000
chrX	53950000	54440000
chrX	53950000	54180000
chrX	54040000	54630000
chrX	54040000	54800000
chrX	54040000	54180000
chrX	54180000	54530000
chrX	54180000	54440000
chrX	54440000	54630000
chrX	54440000	54800000
chrX	54800000	55090000
chrX	54800000	55700000
chrX	54800000	56250000
chrX	55090000	55700000
chrX	55700000	56250000
chrX	55700000	56720000
chrX	56990000	57490000
chrX	63920000	64560000
chrX	64080000	64860000
chrX	64220000	64560000
chrX	65230000	65350000
chrX	65440000	65560000
chrX	65560000	66750000
chrX	65560000	68160000
chrX	65560000	66160000
chrX	65560000	65670000
chrX	66030000	66160000
chrX	66030000	66750000
chrX	66750000	68160000
chrX	66750000	67540000
chrX	66750000	66880000
chrX	66750000	67390000
chrX	66880000	67390000
chrX	67220000	67300000
chrX	67300000	67540000
chrX	67390000	67730000
chrX	67540000	67730000
chrX	67540000	68160000
chrX	67730000	68020000
chrX	68020000	68160000
chrX	68160000	70150000
chrX	68720000	70150000
chrX	69030000	69120000
chrX	69120000	69290000
chrX	69400000	69500000
chrX	69500000	69630000
chrX	69630000	69710000
chrX	69710000	69790000
chrX	69790000	69870000
chrX	70040000	70150000
chrX	70150000	70420000
chrX	70150000	71660000
chrX	70270000	70970000
chrX	70150000	73680000
chrX	70270000	70420000
chrX	70420000	70970000
chrX	70420000	70530000
chrX	70420000	71190000
chrX	70530000	70730000
chrX	70730000	71190000
chrX	70730000	70840000
chrX	70840000	70970000
chrX	70970000	71660000
chrX	71190000	71370000
chrX	71190000	71660000
chrX	71290000	71660000
chrX	71370000	71660000
chrX	71660000	72600000
chrX	71660000	72040000
chrX	71800000	71820000
chrX	71820000	72740000
chrX	71820000	73680000
chrX	71820000	72240000
chrX	71820000	72040000
chrX	72240000	72740000
chrX	72240000	72460000
chrX	72460000	72550000
chrX	72600000	72740000
chrX	72980000	73260000
chrX	72980000	74140000
chrX	72980000	74360000
chrX	73080000	73260000
chrX	73260000	73390000
chrX	74140000	74360000
chrX	74140000	74580000
chrX	74580000	76170000
chrX	74580000	74910000
chrX	74580000	75650000
chrX	74580000	74670000
chrX	74580000	74810000
chrX	74810000	74910000
chrX	74910000	75020000
chrX	75020000	75650000
chrX	75650000	76170000
chrX	76260000	76540000
chrX	76170000	78120000
chrX	76260000	77440000
chrX	76540000	77440000
chrX	76540000	77310000
chrX	76540000	76670000
chrX	77310000	77440000
chrX	77440000	77690000
chrX	77690000	77790000
chrX	78120000	79450000
chrX	78120000	80300000
chrX	78120000	78570000
chrX	78120000	78210000
chrX	78570000	79450000
chrX	79080000	79450000
chrX	79450000	80300000
chrX	79450000	80650000
chrX	80300000	80650000
chrX	80650000	81440000
chrX	80830000	81440000
chrX	81300000	81370000
chrX	81440000	81940000
chrX	81440000	82100000
chrX	81940000	82200000
chrX	81940000	83810000
chrX	82100000	82980000
chrX	82200000	82600000
chrX	82600000	82980000
chrX	82980000	83810000
chrX	83810000	83880000
chrX	83880000	83950000
chrX	83810000	85090000
chrX	83810000	85580000
chrX	83880000	84710000
chrX	83950000	84330000
chrX	84330000	84710000
chrX	84710000	85090000
chrX	85090000	85270000
chrX	85270000	85580000
chrX	85270000	85360000
chrX	85580000	89230000
chrX	85580000	86100000
chrX	85580000	87320000
chrX	85580000	85840000
chrX	85630000	85690000
chrX	85840000	86100000
chrX	85840000	86190000
chrX	86100000	86970000
chrX	86190000	86800000
chrX	86800000	87320000
chrX	86970000	87320000
chrX	87320000	89230000
chrX	87710000	88110000
chrX	88110000	89230000
chrX	88620000	89230000
chrX	92220000	92310000
chrX	93550000	93870000
chrX	94080000	94290000
chrX	94210000	94290000
chrX	94290000	94700000
chrX	94290000	94800000
chrX	94700000	94800000
chrX	94700000	95060000
chrX	94800000	95330000
chrX	94800000	96350000
chrX	95330000	96350000
chrX	95330000	96190000
chrX	95330000	95500000
chrX	95500000	95750000
chrX	96190000	96350000
chrX	96350000	96820000
chrX	96350000	96990000
chrX	96350000	96540000
chrX	96350000	96760000
chrX	96540000	96820000
chrX	96760000	96990000
chrX	96820000	96990000
chrX	96990000	97690000
chrX	96990000	97430000
chrX	97240000	97310000
chrX	97430000	97690000
chrX	97430000	97850000
chrX	97690000	97850000
chrX	97690000	98970000
chrX	97850000	98360000
chrX	97850000	98190000
chrX	97850000	98870000
chrX	98360000	98870000
chrX	98870000	99280000
chrX	98870000	98970000
chrX	98970000	100630000
chrX	99280000	100430000
chrX	99280000	99390000
chrX	99280000	100630000
chrX	99280000	99880000
chrX	99390000	99880000
chrX	99720000	99800000
chrX	99880000	100430000
chrX	99880000	100070000
chrX	100430000	100800000
chrX	100630000	101390000
chrX	100800000	103680000
chrX	100800000	101390000
chrX	101100000	101200000
chrX	101200000	101390000
chrX	101390000	102640000
chrX	101390000	102920000
chrX	101390000	103680000
chrX	101390000	102190000
chrX	101570000	102190000
chrX	101800000	102190000
chrX	101800000	102090000
chrX	102090000	102190000
chrX	102490000	102920000
chrX	102490000	103190000
chrX	102490000	104120000
chrX	102920000	103500000
chrX	103190000	104120000
chrX	103190000	103500000
chrX	103190000	104190000
chrX	103500000	104120000
chrX	104120000	104360000
chrX	104120000	104480000
chrX	104120000	106840000
chrX	104190000	104920000
chrX	104280000	105900000
chrX	104360000	104920000
chrX	104360000	104560000
chrX	104480000	105190000
chrX	104480000	104560000
chrX	104560000	104670000
chrX	104560000	104920000
chrX	104560000	105190000
chrX	104670000	104920000
chrX	104920000	105090000
chrX	105090000	105190000
chrX	105190000	105900000
chrX	105760000	105900000
chrX	105900000	105960000
chrX	105960000	106050000
chrX	105960000	106840000
chrX	106390000	106470000
chrX	106840000	108110000
chrX	106840000	107510000
chrX	106840000	107000000
chrX	107510000	108000000
chrX	107510000	108110000
chrX	107900000	108110000
chrX	108110000	109480000
chrX	108110000	108700000
chrX	108110000	109650000
chrX	108110000	108590000
chrX	108590000	108700000
chrX	108700000	109020000
chrX	109480000	110420000
chrX	109650000	109900000
chrX	109650000	110420000
chrX	109650000	110150000
chrX	109900000	110420000
chrX	109900000	111720000
chrX	110420000	111720000
chrX	111130000	111300000
chrX	111130000	111720000
chrX	111300000	111800000
chrX	111300000	111440000
chrX	111440000	111720000
chrX	111720000	111800000
chrX	111720000	112730000
chrX	111720000	112050000
chrX	111800000	112730000
chrX	112050000	112730000
chrX	112660000	112730000
chrX	112730000	112860000
chrX	112730000	115770000
chrX	112730000	113880000
chrX	112860000	113050000
chrX	112860000	113240000
chrX	112860000	113880000
chrX	113240000	113760000
chrX	113760000	113880000
chrX	113760000	114150000
chrX	113880000	114290000
chrX	113880000	114430000
chrX	113880000	114970000
chrX	113880000	115770000
chrX	114150000	114290000
chrX	114290000	115770000
chrX	114290000	114430000
chrX	114290000	114970000
chrX	114430000	115770000
chrX	114430000	114970000
chrX	114590000	114720000
chrX	114970000	115030000
chrX	114970000	115770000
chrX	114970000	115170000
chrX	115170000	115770000
chrX	115170000	115320000
chrX	115320000	115770000
chrX	115500000	115560000
chrX	115560000	115650000
chrX	115650000	115770000
chrX	115890000	115930000
chrX	115930000	116480000
chrX	115770000	118270000
chrX	116480000	116620000
chrX	116480000	117070000
chrX	116620000	117070000
chrX	116620000	117540000
chrX	116720000	116800000
chrX	117070000	117540000
chrX	117540000	117750000
chrX	117540000	118270000
chrX	117630000	118270000
chrX	117630000	117990000
chrX	117750000	117990000
chrX	117750000	118270000
chrX	117750000	117860000
chrX	117860000	118270000
chrX	117860000	117990000
chrX	117990000	118100000
chrX	118100000	118180000
chrX	118180000	118270000
chrX	118270000	118440000
chrX	118270000	119230000
chrX	118270000	118610000
chrX	118270000	119080000
chrX	118270000	118820000
chrX	118270000	120200000
chrX	118610000	119230000
chrX	118820000	119230000
chrX	119230000	120200000
chrX	119230000	120390000
chrX	119230000	119930000
chrX	119230000	119500000
chrX	119500000	119930000
chrX	119500000	119790000
chrX	119790000	119930000
chrX	119930000	120200000
chrX	119930000	120390000
chrX	119930000	120580000
chrX	120270000	120770000
chrX	120690000	120770000
chrX	120770000	122710000
chrX	120770000	121200000
chrX	120770000	121470000
chrX	120770000	120880000
chrX	120990000	121300000
chrX	121580000	121690000
chrX	121580000	122710000
chrX	121580000	122240000
chrX	122240000	122400000
chrX	122240000	122780000
chrX	122400000	122530000
chrX	122400000	122780000
chrX	122530000	122710000
chrX	122710000	122780000
chrX	122710000	123170000
chrX	122780000	123570000
chrX	122780000	124100000
chrX	122780000	122940000
chrX	122940000	123020000
chrX	123020000	123170000
chrX	123170000	123570000
chrX	123170000	123320000
chrX	123320000	123430000
chrX	123570000	124200000
chrX	123570000	124370000
chrX	123570000	123760000
chrX	123760000	124200000
chrX	123760000	124370000
chrX	123760000	125380000
chrX	123960000	124100000
chrX	124370000	125380000
chrX	124370000	124840000
chrX	124840000	125140000
chrX	125140000	125270000
chrX	125380000	125830000
chrX	125380000	125780000
chrX	125380000	125980000
chrX	125380000	126150000
chrX	125380000	126620000
chrX	125380000	125670000
chrX	125670000	125830000
chrX	125780000	126150000
chrX	125830000	125980000
chrX	125980000	126740000
chrX	126150000	126740000
chrX	126150000	126510000
chrX	126310000	126510000
chrX	126510000	126620000
chrX	126510000	126740000
chrX	126740000	127470000
chrX	126740000	128080000
chrX	126740000	129440000
chrX	127040000	128080000
chrX	127040000	127470000
chrX	127160000	127300000
chrX	127300000	127390000
chrX	127390000	127470000
chrX	127470000	127630000
chrX	127470000	128080000
chrX	127630000	128080000
chrX	128080000	128540000
chrX	128080000	129440000
chrX	128540000	129380000
chrX	128540000	128800000
chrX	128980000	129190000
chrX	128980000	129440000
chrX	129190000	129380000
chrX	129380000	129440000
chrX	129380000	129560000
chrX	129440000	130270000
chrX	129440000	131710000
chrX	129560000	129910000
chrX	129910000	130270000
chrX	130200000	130380000
chrX	130270000	131710000
chrX	130950000	131060000
chrX	131060000	131240000
chrX	131710000	131820000
chrX	131710000	134400000
chrX	132630000	135760000
chrX	132630000	132990000
chrX	132730000	133190000
chrX	132730000	134400000
chrX	132990000	133770000
chrX	133190000	133270000
chrX	133270000	134400000
chrX	133770000	134400000
chrX	134030000	134150000
chrX	134030000	134400000
chrX	134150000	134400000
chrX	134270000	134400000
chrX	134400000	135760000
chrX	134400000	134930000
chrX	134400000	135080000
chrX	134400000	135530000
chrX	134400000	134790000
chrX	134790000	137760000
chrX	134790000	135180000
chrX	134930000	135760000
chrX	135080000	135760000
chrX	135080000	135440000
chrX	135180000	135760000
chrX	135180000	136800000
chrX	135530000	135760000
chrX	135910000	137090000
chrX	135910000	136940000
chrX	135910000	136270000
chrX	135970000	136580000
chrX	136270000	136500000
chrX	136270000	136580000
chrX	136500000	136700000
chrX	136580000	136940000
chrX	136580000	137090000
chrX	136940000	137220000
chrX	137090000	137220000
chrX	137090000	138120000
chrX	137090000	137280000
chrX	137220000	137420000
chrX	137220000	138120000
chrX	137840000	137940000
chrX	138040000	138120000
chrX	138120000	140000000
chrX	138750000	141730000
chrX	138750000	139110000
chrX	138750000	140000000
chrX	139570000	139760000
chrX	139570000	140000000
chrX	139680000	140000000
chrX	139760000	140740000
chrX	140000000	141730000
chrX	140350000	140440000
chrX	140440000	140510000
chrX	140510000	140740000
chrX	140740000	141730000
chrX	140740000	143720000
chrX	140740000	141350000
chrX	140740000	142360000
chrX	140740000	141010000
chrX	140740000	142770000
chrX	141600000	141930000
chrX	141600000	142610000
chrX	141930000	142270000
chrX	142090000	142610000
chrX	142270000	142610000
chrX	142610000	142770000
chrX	142770000	143650000
chrX	142770000	143010000
chrX	142770000	143410000
chrX	142940000	143650000
chrX	143010000	143410000
chrX	143210000	143250000
chrX	143250000	143410000
chrX	143720000	144190000
chrX	143720000	145020000
chrX	144190000	145210000
chrX	144260000	144520000
chrX	144260000	145140000
chrX	144520000	144920000
chrX	144920000	145210000
chrX	145210000	145370000
chrX	145210000	146230000
chrX	145370000	146230000
chrX	145370000	145810000
chrX	145560000	145630000
chrX	145630000	145710000
chrX	145710000	145810000
chrX	145810000	146230000
chrX	146230000	146850000
chrX	146230000	147860000
chrX	146230000	146370000
chrX	146230000	147450000
chrX	146230000	147030000
chrX	146370000	146750000
chrX	146370000	146810000
chrX	146370000	146590000
chrX	146590000	146750000
chrX	146750000	147030000
chrX	146850000	147030000
chrX	147030000	147280000
chrX	147030000	147450000
chrX	147280000	147450000
chrX	147450000	147860000
chrX	147570000	147860000
chrX	147860000	148050000
chrX	148050000	148130000
chrX	148050000	148870000
chrX	148050000	148570000
chrX	148570000	148690000
chrX	148570000	148980000
chrX	148690000	148980000
chrX	148870000	149520000
chrX	148980000	149520000
chrX	148980000	149290000
chrX	149520000	149900000
chrX	149520000	149660000
chrX	149520000	150710000
chrX	149760000	151040000
chrX	149900000	150710000
chrX	149900000	150370000
chrX	149900000	150100000
chrX	150100000	150210000
chrX	150100000	150370000
chrX	150500000	150600000
chrX	150600000	150710000
chrX	150710000	151700000
chrX	150880000	151040000
chrX	151040000	151140000
chrX	151040000	152800000
chrX	151390000	151700000
chrX	152370000	152630000
chrX	152800000	152890000
chrX	152800000	152940000
chrX	152800000	153500000
chrX	152800000	154340000
chrX	152890000	153590000
chrX	152800000	154750000
chrX	152890000	155600000
chrX	153030000	153130000
chrX	153030000	153230000
chrX	153290000	153390000
chrX	153390000	153500000
chrX	153500000	154430000
chrX	153500000	154150000
chrX	153680000	154750000
chrX	153680000	153970000
chrX	153680000	154150000
chrX	153680000	154430000
chrX	153970000	154150000
chrX	154340000	154570000
chrX	154340000	154430000
chrX	155140000	155340000
chr13	18210000	18910000
chr13	18210000	19230000
chr13	18210000	19440000
chr13	18210000	20310000
chr13	18210000	20730000
chr13	18210000	23300000
chr13	19630000	19960000
chr13	19630000	19860000
chr13	19630000	20180000
chr13	19860000	19960000
chr13	19960000	20180000
chr13	19960000	21590000
chr13	20310000	20490000
chr13	20730000	20930000
chr13	20930000	21240000
chr13	21490000	21590000
chr13	21590000	23300000
chr13	21590000	22260000
chr13	21590000	21850000
chr13	21850000	22260000
chr13	22180000	22260000
chr13	22260000	22770000
chr13	22260000	22580000
chr13	22580000	22770000
chr13	23040000	23170000
chr13	23170000	23360000
chr13	23300000	24280000
chr13	23300000	23900000
chr13	23300000	23450000
chr13	23300000	24560000
chr13	23900000	24560000
chr13	24560000	25370000
chr13	24560000	24670000
chr13	24560000	26150000
chr13	24990000	25370000
chr13	24990000	25470000
chr13	25300000	25370000
chr13	25370000	26150000
chr13	25370000	25560000
chr13	25370000	26940000
chr13	26700000	28000000
chr13	26940000	27270000
chr13	27360000	27460000
chr13	27360000	28280000
chr13	27360000	27650000
chr13	27460000	27650000
chr13	27540000	27650000
chr13	27650000	27760000
chr13	27650000	28000000
chr13	28000000	28280000
chr13	28000000	28670000
chr13	28000000	28780000
chr13	28160000	28670000
chr13	28160000	28280000
chr13	28280000	29460000
chr13	29370000	29460000
chr13	29460000	30890000
chr13	29460000	31130000
chr13	29460000	30610000
chr13	29740000	30610000
chr13	30120000	31130000
chr13	30340000	30460000
chr13	30340000	30610000
chr13	30460000	30610000
chr13	30610000	30890000
chr13	30810000	30890000
chr13	30810000	31050000
chr13	30890000	31050000
chr13	31050000	31130000
chr13	31130000	32340000
chr13	31130000	31420000
chr13	31770000	31870000
chr13	31870000	32460000
chr13	31870000	32580000
chr13	31870000	32000000
chr13	31870000	32670000
chr13	32340000	32770000
chr13	32340000	32670000
chr13	32340000	33810000
chr13	32340000	32930000
chr13	32580000	33810000
chr13	32670000	33030000
chr13	33030000	33530000
chr13	33030000	33210000
chr13	33030000	33810000
chr13	33210000	33530000
chr13	33210000	33370000
chr13	33370000	33450000
chr13	33530000	33810000
chr13	33810000	33870000
chr13	33810000	35740000
chr13	33810000	34080000
chr13	33870000	34390000
chr13	34390000	35190000
chr13	34590000	35190000
chr13	35190000	35470000
chr13	35190000	35740000
chr13	35470000	35740000
chr13	35740000	35820000
chr13	35740000	35970000
chr13	35740000	37030000
chr13	35970000	36400000
chr13	35970000	37030000
chr13	35970000	36180000
chr13	36180000	36280000
chr13	36400000	37030000
chr13	36400000	36840000
chr13	36400000	36490000
chr13	36490000	36640000
chr13	36640000	36740000
chr13	36740000	36840000
chr13	37030000	38930000
chr13	37030000	37310000
chr13	37310000	37460000
chr13	37620000	38930000
chr13	37620000	38230000
chr13	37620000	37720000
chr13	37720000	37840000
chr13	37720000	38590000
chr13	37840000	38050000
chr13	38050000	38230000
chr13	38230000	38350000
chr13	38350000	38590000
chr13	38590000	38930000
chr13	38930000	39040000
chr13	38930000	41040000
chr13	39040000	39290000
chr13	39680000	40040000
chr13	39950000	40040000
chr13	39950000	40170000
chr13	40040000	40170000
chr13	40170000	40360000
chr13	40360000	40690000
chr13	40690000	40830000
chr13	40830000	41340000
chr13	41040000	41340000
chr13	41040000	42280000
chr13	41340000	42280000
chr13	41340000	41440000
chr13	41650000	42280000
chr13	41650000	41880000
chr13	42110000	42280000
chr13	42280000	43880000
chr13	42590000	42770000
chr13	42770000	42860000
chr13	42860000	43160000
chr13	42860000	43880000
chr13	43080000	43880000
chr13	43160000	43280000
chr13	43810000	43880000
chr13	43880000	45350000
chr13	44380000	44470000
chr13	44470000	44720000
chr13	44890000	44960000
chr13	45350000	46350000
chr13	45350000	46140000
chr13	45350000	46770000
chr13	45500000	46020000
chr13	45500000	45750000
chr13	45500000	46140000
chr13	45500000	45610000
chr13	46020000	46140000
chr13	46020000	46350000
chr13	46140000	46470000
chr13	46140000	46770000
chr13	46350000	46470000
chr13	46350000	46770000
chr13	46770000	48060000
chr13	46770000	46870000
chr13	47780000	48060000
chr13	48060000	48310000
chr13	48060000	49620000
chr13	48780000	49230000
chr13	48780000	49620000
chr13	49110000	49230000
chr13	49230000	49850000
chr13	49230000	49940000
chr13	49230000	49440000
chr13	49440000	49620000
chr13	49620000	52240000
chr13	49620000	49940000
chr13	49620000	51090000
chr13	49850000	49940000
chr13	50120000	50370000
chr13	50120000	50530000
chr13	50280000	50370000
chr13	50370000	50530000
chr13	50530000	50800000
chr13	51090000	52430000
chr13	51090000	51400000
chr13	51580000	51640000
chr13	51830000	52240000
chr13	51830000	52430000
chr13	51940000	52010000
chr13	52130000	52240000
chr13	52240000	52430000
chr13	52580000	52600000
chr13	52600000	53220000
chr13	53220000	54150000
chr13	53220000	55310000
chr13	54540000	54740000
chr13	54640000	55250000
chr13	54740000	55080000
chr13	54740000	55250000
chr13	54740000	54940000
chr13	54940000	55080000
chr13	55080000	55250000
chr13	55250000	55310000
chr13	55310000	55570000
chr13	55570000	56360000
chr13	55570000	56540000
chr13	55570000	57150000
chr13	55570000	57590000
chr13	56360000	56730000
chr13	56540000	57150000
chr13	56730000	57150000
chr13	57150000	57380000
chr13	57150000	57590000
chr13	57270000	57380000
chr13	57380000	57590000
chr13	57590000	57880000
chr13	57590000	60430000
chr13	57750000	57880000
chr13	57750000	58240000
chr13	57750000	58980000
chr13	57750000	58580000
chr13	57880000	58240000
chr13	58240000	58580000
chr13	58580000	58980000
chr13	58980000	59170000
chr13	58980000	59270000
chr13	59170000	59270000
chr13	59170000	59670000
chr13	59270000	60430000
chr13	59270000	59670000
chr13	59370000	59670000
chr13	59370000	59550000
chr13	59550000	59670000
chr13	60350000	60430000
chr13	60430000	61990000
chr13	61000000	61280000
chr13	61420000	61690000
chr13	61420000	61990000
chr13	61690000	61990000
chr13	61990000	62100000
chr13	61990000	63830000
chr13	62380000	62560000
chr13	62380000	63070000
chr13	62560000	62910000
chr13	62910000	63070000
chr13	63070000	63540000
chr13	63070000	63730000
chr13	63070000	63830000
chr13	63540000	63830000
chr13	63830000	63930000
chr13	63830000	64030000
chr13	63830000	64110000
chr13	64030000	64440000
chr13	64030000	65640000
chr13	64440000	65000000
chr13	65130000	65640000
chr13	65220000	65640000
chr13	65220000	65300000
chr13	65640000	65920000
chr13	65780000	65920000
chr13	65920000	67420000
chr13	65920000	66590000
chr13	65920000	67240000
chr13	65920000	66480000
chr13	66480000	66700000
chr13	66590000	66700000
chr13	66700000	66820000
chr13	66820000	66970000
chr13	66970000	67070000
chr13	67240000	67680000
chr13	67420000	68280000
chr13	67420000	67870000
chr13	67420000	69530000
chr13	67420000	67680000
chr13	67680000	67870000
chr13	67870000	68280000
chr13	68280000	69530000
chr13	68940000	69340000
chr13	68940000	69530000
chr13	69080000	69530000
chr13	69620000	69700000
chr13	69900000	70330000
chr13	69900000	70090000
chr13	69900000	70590000
chr13	70330000	70430000
chr13	70430000	70510000
chr13	70510000	70590000
chr13	70590000	71250000
chr13	70590000	72720000
chr13	70590000	70700000
chr13	70700000	70970000
chr13	70970000	71130000
chr13	71130000	71250000
chr13	71250000	72720000
chr13	71250000	71480000
chr13	71250000	71890000
chr13	71250000	72280000
chr13	71480000	71890000
chr13	71890000	72280000
chr13	71980000	72280000
chr13	72280000	72720000
chr13	72280000	72430000
chr13	72430000	72570000
chr13	72570000	72720000
chr13	73430000	73730000
chr13	73730000	75310000
chr13	73730000	74550000
chr13	74300000	74550000
chr13	74300000	75250000
chr13	74550000	74810000
chr13	74550000	74930000
chr13	74810000	75250000
chr13	74930000	75250000
chr13	75250000	75310000
chr13	75310000	75650000
chr13	75310000	75550000
chr13	75550000	75650000
chr13	75550000	77560000
chr13	76980000	77760000
chr13	77320000	77560000
chr13	77690000	77760000
chr13	77760000	79400000
chr13	78130000	78990000
chr13	78130000	78230000
chr13	78590000	78830000
chr13	78830000	78990000
chr13	78990000	79400000
chr13	79080000	79590000
chr13	79590000	79660000
chr13	79590000	81030000
chr13	80380000	81030000
chr13	81030000	82390000
chr13	81030000	81990000
chr13	81030000	81170000
chr13	81170000	81480000
chr13	81480000	81990000
chr13	81730000	81790000
chr13	81990000	82390000
chr13	82260000	82330000
chr13	82390000	82840000
chr13	82390000	83160000
chr13	82390000	82760000
chr13	82760000	83050000
chr13	82970000	83160000
chr13	83160000	83450000
chr13	83160000	83790000
chr13	83160000	84440000
chr13	83450000	84440000
chr13	83450000	83790000
chr13	83790000	84210000
chr13	83790000	84830000
chr13	84440000	84830000
chr13	84830000	84910000
chr13	84910000	85330000
chr13	85330000	85870000
chr13	85870000	85970000
chr13	85870000	86730000
chr13	85870000	87240000
chr13	85870000	87590000
chr13	85970000	86090000
chr13	85970000	86500000
chr13	86090000	86500000
chr13	86500000	86830000
chr13	86730000	86830000
chr13	86730000	87290000
chr13	87240000	87390000
chr13	87290000	87790000
chr13	87290000	87670000
chr13	87670000	87790000
chr13	87670000	87950000
chr13	87790000	89080000
chr13	87790000	89710000
chr13	87790000	88060000
chr13	87950000	88880000
chr13	88060000	88790000
chr13	88790000	89080000
chr13	88880000	89080000
chr13	89080000	89710000
chr13	89080000	89370000
chr13	89710000	91050000
chr13	89930000	90310000
chr13	89930000	90880000
chr13	89930000	91050000
chr13	91050000	91330000
chr13	91050000	92130000
chr13	91330000	91930000
chr13	91330000	92130000
chr13	91330000	92870000
chr13	91400000	91470000
chr13	91470000	91570000
chr13	91570000	91710000
chr13	91790000	91930000
chr13	91790000	92130000
chr13	91930000	92570000
chr13	91930000	92170000
chr13	92130000	92570000
chr13	92130000	92870000
chr13	92130000	94400000
chr13	92570000	92950000
chr13	92570000	92700000
chr13	92870000	94400000
chr13	92870000	93220000
chr13	93140000	94400000
chr13	93220000	93950000
chr13	93670000	93950000
chr13	93950000	94400000
chr13	93950000	94200000
chr13	94200000	94400000
chr13	94400000	95520000
chr13	95180000	95520000
chr13	95520000	95850000
chr13	95520000	95990000
chr13	95520000	97820000
chr13	95520000	97000000
chr13	95850000	97000000
chr13	95850000	95990000
chr13	95990000	96120000
chr13	96120000	96820000
chr13	96120000	96550000
chr13	96550000	96820000
chr13	96630000	96820000
chr13	97000000	97820000
chr13	97000000	97110000
chr13	97370000	97570000
chr13	97370000	97820000
chr13	97480000	97570000
chr13	97820000	99430000
chr13	97820000	99090000
chr13	98440000	98580000
chr13	98580000	98670000
chr13	98840000	99570000
chr13	98840000	99430000
chr13	99090000	99570000
chr13	99090000	99430000
chr13	99170000	99430000
chr13	99430000	99570000
chr13	100550000	100630000
chr13	101130000	102570000
chr13	101130000	102870000
chr13	101930000	102870000
chr13	102570000	102690000
chr13	102870000	103850000
chr13	103180000	103850000
chr13	103850000	105240000
chr13	103850000	104010000
chr13	103850000	104560000
chr13	103850000	104760000
chr13	104010000	104560000
chr13	104560000	105240000
chr13	105240000	105410000
chr13	105240000	105900000
chr13	105240000	106530000
chr13	105240000	106020000
chr13	105410000	105690000
chr13	105410000	106530000
chr13	105690000	106020000
chr13	105810000	106020000
chr13	106020000	107170000
chr13	106720000	106790000
chr13	106790000	106860000
chr13	107510000	107570000
chr13	107660000	108200000
chr13	107880000	108200000
chr13	108200000	108300000
chr13	108200000	110120000
chr13	108510000	108910000
chr13	109130000	109610000
chr13	109130000	109420000
chr13	109420000	109610000
chr13	109610000	109780000
chr13	109780000	110120000
chr13	109780000	109930000
chr13	110120000	110630000
chr13	110120000	110930000
chr13	110120000	110210000
chr13	110120000	111430000
chr13	110450000	110630000
chr13	110450000	113770000
chr13	110560000	110930000
chr13	110930000	111430000
chr13	110930000	111310000
chr13	111430000	113770000
chr13	111430000	114110000
chr13	111430000	111670000
chr13	111430000	111850000
chr13	111850000	112050000
chr13	111850000	112450000
chr13	112050000	112290000
chr13	112290000	112450000
chr13	112450000	112510000
chr13	112450000	112620000
chr13	112450000	112910000
chr13	112510000	113030000
chr13	112620000	112810000
chr13	112810000	112910000
chr13	112910000	113170000
chr13	113030000	113170000
chr13	113030000	113590000
chr13	113170000	113590000
chr13	113590000	113650000
chr13	113650000	113890000
chr12	950000	1630000
chr12	1630000	2800000
chr12	1630000	2680000
chr12	2300000	2390000
chr12	2300000	2680000
chr12	2390000	2580000
chr12	2580000	2680000
chr12	2680000	3070000
chr12	2800000	3280000
chr12	2800000	4320000
chr12	3070000	3280000
chr12	3070000	3820000
chr12	3820000	4820000
chr12	4320000	4560000
chr12	4320000	4820000
chr12	4320000	5010000
chr12	4820000	5130000
chr12	5010000	6050000
chr12	5570000	5810000
chr12	5680000	5810000
chr12	5680000	5910000
chr12	5810000	6300000
chr12	5810000	6050000
chr12	5910000	6300000
chr12	6050000	6950000
chr12	6300000	6950000
chr12	6300000	8240000
chr12	6950000	7630000
chr12	6950000	8240000
chr12	7160000	8060000
chr12	7160000	8240000
chr12	7630000	8060000
chr12	7630000	8240000
chr12	7820000	8060000
chr12	8060000	8240000
chr12	8060000	8500000
chr12	8240000	8400000
chr12	8240000	8500000
chr12	8240000	9060000
chr12	8240000	9570000
chr12	8400000	9570000
chr12	8500000	8630000
chr12	8630000	8940000
chr12	9060000	9290000
chr12	9060000	9570000
chr12	9150000	9290000
chr12	9290000	9570000
chr12	9570000	9720000
chr12	9720000	10720000
chr12	9720000	11510000
chr12	9940000	10200000
chr12	10580000	10720000
chr12	10720000	10970000
chr12	10970000	11210000
chr12	11510000	12770000
chr12	11510000	11900000
chr12	11570000	11730000
chr12	11570000	11650000
chr12	11650000	11730000
chr12	12770000	13230000
chr12	12770000	12890000
chr12	12770000	14170000
chr12	12770000	14700000
chr12	13230000	13710000
chr12	13990000	14170000
chr12	14560000	14700000
chr12	14700000	15060000
chr12	14700000	15960000
chr12	14700000	15260000
chr12	14800000	15530000
chr12	14800000	15960000
chr12	15060000	15260000
chr12	15530000	15960000
chr12	15960000	16900000
chr12	15960000	16140000
chr12	15960000	16380000
chr12	15960000	18060000
chr12	16710000	16900000
chr12	16900000	18060000
chr12	16900000	17240000
chr12	16900000	17640000
chr12	17240000	17640000
chr12	17240000	17530000
chr12	17530000	17640000
chr12	17640000	18060000
chr12	18060000	18130000
chr12	18060000	18230000
chr12	18060000	19700000
chr12	18230000	19320000
chr12	18230000	18420000
chr12	18230000	18580000
chr12	18420000	18690000
chr12	18420000	19320000
chr12	18580000	19320000
chr12	18690000	19320000
chr12	19320000	19550000
chr12	19320000	19700000
chr12	19440000	19550000
chr12	19440000	19700000
chr12	19550000	19700000
chr12	19700000	21200000
chr12	20250000	20620000
chr12	20370000	20620000
chr12	20620000	21480000
chr12	20840000	21200000
chr12	21200000	21480000
chr12	21200000	21580000
chr12	21200000	21660000
chr12	21200000	22050000
chr12	21480000	22480000
chr12	21480000	22050000
chr12	21580000	21660000
chr12	22050000	22670000
chr12	22480000	23190000
chr12	22670000	24830000
chr12	23190000	24830000
chr12	23380000	24040000
chr12	23960000	24040000
chr12	24040000	24830000
chr12	24620000	24830000
chr12	24830000	25180000
chr12	24830000	25400000
chr12	25180000	26730000
chr12	25180000	26080000
chr12	25180000	25330000
chr12	25330000	25400000
chr12	25580000	26080000
chr12	25580000	25710000
chr12	26080000	26400000
chr12	26080000	26880000
chr12	26400000	26730000
chr12	26730000	26880000
chr12	26730000	27710000
chr12	26880000	27020000
chr12	26880000	27710000
chr12	26880000	27390000
chr12	27710000	29340000
chr12	27710000	27790000
chr12	27710000	27960000
chr12	27710000	28980000
chr12	27710000	28170000
chr12	27960000	28980000
chr12	28170000	28980000
chr12	28170000	28880000
chr12	28170000	28550000
chr12	28550000	28880000
chr12	28880000	28980000
chr12	28980000	29340000
chr12	29340000	30830000
chr12	29340000	31080000
chr12	29340000	29500000
chr12	29640000	29710000
chr12	29710000	29790000
chr12	29920000	30200000
chr12	29920000	30510000
chr12	30200000	30510000
chr12	30510000	30830000
chr12	30830000	31080000
chr12	31080000	32740000
chr12	31240000	32740000
chr12	31240000	31400000
chr12	31650000	32030000
chr12	32340000	32450000
chr12	32450000	32600000
chr12	32740000	34540000
chr12	32930000	33370000
chr12	34030000	34540000
chr12	34320000	34400000
chr12	37290000	37390000
chr12	37290000	37560000
chr12	37290000	37750000
chr12	37290000	38660000
chr12	37290000	39410000
chr12	38140000	38220000
chr12	38220000	38320000
chr12	38320000	38660000
chr12	38660000	38910000
chr12	39280000	39700000
chr12	39280000	40120000
chr12	40320000	40450000
chr12	40450000	40610000
chr12	40930000	42060000
chr12	41180000	41260000
chr12	42580000	43010000
chr12	43010000	43320000
chr12	43320000	43410000
chr12	43410000	43910000
chr12	43410000	43750000
chr12	43910000	45980000
chr12	43910000	43990000
chr12	43910000	44250000
chr12	44250000	44950000
chr12	44250000	44490000
chr12	44250000	44770000
chr12	44490000	44770000
chr12	44950000	45980000
chr12	45130000	45980000
chr12	45210000	45280000
chr12	45280000	45390000
chr12	45390000	45480000
chr12	45480000	45730000
chr12	45730000	45980000
chr12	45980000	46150000
chr12	45980000	47690000
chr12	45980000	46300000
chr12	46690000	47020000
chr12	47420000	47690000
chr12	47690000	47920000
chr12	47690000	48190000
chr12	47690000	48640000
chr12	47690000	48810000
chr12	47690000	49850000
chr12	47920000	48190000
chr12	47920000	48060000
chr12	48190000	48640000
chr12	48640000	48810000
chr12	48640000	49050000
chr12	48810000	49260000
chr12	48810000	49760000
chr12	48810000	49950000
chr12	48970000	49950000
chr12	49050000	50070000
chr12	49050000	49260000
chr12	49260000	49350000
chr12	49620000	49850000
chr12	49620000	50070000
chr12	49760000	50070000
chr12	49760000	49950000
chr12	49760000	50750000
chr12	49850000	50070000
chr12	49850000	51970000
chr12	50070000	51970000
chr12	50070000	50750000
chr12	50070000	51380000
chr12	50070000	50400000
chr12	50180000	50400000
chr12	50320000	50400000
chr12	50670000	50750000
chr12	50750000	51050000
chr12	51050000	51250000
chr12	51050000	51170000
chr12	51170000	51250000
chr12	51380000	51970000
chr12	51530000	51680000
chr12	51680000	51830000
chr12	51830000	51970000
chr12	51970000	53290000
chr12	53020000	53690000
chr12	53020000	54420000
chr12	53020000	53290000
chr12	53020000	53180000
chr12	53450000	53510000
chr12	53690000	54420000
chr12	53690000	53930000
chr12	54210000	54570000
chr12	54420000	54570000
chr12	54420000	55910000
chr12	54420000	55670000
chr12	54480000	55120000
chr12	54480000	54690000
chr12	54570000	55120000
chr12	54570000	55670000
chr12	54690000	54980000
chr12	54980000	55120000
chr12	55670000	56070000
chr12	55670000	56630000
chr12	55670000	55910000
chr12	55910000	56070000
chr12	55910000	57770000
chr12	56070000	56630000
chr12	56070000	56300000
chr12	56070000	56490000
chr12	56490000	56740000
chr12	56630000	57770000
chr12	56630000	57490000
chr12	57000000	57220000
chr12	57120000	57220000
chr12	57490000	57590000
chr12	57490000	57950000
chr12	57490000	57770000
chr12	57770000	59400000
chr12	57950000	59140000
chr12	57950000	58080000
chr12	58080000	58170000
chr12	58170000	58330000
chr12	58530000	58840000
chr12	58680000	58740000
chr12	58840000	59140000
chr12	59140000	59320000
chr12	59140000	59810000
chr12	59320000	59400000
chr12	59400000	60330000
chr12	59400000	60500000
chr12	59810000	60070000
chr12	59810000	62200000
chr12	59810000	60240000
chr12	59870000	60500000
chr12	60070000	60670000
chr12	60240000	60500000
chr12	60500000	60670000
chr12	60500000	60950000
chr12	60500000	62200000
chr12	60670000	60950000
chr12	60670000	61200000
chr12	60670000	60760000
chr12	60950000	61530000
chr12	60950000	61290000
chr12	61200000	61530000
chr12	61290000	61530000
chr12	61290000	62200000
chr12	61530000	62200000
chr12	62200000	63090000
chr12	62200000	62420000
chr12	62200000	64310000
chr12	62420000	62540000
chr12	62820000	62960000
chr12	63090000	63570000
chr12	63090000	64310000
chr12	63300000	63570000
chr12	63670000	64400000
chr12	63670000	64760000
chr12	64170000	64310000
chr12	64400000	64760000
chr12	64400000	64550000
chr12	64760000	64880000
chr12	64760000	65280000
chr12	65150000	65280000
chr12	66120000	66330000
chr12	66120000	66870000
chr12	66120000	67270000
chr12	66870000	67270000
chr12	66870000	67070000
chr12	67160000	67270000
chr12	67270000	67340000
chr12	67270000	68810000
chr12	67270000	68200000
chr12	67650000	67770000
chr12	68000000	68810000
chr12	68320000	68810000
chr12	68690000	68810000
chr12	68810000	69620000
chr12	68810000	69750000
chr12	69280000	69750000
chr12	69280000	69380000
chr12	69620000	70730000
chr12	69620000	71760000
chr12	69620000	69750000
chr12	69750000	69860000
chr12	69860000	70380000
chr12	69860000	70240000
chr12	70240000	70380000
chr12	70380000	70580000
chr12	70730000	71400000
chr12	70730000	71920000
chr12	70860000	71020000
chr12	70860000	71400000
chr12	71020000	71400000
chr12	71020000	71210000
chr12	71020000	71760000
chr12	71210000	71400000
chr12	71400000	71920000
chr12	71610000	71760000
chr12	71610000	71920000
chr12	71760000	72330000
chr12	71920000	74390000
chr12	71920000	72330000
chr12	72330000	73910000
chr12	72330000	73240000
chr12	72330000	73080000
chr12	72560000	73080000
chr12	73240000	73910000
chr12	73330000	73910000
chr12	73910000	74090000
chr12	73910000	74390000
chr12	74010000	74390000
chr12	74010000	74650000
chr12	74250000	74390000
chr12	74390000	74550000
chr12	74390000	74650000
chr12	74390000	76590000
chr12	74550000	74650000
chr12	74650000	75440000
chr12	74650000	75320000
chr12	74650000	74740000
chr12	74650000	75110000
chr12	74740000	74870000
chr12	74870000	75110000
chr12	75110000	75200000
chr12	75320000	75440000
chr12	75440000	76590000
chr12	75440000	76930000
chr12	75510000	76590000
chr12	75510000	75610000
chr12	75610000	75710000
chr12	75710000	76040000
chr12	76040000	76150000
chr12	76040000	76590000
chr12	76150000	76360000
chr12	76360000	76470000
chr12	76470000	76590000
chr12	76700000	76760000
chr12	76930000	77960000
chr12	77030000	77140000
chr12	77030000	77960000
chr12	77960000	79370000
chr12	78130000	79370000
chr12	78590000	79370000
chr12	78590000	79040000
chr12	78590000	79130000
chr12	79040000	79370000
chr12	79370000	80320000
chr12	79590000	79690000
chr12	80200000	80320000
chr12	80320000	80410000
chr12	80770000	81290000
chr12	81290000	81400000
chr12	81290000	81620000
chr12	81400000	82360000
chr12	81400000	82490000
chr12	81620000	81710000
chr12	81710000	81800000
chr12	82360000	82490000
chr12	82490000	84510000
chr12	83820000	84120000
chr12	83820000	84210000
chr12	83820000	84850000
chr12	84120000	84510000
chr12	84210000	84510000
chr12	84850000	85930000
chr12	85090000	85930000
chr12	85610000	85700000
chr12	85930000	88050000
chr12	85930000	86250000
chr12	86250000	86650000
chr12	86650000	86910000
chr12	86650000	87250000
chr12	86910000	87250000
chr12	87250000	88050000
chr12	87860000	88050000
chr12	88050000	88150000
chr12	88050000	89530000
chr12	88050000	88590000
chr12	88150000	88410000
chr12	88410000	88590000
chr12	89220000	89350000
chr12	89530000	90080000
chr12	89530000	89710000
chr12	89710000	90080000
chr12	90080000	90940000
chr12	90080000	90580000
chr12	90580000	90940000
chr12	90940000	92690000
chr12	91360000	91800000
chr12	91360000	91580000
chr12	91580000	91800000
chr12	91800000	91980000
chr12	91800000	92150000
chr12	91980000	92150000
chr12	92150000	92280000
chr12	92150000	92570000
chr12	92280000	92410000
chr12	92570000	92690000
chr12	92690000	94120000
chr12	92690000	92990000
chr12	93430000	93550000
chr12	93550000	93830000
chr12	94120000	94950000
chr12	94120000	96020000
chr12	94770000	94950000
chr12	94950000	95070000
chr12	94950000	95340000
chr12	94950000	95870000
chr12	95340000	95520000
chr12	95520000	95620000
chr12	95520000	96020000
chr12	95520000	96530000
chr12	95620000	95730000
chr12	95730000	95870000
chr12	95870000	96020000
chr12	95870000	96530000
chr12	96220000	96320000
chr12	96400000	96530000
chr12	96530000	98430000
chr12	96530000	97500000
chr12	96530000	96740000
chr12	96740000	96900000
chr12	96900000	96980000
chr12	97410000	97500000
chr12	97500000	97980000
chr12	97500000	98430000
chr12	97500000	97700000
chr12	98160000	98390000
chr12	98430000	99010000
chr12	98430000	100070000
chr12	98690000	98820000
chr12	98820000	98900000
chr12	99010000	100070000
chr12	99010000	99370000
chr12	99290000	99370000
chr12	99810000	100070000
chr12	99810000	100210000
chr12	99810000	100600000
chr12	99980000	100070000
chr12	99980000	100210000
chr12	100070000	100330000
chr12	100070000	100730000
chr12	100070000	101390000
chr12	100210000	101390000
chr12	100210000	100730000
chr12	100600000	100810000
chr12	100810000	101160000
chr12	101160000	101390000
chr12	101390000	101880000
chr12	101390000	101480000
chr12	101640000	101740000
chr12	101880000	103750000
chr12	101880000	102150000
chr12	102060000	102150000
chr12	102150000	102840000
chr12	102150000	102480000
chr12	102840000	102950000
chr12	103550000	103750000
chr12	103640000	103910000
chr12	103750000	104050000
chr12	103750000	104140000
chr12	103910000	104140000
chr12	104140000	104370000
chr12	104670000	104960000
chr12	104860000	104960000
chr12	104860000	105100000
chr12	104960000	105100000
chr12	105100000	105220000
chr12	105100000	105390000
chr12	105500000	105560000
chr12	105560000	105700000
chr12	106150000	106220000
chr12	106310000	107670000
chr12	106980000	107090000
chr12	106980000	107670000
chr12	107090000	107900000
chr12	107420000	107670000
chr12	107670000	107760000
chr12	107670000	107900000
chr12	107670000	109110000
chr12	107900000	109930000
chr12	107900000	108050000
chr12	108240000	108540000
chr12	108540000	108840000
chr12	108840000	109110000
chr12	109110000	110070000
chr12	109110000	109930000
chr12	109410000	109930000
chr12	109410000	110460000
chr12	109410000	109810000
chr12	109810000	109930000
chr12	109810000	110070000
chr12	109930000	110460000
chr12	109930000	110070000
chr12	109930000	111380000
chr12	110280000	110460000
chr12	110460000	110620000
chr12	110460000	111380000
chr12	110620000	110700000
chr12	110620000	110880000
chr12	111380000	111470000
chr12	111380000	111690000
chr12	111380000	112490000
chr12	111380000	113170000
chr12	111690000	111810000
chr12	111690000	112490000
chr12	111690000	112160000
chr12	112020000	112160000
chr12	112020000	112410000
chr12	112410000	112490000
chr12	112410000	113010000
chr12	112490000	113170000
chr12	112490000	112700000
chr12	112700000	112790000
chr12	112700000	112870000
chr12	112870000	113010000
chr12	113010000	113420000
chr12	113170000	113960000
chr12	113170000	113420000
chr12	113420000	113790000
chr12	113520000	113730000
chr12	113650000	113790000
chr12	113960000	115940000
chr12	114510000	114620000
chr12	114620000	114700000
chr12	114700000	114880000
chr12	114880000	115180000
[truncated: 13,574 more rows]
