# Supplementary material for: Cohesin-mediated loop anchors confine the locations of human replication origins
Source: Nature. 2022 Jun 8;606(7915):812–9. doi: 10.1038/s41586-022-04803-0 (PMC9217744; doi:10.1038/s41586-022-04803-0)
Supplement: Supplementary file 3 — This zipped file contains Supplementary Tables 1–19 (see Supplementary Information for full descriptions). [file 41586_2022_4803_MOESM3_ESM.zip › Supplementary Table 4. Dot and Dotless TAD subTAD boundaries genome-wide from Hi-C 2.5 in H1 human ES cells.xlsx]

## Sheet: layout
Supplementary Table 4. Dot and Dotless TAD/subTAD boundaries genome-wide from Hi-C 2.5 in H1 human ES cells
in situ Hi-C on H1-hESC (Tier 1) with DpnII
hg38 build
Total boundaries split into 3 classes (Dotless, Double-Dot, Single-Dot) based on presence/absence of corner-dot
Double-Dot and Single-Dot boundaries are combined into Dot boundaries (1 class per sheet, 4 total)
2nd column - boundary location, 3rd column - start coordinate (boundary - 100kb), 4th column - end coordinate (boundary + 100kb), 5th column - dot status
	# genome-wide boundaries	# autosomal boundaries
Dot boundaries	8481	8106
Dotless boundaries	1089	985
Double-Dot boundaries	6318	6081
Single-Dot boundaries	2163	2025

## Sheet: Dot boundaries
Dot boundaries
chromosome	boundary location	start	end	dotstatus
chrX	10170000	10070000	10270000	doubledot
chrX	11130000	11030000	11230000	doubledot
chrX	11780000	11680000	11880000	doubledot
chrX	12780000	12680000	12880000	doubledot
chrX	14040000	13940000	14140000	doubledot
chrX	13740000	13640000	13840000	doubledot
chrX	15290000	15190000	15390000	doubledot
chrX	16860000	16760000	16960000	doubledot
chrX	16710000	16610000	16810000	doubledot
chrX	17090000	16990000	17190000	doubledot
chrX	19350000	19250000	19450000	doubledot
chrX	20490000	20390000	20590000	doubledot
chrX	21960000	21860000	22060000	doubledot
chrX	21740000	21640000	21840000	doubledot
chrX	23650000	23550000	23750000	doubledot
chrX	25020000	24920000	25120000	doubledot
chrX	25480000	25380000	25580000	doubledot
chrX	30880000	30780000	30980000	doubledot
chrX	38150000	38050000	38250000	doubledot
chrX	38350000	38250000	38450000	doubledot
chrX	38650000	38550000	38750000	doubledot
chrX	39240000	39140000	39340000	doubledot
chrX	40520000	40420000	40620000	doubledot
chrX	41300000	41200000	41400000	doubledot
chrX	41490000	41390000	41590000	doubledot
chrX	43560000	43460000	43660000	doubledot
chrX	43940000	43840000	44040000	doubledot
chrX	46540000	46440000	46640000	doubledot
chrX	46410000	46310000	46510000	doubledot
chrX	47110000	47010000	47210000	doubledot
chrX	51600000	51500000	51700000	doubledot
chrX	54800000	54700000	54900000	doubledot
chrX	65560000	65460000	65660000	doubledot
chrX	68160000	68060000	68260000	doubledot
chrX	70150000	70050000	70250000	doubledot
chrX	69400000	69300000	69500000	doubledot
chrX	70270000	70170000	70370000	doubledot
chrX	74360000	74260000	74460000	doubledot
chrX	100630000	100530000	100730000	doubledot
chrX	100430000	100330000	100530000	doubledot
chrX	100800000	100700000	100900000	doubledot
chrX	103680000	103580000	103780000	doubledot
chrX	104120000	104020000	104220000	doubledot
chrX	106840000	106740000	106940000	doubledot
chrX	109480000	109380000	109580000	doubledot
chrX	109650000	109550000	109750000	doubledot
chrX	109900000	109800000	110000000	doubledot
chrX	110420000	110320000	110520000	doubledot
chrX	111800000	111700000	111900000	doubledot
chrX	119230000	119130000	119330000	doubledot
chrX	123570000	123470000	123670000	doubledot
chrX	124370000	124270000	124470000	doubledot
chrX	123760000	123660000	123860000	doubledot
chrX	129440000	129340000	129540000	doubledot
chrX	129380000	129280000	129480000	doubledot
chrX	131710000	131610000	131810000	doubledot
chrX	132630000	132530000	132730000	doubledot
chrX	134790000	134690000	134890000	doubledot
chrX	138120000	138020000	138220000	doubledot
chrX	138750000	138650000	138850000	doubledot
chrX	140000000	139900000	140100000	doubledot
chrX	140740000	140640000	140840000	doubledot
chrX	150710000	150610000	150810000	doubledot
chrX	151040000	150940000	151140000	doubledot
chrX	151700000	151600000	151800000	doubledot
chrX	152800000	152700000	152900000	doubledot
chrX	152890000	152790000	152990000	doubledot
chrX	43790000	43690000	43890000	doubledot
chrX	56720000	56620000	56820000	doubledot
chrX	64860000	64760000	64960000	doubledot
chrX	80650000	80550000	80750000	doubledot
chrX	95060000	94960000	95160000	doubledot
chrX	111300000	111200000	111400000	doubledot
chrX	104190000	104090000	104290000	doubledot
chrX	129560000	129460000	129660000	doubledot
chrX	48960000	48860000	49060000	doubledot
chrX	107900000	107800000	108000000	doubledot
chrX	135180000	135080000	135280000	doubledot
chrX	1220000	1120000	1320000	doubledot
chrX	1420000	1320000	1520000	doubledot
chrX	2630000	2530000	2730000	doubledot
chrX	1630000	1530000	1730000	doubledot
chrX	2450000	2350000	2550000	doubledot
chrX	2850000	2750000	2950000	doubledot
chrX	8750000	8650000	8850000	doubledot
chrX	8360000	8260000	8460000	doubledot
chrX	8500000	8400000	8600000	doubledot
chrX	9730000	9630000	9830000	doubledot
chrX	9870000	9770000	9970000	doubledot
chrX	9340000	9240000	9440000	doubledot
chrX	11520000	11420000	11620000	doubledot
chrX	12920000	12820000	13020000	doubledot
chrX	13490000	13390000	13590000	doubledot
chrX	13650000	13550000	13750000	doubledot
chrX	15700000	15600000	15800000	doubledot
chrX	15470000	15370000	15570000	doubledot
chrX	15830000	15730000	15930000	doubledot
chrX	17740000	17640000	17840000	doubledot
chrX	18220000	18120000	18320000	doubledot
chrX	17550000	17450000	17650000	doubledot
chrX	17370000	17270000	17470000	doubledot
chrX	18380000	18280000	18480000	doubledot
chrX	18900000	18800000	19000000	doubledot
chrX	19530000	19430000	19630000	doubledot
chrX	19900000	19800000	20000000	doubledot
chrX	23310000	23210000	23410000	doubledot
chrX	24260000	24160000	24360000	doubledot
chrX	30720000	30620000	30820000	doubledot
chrX	37840000	37740000	37940000	doubledot
chrX	37520000	37420000	37620000	doubledot
chrX	40300000	40200000	40400000	doubledot
chrX	43340000	43240000	43440000	doubledot
chrX	47760000	47660000	47860000	doubledot
chrX	47650000	47550000	47750000	doubledot
chrX	47520000	47420000	47620000	doubledot
chrX	48030000	47930000	48130000	doubledot
chrX	48590000	48490000	48690000	doubledot
chrX	49290000	49190000	49390000	doubledot
chrX	49150000	49050000	49250000	doubledot
chrX	49890000	49790000	49990000	doubledot
chrX	49840000	49740000	49940000	doubledot
chrX	50250000	50150000	50350000	doubledot
chrX	50680000	50580000	50780000	doubledot
chrX	51470000	51370000	51570000	doubledot
chrX	53100000	53000000	53200000	doubledot
chrX	54630000	54530000	54730000	doubledot
chrX	53180000	53080000	53280000	doubledot
chrX	53670000	53570000	53770000	doubledot
chrX	54440000	54340000	54540000	doubledot
chrX	68720000	68620000	68820000	doubledot
chrX	68810000	68710000	68910000	doubledot
chrX	69290000	69190000	69390000	doubledot
chrX	69500000	69400000	69600000	doubledot
chrX	70040000	69940000	70140000	doubledot
chrX	70420000	70320000	70520000	doubledot
chrX	71660000	71560000	71760000	doubledot
chrX	70970000	70870000	71070000	doubledot
chrX	70730000	70630000	70830000	doubledot
chrX	71190000	71090000	71290000	doubledot
chrX	72240000	72140000	72340000	doubledot
chrX	73850000	73750000	73950000	doubledot
chrX	76260000	76160000	76360000	doubledot
chrX	80830000	80730000	80930000	doubledot
chrX	87320000	87220000	87420000	doubledot
chrX	95330000	95230000	95430000	doubledot
chrX	102920000	102820000	103020000	doubledot
chrX	101570000	101470000	101670000	doubledot
chrX	103500000	103400000	103600000	doubledot
chrX	103830000	103730000	103930000	doubledot
chrX	104920000	104820000	105020000	doubledot
chrX	105190000	105090000	105290000	doubledot
chrX	106390000	106290000	106490000	doubledot
chrX	107510000	107410000	107610000	doubledot
chrX	107650000	107550000	107750000	doubledot
chrX	108000000	107900000	108100000	doubledot
chrX	110150000	110050000	110250000	doubledot
chrX	111130000	111030000	111230000	doubledot
chrX	110850000	110750000	110950000	doubledot
chrX	112050000	111950000	112150000	doubledot
chrX	114430000	114330000	114530000	doubledot
chrX	114590000	114490000	114690000	doubledot
chrX	115320000	115220000	115420000	doubledot
chrX	115930000	115830000	116030000	doubledot
chrX	118610000	118510000	118710000	doubledot
chrX	119080000	118980000	119180000	doubledot
chrX	118820000	118720000	118920000	doubledot
chrX	119500000	119400000	119600000	doubledot
chrX	120490000	120390000	120590000	doubledot
chrX	123430000	123330000	123530000	doubledot
chrX	124200000	124100000	124300000	doubledot
chrX	125140000	125040000	125240000	doubledot
chrX	128980000	128880000	129080000	doubledot
chrX	130270000	130170000	130370000	doubledot
chrX	129910000	129810000	130010000	doubledot
chrX	130380000	130280000	130480000	doubledot
chrX	130950000	130850000	131050000	doubledot
chrX	132730000	132630000	132830000	doubledot
chrX	132990000	132890000	133090000	doubledot
chrX	133190000	133090000	133290000	doubledot
chrX	133770000	133670000	133870000	doubledot
chrX	133270000	133170000	133370000	doubledot
chrX	134930000	134830000	135030000	doubledot
chrX	135080000	134980000	135180000	doubledot
chrX	135530000	135430000	135630000	doubledot
chrX	136940000	136840000	137040000	doubledot
chrX	139760000	139660000	139860000	doubledot
chrX	140510000	140410000	140610000	doubledot
chrX	150370000	150270000	150470000	doubledot
chrX	150500000	150400000	150600000	doubledot
chrX	151140000	151040000	151240000	doubledot
chrX	151500000	151400000	151600000	doubledot
chrX	151390000	151290000	151490000	doubledot
chrX	152630000	152530000	152730000	doubledot
chrX	152940000	152840000	153040000	doubledot
chrX	154340000	154240000	154440000	doubledot
chrX	153680000	153580000	153780000	doubledot
chrX	153970000	153870000	154070000	doubledot
chrX	154570000	154470000	154670000	doubledot
chrX	1160000	1060000	1260000	doubledot
chrX	1920000	1820000	2020000	doubledot
chrX	4540000	4440000	4640000	doubledot
chrX	8850000	8750000	8950000	doubledot
chrX	15570000	15470000	15670000	doubledot
chrX	18660000	18560000	18760000	doubledot
chrX	19010000	18910000	19110000	doubledot
chrX	19230000	19130000	19330000	doubledot
chrX	19690000	19590000	19790000	doubledot
chrX	24370000	24270000	24470000	doubledot
chrX	25680000	25580000	25780000	doubledot
chrX	30270000	30170000	30370000	doubledot
chrX	37740000	37640000	37840000	doubledot
chrX	45520000	45420000	45620000	doubledot
chrX	50090000	49990000	50190000	doubledot
chrX	50580000	50480000	50680000	doubledot
chrX	52880000	52780000	52980000	doubledot
chrX	53490000	53390000	53590000	doubledot
chrX	68490000	68390000	68590000	doubledot
chrX	69120000	69020000	69220000	doubledot
chrX	69630000	69530000	69730000	doubledot
chrX	70530000	70430000	70630000	doubledot
chrX	74030000	73930000	74130000	doubledot
chrX	79080000	78980000	79180000	doubledot
chrX	100360000	100260000	100460000	doubledot
chrX	107000000	106900000	107100000	doubledot
chrX	109400000	109300000	109500000	doubledot
chrX	110690000	110590000	110790000	doubledot
chrX	110980000	110880000	111080000	doubledot
chrX	112340000	112240000	112440000	doubledot
chrX	116200000	116100000	116300000	doubledot
chrX	130510000	130410000	130610000	doubledot
chrX	132220000	132120000	132320000	doubledot
chrX	136700000	136600000	136800000	doubledot
chrX	137840000	137740000	137940000	doubledot
chrX	137940000	137840000	138040000	doubledot
chrX	150880000	150780000	150980000	doubledot
chrX	153130000	153030000	153230000	doubledot
chrX	154860000	154760000	154960000	doubledot
chr13	24560000	24460000	24660000	doubledot
chr13	26150000	26050000	26250000	doubledot
chr13	26940000	26840000	27040000	doubledot
chr13	26700000	26600000	26800000	doubledot
chr13	27360000	27260000	27460000	doubledot
chr13	28780000	28680000	28880000	doubledot
chr13	29460000	29360000	29560000	doubledot
chr13	31130000	31030000	31230000	doubledot
chr13	31870000	31770000	31970000	doubledot
chr13	33810000	33710000	33910000	doubledot
chr13	35740000	35640000	35840000	doubledot
chr13	37030000	36930000	37130000	doubledot
chr13	38930000	38830000	39030000	doubledot
chr13	41040000	40940000	41140000	doubledot
chr13	40830000	40730000	40930000	doubledot
chr13	41340000	41240000	41440000	doubledot
chr13	42280000	42180000	42380000	doubledot
chr13	43880000	43780000	43980000	doubledot
chr13	45350000	45250000	45450000	doubledot
chr13	46770000	46670000	46870000	doubledot
chr13	49620000	49520000	49720000	doubledot
chr13	49940000	49840000	50040000	doubledot
chr13	51090000	50990000	51190000	doubledot
chr13	53220000	53120000	53320000	doubledot
chr13	60430000	60330000	60530000	doubledot
chr13	61990000	61890000	62090000	doubledot
chr13	67240000	67140000	67340000	doubledot
chr13	70590000	70490000	70690000	doubledot
chr13	72720000	72620000	72820000	doubledot
chr13	73730000	73630000	73830000	doubledot
chr13	75310000	75210000	75410000	doubledot
chr13	75550000	75450000	75650000	doubledot
chr13	76980000	76880000	77080000	doubledot
chr13	77560000	77460000	77660000	doubledot
chr13	77760000	77660000	77860000	doubledot
chr13	78130000	78030000	78230000	doubledot
chr13	89710000	89610000	89810000	doubledot
chr13	91050000	90950000	91150000	doubledot
chr13	91330000	91230000	91430000	doubledot
chr13	95520000	95420000	95620000	doubledot
chr13	97820000	97720000	97920000	doubledot
chr13	98840000	98740000	98940000	doubledot
chr13	99430000	99330000	99530000	doubledot
chr13	99570000	99470000	99670000	doubledot
chr13	100630000	100530000	100730000	doubledot
chr13	101130000	101030000	101230000	doubledot
chr13	102870000	102770000	102970000	doubledot
chr13	106530000	106430000	106630000	doubledot
chr13	107170000	107070000	107270000	doubledot
chr13	108200000	108100000	108300000	doubledot
chr13	110120000	110020000	110220000	doubledot
chr13	111430000	111330000	111530000	doubledot
chr13	79400000	79300000	79500000	doubledot
chr13	79590000	79490000	79690000	doubledot
chr13	39680000	39580000	39780000	doubledot
chr13	51830000	51730000	51930000	doubledot
chr13	74440000	74340000	74540000	doubledot
chr13	94630000	94530000	94730000	doubledot
chr13	20310000	20210000	20410000	doubledot
chr13	20730000	20630000	20830000	doubledot
chr13	20180000	20080000	20280000	doubledot
chr13	21590000	21490000	21690000	doubledot
chr13	20930000	20830000	21030000	doubledot
chr13	20490000	20390000	20590000	doubledot
chr13	22770000	22670000	22870000	doubledot
chr13	24280000	24180000	24380000	doubledot
chr13	23900000	23800000	24000000	doubledot
chr13	24990000	24890000	25090000	doubledot
chr13	27460000	27360000	27560000	doubledot
chr13	28670000	28570000	28770000	doubledot
chr13	29740000	29640000	29840000	doubledot
chr13	30120000	30020000	30220000	doubledot
chr13	30890000	30790000	30990000	doubledot
chr13	30610000	30510000	30710000	doubledot
chr13	31420000	31320000	31520000	doubledot
chr13	35970000	35870000	36070000	doubledot
chr13	38230000	38130000	38330000	doubledot
chr13	38590000	38490000	38690000	doubledot
chr13	40040000	39940000	40140000	doubledot
chr13	40780000	40680000	40880000	doubledot
chr13	41650000	41550000	41750000	doubledot
chr13	42110000	42010000	42210000	doubledot
chr13	42860000	42760000	42960000	doubledot
chr13	42590000	42490000	42690000	doubledot
chr13	44960000	44860000	45060000	doubledot
chr13	44470000	44370000	44570000	doubledot
chr13	44170000	44070000	44270000	doubledot
chr13	46140000	46040000	46240000	doubledot
chr13	46020000	45920000	46120000	doubledot
chr13	45750000	45650000	45850000	doubledot
chr13	47580000	47480000	47680000	doubledot
chr13	48590000	48490000	48690000	doubledot
chr13	49850000	49750000	49950000	doubledot
chr13	50940000	50840000	51040000	doubledot
chr13	50120000	50020000	50220000	doubledot
chr13	51400000	51300000	51500000	doubledot
chr13	52860000	52760000	52960000	doubledot
chr13	54150000	54050000	54250000	doubledot
chr13	59780000	59680000	59880000	doubledot
chr13	60620000	60520000	60720000	doubledot
chr13	61280000	61180000	61380000	doubledot
chr13	70330000	70230000	70430000	doubledot
chr13	71250000	71150000	71350000	doubledot
chr13	70970000	70870000	71070000	doubledot
chr13	76020000	75920000	76120000	doubledot
chr13	76480000	76380000	76580000	doubledot
chr13	78590000	78490000	78690000	doubledot
chr13	90880000	90780000	90980000	doubledot
chr13	94570000	94470000	94670000	doubledot
chr13	95180000	95080000	95280000	doubledot
chr13	97000000	96900000	97100000	doubledot
chr13	97990000	97890000	98090000	doubledot
chr13	99090000	98990000	99190000	doubledot
chr13	98440000	98340000	98540000	doubledot
chr13	98670000	98570000	98770000	doubledot
chr13	102570000	102470000	102670000	doubledot
chr13	101770000	101670000	101870000	doubledot
chr13	101930000	101830000	102030000	doubledot
chr13	101490000	101390000	101590000	doubledot
chr13	104760000	104660000	104860000	doubledot
chr13	107660000	107560000	107760000	doubledot
chr13	107350000	107250000	107450000	doubledot
chr13	108910000	108810000	109010000	doubledot
chr13	109130000	109030000	109230000	doubledot
chr13	112050000	111950000	112150000	doubledot
chr13	112620000	112520000	112720000	doubledot
chr13	112910000	112810000	113010000	doubledot
chr13	113590000	113490000	113690000	doubledot
chr13	23040000	22940000	23140000	doubledot
chr13	23570000	23470000	23670000	doubledot
chr13	24670000	24570000	24770000	doubledot
chr13	26470000	26370000	26570000	doubledot
chr13	27270000	27170000	27370000	doubledot
chr13	36280000	36180000	36380000	doubledot
chr13	39290000	39190000	39390000	doubledot
chr13	39410000	39310000	39510000	doubledot
chr13	43810000	43710000	43910000	doubledot
chr13	45610000	45510000	45710000	doubledot
chr13	48310000	48210000	48410000	doubledot
chr13	50800000	50700000	50900000	doubledot
chr13	53780000	53680000	53880000	doubledot
chr13	75880000	75780000	75980000	doubledot
chr13	77320000	77220000	77420000	doubledot
chr13	78230000	78130000	78330000	doubledot
chr13	95410000	95310000	95510000	doubledot
chr13	97220000	97120000	97320000	doubledot
chr13	98580000	98480000	98680000	doubledot
chr13	99980000	99880000	100080000	doubledot
chr13	102100000	102000000	102200000	doubledot
chr13	102690000	102590000	102790000	doubledot
chr13	108510000	108410000	108610000	doubledot
chr13	110210000	110110000	110310000	doubledot
chr13	111310000	111210000	111410000	doubledot
chr13	112290000	112190000	112390000	doubledot
chr13	113650000	113550000	113750000	doubledot
chr12	76930000	76830000	77030000	doubledot
chr12	1630000	1530000	1730000	doubledot
chr12	2800000	2700000	2900000	doubledot
chr12	2680000	2580000	2780000	doubledot
chr12	3070000	2970000	3170000	doubledot
chr12	4320000	4220000	4420000	doubledot
chr12	3820000	3720000	3920000	doubledot
chr12	4820000	4720000	4920000	doubledot
chr12	5010000	4910000	5110000	doubledot
chr12	5130000	5030000	5230000	doubledot
chr12	5810000	5710000	5910000	doubledot
chr12	6300000	6200000	6400000	doubledot
chr12	6950000	6850000	7050000	doubledot
chr12	8240000	8140000	8340000	doubledot
chr12	8060000	7960000	8160000	doubledot
chr12	8500000	8400000	8600000	doubledot
chr12	9720000	9620000	9820000	doubledot
chr12	11510000	11410000	11610000	doubledot
chr12	14700000	14600000	14800000	doubledot
chr12	18060000	17960000	18160000	doubledot
chr12	19700000	19600000	19800000	doubledot
chr12	19550000	19450000	19650000	doubledot
chr12	20620000	20520000	20720000	doubledot
chr12	21200000	21100000	21300000	doubledot
chr12	21480000	21380000	21580000	doubledot
chr12	22050000	21950000	22150000	doubledot
chr12	22480000	22380000	22580000	doubledot
chr12	22670000	22570000	22770000	doubledot
chr12	23190000	23090000	23290000	doubledot
chr12	25180000	25080000	25280000	doubledot
chr12	25400000	25300000	25500000	doubledot
chr12	26080000	25980000	26180000	doubledot
chr12	31240000	31140000	31340000	doubledot
chr12	32740000	32640000	32840000	doubledot
chr12	40320000	40220000	40420000	doubledot
chr12	40930000	40830000	41030000	doubledot
chr12	42060000	41960000	42160000	doubledot
chr12	43910000	43810000	44010000	doubledot
chr12	45980000	45880000	46080000	doubledot
chr12	47690000	47590000	47790000	doubledot
chr12	49850000	49750000	49950000	doubledot
chr12	49050000	48950000	49150000	doubledot
chr12	49760000	49660000	49860000	doubledot
chr12	49950000	49850000	50050000	doubledot
chr12	50070000	49970000	50170000	doubledot
chr12	50750000	50650000	50850000	doubledot
chr12	51970000	51870000	52070000	doubledot
chr12	53020000	52920000	53120000	doubledot
chr12	54210000	54110000	54310000	doubledot
chr12	55910000	55810000	56010000	doubledot
chr12	55670000	55570000	55770000	doubledot
chr12	56630000	56530000	56730000	doubledot
chr12	57770000	57670000	57870000	doubledot
chr12	57490000	57390000	57590000	doubledot
chr12	57950000	57850000	58050000	doubledot
chr12	59400000	59300000	59500000	doubledot
chr12	59140000	59040000	59240000	doubledot
chr12	64310000	64210000	64410000	doubledot
chr12	63670000	63570000	63770000	doubledot
chr12	64760000	64660000	64860000	doubledot
chr12	66120000	66020000	66220000	doubledot
chr12	67270000	67170000	67370000	doubledot
chr12	68810000	68710000	68910000	doubledot
chr12	70730000	70630000	70830000	doubledot
chr12	71760000	71660000	71860000	doubledot
chr12	71920000	71820000	72020000	doubledot
chr12	72330000	72230000	72430000	doubledot
chr12	77030000	76930000	77130000	doubledot
chr12	77960000	77860000	78060000	doubledot
chr12	79370000	79270000	79470000	doubledot
chr12	80320000	80220000	80420000	doubledot
chr12	81620000	81520000	81720000	doubledot
chr12	82360000	82260000	82460000	doubledot
chr12	82640000	82540000	82740000	doubledot
chr12	84510000	84410000	84610000	doubledot
chr12	83820000	83720000	83920000	doubledot
chr12	85930000	85830000	86030000	doubledot
chr12	89530000	89430000	89630000	doubledot
chr12	90940000	90840000	91040000	doubledot
chr12	92690000	92590000	92790000	doubledot
chr12	94120000	94020000	94220000	doubledot
chr12	96020000	95920000	96120000	doubledot
chr12	95520000	95420000	95620000	doubledot
chr12	96530000	96430000	96630000	doubledot
chr12	98430000	98330000	98530000	doubledot
chr12	101390000	101290000	101490000	doubledot
chr12	101880000	101780000	101980000	doubledot
chr12	103750000	103650000	103850000	doubledot
chr12	104140000	104040000	104240000	doubledot
chr12	105100000	105000000	105200000	doubledot
chr12	106310000	106210000	106410000	doubledot
chr12	107670000	107570000	107770000	doubledot
chr12	107900000	107800000	108000000	doubledot
chr12	109110000	109010000	109210000	doubledot
chr12	109410000	109310000	109510000	doubledot
chr12	110460000	110360000	110560000	doubledot
chr12	113170000	113070000	113270000	doubledot
chr12	113420000	113320000	113520000	doubledot
chr12	113960000	113860000	114060000	doubledot
chr12	115940000	115840000	116040000	doubledot
chr12	117170000	117070000	117270000	doubledot
chr12	118080000	117980000	118180000	doubledot
chr12	117860000	117760000	117960000	doubledot
chr12	118400000	118300000	118500000	doubledot
chr12	123760000	123660000	123860000	doubledot
chr12	124930000	124830000	125030000	doubledot
chr12	125120000	125020000	125220000	doubledot
chr12	128080000	127980000	128180000	doubledot
chr12	128220000	128120000	128320000	doubledot
chr12	130030000	129930000	130130000	doubledot
chr12	130780000	130680000	130880000	doubledot
chr12	131910000	131810000	132010000	doubledot
chr12	131700000	131600000	131800000	doubledot
chr12	132110000	132010000	132210000	doubledot
chr12	950000	850000	1050000	doubledot
chr12	6050000	5950000	6150000	doubledot
chr12	31080000	30980000	31180000	doubledot
chr12	40120000	40020000	40220000	doubledot
chr12	42420000	42320000	42520000	doubledot
chr12	43410000	43310000	43510000	doubledot
chr12	84850000	84750000	84950000	doubledot
chr12	100600000	100500000	100700000	doubledot
chr12	103910000	103810000	104010000	doubledot
chr12	105220000	105120000	105320000	doubledot
chr12	53290000	53190000	53390000	doubledot
chr12	105390000	105290000	105490000	doubledot
chr12	5910000	5810000	6010000	doubledot
chr12	99010000	98910000	99110000	doubledot
chr12	100730000	100630000	100830000	doubledot
chr12	1100000	1000000	1200000	doubledot
chr12	1990000	1890000	2090000	doubledot
chr12	3280000	3180000	3380000	doubledot
chr12	5440000	5340000	5540000	doubledot
chr12	5680000	5580000	5780000	doubledot
chr12	6490000	6390000	6590000	doubledot
chr12	7160000	7060000	7260000	doubledot
chr12	7630000	7530000	7730000	doubledot
chr12	8400000	8300000	8500000	doubledot
chr12	10720000	10620000	10820000	doubledot
chr12	10200000	10100000	10300000	doubledot
chr12	11210000	11110000	11310000	doubledot
chr12	12040000	11940000	12140000	doubledot
chr12	12360000	12260000	12460000	doubledot
chr12	13230000	13130000	13330000	doubledot
chr12	14170000	14070000	14270000	doubledot
chr12	14800000	14700000	14900000	doubledot
chr12	15060000	14960000	15160000	doubledot
chr12	15260000	15160000	15360000	doubledot
chr12	15530000	15430000	15630000	doubledot
chr12	16380000	16280000	16480000	doubledot
chr12	18230000	18130000	18330000	doubledot
chr12	20250000	20150000	20350000	doubledot
chr12	20370000	20270000	20470000	doubledot
chr12	21660000	21560000	21760000	doubledot
chr12	24040000	23940000	24140000	doubledot
chr12	27390000	27290000	27490000	doubledot
chr12	27960000	27860000	28060000	doubledot
chr12	31650000	31550000	31750000	doubledot
chr12	32340000	32240000	32440000	doubledot
chr12	33370000	33270000	33470000	doubledot
chr12	34030000	33930000	34130000	doubledot
chr12	38320000	38220000	38420000	doubledot
chr12	38910000	38810000	39010000	doubledot
chr12	40610000	40510000	40710000	doubledot
chr12	41260000	41160000	41360000	doubledot
chr12	45130000	45030000	45230000	doubledot
chr12	44950000	44850000	45050000	doubledot
chr12	45480000	45380000	45580000	doubledot
chr12	46150000	46050000	46250000	doubledot
chr12	46300000	46200000	46400000	doubledot
chr12	47020000	46920000	47120000	doubledot
chr12	47920000	47820000	48020000	doubledot
chr12	48190000	48090000	48290000	doubledot
chr12	49260000	49160000	49360000	doubledot
chr12	49620000	49520000	49720000	doubledot
chr12	51380000	51280000	51480000	doubledot
chr12	50400000	50300000	50500000	doubledot
chr12	50180000	50080000	50280000	doubledot
chr12	51050000	50950000	51150000	doubledot
chr12	51830000	51730000	51930000	doubledot
chr12	52120000	52020000	52220000	doubledot
chr12	52350000	52250000	52450000	doubledot
chr12	52880000	52780000	52980000	doubledot
chr12	53510000	53410000	53610000	doubledot
chr12	53690000	53590000	53790000	doubledot
chr12	55120000	55020000	55220000	doubledot
chr12	54690000	54590000	54790000	doubledot
chr12	56070000	55970000	56170000	doubledot
chr12	56490000	56390000	56590000	doubledot
chr12	56740000	56640000	56840000	doubledot
chr12	57220000	57120000	57320000	doubledot
chr12	57000000	56900000	57100000	doubledot
chr12	57120000	57020000	57220000	doubledot
chr12	58330000	58230000	58430000	doubledot
chr12	58530000	58430000	58630000	doubledot
chr12	61530000	61430000	61630000	doubledot
chr12	63090000	62990000	63190000	doubledot
chr12	62820000	62720000	62920000	doubledot
chr12	64400000	64300000	64500000	doubledot
chr12	63810000	63710000	63910000	doubledot
chr12	65280000	65180000	65380000	doubledot
chr12	66690000	66590000	66790000	doubledot
chr12	66870000	66770000	66970000	doubledot
chr12	67070000	66970000	67170000	doubledot
chr12	68000000	67900000	68100000	doubledot
chr12	68200000	68100000	68300000	doubledot
chr12	67420000	67320000	67520000	doubledot
chr12	67650000	67550000	67750000	doubledot
chr12	68320000	68220000	68420000	doubledot
chr12	69280000	69180000	69380000	doubledot
chr12	70580000	70480000	70680000	doubledot
chr12	71610000	71510000	71710000	doubledot
chr12	75320000	75220000	75420000	doubledot
chr12	75510000	75410000	75610000	doubledot
chr12	76040000	75940000	76140000	doubledot
chr12	75610000	75510000	75710000	doubledot
chr12	76850000	76750000	76950000	doubledot
chr12	77700000	77600000	77800000	doubledot
chr12	78130000	78030000	78230000	doubledot
chr12	80770000	80670000	80870000	doubledot
chr12	83430000	83330000	83530000	doubledot
chr12	85090000	84990000	85190000	doubledot
chr12	85450000	85350000	85550000	doubledot
chr12	89000000	88900000	89100000	doubledot
chr12	91360000	91260000	91460000	doubledot
chr12	92150000	92050000	92250000	doubledot
chr12	93430000	93330000	93530000	doubledot
chr12	94540000	94440000	94640000	doubledot
chr12	94950000	94850000	95050000	doubledot
chr12	95870000	95770000	95970000	doubledot
chr12	96220000	96120000	96320000	doubledot
chr12	96980000	96880000	97080000	doubledot
chr12	96740000	96640000	96840000	doubledot
chr12	97980000	97880000	98080000	doubledot
chr12	98690000	98590000	98790000	doubledot
chr12	100330000	100230000	100430000	doubledot
chr12	101740000	101640000	101840000	doubledot
chr12	102840000	102740000	102940000	doubledot
chr12	103550000	103450000	103650000	doubledot
chr12	104370000	104270000	104470000	doubledot
chr12	104670000	104570000	104770000	doubledot
chr12	107420000	107320000	107520000	doubledot
chr12	108540000	108440000	108640000	doubledot
chr12	109810000	109710000	109910000	doubledot
chr12	110620000	110520000	110720000	doubledot
chr12	110880000	110780000	110980000	doubledot
chr12	112160000	112060000	112260000	doubledot
chr12	112020000	111920000	112120000	doubledot
chr12	114620000	114520000	114720000	doubledot
chr12	114510000	114410000	114610000	doubledot
chr12	115760000	115660000	115860000	doubledot
chr12	116710000	116610000	116810000	doubledot
chr12	117680000	117580000	117780000	doubledot
chr12	118850000	118750000	118950000	doubledot
chr12	118970000	118870000	119070000	doubledot
chr12	118700000	118600000	118800000	doubledot
chr12	120570000	120470000	120670000	doubledot
chr12	121250000	121150000	121350000	doubledot
chr12	121010000	120910000	121110000	doubledot
chr12	121120000	121020000	121220000	doubledot
chr12	121790000	121690000	121890000	doubledot
chr12	122030000	121930000	122130000	doubledot
chr12	121690000	121590000	121790000	doubledot
chr12	121900000	121800000	122000000	doubledot
chr12	122780000	122680000	122880000	doubledot
chr12	122470000	122370000	122570000	doubledot
chr12	123240000	123140000	123340000	doubledot
chr12	122990000	122890000	123090000	doubledot
chr12	123630000	123530000	123730000	doubledot
chr12	124000000	123900000	124100000	doubledot
chr12	124330000	124230000	124430000	doubledot
chr12	124770000	124670000	124870000	doubledot
chr12	125710000	125610000	125810000	doubledot
chr12	126050000	125950000	126150000	doubledot
chr12	126740000	126640000	126840000	doubledot
chr12	127360000	127260000	127460000	doubledot
chr12	127690000	127590000	127790000	doubledot
chr12	128600000	128500000	128700000	doubledot
chr12	128790000	128690000	128890000	doubledot
chr12	129180000	129080000	129280000	doubledot
chr12	129910000	129810000	130010000	doubledot
chr12	130880000	130780000	130980000	doubledot
chr12	131840000	131740000	131940000	doubledot
chr12	1510000	1410000	1610000	doubledot
chr12	1790000	1690000	1890000	doubledot
chr12	3650000	3550000	3750000	doubledot
chr12	4560000	4460000	4660000	doubledot
chr12	6190000	6090000	6290000	doubledot
chr12	7480000	7380000	7580000	doubledot
chr12	7820000	7720000	7920000	doubledot
chr12	8940000	8840000	9040000	doubledot
chr12	9940000	9840000	10040000	doubledot
chr12	22340000	22240000	22440000	doubledot
chr12	32450000	32350000	32550000	doubledot
chr12	32930000	32830000	33030000	doubledot
chr12	39110000	39010000	39210000	doubledot
chr12	41740000	41640000	41840000	doubledot
chr12	43750000	43650000	43850000	doubledot
chr12	46690000	46590000	46790000	doubledot
chr12	48060000	47960000	48160000	doubledot
chr12	48510000	48410000	48610000	doubledot
chr12	49350000	49250000	49450000	doubledot
chr12	51530000	51430000	51630000	doubledot
chr12	52570000	52470000	52670000	doubledot
chr12	53930000	53830000	54030000	doubledot
chr12	54980000	54880000	55080000	doubledot
chr12	56300000	56200000	56400000	doubledot
chr12	57590000	57490000	57690000	doubledot
chr12	62000000	61900000	62100000	doubledot
chr12	64550000	64450000	64650000	doubledot
chr12	65550000	65450000	65650000	doubledot
chr12	68690000	68590000	68790000	doubledot
chr12	69140000	69040000	69240000	doubledot
chr12	69380000	69280000	69480000	doubledot
chr12	81710000	81610000	81810000	doubledot
chr12	82990000	82890000	83090000	doubledot
chr12	85610000	85510000	85710000	doubledot
chr12	92410000	92310000	92510000	doubledot
chr12	93830000	93730000	93930000	doubledot
chr12	94770000	94670000	94870000	doubledot
chr12	95620000	95520000	95720000	doubledot
chr12	97140000	97040000	97240000	doubledot
chr12	97310000	97210000	97410000	doubledot
chr12	98160000	98060000	98260000	doubledot
chr12	99640000	99540000	99740000	doubledot
chr12	100810000	100710000	100910000	doubledot
chr12	101280000	101180000	101380000	doubledot
chr12	102950000	102850000	103050000	doubledot
chr12	103320000	103220000	103420000	doubledot
chr12	106220000	106120000	106320000	doubledot
chr12	107320000	107220000	107420000	doubledot
chr12	107760000	107660000	107860000	doubledot
chr12	108840000	108740000	108940000	doubledot
chr12	109250000	109150000	109350000	doubledot
chr12	110280000	110180000	110380000	doubledot
chr12	110700000	110600000	110800000	doubledot
chr12	111010000	110910000	111110000	doubledot
chr12	111810000	111710000	111910000	doubledot
chr12	113300000	113200000	113400000	doubledot
chr12	114160000	114060000	114260000	doubledot
chr12	114700000	114600000	114800000	doubledot
chr12	116270000	116170000	116370000	doubledot
chr12	116610000	116510000	116710000	doubledot
chr12	117360000	117260000	117460000	doubledot
chr12	119430000	119330000	119530000	doubledot
chr12	120470000	120370000	120570000	doubledot
chr12	120720000	120620000	120820000	doubledot
chr12	122630000	122530000	122730000	doubledot
chr12	123420000	123320000	123520000	doubledot
chr12	123850000	123750000	123950000	doubledot
chr12	124480000	124380000	124580000	doubledot
chr12	127450000	127350000	127550000	doubledot
chr12	127930000	127830000	128030000	doubledot
chr12	129070000	128970000	129170000	doubledot
chr12	130350000	130250000	130450000	doubledot
chr11	2920000	2820000	3020000	doubledot
chr11	4150000	4050000	4250000	doubledot
chr11	7980000	7880000	8080000	doubledot
chr11	7820000	7720000	7920000	doubledot
chr11	8170000	8070000	8270000	doubledot
chr11	9130000	9030000	9230000	doubledot
chr11	9580000	9480000	9680000	doubledot
chr11	10760000	10660000	10860000	doubledot
chr11	11810000	11710000	11910000	doubledot
chr11	12280000	12180000	12380000	doubledot
chr11	13180000	13080000	13280000	doubledot
chr11	15230000	15130000	15330000	doubledot
chr11	16750000	16650000	16850000	doubledot
chr11	16630000	16530000	16730000	doubledot
chr11	17080000	16980000	17180000	doubledot
chr11	17350000	17250000	17450000	doubledot
chr11	20130000	20030000	20230000	doubledot
chr11	20650000	20550000	20750000	doubledot
chr11	22160000	22060000	22260000	doubledot
chr11	22840000	22740000	22940000	doubledot
chr11	26270000	26170000	26370000	doubledot
chr11	27150000	27050000	27250000	doubledot
chr11	29350000	29250000	29450000	doubledot
chr11	30300000	30200000	30400000	doubledot
chr11	30960000	30860000	31060000	doubledot
chr11	32300000	32200000	32400000	doubledot
chr11	34090000	33990000	34190000	doubledot
chr11	33800000	33700000	33900000	doubledot
chr11	34500000	34400000	34600000	doubledot
chr11	36510000	36410000	36610000	doubledot
chr11	43290000	43190000	43390000	doubledot
chr11	43470000	43370000	43570000	doubledot
chr11	44080000	43980000	44180000	doubledot
chr11	43870000	43770000	43970000	doubledot
chr11	45110000	45010000	45210000	doubledot
chr11	45830000	45730000	45930000	doubledot
chr11	46370000	46270000	46470000	doubledot
chr11	47850000	47750000	47950000	doubledot
chr11	47410000	47310000	47510000	doubledot
chr11	57310000	57210000	57410000	doubledot
chr11	58560000	58460000	58660000	doubledot
chr11	57670000	57570000	57770000	doubledot
chr11	59520000	59420000	59620000	doubledot
chr11	60760000	60660000	60860000	doubledot
chr11	62700000	62600000	62800000	doubledot
chr11	62850000	62750000	62950000	doubledot
chr11	63980000	63880000	64080000	doubledot
chr11	63770000	63670000	63870000	doubledot
chr11	65610000	65510000	65710000	doubledot
chr11	65330000	65230000	65430000	doubledot
chr11	67800000	67700000	67900000	doubledot
chr11	68200000	68100000	68300000	doubledot
chr11	67990000	67890000	68090000	doubledot
chr11	68920000	68820000	69020000	doubledot
chr11	69090000	68990000	69190000	doubledot
chr11	70240000	70140000	70340000	doubledot
chr11	69680000	69580000	69780000	doubledot
chr11	70420000	70320000	70520000	doubledot
chr11	71470000	71370000	71570000	doubledot
chr11	71790000	71690000	71890000	doubledot
chr11	72570000	72470000	72670000	doubledot
chr11	73350000	73250000	73450000	doubledot
chr11	73680000	73580000	73780000	doubledot
chr11	74690000	74590000	74790000	doubledot
chr11	75260000	75160000	75360000	doubledot
chr11	74890000	74790000	74990000	doubledot
chr11	75400000	75300000	75500000	doubledot
chr11	75580000	75480000	75680000	doubledot
chr11	75690000	75590000	75790000	doubledot
chr11	75790000	75690000	75890000	doubledot
chr11	76700000	76600000	76800000	doubledot
chr11	78600000	78500000	78700000	doubledot
chr11	82700000	82600000	82800000	doubledot
chr11	83820000	83720000	83920000	doubledot
chr11	84540000	84440000	84640000	doubledot
chr11	84720000	84620000	84820000	doubledot
chr11	86330000	86230000	86430000	doubledot
chr11	86430000	86330000	86530000	doubledot
chr11	87320000	87220000	87420000	doubledot
chr11	86860000	86760000	86960000	doubledot
chr11	89640000	89540000	89740000	doubledot
chr11	92070000	91970000	92170000	doubledot
chr11	92900000	92800000	93000000	doubledot
chr11	96450000	96350000	96550000	doubledot
chr11	108680000	108580000	108780000	doubledot
chr11	109940000	109840000	110040000	doubledot
chr11	110430000	110330000	110530000	doubledot
chr11	111460000	111360000	111560000	doubledot
chr11	112090000	111990000	112190000	doubledot
chr11	112200000	112100000	112300000	doubledot
chr11	113820000	113720000	113920000	doubledot
chr11	113290000	113190000	113390000	doubledot
chr11	114270000	114170000	114370000	doubledot
chr11	116720000	116620000	116820000	doubledot
chr11	118080000	117980000	118180000	doubledot
chr11	118360000	118260000	118460000	doubledot
chr11	119020000	118920000	119120000	doubledot
chr11	119330000	119230000	119430000	doubledot
chr11	119480000	119380000	119580000	doubledot
chr11	120320000	120220000	120420000	doubledot
chr11	120150000	120050000	120250000	doubledot
chr11	120480000	120380000	120580000	doubledot
chr11	122570000	122470000	122670000	doubledot
chr11	123590000	123490000	123690000	doubledot
chr11	124850000	124750000	124950000	doubledot
chr11	124640000	124540000	124740000	doubledot
chr11	125440000	125340000	125540000	doubledot
chr11	126280000	126180000	126380000	doubledot
chr11	125890000	125790000	125990000	doubledot
chr11	126420000	126320000	126520000	doubledot
chr11	128020000	127920000	128120000	doubledot
chr11	128650000	128550000	128750000	doubledot
chr11	128960000	128860000	129060000	doubledot
chr11	129770000	129670000	129870000	doubledot
chr11	131680000	131580000	131780000	doubledot
chr11	133860000	133760000	133960000	doubledot
chr11	3110000	3010000	3210000	doubledot
chr11	5090000	4990000	5190000	doubledot
chr11	11970000	11870000	12070000	doubledot
chr11	20380000	20280000	20480000	doubledot
chr11	40300000	40200000	40400000	doubledot
chr11	56810000	56710000	56910000	doubledot
chr11	71580000	71480000	71680000	doubledot
chr11	71910000	71810000	72010000	doubledot
chr11	73770000	73670000	73870000	doubledot
chr11	84350000	84250000	84450000	doubledot
chr11	95140000	95040000	95240000	doubledot
chr11	99010000	98910000	99110000	doubledot
chr11	128870000	128770000	128970000	doubledot
chr11	36270000	36170000	36370000	doubledot
chr11	73290000	73190000	73390000	doubledot
chr11	1070000	970000	1170000	doubledot
chr11	2160000	2060000	2260000	doubledot
chr11	2420000	2320000	2520000	doubledot
chr11	2530000	2430000	2630000	doubledot
chr11	3420000	3320000	3520000	doubledot
chr11	3810000	3710000	3910000	doubledot
chr11	5420000	5320000	5520000	doubledot
chr11	6360000	6260000	6460000	doubledot
chr11	7470000	7370000	7570000	doubledot
chr11	9750000	9650000	9850000	doubledot
chr11	10390000	10290000	10490000	doubledot
chr11	11010000	10910000	11110000	doubledot
chr11	12940000	12840000	13040000	doubledot
chr11	14520000	14420000	14620000	doubledot
chr11	14250000	14150000	14350000	doubledot
chr11	14910000	14810000	15010000	doubledot
chr11	15810000	15710000	15910000	doubledot
chr11	17200000	17100000	17300000	doubledot
chr11	17550000	17450000	17650000	doubledot
chr11	18000000	17900000	18100000	doubledot
chr11	17730000	17630000	17830000	doubledot
chr11	18230000	18130000	18330000	doubledot
chr11	19550000	19450000	19650000	doubledot
chr11	19920000	19820000	20020000	doubledot
chr11	22330000	22230000	22430000	doubledot
chr11	22570000	22470000	22670000	doubledot
chr11	23540000	23440000	23640000	doubledot
chr11	26670000	26570000	26770000	doubledot
chr11	29160000	29060000	29260000	doubledot
chr11	31070000	30970000	31170000	doubledot
chr11	31990000	31890000	32090000	doubledot
chr11	32680000	32580000	32780000	doubledot
chr11	33350000	33250000	33450000	doubledot
chr11	33710000	33610000	33810000	doubledot
chr11	33990000	33890000	34090000	doubledot
chr11	34370000	34270000	34470000	doubledot
chr11	35420000	35320000	35520000	doubledot
chr11	34910000	34810000	35010000	doubledot
chr11	35250000	35150000	35350000	doubledot
chr11	35600000	35500000	35700000	doubledot
chr11	35810000	35710000	35910000	doubledot
chr11	41210000	41110000	41310000	doubledot
chr11	44920000	44820000	45020000	doubledot
chr11	44550000	44450000	44650000	doubledot
chr11	45340000	45240000	45440000	doubledot
chr11	46600000	46500000	46700000	doubledot
chr11	47170000	47070000	47270000	doubledot
chr11	46840000	46740000	46940000	doubledot
chr11	57790000	57690000	57890000	doubledot
chr11	57440000	57340000	57540000	doubledot
chr11	59170000	59070000	59270000	doubledot
chr11	59790000	59690000	59890000	doubledot
chr11	59710000	59610000	59810000	doubledot
chr11	60230000	60130000	60330000	doubledot
chr11	60640000	60540000	60740000	doubledot
chr11	61220000	61120000	61320000	doubledot
chr11	61760000	61660000	61860000	doubledot
chr11	61420000	61320000	61520000	doubledot
chr11	62380000	62280000	62480000	doubledot
chr11	62130000	62030000	62230000	doubledot
chr11	62560000	62460000	62660000	doubledot
chr11	63020000	62920000	63120000	doubledot
chr11	63660000	63560000	63760000	doubledot
chr11	64280000	64180000	64380000	doubledot
chr11	64350000	64250000	64450000	doubledot
chr11	65010000	64910000	65110000	doubledot
chr11	66040000	65940000	66140000	doubledot
chr11	67350000	67250000	67450000	doubledot
chr11	67040000	66940000	67140000	doubledot
chr11	66850000	66750000	66950000	doubledot
chr11	66680000	66580000	66780000	doubledot
chr11	68440000	68340000	68540000	doubledot
chr11	69890000	69790000	69990000	doubledot
chr11	70770000	70670000	70870000	doubledot
chr11	72450000	72350000	72550000	doubledot
chr11	72700000	72600000	72800000	doubledot
chr11	72820000	72720000	72920000	doubledot
chr11	74240000	74140000	74340000	doubledot
chr11	74450000	74350000	74550000	doubledot
chr11	76190000	76090000	76290000	doubledot
chr11	77070000	76970000	77170000	doubledot
chr11	77190000	77090000	77290000	doubledot
chr11	80150000	80050000	80250000	doubledot
chr11	82280000	82180000	82380000	doubledot
chr11	83190000	83090000	83290000	doubledot
chr11	87430000	87330000	87530000	doubledot
chr11	88560000	88460000	88660000	doubledot
chr11	90220000	90120000	90320000	doubledot
chr11	93110000	93010000	93210000	doubledot
chr11	93230000	93130000	93330000	doubledot
chr11	94540000	94440000	94640000	doubledot
chr11	95780000	95680000	95880000	doubledot
chr11	101870000	101770000	101970000	doubledot
chr11	102690000	102590000	102790000	doubledot
chr11	102330000	102230000	102430000	doubledot
chr11	103650000	103550000	103750000	doubledot
chr11	111250000	111150000	111350000	doubledot
chr11	110750000	110650000	110850000	doubledot
chr11	111860000	111760000	111960000	doubledot
chr11	112280000	112180000	112380000	doubledot
chr11	112420000	112320000	112520000	doubledot
chr11	112570000	112470000	112670000	doubledot
chr11	113130000	113030000	113230000	doubledot
chr11	113540000	113440000	113640000	doubledot
chr11	114690000	114590000	114790000	doubledot
chr11	115300000	115200000	115400000	doubledot
chr11	114760000	114660000	114860000	doubledot
chr11	116830000	116730000	116930000	doubledot
chr11	117200000	117100000	117300000	doubledot
chr11	117810000	117710000	117910000	doubledot
chr11	118600000	118500000	118700000	doubledot
chr11	119620000	119520000	119720000	doubledot
chr11	119740000	119640000	119840000	doubledot
chr11	120960000	120860000	121060000	doubledot
chr11	121220000	121120000	121320000	doubledot
chr11	121630000	121530000	121730000	doubledot
chr11	122110000	122010000	122210000	doubledot
chr11	122200000	122100000	122300000	doubledot
chr11	123060000	122960000	123160000	doubledot
chr11	122860000	122760000	122960000	doubledot
chr11	123280000	123180000	123380000	doubledot
chr11	124950000	124850000	125050000	doubledot
chr11	125100000	125000000	125200000	doubledot
chr11	125570000	125470000	125670000	doubledot
chr11	128150000	128050000	128250000	doubledot
chr11	129360000	129260000	129460000	doubledot
chr11	130180000	130080000	130280000	doubledot
chr11	130910000	130810000	131010000	doubledot
chr11	131020000	130920000	131120000	doubledot
chr11	131530000	131430000	131630000	doubledot
chr11	133060000	132960000	133160000	doubledot
chr11	1280000	1180000	1380000	doubledot
chr11	1390000	1290000	1490000	doubledot
chr11	1830000	1730000	1930000	doubledot
chr11	2300000	2200000	2400000	doubledot
chr11	3640000	3540000	3740000	doubledot
chr11	4830000	4730000	4930000	doubledot
chr11	8360000	8260000	8460000	doubledot
chr11	9830000	9730000	9930000	doubledot
chr11	10310000	10210000	10410000	doubledot
chr11	15300000	15200000	15400000	doubledot
chr11	15650000	15550000	15750000	doubledot
chr11	15940000	15840000	16040000	doubledot
chr11	18100000	18000000	18200000	doubledot
chr11	19750000	19650000	19850000	doubledot
chr11	23020000	22920000	23120000	doubledot
chr11	26520000	26420000	26620000	doubledot
chr11	27360000	27260000	27460000	doubledot
chr11	31240000	31140000	31340000	doubledot
chr11	31790000	31690000	31890000	doubledot
chr11	33100000	33000000	33200000	doubledot
chr11	33530000	33430000	33630000	doubledot
chr11	35000000	34900000	35100000	doubledot
chr11	35700000	35600000	35800000	doubledot
chr11	36070000	35970000	36170000	doubledot
chr11	43570000	43470000	43670000	doubledot
chr11	44310000	44210000	44410000	doubledot
chr11	45660000	45560000	45760000	doubledot
chr11	56500000	56400000	56600000	doubledot
chr11	57110000	57010000	57210000	doubledot
chr11	57530000	57430000	57630000	doubledot
chr11	58900000	58800000	59000000	doubledot
chr11	60350000	60250000	60450000	doubledot
chr11	60900000	60800000	61000000	doubledot
chr11	61870000	61770000	61970000	doubledot
chr11	64910000	64810000	65010000	doubledot
chr11	65530000	65430000	65630000	doubledot
chr11	65860000	65760000	65960000	doubledot
chr11	69250000	69150000	69350000	doubledot
chr11	72240000	72140000	72340000	doubledot
chr11	73180000	73080000	73280000	doubledot
chr11	74330000	74230000	74430000	doubledot
chr11	78420000	78320000	78520000	doubledot
chr11	78750000	78650000	78850000	doubledot
chr11	85840000	85740000	85940000	doubledot
chr11	86600000	86500000	86700000	doubledot
chr11	87730000	87630000	87830000	doubledot
chr11	92570000	92470000	92670000	doubledot
chr11	103920000	103820000	104020000	doubledot
chr11	110180000	110080000	110280000	doubledot
chr11	111550000	111450000	111650000	doubledot
chr11	112790000	112690000	112890000	doubledot
chr11	115510000	115410000	115610000	doubledot
chr11	117510000	117410000	117610000	doubledot
chr11	117720000	117620000	117820000	doubledot
chr11	117950000	117850000	118050000	doubledot
chr11	120660000	120560000	120760000	doubledot
chr11	125260000	125160000	125360000	doubledot
chr11	125690000	125590000	125790000	doubledot
chr11	126210000	126110000	126310000	doubledot
chr11	126710000	126610000	126810000	doubledot
chr11	128280000	128180000	128380000	doubledot
chr11	130430000	130330000	130530000	doubledot
chr11	131860000	131760000	131960000	doubledot
chr11	133160000	133060000	133260000	doubledot
chr10	3080000	2980000	3180000	doubledot
chr10	4790000	4690000	4890000	doubledot
chr10	5410000	5310000	5510000	doubledot
chr10	5730000	5630000	5830000	doubledot
chr10	5910000	5810000	6010000	doubledot
chr10	7480000	7380000	7580000	doubledot
chr10	7830000	7730000	7930000	doubledot
chr10	9320000	9220000	9420000	doubledot
chr10	11480000	11380000	11580000	doubledot
chr10	11770000	11670000	11870000	doubledot
chr10	13350000	13250000	13450000	doubledot
chr10	13580000	13480000	13680000	doubledot
chr10	15140000	15040000	15240000	doubledot
chr10	15400000	15300000	15500000	doubledot
chr10	17440000	17340000	17540000	doubledot
chr10	17590000	17490000	17690000	doubledot
chr10	20810000	20710000	20910000	doubledot
chr10	23110000	23010000	23210000	doubledot
chr10	24560000	24460000	24660000	doubledot
chr10	25690000	25590000	25790000	doubledot
chr10	26310000	26210000	26410000	doubledot
chr10	26580000	26480000	26680000	doubledot
chr10	27230000	27130000	27330000	doubledot
chr10	27360000	27260000	27460000	doubledot
chr10	28400000	28300000	28500000	doubledot
chr10	28590000	28490000	28690000	doubledot
chr10	29410000	29310000	29510000	doubledot
chr10	30640000	30540000	30740000	doubledot
chr10	32220000	32120000	32320000	doubledot
chr10	31810000	31710000	31910000	doubledot
chr10	33160000	33060000	33260000	doubledot
chr10	34650000	34550000	34750000	doubledot
chr10	34990000	34890000	35090000	doubledot
chr10	35590000	35490000	35690000	doubledot
chr10	44880000	44780000	44980000	doubledot
chr10	49540000	49440000	49640000	doubledot
chr10	50920000	50820000	51020000	doubledot
chr10	52250000	52150000	52350000	doubledot
chr10	52790000	52690000	52890000	doubledot
chr10	58160000	58060000	58260000	doubledot
chr10	58280000	58180000	58380000	doubledot
chr10	58400000	58300000	58500000	doubledot
chr10	59610000	59510000	59710000	doubledot
chr10	60070000	59970000	60170000	doubledot
chr10	60790000	60690000	60890000	doubledot
chr10	62260000	62160000	62360000	doubledot
chr10	61850000	61750000	61950000	doubledot
chr10	62420000	62320000	62520000	doubledot
chr10	63840000	63740000	63940000	doubledot
chr10	67610000	67510000	67710000	doubledot
chr10	67780000	67680000	67880000	doubledot
chr10	68330000	68230000	68430000	doubledot
chr10	69200000	69100000	69300000	doubledot
chr10	68990000	68890000	69090000	doubledot
chr10	69410000	69310000	69510000	doubledot
chr10	69510000	69410000	69610000	doubledot
chr10	70140000	70040000	70240000	doubledot
chr10	70380000	70280000	70480000	doubledot
chr10	72060000	71960000	72160000	doubledot
chr10	73750000	73650000	73850000	doubledot
chr10	74140000	74040000	74240000	doubledot
chr10	75250000	75150000	75350000	doubledot
chr10	77750000	77650000	77850000	doubledot
chr10	77130000	77030000	77230000	doubledot
chr10	78030000	77930000	78130000	doubledot
chr10	79500000	79400000	79600000	doubledot
chr10	80360000	80260000	80460000	doubledot
chr10	82120000	82020000	82220000	doubledot
chr10	84560000	84460000	84660000	doubledot
chr10	88800000	88700000	88900000	doubledot
chr10	89220000	89120000	89320000	doubledot
chr10	89760000	89660000	89860000	doubledot
chr10	91280000	91180000	91380000	doubledot
chr10	90870000	90770000	90970000	doubledot
chr10	91730000	91630000	91830000	doubledot
chr10	91920000	91820000	92020000	doubledot
chr10	93530000	93430000	93630000	doubledot
chr10	95970000	95870000	96070000	doubledot
chr10	96320000	96220000	96420000	doubledot
chr10	97380000	97280000	97480000	doubledot
chr10	97700000	97600000	97800000	doubledot
chr10	101800000	101700000	101900000	doubledot
chr10	103580000	103480000	103680000	doubledot
chr10	104270000	104170000	104370000	doubledot
chr10	104630000	104530000	104730000	doubledot
chr10	105780000	105680000	105880000	doubledot
chr10	107280000	107180000	107380000	doubledot
chr10	109860000	109760000	109960000	doubledot
chr10	110280000	110180000	110380000	doubledot
chr10	112330000	112230000	112430000	doubledot
chr10	112130000	112030000	112230000	doubledot
chr10	115130000	115030000	115230000	doubledot
chr10	114810000	114710000	114910000	doubledot
chr10	116410000	116310000	116510000	doubledot
chr10	117200000	117100000	117300000	doubledot
chr10	118560000	118460000	118660000	doubledot
chr10	119030000	118930000	119130000	doubledot
chr10	119580000	119480000	119680000	doubledot
chr10	119910000	119810000	120010000	doubledot
chr10	122040000	121940000	122140000	doubledot
chr10	124520000	124420000	124620000	doubledot
chr10	123570000	123470000	123670000	doubledot
chr10	124410000	124310000	124510000	doubledot
chr10	125840000	125740000	125940000	doubledot
chr10	125720000	125620000	125820000	doubledot
chr10	125960000	125860000	126060000	doubledot
chr10	127860000	127760000	127960000	doubledot
chr10	131880000	131780000	131980000	doubledot
chr10	132160000	132060000	132260000	doubledot
chr10	132800000	132700000	132900000	doubledot
chr10	7710000	7610000	7810000	doubledot
chr10	30350000	30250000	30450000	doubledot
chr10	44990000	44890000	45090000	doubledot
chr10	45770000	45670000	45870000	doubledot
chr10	52610000	52510000	52710000	doubledot
chr10	60220000	60120000	60320000	doubledot
chr10	69640000	69540000	69740000	doubledot
chr10	118460000	118360000	118560000	doubledot
chr10	21970000	21870000	22070000	doubledot
chr10	50760000	50660000	50860000	doubledot
chr10	71870000	71770000	71970000	doubledot
chr10	80590000	80490000	80690000	doubledot
chr10	88470000	88370000	88570000	doubledot
chr10	98320000	98220000	98420000	doubledot
chr10	6410000	6310000	6510000	doubledot
chr10	6670000	6570000	6770000	doubledot
chr10	8030000	7930000	8130000	doubledot
chr10	13100000	13000000	13200000	doubledot
chr10	14490000	14390000	14590000	doubledot
chr10	13780000	13680000	13880000	doubledot
chr10	14180000	14080000	14280000	doubledot
chr10	16810000	16710000	16910000	doubledot
chr10	17280000	17180000	17380000	doubledot
chr10	17820000	17720000	17920000	doubledot
chr10	19780000	19680000	19880000	doubledot
chr10	21050000	20950000	21150000	doubledot
chr10	21260000	21160000	21360000	doubledot
chr10	21480000	21380000	21580000	doubledot
chr10	22490000	22390000	22590000	doubledot
chr10	22230000	22130000	22330000	doubledot
chr10	22990000	22890000	23090000	doubledot
chr10	23290000	23190000	23390000	doubledot
chr10	23710000	23610000	23810000	doubledot
chr10	23520000	23420000	23620000	doubledot
chr10	25100000	25000000	25200000	doubledot
chr10	27710000	27610000	27810000	doubledot
chr10	27550000	27450000	27650000	doubledot
chr10	30740000	30640000	30840000	doubledot
chr10	31490000	31390000	31590000	doubledot
chr10	31320000	31220000	31420000	doubledot
chr10	32030000	31930000	32130000	doubledot
chr10	33010000	32910000	33110000	doubledot
chr10	33320000	33220000	33420000	doubledot
chr10	35230000	35130000	35330000	doubledot
chr10	44390000	44290000	44490000	doubledot
chr10	44310000	44210000	44410000	doubledot
chr10	48970000	48870000	49070000	doubledot
chr10	50990000	50890000	51090000	doubledot
chr10	53610000	53510000	53710000	doubledot
chr10	53210000	53110000	53310000	doubledot
chr10	57670000	57570000	57770000	doubledot
chr10	58080000	57980000	58180000	doubledot
chr10	58760000	58660000	58860000	doubledot
chr10	59220000	59120000	59320000	doubledot
chr10	60440000	60340000	60540000	doubledot
chr10	62570000	62470000	62670000	doubledot
chr10	63150000	63050000	63250000	doubledot
chr10	66940000	66840000	67040000	doubledot
chr10	68210000	68110000	68310000	doubledot
chr10	68720000	68620000	68820000	doubledot
chr10	69730000	69630000	69830000	doubledot
chr10	70890000	70790000	70990000	doubledot
chr10	70550000	70450000	70650000	doubledot
chr10	70770000	70670000	70870000	doubledot
chr10	71300000	71200000	71400000	doubledot
chr10	71210000	71110000	71310000	doubledot
chr10	71380000	71280000	71480000	doubledot
chr10	71610000	71510000	71710000	doubledot
chr10	71720000	71620000	71820000	doubledot
chr10	72340000	72240000	72440000	doubledot
chr10	75110000	75010000	75210000	doubledot
chr10	76310000	76210000	76410000	doubledot
chr10	76040000	75940000	76140000	doubledot
chr10	77000000	76900000	77100000	doubledot
chr10	77640000	77540000	77740000	doubledot
chr10	81050000	80950000	81150000	doubledot
chr10	84230000	84130000	84330000	doubledot
chr10	86380000	86280000	86480000	doubledot
chr10	86600000	86500000	86700000	doubledot
chr10	89580000	89480000	89680000	doubledot
chr10	90690000	90590000	90790000	doubledot
chr10	90140000	90040000	90240000	doubledot
chr10	92040000	91940000	92140000	doubledot
chr10	92660000	92560000	92760000	doubledot
chr10	92460000	92360000	92560000	doubledot
chr10	92200000	92100000	92300000	doubledot
chr10	92850000	92750000	92950000	doubledot
chr10	93060000	92960000	93160000	doubledot
chr10	93360000	93260000	93460000	doubledot
chr10	93720000	93620000	93820000	doubledot
chr10	94310000	94210000	94410000	doubledot
chr10	93900000	93800000	94000000	doubledot
chr10	95110000	95010000	95210000	doubledot
chr10	95640000	95540000	95740000	doubledot
chr10	97030000	96930000	97130000	doubledot
chr10	96600000	96500000	96700000	doubledot
chr10	97240000	97140000	97340000	doubledot
chr10	97900000	97800000	98000000	doubledot
chr10	99360000	99260000	99460000	doubledot
chr10	100530000	100430000	100630000	doubledot
chr10	100270000	100170000	100370000	doubledot
chr10	101010000	100910000	101110000	doubledot
chr10	100890000	100790000	100990000	doubledot
chr10	101150000	101050000	101250000	doubledot
chr10	101580000	101480000	101680000	doubledot
chr10	102670000	102570000	102770000	doubledot
chr10	102500000	102400000	102600000	doubledot
chr10	102390000	102290000	102490000	doubledot
chr10	102820000	102720000	102920000	doubledot
chr10	103070000	102970000	103170000	doubledot
chr10	103490000	103390000	103590000	doubledot
chr10	103880000	103780000	103980000	doubledot
chr10	103690000	103590000	103790000	doubledot
chr10	104930000	104830000	105030000	doubledot
chr10	105930000	105830000	106030000	doubledot
chr10	106610000	106510000	106710000	doubledot
chr10	110130000	110030000	110230000	doubledot
chr10	110600000	110500000	110700000	doubledot
chr10	110720000	110620000	110820000	doubledot
chr10	114460000	114360000	114560000	doubledot
chr10	115440000	115340000	115540000	doubledot
chr10	115660000	115560000	115760000	doubledot
chr10	116290000	116190000	116390000	doubledot
chr10	116770000	116670000	116870000	doubledot
chr10	117470000	117370000	117570000	doubledot
chr10	118270000	118170000	118370000	doubledot
chr10	120200000	120100000	120300000	doubledot
chr10	121740000	121640000	121840000	doubledot
chr10	122260000	122160000	122360000	doubledot
chr10	122560000	122460000	122660000	doubledot
chr10	122450000	122350000	122550000	doubledot
chr10	123970000	123870000	124070000	doubledot
chr10	123150000	123050000	123250000	doubledot
chr10	123670000	123570000	123770000	doubledot
chr10	126510000	126410000	126610000	doubledot
chr10	126600000	126500000	126700000	doubledot
chr10	126390000	126290000	126490000	doubledot
chr10	129010000	128910000	129110000	doubledot
chr10	129970000	129870000	130070000	doubledot
chr10	132650000	132550000	132750000	doubledot
chr10	132360000	132260000	132460000	doubledot
chr10	6200000	6100000	6300000	doubledot
chr10	11610000	11510000	11710000	doubledot
chr10	11690000	11590000	11790000	doubledot
chr10	12710000	12610000	12810000	doubledot
chr10	14290000	14190000	14390000	doubledot
chr10	22340000	22240000	22440000	doubledot
chr10	22560000	22460000	22660000	doubledot
chr10	24390000	24290000	24490000	doubledot
chr10	25870000	25770000	25970000	doubledot
chr10	26670000	26570000	26770000	doubledot
chr10	26890000	26790000	26990000	doubledot
chr10	27440000	27340000	27540000	doubledot
chr10	28240000	28140000	28340000	doubledot
chr10	29010000	28910000	29110000	doubledot
chr10	29310000	29210000	29410000	doubledot
chr10	31600000	31500000	31700000	doubledot
chr10	43170000	43070000	43270000	doubledot
chr10	45230000	45130000	45330000	doubledot
chr10	52010000	51910000	52110000	doubledot
chr10	58530000	58430000	58630000	doubledot
chr10	58920000	58820000	59020000	doubledot
chr10	59790000	59690000	59890000	doubledot
chr10	62820000	62720000	62920000	doubledot
chr10	67930000	67830000	68030000	doubledot
chr10	68440000	68340000	68540000	doubledot
chr10	69960000	69860000	70060000	doubledot
chr10	71480000	71380000	71580000	doubledot
chr10	71820000	71720000	71920000	doubledot
chr10	75030000	74930000	75130000	doubledot
chr10	76550000	76450000	76650000	doubledot
chr10	79070000	78970000	79170000	doubledot
chr10	84340000	84240000	84440000	doubledot
chr10	84430000	84330000	84530000	doubledot
chr10	86520000	86420000	86620000	doubledot
chr10	88390000	88290000	88490000	doubledot
chr10	89010000	88910000	89110000	doubledot
chr10	89420000	89320000	89520000	doubledot
chr10	89850000	89750000	89950000	doubledot
chr10	90280000	90180000	90380000	doubledot
chr10	90590000	90490000	90690000	doubledot
chr10	90980000	90880000	91080000	doubledot
chr10	95360000	95260000	95460000	doubledot
chr10	98420000	98320000	98520000	doubledot
chr10	98740000	98640000	98840000	doubledot
chr10	100740000	100640000	100840000	doubledot
chr10	101290000	101190000	101390000	doubledot
chr10	103990000	103890000	104090000	doubledot
chr10	105700000	105600000	105800000	doubledot
chr10	109780000	109680000	109880000	doubledot
chr10	114550000	114450000	114650000	doubledot
chr10	121500000	121400000	121600000	doubledot
chr10	123760000	123660000	123860000	doubledot
chr10	126130000	126030000	126230000	doubledot
chr10	132460000	132360000	132560000	doubledot
chr10	132900000	132800000	133000000	doubledot
chr17	1650000	1550000	1750000	doubledot
chr17	2330000	2230000	2430000	doubledot
chr17	2730000	2630000	2830000	doubledot
chr17	3680000	3580000	3780000	doubledot
chr17	4930000	4830000	5030000	doubledot
chr17	4530000	4430000	4630000	doubledot
chr17	5080000	4980000	5180000	doubledot
chr17	5460000	5360000	5560000	doubledot
chr17	7020000	6920000	7120000	doubledot
chr17	6640000	6540000	6740000	doubledot
chr17	8380000	8280000	8480000	doubledot
chr17	8180000	8080000	8280000	doubledot
chr17	8790000	8690000	8890000	doubledot
chr17	9740000	9640000	9840000	doubledot
chr17	9550000	9450000	9650000	doubledot
chr17	12020000	11920000	12120000	doubledot
chr17	17680000	17580000	17780000	doubledot
chr17	28950000	28850000	29050000	doubledot
chr17	29280000	29180000	29380000	doubledot
chr17	30830000	30730000	30930000	doubledot
chr17	32460000	32360000	32560000	doubledot
chr17	31870000	31770000	31970000	doubledot
chr17	32970000	32870000	33070000	doubledot
chr17	34390000	34290000	34490000	doubledot
chr17	35130000	35030000	35230000	doubledot
chr17	37620000	37520000	37720000	doubledot
chr17	39530000	39430000	39630000	doubledot
chr17	40170000	40070000	40270000	doubledot
chr17	40310000	40210000	40410000	doubledot
chr17	40570000	40470000	40670000	doubledot
chr17	41680000	41580000	41780000	doubledot
chr17	43280000	43180000	43380000	doubledot
chr17	43790000	43690000	43890000	doubledot
chr17	43880000	43780000	43980000	doubledot
chr17	44360000	44260000	44460000	doubledot
chr17	44720000	44620000	44820000	doubledot
chr17	45160000	45060000	45260000	doubledot
chr17	45430000	45330000	45530000	doubledot
chr17	48890000	48790000	48990000	doubledot
chr17	48630000	48530000	48730000	doubledot
chr17	49250000	49150000	49350000	doubledot
chr17	50090000	49990000	50190000	doubledot
chr17	51250000	51150000	51350000	doubledot
chr17	52350000	52250000	52450000	doubledot
chr17	54950000	54850000	55050000	doubledot
chr17	56790000	56690000	56890000	doubledot
chr17	56490000	56390000	56590000	doubledot
chr17	56960000	56860000	57060000	doubledot
chr17	58230000	58130000	58330000	doubledot
chr17	58490000	58390000	58590000	doubledot
chr17	60030000	59930000	60130000	doubledot
chr17	60660000	60560000	60760000	doubledot
chr17	61590000	61490000	61690000	doubledot
chr17	62640000	62540000	62740000	doubledot
chr17	63830000	63730000	63930000	doubledot
chr17	64820000	64720000	64920000	doubledot
chr17	68030000	67930000	68130000	doubledot
chr17	69300000	69200000	69400000	doubledot
chr17	70620000	70520000	70720000	doubledot
chr17	72550000	72450000	72650000	doubledot
chr17	74220000	74120000	74320000	doubledot
chr17	74870000	74770000	74970000	doubledot
chr17	74750000	74650000	74850000	doubledot
chr17	75020000	74920000	75120000	doubledot
chr17	75850000	75750000	75950000	doubledot
chr17	78990000	78890000	79090000	doubledot
chr17	79750000	79650000	79850000	doubledot
chr17	80000000	79900000	80100000	doubledot
chr17	80400000	80300000	80500000	doubledot
chr17	81000000	80900000	81100000	doubledot
chr17	81550000	81450000	81650000	doubledot
chr17	81670000	81570000	81770000	doubledot
chr17	82150000	82050000	82250000	doubledot
chr17	82260000	82160000	82360000	doubledot
chr17	1220000	1120000	1320000	doubledot
chr17	19760000	19660000	19860000	doubledot
chr17	27650000	27550000	27750000	doubledot
chr17	27760000	27660000	27860000	doubledot
chr17	39640000	39540000	39740000	doubledot
chr17	47470000	47370000	47570000	doubledot
chr17	59710000	59610000	59810000	doubledot
chr17	62400000	62300000	62500000	doubledot
chr17	68170000	68070000	68270000	doubledot
chr17	15220000	15120000	15320000	doubledot
chr17	10860000	10760000	10960000	doubledot
chr17	19800000	19700000	19900000	doubledot
chr17	74650000	74550000	74750000	doubledot
chr17	1900000	1800000	2000000	doubledot
chr17	3840000	3740000	3940000	doubledot
chr17	4120000	4020000	4220000	doubledot
chr17	4420000	4320000	4520000	doubledot
chr17	4710000	4610000	4810000	doubledot
chr17	5200000	5100000	5300000	doubledot
chr17	6440000	6340000	6540000	doubledot
chr17	5710000	5610000	5810000	doubledot
chr17	6280000	6180000	6380000	doubledot
chr17	7710000	7610000	7810000	doubledot
chr17	7580000	7480000	7680000	doubledot
chr17	8920000	8820000	9020000	doubledot
chr17	10720000	10620000	10820000	doubledot
chr17	10640000	10540000	10740000	doubledot
chr17	11760000	11660000	11860000	doubledot
chr17	12750000	12650000	12850000	doubledot
chr17	13590000	13490000	13690000	doubledot
chr17	14210000	14110000	14310000	doubledot
chr17	15540000	15440000	15640000	doubledot
chr17	16540000	16440000	16640000	doubledot
chr17	17860000	17760000	17960000	doubledot
chr17	20760000	20660000	20860000	doubledot
chr17	20990000	20890000	21090000	doubledot
chr17	28710000	28610000	28810000	doubledot
chr17	29140000	29040000	29240000	doubledot
chr17	29610000	29510000	29710000	doubledot
chr17	30100000	30000000	30200000	doubledot
chr17	31370000	31270000	31470000	doubledot
chr17	32770000	32670000	32870000	doubledot
chr17	33720000	33620000	33820000	doubledot
chr17	33520000	33420000	33620000	doubledot
chr17	34170000	34070000	34270000	doubledot
chr17	34950000	34850000	35050000	doubledot
chr17	35570000	35470000	35670000	doubledot
chr17	36750000	36650000	36850000	doubledot
chr17	35930000	35830000	36030000	doubledot
chr17	36560000	36460000	36660000	doubledot
chr17	37260000	37160000	37360000	doubledot
chr17	36940000	36840000	37040000	doubledot
chr17	38660000	38560000	38760000	doubledot
chr17	38500000	38400000	38600000	doubledot
chr17	38740000	38640000	38840000	doubledot
chr17	39220000	39120000	39320000	doubledot
chr17	38420000	38320000	38520000	doubledot
chr17	39760000	39660000	39860000	doubledot
chr17	40820000	40720000	40920000	doubledot
chr17	41360000	41260000	41460000	doubledot
chr17	42010000	41910000	42110000	doubledot
chr17	42540000	42440000	42640000	doubledot
chr17	42150000	42050000	42250000	doubledot
chr17	42690000	42590000	42790000	doubledot
chr17	42970000	42870000	43070000	doubledot
chr17	43510000	43410000	43610000	doubledot
chr17	44900000	44800000	45000000	doubledot
chr17	46840000	46740000	46940000	doubledot
chr17	46930000	46830000	47030000	doubledot
chr17	47320000	47220000	47420000	doubledot
chr17	48130000	48030000	48230000	doubledot
chr17	48360000	48260000	48460000	doubledot
chr17	48790000	48690000	48890000	doubledot
chr17	49400000	49300000	49500000	doubledot
chr17	49560000	49460000	49660000	doubledot
chr17	49850000	49750000	49950000	doubledot
chr17	50010000	49910000	50110000	doubledot
chr17	50720000	50620000	50820000	doubledot
chr17	52150000	52050000	52250000	doubledot
chr17	55370000	55270000	55470000	doubledot
chr17	55510000	55410000	55610000	doubledot
chr17	55810000	55710000	55910000	doubledot
chr17	56110000	56010000	56210000	doubledot
chr17	57110000	57010000	57210000	doubledot
chr17	57820000	57720000	57920000	doubledot
chr17	58120000	58020000	58220000	doubledot
chr17	57230000	57130000	57330000	doubledot
chr17	59200000	59100000	59300000	doubledot
chr17	58670000	58570000	58770000	doubledot
chr17	59290000	59190000	59390000	doubledot
chr17	60430000	60330000	60530000	doubledot
chr17	61390000	61290000	61490000	doubledot
chr17	63410000	63310000	63510000	doubledot
chr17	64300000	64200000	64400000	doubledot
chr17	64430000	64330000	64530000	doubledot
chr17	64140000	64040000	64240000	doubledot
chr17	64500000	64400000	64600000	doubledot
chr17	66180000	66080000	66280000	doubledot
chr17	65990000	65890000	66090000	doubledot
chr17	66710000	66610000	66810000	doubledot
chr17	67710000	67610000	67810000	doubledot
chr17	68490000	68390000	68590000	doubledot
chr17	68770000	68670000	68870000	doubledot
chr17	69550000	69450000	69650000	doubledot
chr17	70170000	70070000	70270000	doubledot
chr17	70740000	70640000	70840000	doubledot
chr17	71090000	70990000	71190000	doubledot
chr17	71460000	71360000	71560000	doubledot
chr17	72100000	72000000	72200000	doubledot
chr17	73200000	73100000	73300000	doubledot
chr17	72710000	72610000	72810000	doubledot
chr17	73390000	73290000	73490000	doubledot
chr17	73640000	73540000	73740000	doubledot
chr17	73990000	73890000	74090000	doubledot
chr17	74540000	74440000	74640000	doubledot
chr17	75530000	75430000	75630000	doubledot
chr17	75420000	75320000	75520000	doubledot
chr17	75610000	75510000	75710000	doubledot
chr17	76040000	75940000	76140000	doubledot
chr17	76320000	76220000	76420000	doubledot
chr17	77270000	77170000	77370000	doubledot
chr17	77520000	77420000	77620000	doubledot
chr17	77780000	77680000	77880000	doubledot
chr17	77900000	77800000	78000000	doubledot
chr17	78450000	78350000	78550000	doubledot
chr17	78820000	78720000	78920000	doubledot
chr17	79400000	79300000	79500000	doubledot
chr17	81100000	81000000	81200000	doubledot
chr17	81240000	81140000	81340000	doubledot
chr17	81890000	81790000	81990000	doubledot
chr17	82440000	82340000	82540000	doubledot
chr17	1060000	960000	1160000	doubledot
chr17	1550000	1450000	1650000	doubledot
chr17	2050000	1950000	2150000	doubledot
chr17	2420000	2320000	2520000	doubledot
chr17	3030000	2930000	3130000	doubledot
chr17	4790000	4690000	4890000	doubledot
chr17	5340000	5240000	5440000	doubledot
chr17	6080000	5980000	6180000	doubledot
chr17	7840000	7740000	7940000	doubledot
chr17	8060000	7960000	8160000	doubledot
chr17	10280000	10180000	10380000	doubledot
chr17	11660000	11560000	11760000	doubledot
chr17	19350000	19250000	19450000	doubledot
chr17	20120000	20020000	20220000	doubledot
chr17	21260000	21160000	21360000	doubledot
chr17	29790000	29690000	29890000	doubledot
chr17	31240000	31140000	31340000	doubledot
chr17	32210000	32110000	32310000	doubledot
chr17	32640000	32540000	32740000	doubledot
chr17	33950000	33850000	34050000	doubledot
chr17	34530000	34430000	34630000	doubledot
chr17	39400000	39300000	39500000	doubledot
chr17	41890000	41790000	41990000	doubledot
chr17	44530000	44430000	44630000	doubledot
chr17	49060000	48960000	49160000	doubledot
chr17	49710000	49610000	49810000	doubledot
chr17	50960000	50860000	51060000	doubledot
chr17	56590000	56490000	56690000	doubledot
chr17	58000000	57900000	58100000	doubledot
chr17	59890000	59790000	59990000	doubledot
chr17	63070000	62970000	63170000	doubledot
chr17	65560000	65460000	65660000	doubledot
chr17	68620000	68520000	68720000	doubledot
chr17	68880000	68780000	68980000	doubledot
chr17	68980000	68880000	69080000	doubledot
chr17	73090000	72990000	73190000	doubledot
chr17	77080000	76980000	77180000	doubledot
chr17	80550000	80450000	80650000	doubledot
chr16	1780000	1680000	1880000	doubledot
chr16	4410000	4310000	4510000	doubledot
chr16	5090000	4990000	5190000	doubledot
chr16	6660000	6560000	6760000	doubledot
chr16	9120000	9020000	9220000	doubledot
chr16	10200000	10100000	10300000	doubledot
chr16	10930000	10830000	11030000	doubledot
chr16	12070000	11970000	12170000	doubledot
chr16	12280000	12180000	12380000	doubledot
chr16	23660000	23560000	23760000	doubledot
chr16	23500000	23400000	23600000	doubledot
chr16	25240000	25140000	25340000	doubledot
chr16	27150000	27050000	27250000	doubledot
chr16	49370000	49270000	49470000	doubledot
chr16	50360000	50260000	50460000	doubledot
chr16	50030000	49930000	50130000	doubledot
chr16	52020000	51920000	52120000	doubledot
chr16	53510000	53410000	53610000	doubledot
chr16	58770000	58670000	58870000	doubledot
chr16	62150000	62050000	62250000	doubledot
chr16	63320000	63220000	63420000	doubledot
chr16	68270000	68170000	68370000	doubledot
chr16	67480000	67380000	67580000	doubledot
chr16	68340000	68240000	68440000	doubledot
chr16	68080000	67980000	68180000	doubledot
chr16	68520000	68420000	68620000	doubledot
chr16	71630000	71530000	71730000	doubledot
chr16	70780000	70680000	70880000	doubledot
chr16	71790000	71690000	71890000	doubledot
chr16	74290000	74190000	74390000	doubledot
chr16	75160000	75060000	75260000	doubledot
chr16	75770000	75670000	75870000	doubledot
chr16	77200000	77100000	77300000	doubledot
chr16	78100000	78000000	78200000	doubledot
chr16	80520000	80420000	80620000	doubledot
chr16	81890000	81790000	81990000	doubledot
chr16	85760000	85660000	85860000	doubledot
chr16	87360000	87260000	87460000	doubledot
chr16	87300000	87200000	87400000	doubledot
chr16	1960000	1860000	2060000	doubledot
chr16	10740000	10640000	10840000	doubledot
chr16	19120000	19020000	19220000	doubledot
chr16	23730000	23630000	23830000	doubledot
chr16	48640000	48540000	48740000	doubledot
chr16	50670000	50570000	50770000	doubledot
chr16	11840000	11740000	11940000	doubledot
chr16	19060000	18960000	19160000	doubledot
chr16	89230000	89130000	89330000	doubledot
chr16	800000	700000	900000	doubledot
chr16	3650000	3550000	3750000	doubledot
chr16	3890000	3790000	3990000	doubledot
chr16	4650000	4550000	4750000	doubledot
chr16	5240000	5140000	5340000	doubledot
chr16	5500000	5400000	5600000	doubledot
chr16	6130000	6030000	6230000	doubledot
chr16	6450000	6350000	6550000	doubledot
chr16	10510000	10410000	10610000	doubledot
chr16	9250000	9150000	9350000	doubledot
chr16	9660000	9560000	9760000	doubledot
chr16	11920000	11820000	12020000	doubledot
chr16	11390000	11290000	11490000	doubledot
chr16	11720000	11620000	11820000	doubledot
chr16	13900000	13800000	14000000	doubledot
chr16	12860000	12760000	12960000	doubledot
chr16	12470000	12370000	12570000	doubledot
chr16	14240000	14140000	14340000	doubledot
chr16	14540000	14440000	14640000	doubledot
chr16	19370000	19270000	19470000	doubledot
chr16	19540000	19440000	19640000	doubledot
chr16	20400000	20300000	20500000	doubledot
chr16	19890000	19790000	19990000	doubledot
chr16	20310000	20210000	20410000	doubledot
chr16	21740000	21640000	21840000	doubledot
chr16	21150000	21050000	21250000	doubledot
chr16	22220000	22120000	22320000	doubledot
chr16	23160000	23060000	23260000	doubledot
chr16	24930000	24830000	25030000	doubledot
chr16	24530000	24430000	24630000	doubledot
chr16	24040000	23940000	24140000	doubledot
chr16	24250000	24150000	24350000	doubledot
chr16	24830000	24730000	24930000	doubledot
chr16	25020000	24920000	25120000	doubledot
chr16	25710000	25610000	25810000	doubledot
chr16	25820000	25720000	25920000	doubledot
chr16	27480000	27380000	27580000	doubledot
chr16	28230000	28130000	28330000	doubledot
chr16	27880000	27780000	27980000	doubledot
chr16	30080000	29980000	30180000	doubledot
chr16	30670000	30570000	30770000	doubledot
chr16	30950000	30850000	31050000	doubledot
chr16	31180000	31080000	31280000	doubledot
chr16	47000000	46900000	47100000	doubledot
chr16	48160000	48060000	48260000	doubledot
chr16	51780000	51680000	51880000	doubledot
chr16	53030000	52930000	53130000	doubledot
chr16	52920000	52820000	53020000	doubledot
chr16	53330000	53230000	53430000	doubledot
chr16	53920000	53820000	54020000	doubledot
chr16	54270000	54170000	54370000	doubledot
chr16	54990000	54890000	55090000	doubledot
chr16	55890000	55790000	55990000	doubledot
chr16	55700000	55600000	55800000	doubledot
chr16	56960000	56860000	57060000	doubledot
chr16	57490000	57390000	57590000	doubledot
chr16	57280000	57180000	57380000	doubledot
chr16	58150000	58050000	58250000	doubledot
chr16	58010000	57910000	58110000	doubledot
chr16	57740000	57640000	57840000	doubledot
chr16	58500000	58400000	58600000	doubledot
chr16	62370000	62270000	62470000	doubledot
chr16	66880000	66780000	66980000	doubledot
chr16	67220000	67120000	67320000	doubledot
chr16	67660000	67560000	67760000	doubledot
chr16	67940000	67840000	68040000	doubledot
chr16	68840000	68740000	68940000	doubledot
chr16	69330000	69230000	69430000	doubledot
chr16	69740000	69640000	69840000	doubledot
chr16	70650000	70550000	70750000	doubledot
chr16	71410000	71310000	71510000	doubledot
chr16	72480000	72380000	72580000	doubledot
chr16	72830000	72730000	72930000	doubledot
chr16	73960000	73860000	74060000	doubledot
chr16	73870000	73770000	73970000	doubledot
chr16	74650000	74550000	74750000	doubledot
chr16	76650000	76550000	76750000	doubledot
chr16	77610000	77510000	77710000	doubledot
chr16	79610000	79510000	79710000	doubledot
chr16	81740000	81640000	81840000	doubledot
chr16	82240000	82140000	82340000	doubledot
chr16	82630000	82530000	82730000	doubledot
chr16	85070000	84970000	85170000	doubledot
chr16	84070000	83970000	84170000	doubledot
chr16	84180000	84080000	84280000	doubledot
chr16	84500000	84400000	84600000	doubledot
chr16	84620000	84520000	84720000	doubledot
chr16	84740000	84640000	84840000	doubledot
chr16	86010000	85910000	86110000	doubledot
chr16	86530000	86430000	86630000	doubledot
chr16	87090000	86990000	87190000	doubledot
chr16	87730000	87630000	87830000	doubledot
chr16	89540000	89440000	89640000	doubledot
chr16	89700000	89600000	89800000	doubledot
chr16	1110000	1010000	1210000	doubledot
chr16	3960000	3860000	4060000	doubledot
chr16	4180000	4080000	4280000	doubledot
chr16	4260000	4160000	4360000	doubledot
chr16	4960000	4860000	5060000	doubledot
chr16	7010000	6910000	7110000	doubledot
chr16	11500000	11400000	11600000	doubledot
chr16	12570000	12470000	12670000	doubledot
chr16	18970000	18870000	19070000	doubledot
chr16	19690000	19590000	19790000	doubledot
chr16	23300000	23200000	23400000	doubledot
chr16	23870000	23770000	23970000	doubledot
chr16	24140000	24040000	24240000	doubledot
chr16	27380000	27280000	27480000	doubledot
chr16	31090000	30990000	31190000	doubledot
chr16	51640000	51540000	51740000	doubledot
chr16	54630000	54530000	54730000	doubledot
chr16	55590000	55490000	55690000	doubledot
chr16	57070000	56970000	57170000	doubledot
chr16	57180000	57080000	57280000	doubledot
chr16	57900000	57800000	58000000	doubledot
chr16	67810000	67710000	67910000	doubledot
chr16	68690000	68590000	68790000	doubledot
chr16	69140000	69040000	69240000	doubledot
chr16	70350000	70250000	70450000	doubledot
chr16	70520000	70420000	70620000	doubledot
chr16	74430000	74330000	74530000	doubledot
chr16	77050000	76950000	77150000	doubledot
chr16	77430000	77330000	77530000	doubledot
chr16	78770000	78670000	78870000	doubledot
chr16	82010000	81910000	82110000	doubledot
chr16	84990000	84890000	85090000	doubledot
chr16	85640000	85540000	85740000	doubledot
chr15	26870000	26770000	26970000	doubledot
chr15	34030000	33930000	34130000	doubledot
chr15	37930000	37830000	38030000	doubledot
chr15	40010000	39910000	40110000	doubledot
chr15	39600000	39500000	39700000	doubledot
chr15	40310000	40210000	40410000	doubledot
chr15	41940000	41840000	42040000	doubledot
chr15	41450000	41350000	41550000	doubledot
chr15	42490000	42390000	42590000	doubledot
chr15	43800000	43700000	43900000	doubledot
chr15	44550000	44450000	44650000	doubledot
chr15	45640000	45540000	45740000	doubledot
chr15	48340000	48240000	48440000	doubledot
chr15	52130000	52030000	52230000	doubledot
chr15	52750000	52650000	52850000	doubledot
chr15	55480000	55380000	55580000	doubledot
chr15	56470000	56370000	56570000	doubledot
chr15	57670000	57570000	57770000	doubledot
chr15	57320000	57220000	57420000	doubledot
chr15	58070000	57970000	58170000	doubledot
chr15	59680000	59580000	59780000	doubledot
chr15	62050000	61950000	62150000	doubledot
chr15	61850000	61750000	61950000	doubledot
chr15	62340000	62240000	62440000	doubledot
chr15	63120000	63020000	63220000	doubledot
chr15	64100000	64000000	64200000	doubledot
chr15	65010000	64910000	65110000	doubledot
chr15	65560000	65460000	65660000	doubledot
chr15	66880000	66780000	66980000	doubledot
chr15	68230000	68130000	68330000	doubledot
chr15	69460000	69360000	69560000	doubledot
chr15	70510000	70410000	70610000	doubledot
chr15	70910000	70810000	71010000	doubledot
chr15	72200000	72100000	72300000	doubledot
chr15	73910000	73810000	74010000	doubledot
chr15	75300000	75200000	75400000	doubledot
chr15	75740000	75640000	75840000	doubledot
chr15	75930000	75830000	76030000	doubledot
chr15	76150000	76050000	76250000	doubledot
chr15	77900000	77800000	78000000	doubledot
chr15	78880000	78780000	78980000	doubledot
chr15	78780000	78680000	78880000	doubledot
chr15	79320000	79220000	79420000	doubledot
chr15	80400000	80300000	80500000	doubledot
chr15	80980000	80880000	81080000	doubledot
chr15	81400000	81300000	81500000	doubledot
chr15	82370000	82270000	82470000	doubledot
chr15	85790000	85690000	85890000	doubledot
chr15	88450000	88350000	88550000	doubledot
chr15	88860000	88760000	88960000	doubledot
chr15	89320000	89220000	89420000	doubledot
chr15	89570000	89470000	89670000	doubledot
chr15	89650000	89550000	89750000	doubledot
chr15	90980000	90880000	91080000	doubledot
chr15	92740000	92640000	92840000	doubledot
chr15	92390000	92290000	92490000	doubledot
chr15	93020000	92920000	93120000	doubledot
chr15	94160000	94060000	94260000	doubledot
chr15	94560000	94460000	94660000	doubledot
chr15	96350000	96250000	96450000	doubledot
chr15	97860000	97760000	97960000	doubledot
chr15	98430000	98330000	98530000	doubledot
chr15	100600000	100500000	100700000	doubledot
chr15	43710000	43610000	43810000	doubledot
chr15	45460000	45360000	45560000	doubledot
chr15	70650000	70550000	70750000	doubledot
chr15	79000000	78900000	79100000	doubledot
chr15	81090000	80990000	81190000	doubledot
chr15	85560000	85460000	85660000	doubledot
chr15	94350000	94250000	94450000	doubledot
chr15	99790000	99690000	99890000	doubledot
chr15	100880000	100780000	100980000	doubledot
chr15	33210000	33110000	33310000	doubledot
chr15	74040000	73940000	74140000	doubledot
chr15	25710000	25610000	25810000	doubledot
chr15	25940000	25840000	26040000	doubledot
chr15	27020000	26920000	27120000	doubledot
chr15	33720000	33620000	33820000	doubledot
chr15	35070000	34970000	35170000	doubledot
chr15	35290000	35190000	35390000	doubledot
chr15	37130000	37030000	37230000	doubledot
chr15	36490000	36390000	36590000	doubledot
chr15	36870000	36770000	36970000	doubledot
chr15	38430000	38330000	38530000	doubledot
chr15	38690000	38590000	38790000	doubledot
chr15	39080000	38980000	39180000	doubledot
chr15	39770000	39670000	39870000	doubledot
chr15	40900000	40800000	41000000	doubledot
chr15	41550000	41450000	41650000	doubledot
chr15	42160000	42060000	42260000	doubledot
chr15	42670000	42570000	42770000	doubledot
chr15	43330000	43230000	43430000	doubledot
chr15	44650000	44550000	44750000	doubledot
chr15	44800000	44700000	44900000	doubledot
chr15	45120000	45020000	45220000	doubledot
chr15	46290000	46190000	46390000	doubledot
chr15	47170000	47070000	47270000	doubledot
chr15	45790000	45690000	45890000	doubledot
chr15	48090000	47990000	48190000	doubledot
chr15	48000000	47900000	48100000	doubledot
chr15	49160000	49060000	49260000	doubledot
chr15	50170000	50070000	50270000	doubledot
chr15	49450000	49350000	49550000	doubledot
chr15	50430000	50330000	50530000	doubledot
chr15	50660000	50560000	50760000	doubledot
chr15	51400000	51300000	51500000	doubledot
chr15	51780000	51680000	51880000	doubledot
chr15	51940000	51840000	52040000	doubledot
chr15	56870000	56770000	56970000	doubledot
chr15	58200000	58100000	58300000	doubledot
chr15	58920000	58820000	59020000	doubledot
chr15	57860000	57760000	57960000	doubledot
chr15	59520000	59420000	59620000	doubledot
chr15	60490000	60390000	60590000	doubledot
chr15	61150000	61050000	61250000	doubledot
chr15	60930000	60830000	61030000	doubledot
chr15	61640000	61540000	61740000	doubledot
chr15	63460000	63360000	63560000	doubledot
chr15	63280000	63180000	63380000	doubledot
chr15	63600000	63500000	63700000	doubledot
chr15	64690000	64590000	64790000	doubledot
chr15	65890000	65790000	65990000	doubledot
chr15	66560000	66460000	66660000	doubledot
chr15	67840000	67740000	67940000	doubledot
chr15	68400000	68300000	68500000	doubledot
chr15	68540000	68440000	68640000	doubledot
chr15	71780000	71680000	71880000	doubledot
chr15	71450000	71350000	71550000	doubledot
chr15	72310000	72210000	72410000	doubledot
chr15	72660000	72560000	72760000	doubledot
chr15	73280000	73180000	73380000	doubledot
chr15	73700000	73600000	73800000	doubledot
chr15	74340000	74240000	74440000	doubledot
chr15	74600000	74500000	74700000	doubledot
chr15	76060000	75960000	76160000	doubledot
chr15	76930000	76830000	77030000	doubledot
chr15	77580000	77480000	77680000	doubledot
chr15	78270000	78170000	78370000	doubledot
chr15	78590000	78490000	78690000	doubledot
chr15	79850000	79750000	79950000	doubledot
chr15	80560000	80460000	80660000	doubledot
chr15	80780000	80680000	80880000	doubledot
chr15	81270000	81170000	81370000	doubledot
chr15	82050000	81950000	82150000	doubledot
chr15	85200000	85100000	85300000	doubledot
chr15	84940000	84840000	85040000	doubledot
chr15	85850000	85750000	85950000	doubledot
chr15	86210000	86110000	86310000	doubledot
chr15	86760000	86660000	86860000	doubledot
chr15	88250000	88150000	88350000	doubledot
chr15	89200000	89100000	89300000	doubledot
chr15	90280000	90180000	90380000	doubledot
chr15	90120000	90020000	90220000	doubledot
chr15	90640000	90540000	90740000	doubledot
chr15	91290000	91190000	91390000	doubledot
chr15	92090000	91990000	92190000	doubledot
chr15	91850000	91750000	91950000	doubledot
chr15	93980000	93880000	94080000	doubledot
chr15	94650000	94550000	94750000	doubledot
chr15	95270000	95170000	95370000	doubledot
chr15	97250000	97150000	97350000	doubledot
chr15	98300000	98200000	98400000	doubledot
chr15	98180000	98080000	98280000	doubledot
chr15	99230000	99130000	99330000	doubledot
chr15	99090000	98990000	99190000	doubledot
chr15	98510000	98410000	98610000	doubledot
chr15	98920000	98820000	99020000	doubledot
chr15	100340000	100240000	100440000	doubledot
chr15	31600000	31500000	31700000	doubledot
chr15	31960000	31860000	32060000	doubledot
chr15	33010000	32910000	33110000	doubledot
chr15	38360000	38260000	38460000	doubledot
chr15	38800000	38700000	38900000	doubledot
chr15	41100000	41000000	41200000	doubledot
chr15	41770000	41670000	41870000	doubledot
chr15	46080000	45980000	46180000	doubledot
chr15	49870000	49770000	49970000	doubledot
chr15	50060000	49960000	50160000	doubledot
chr15	55290000	55190000	55390000	doubledot
chr15	57140000	57040000	57240000	doubledot
chr15	57560000	57460000	57660000	doubledot
chr15	59140000	59040000	59240000	doubledot
chr15	60340000	60240000	60440000	doubledot
chr15	63710000	63610000	63810000	doubledot
chr15	64390000	64290000	64490000	doubledot
chr15	65400000	65300000	65500000	doubledot
chr15	66300000	66200000	66400000	doubledot
chr15	67440000	67340000	67540000	doubledot
chr15	68310000	68210000	68410000	doubledot
chr15	68690000	68590000	68790000	doubledot
chr15	69030000	68930000	69130000	doubledot
chr15	69300000	69200000	69400000	doubledot
chr15	70370000	70270000	70470000	doubledot
chr15	71110000	71010000	71210000	doubledot
chr15	71530000	71430000	71630000	doubledot
chr15	72780000	72680000	72880000	doubledot
chr15	73560000	73460000	73660000	doubledot
chr15	74220000	74120000	74320000	doubledot
chr15	74460000	74360000	74560000	doubledot
chr15	75350000	75250000	75450000	doubledot
chr15	76340000	76240000	76440000	doubledot
[truncated: 6,483 more rows]

## Sheet: Dotless boundaries
Dotless boundaries
chromosome	boundary location	start	end	dotstatus
chrX	5920000	5820000	6020000	dotless
chrX	29630000	29530000	29730000	dotless
chrX	79450000	79350000	79550000	dotless
chrX	83810000	83710000	83910000	dotless
chrX	96990000	96890000	97090000	dotless
chrX	97430000	97330000	97530000	dotless
chrX	97850000	97750000	97950000	dotless
chrX	98870000	98770000	98970000	dotless
chrX	99280000	99180000	99380000	dotless
chrX	122710000	122610000	122810000	dotless
chrX	122780000	122680000	122880000	dotless
chrX	35860000	35760000	35960000	dotless
chrX	80300000	80200000	80400000	dotless
chrX	81940000	81840000	82040000	dotless
chrX	97690000	97590000	97790000	dotless
chrX	98970000	98870000	99070000	dotless
chrX	144190000	144090000	144290000	dotless
chrX	82100000	82000000	82200000	dotless
chrX	67390000	67290000	67490000	dotless
chrX	96760000	96660000	96860000	dotless
chrX	148870000	148770000	148970000	dotless
chrX	7130000	7030000	7230000	dotless
chrX	7590000	7490000	7690000	dotless
chrX	16190000	16090000	16290000	dotless
chrX	21500000	21400000	21600000	dotless
chrX	22550000	22450000	22650000	dotless
chrX	28120000	28020000	28220000	dotless
chrX	29160000	29060000	29260000	dotless
chrX	28650000	28550000	28750000	dotless
chrX	29500000	29400000	29600000	dotless
chrX	32090000	31990000	32190000	dotless
chrX	33160000	33060000	33260000	dotless
chrX	34910000	34810000	35010000	dotless
chrX	42540000	42440000	42640000	dotless
chrX	44540000	44440000	44640000	dotless
chrX	53950000	53850000	54050000	dotless
chrX	54040000	53940000	54140000	dotless
chrX	54180000	54080000	54280000	dotless
chrX	74910000	74810000	75010000	dotless
chrX	75650000	75550000	75750000	dotless
chrX	74810000	74710000	74910000	dotless
chrX	82980000	82880000	83080000	dotless
chrX	83880000	83780000	83980000	dotless
chrX	86100000	86000000	86200000	dotless
chrX	85840000	85740000	85940000	dotless
chrX	86190000	86090000	86290000	dotless
chrX	86970000	86870000	87070000	dotless
chrX	86800000	86700000	86900000	dotless
chrX	96820000	96720000	96920000	dotless
chrX	98360000	98260000	98460000	dotless
chrX	99390000	99290000	99490000	dotless
chrX	104560000	104460000	104660000	dotless
chrX	113240000	113140000	113340000	dotless
chrX	117070000	116970000	117170000	dotless
chrX	117540000	117440000	117640000	dotless
chrX	117750000	117650000	117850000	dotless
chrX	126510000	126410000	126610000	dotless
chrX	127470000	127370000	127570000	dotless
chrX	128080000	127980000	128180000	dotless
chrX	128540000	128440000	128640000	dotless
chrX	142770000	142670000	142870000	dotless
chrX	142610000	142510000	142710000	dotless
chrX	143010000	142910000	143110000	dotless
chrX	146850000	146750000	146950000	dotless
chrX	147030000	146930000	147130000	dotless
chrX	146750000	146650000	146850000	dotless
chrX	148570000	148470000	148670000	dotless
chrX	148980000	148880000	149080000	dotless
chrX	3340000	3240000	3440000	dotless
chrX	7320000	7220000	7420000	dotless
chrX	7720000	7620000	7820000	dotless
chrX	14870000	14770000	14970000	dotless
chrX	21370000	21270000	21470000	dotless
chrX	27030000	26930000	27130000	dotless
chrX	28770000	28670000	28870000	dotless
chrX	29070000	28970000	29170000	dotless
chrX	32020000	31920000	32120000	dotless
chrX	34660000	34560000	34760000	dotless
chrX	36670000	36570000	36770000	dotless
chrX	42300000	42200000	42400000	dotless
chrX	43130000	43030000	43230000	dotless
chrX	44670000	44570000	44770000	dotless
chrX	67300000	67200000	67400000	dotless
chrX	75020000	74920000	75120000	dotless
chrX	77690000	77590000	77790000	dotless
chrX	82200000	82100000	82300000	dotless
chrX	82600000	82500000	82700000	dotless
chrX	83950000	83850000	84050000	dotless
chrX	84330000	84230000	84430000	dotless
chrX	96540000	96440000	96640000	dotless
chrX	102090000	101990000	102190000	dotless
chrX	104670000	104570000	104770000	dotless
chrX	122530000	122430000	122630000	dotless
chrX	122940000	122840000	123040000	dotless
chrX	124840000	124740000	124940000	dotless
chrX	125670000	125570000	125770000	dotless
chrX	127300000	127200000	127400000	dotless
chrX	127390000	127290000	127490000	dotless
chrX	127630000	127530000	127730000	dotless
chrX	141930000	141830000	142030000	dotless
chrX	142270000	142170000	142370000	dotless
chrX	144920000	144820000	145020000	dotless
chrX	146590000	146490000	146690000	dotless
chrX	148690000	148590000	148790000	dotless
chr13	63830000	63730000	63930000	dotless
chr13	64030000	63930000	64130000	dotless
chr13	65920000	65820000	66020000	dotless
chr13	81030000	80930000	81130000	dotless
chr13	82390000	82290000	82490000	dotless
chr13	83160000	83060000	83260000	dotless
chr13	83790000	83690000	83890000	dotless
chr13	84440000	84340000	84540000	dotless
chr13	92870000	92770000	92970000	dotless
chr13	103850000	103750000	103950000	dotless
chr13	67680000	67580000	67780000	dotless
chr13	65640000	65540000	65740000	dotless
chr13	87950000	87850000	88050000	dotless
chr13	56540000	56440000	56640000	dotless
chr13	81990000	81890000	82090000	dotless
chr13	22260000	22160000	22360000	dotless
chr13	21850000	21750000	21950000	dotless
chr13	33030000	32930000	33130000	dotless
chr13	33210000	33110000	33310000	dotless
chr13	34390000	34290000	34490000	dotless
chr13	57150000	57050000	57250000	dotless
chr13	57380000	57280000	57480000	dotless
chr13	58240000	58140000	58340000	dotless
chr13	58980000	58880000	59080000	dotless
chr13	58580000	58480000	58680000	dotless
chr13	59170000	59070000	59270000	dotless
chr13	59270000	59170000	59370000	dotless
chr13	63070000	62970000	63170000	dotless
chr13	67870000	67770000	67970000	dotless
chr13	71890000	71790000	71990000	dotless
chr13	72280000	72180000	72380000	dotless
chr13	74810000	74710000	74910000	dotless
chr13	74930000	74830000	75030000	dotless
chr13	81480000	81380000	81580000	dotless
chr13	83450000	83350000	83550000	dotless
chr13	86730000	86630000	86830000	dotless
chr13	86500000	86400000	86600000	dotless
chr13	89080000	88980000	89180000	dotless
chr13	88880000	88780000	88980000	dotless
chr13	88790000	88690000	88890000	dotless
chr13	92570000	92470000	92670000	dotless
chr13	93220000	93120000	93320000	dotless
chr13	93950000	93850000	94050000	dotless
chr13	96120000	96020000	96220000	dotless
chr13	96550000	96450000	96650000	dotless
chr13	105690000	105590000	105790000	dotless
chr13	35470000	35370000	35570000	dotless
chr13	54940000	54840000	55040000	dotless
chr13	56360000	56260000	56460000	dotless
chr13	56730000	56630000	56830000	dotless
chr13	62910000	62810000	63010000	dotless
chr13	63540000	63440000	63640000	dotless
chr13	64440000	64340000	64540000	dotless
chr13	66970000	66870000	67070000	dotless
chr13	81170000	81070000	81270000	dotless
chr13	82760000	82660000	82860000	dotless
chr13	85330000	85230000	85430000	dotless
chr13	88060000	87960000	88160000	dotless
chr13	104010000	103910000	104110000	dotless
chr13	109420000	109320000	109520000	dotless
chr12	24830000	24730000	24930000	dotless
chr12	74650000	74550000	74750000	dotless
chr12	61200000	61100000	61300000	dotless
chr12	73240000	73140000	73340000	dotless
chr12	17240000	17140000	17340000	dotless
chr12	17640000	17540000	17740000	dotless
chr12	30510000	30410000	30610000	dotless
chr12	38660000	38560000	38760000	dotless
chr12	44250000	44150000	44350000	dotless
chr12	58840000	58740000	58940000	dotless
chr12	60070000	59970000	60170000	dotless
chr12	60240000	60140000	60340000	dotless
chr12	60950000	60850000	61050000	dotless
chr12	61290000	61190000	61390000	dotless
chr12	84120000	84020000	84220000	dotless
chr12	84210000	84110000	84310000	dotless
chr12	86650000	86550000	86750000	dotless
chr12	90080000	89980000	90180000	dotless
chr12	112700000	112600000	112800000	dotless
chr12	129500000	129400000	129600000	dotless
chr12	17530000	17430000	17630000	dotless
chr12	18690000	18590000	18790000	dotless
chr12	26400000	26300000	26500000	dotless
chr12	28550000	28450000	28650000	dotless
chr12	30200000	30100000	30300000	dotless
chr12	43010000	42910000	43110000	dotless
chr12	44490000	44390000	44590000	dotless
chr12	70240000	70140000	70340000	dotless
chr12	74740000	74640000	74840000	dotless
chr12	74870000	74770000	74970000	dotless
chr12	90580000	90480000	90680000	dotless
chr12	91580000	91480000	91680000	dotless
chr11	37440000	37340000	37540000	dotless
chr11	37650000	37550000	37750000	dotless
chr11	38840000	38740000	38940000	dotless
chr11	81250000	81150000	81350000	dotless
chr11	91400000	91300000	91500000	dotless
chr11	91270000	91170000	91370000	dotless
chr11	106080000	105980000	106180000	dotless
chr11	107940000	107840000	108040000	dotless
chr11	39380000	39280000	39480000	dotless
chr11	28450000	28350000	28550000	dotless
chr11	37770000	37670000	37870000	dotless
chr11	41820000	41720000	41920000	dotless
chr11	91520000	91420000	91620000	dotless
chr11	105320000	105220000	105420000	dotless
chr11	25180000	25080000	25280000	dotless
chr11	37870000	37770000	37970000	dotless
chr11	90920000	90820000	91020000	dotless
chr11	96780000	96680000	96880000	dotless
chr11	97540000	97440000	97640000	dotless
chr11	100030000	99930000	100130000	dotless
chr11	105020000	104920000	105120000	dotless
chr11	105210000	105110000	105310000	dotless
chr11	105460000	105360000	105560000	dotless
chr11	105870000	105770000	105970000	dotless
chr11	24740000	24640000	24840000	dotless
chr11	28330000	28230000	28430000	dotless
chr11	37920000	37820000	38020000	dotless
chr11	38470000	38370000	38570000	dotless
chr11	38790000	38690000	38890000	dotless
chr11	41960000	41860000	42060000	dotless
chr11	42420000	42320000	42520000	dotless
chr11	55430000	55330000	55530000	dotless
chr11	91040000	90940000	91140000	dotless
chr11	96680000	96580000	96780000	dotless
chr11	98090000	97990000	98190000	dotless
chr11	100290000	100190000	100390000	dotless
chr11	104530000	104430000	104630000	dotless
chr11	106410000	106310000	106510000	dotless
chr11	109430000	109330000	109530000	dotless
chr11	110980000	110880000	111080000	dotless
chr10	1710000	1610000	1810000	dotless
chr10	18580000	18480000	18680000	dotless
chr10	55640000	55540000	55740000	dotless
chr10	56140000	56040000	56240000	dotless
chr10	57050000	56950000	57150000	dotless
chr10	66190000	66090000	66290000	dotless
chr10	65520000	65420000	65620000	dotless
chr10	85250000	85150000	85350000	dotless
chr10	113300000	113200000	113400000	dotless
chr10	8480000	8380000	8580000	dotless
chr10	8870000	8770000	8970000	dotless
chr10	9990000	9890000	10090000	dotless
chr10	10070000	9970000	10170000	dotless
chr10	10930000	10830000	11030000	dotless
chr10	11030000	10930000	11130000	dotless
chr10	16070000	15970000	16170000	dotless
chr10	18680000	18580000	18780000	dotless
chr10	18780000	18680000	18880000	dotless
chr10	20250000	20150000	20350000	dotless
chr10	20490000	20390000	20590000	dotless
chr10	34050000	33950000	34150000	dotless
chr10	33650000	33550000	33750000	dotless
chr10	33770000	33670000	33870000	dotless
chr10	33890000	33790000	33990000	dotless
chr10	34260000	34160000	34360000	dotless
chr10	36100000	36000000	36200000	dotless
chr10	50300000	50200000	50400000	dotless
chr10	56360000	56260000	56460000	dotless
chr10	56840000	56740000	56940000	dotless
chr10	64730000	64630000	64830000	dotless
chr10	64970000	64870000	65070000	dotless
chr10	65090000	64990000	65190000	dotless
chr10	65720000	65620000	65820000	dotless
chr10	83230000	83130000	83330000	dotless
chr10	83370000	83270000	83470000	dotless
chr10	83510000	83410000	83610000	dotless
chr10	85150000	85050000	85250000	dotless
chr10	85540000	85440000	85640000	dotless
chr10	85770000	85670000	85870000	dotless
chr10	87200000	87100000	87300000	dotless
chr10	113450000	113350000	113550000	dotless
chr10	113160000	113060000	113260000	dotless
chr10	127610000	127510000	127710000	dotless
chr10	127470000	127370000	127570000	dotless
chr10	131290000	131190000	131390000	dotless
chr10	131520000	131420000	131620000	dotless
chr10	8630000	8530000	8730000	dotless
chr10	8730000	8630000	8830000	dotless
chr10	18920000	18820000	19020000	dotless
chr10	19020000	18920000	19120000	dotless
chr10	20120000	20020000	20220000	dotless
chr10	20370000	20270000	20470000	dotless
chr10	31080000	30980000	31180000	dotless
chr10	37380000	37280000	37480000	dotless
chr10	37760000	37660000	37860000	dotless
chr10	55510000	55410000	55610000	dotless
chr10	65430000	65330000	65530000	dotless
chr10	66010000	65910000	66110000	dotless
chr10	66290000	66190000	66390000	dotless
chr10	83630000	83530000	83730000	dotless
chr10	85360000	85260000	85460000	dotless
chr10	105300000	105200000	105400000	dotless
chr10	109140000	109040000	109240000	dotless
chr17	18670000	18570000	18770000	dotless
chr17	13990000	13890000	14090000	dotless
chr17	18950000	18850000	19050000	dotless
chr17	70370000	70270000	70470000	dotless
chr16	28480000	28380000	28580000	dotless
chr16	60970000	60870000	61070000	dotless
chr16	65120000	65020000	65220000	dotless
chr16	13250000	13150000	13350000	dotless
chr16	17840000	17740000	17940000	dotless
chr16	17750000	17650000	17850000	dotless
chr16	60220000	60120000	60320000	dotless
chr16	59860000	59760000	59960000	dotless
chr16	60320000	60220000	60420000	dotless
chr16	61400000	61300000	61500000	dotless
chr16	64980000	64880000	65080000	dotless
chr16	64480000	64380000	64580000	dotless
chr16	65220000	65120000	65320000	dotless
chr16	65560000	65460000	65660000	dotless
chr16	65690000	65590000	65790000	dotless
chr16	66050000	65950000	66150000	dotless
chr16	7510000	7410000	7610000	dotless
chr16	7910000	7810000	8010000	dotless
chr16	47650000	47550000	47750000	dotless
chr16	51360000	51260000	51460000	dotless
chr16	52560000	52460000	52660000	dotless
chr16	60750000	60650000	60850000	dotless
chr16	61500000	61400000	61600000	dotless
chr16	62870000	62770000	62970000	dotless
chr16	64660000	64560000	64760000	dotless
chr16	64790000	64690000	64890000	dotless
chr16	64890000	64790000	64990000	dotless
chr16	65340000	65240000	65440000	dotless
chr15	28510000	28410000	28610000	dotless
chr15	54050000	53950000	54150000	dotless
chr15	25230000	25130000	25330000	dotless
chr15	27680000	27580000	27780000	dotless
chr15	36040000	35940000	36140000	dotless
chr15	35750000	35650000	35850000	dotless
chr15	51150000	51050000	51250000	dotless
chr15	54260000	54160000	54360000	dotless
chr15	54640000	54540000	54740000	dotless
chr15	93500000	93400000	93600000	dotless
chr15	22640000	22540000	22740000	dotless
chr15	23040000	22940000	23140000	dotless
chr15	27590000	27490000	27690000	dotless
chr15	35920000	35820000	36020000	dotless
chr15	47470000	47370000	47570000	dotless
chr15	54840000	54740000	54940000	dotless
chr15	83850000	83750000	83950000	dotless
chr15	93340000	93240000	93440000	dotless
chr15	93610000	93510000	93710000	dotless
chr15	100130000	100030000	100230000	dotless
chr14	21850000	21750000	21950000	dotless
chr14	26980000	26880000	27080000	dotless
chr14	86060000	85960000	86160000	dotless
chr14	105960000	105860000	106060000	dotless
chr14	40900000	40800000	41000000	dotless
chr14	27550000	27450000	27650000	dotless
chr14	33170000	33070000	33270000	dotless
chr14	42910000	42810000	43010000	dotless
chr14	43920000	43820000	44020000	dotless
chr14	44150000	44050000	44250000	dotless
chr14	48720000	48620000	48820000	dotless
chr14	86890000	86790000	86990000	dotless
chr14	87360000	87260000	87460000	dotless
chr14	98610000	98510000	98710000	dotless
chr14	106090000	105990000	106190000	dotless
chr14	56120000	56020000	56220000	dotless
chr14	84870000	84770000	84970000	dotless
chr14	87050000	86950000	87150000	dotless
chr14	106340000	106240000	106440000	dotless
chr19	57390000	57290000	57490000	dotless
chr19	37570000	37470000	37670000	dotless
chr19	31050000	30950000	31150000	dotless
chr19	36710000	36610000	36810000	dotless
chr19	36850000	36750000	36950000	dotless
chr19	44170000	44070000	44270000	dotless
chr19	44310000	44210000	44410000	dotless
chr19	57560000	57460000	57660000	dotless
chr18	26080000	25980000	26180000	dotless
chr18	25900000	25800000	26000000	dotless
chr18	39180000	39080000	39280000	dotless
chr18	65580000	65480000	65680000	dotless
chr18	29500000	29400000	29600000	dotless
chr18	65100000	65000000	65200000	dotless
chr18	67900000	67800000	68000000	dotless
chr18	1580000	1480000	1680000	dotless
chr18	7970000	7870000	8070000	dotless
chr18	7770000	7670000	7870000	dotless
chr18	25080000	24980000	25180000	dotless
chr18	25350000	25250000	25450000	dotless
chr18	25540000	25440000	25640000	dotless
chr18	28940000	28840000	29040000	dotless
chr18	28610000	28510000	28710000	dotless
chr18	29350000	29250000	29450000	dotless
chr18	38020000	37920000	38120000	dotless
chr18	44530000	44430000	44630000	dotless
chr18	44650000	44550000	44750000	dotless
chr18	56070000	55970000	56170000	dotless
chr18	65020000	64920000	65120000	dotless
chr18	65200000	65100000	65300000	dotless
chr18	65490000	65390000	65590000	dotless
chr18	69470000	69370000	69570000	dotless
chr18	70900000	70800000	71000000	dotless
chr18	71380000	71280000	71480000	dotless
chr18	71790000	71690000	71890000	dotless
chr18	72090000	71990000	72190000	dotless
chr18	75050000	74950000	75150000	dotless
chr18	1240000	1140000	1340000	dotless
chr18	25180000	25080000	25280000	dotless
chr18	25670000	25570000	25770000	dotless
chr18	28490000	28390000	28590000	dotless
chr18	28760000	28660000	28860000	dotless
chr18	29590000	29490000	29690000	dotless
chr18	44980000	44880000	45080000	dotless
chr18	51960000	51860000	52060000	dotless
chr18	64740000	64640000	64840000	dotless
chr18	77200000	77100000	77300000	dotless
chr18	78430000	78330000	78530000	dotless
chr22	22330000	22230000	22430000	dotless
chr22	28230000	28130000	28330000	dotless
chr22	44390000	44290000	44490000	dotless
chr22	48190000	48090000	48290000	dotless
chr20	10960000	10860000	11060000	dotless
chr20	3320000	3220000	3420000	dotless
chr20	11240000	11140000	11340000	dotless
chr20	11070000	10970000	11170000	dotless
chr20	12360000	12260000	12460000	dotless
chr20	11990000	11890000	12090000	dotless
chr20	16250000	16150000	16350000	dotless
chr20	48300000	48200000	48400000	dotless
chr20	52750000	52650000	52850000	dotless
chr20	52830000	52730000	52930000	dotless
chr20	12560000	12460000	12660000	dotless
chr20	18790000	18690000	18890000	dotless
chr20	24490000	24390000	24590000	dotless
chr20	42860000	42760000	42960000	dotless
chr21	18820000	18720000	18920000	dotless
chr21	19340000	19240000	19440000	dotless
chr21	19950000	19850000	20050000	dotless
chr21	20050000	19950000	20150000	dotless
chr21	24530000	24430000	24630000	dotless
chr21	26520000	26420000	26620000	dotless
chr21	35400000	35300000	35500000	dotless
chr21	35510000	35410000	35610000	dotless
chr21	18720000	18620000	18820000	dotless
chr21	18920000	18820000	19020000	dotless
chr21	19490000	19390000	19590000	dotless
chr21	20200000	20100000	20300000	dotless
chr21	26440000	26340000	26540000	dotless
chr21	35200000	35100000	35300000	dotless
chr7	9680000	9580000	9780000	dotless
chr7	9580000	9480000	9680000	dotless
chr7	10150000	10050000	10250000	dotless
chr7	10430000	10330000	10530000	dotless
chr7	10900000	10800000	11000000	dotless
chr7	52930000	52830000	53030000	dotless
chr7	57110000	57010000	57210000	dotless
chr7	109830000	109730000	109930000	dotless
chr7	145640000	145540000	145740000	dotless
chr7	64640000	64540000	64740000	dotless
chr7	76580000	76480000	76680000	dotless
chr7	143700000	143600000	143800000	dotless
chr7	9260000	9160000	9360000	dotless
chr7	77020000	76920000	77120000	dotless
chr7	4220000	4120000	4320000	dotless
chr7	9130000	9030000	9230000	dotless
chr7	9860000	9760000	9960000	dotless
chr7	10710000	10610000	10810000	dotless
chr7	14180000	14080000	14280000	dotless
chr7	52750000	52650000	52850000	dotless
chr7	53140000	53040000	53240000	dotless
chr7	53200000	53100000	53300000	dotless
chr7	53360000	53260000	53460000	dotless
chr7	53760000	53660000	53860000	dotless
chr7	53460000	53360000	53560000	dotless
chr7	56350000	56250000	56450000	dotless
chr7	68050000	67950000	68150000	dotless
chr7	68550000	68450000	68650000	dotless
chr7	69080000	68980000	69180000	dotless
chr7	109370000	109270000	109470000	dotless
chr7	109590000	109490000	109690000	dotless
chr7	110080000	109980000	110180000	dotless
chr7	110210000	110110000	110310000	dotless
chr7	126380000	126280000	126480000	dotless
chr7	133450000	133350000	133550000	dotless
chr7	133250000	133150000	133350000	dotless
chr7	136330000	136230000	136430000	dotless
chr7	136860000	136760000	136960000	dotless
chr7	147420000	147320000	147520000	dotless
chr7	147810000	147710000	147910000	dotless
chr7	4130000	4030000	4230000	dotless
chr7	10250000	10150000	10350000	dotless
chr7	10630000	10530000	10730000	dotless
chr7	10980000	10880000	11080000	dotless
chr7	41290000	41190000	41390000	dotless
chr7	53900000	53800000	54000000	dotless
chr7	68160000	68060000	68260000	dotless
chr7	69600000	69500000	69700000	dotless
chr7	71130000	71030000	71230000	dotless
chr7	84640000	84540000	84740000	dotless
chr7	89320000	89220000	89420000	dotless
chr7	109230000	109130000	109330000	dotless
chr7	110870000	110770000	110970000	dotless
chr7	119490000	119390000	119590000	dotless
chr7	126110000	126010000	126210000	dotless
chr7	145470000	145370000	145570000	dotless
chr7	146330000	146230000	146430000	dotless
chr7	154510000	154410000	154610000	dotless
chr7	156130000	156030000	156230000	dotless
chr6	22200000	22100000	22300000	dotless
chr6	23670000	23570000	23770000	dotless
chr6	57650000	57550000	57750000	dotless
chr6	65480000	65380000	65580000	dotless
chr6	66480000	66380000	66580000	dotless
chr6	66560000	66460000	66660000	dotless
chr6	92700000	92600000	92800000	dotless
chr6	120380000	120280000	120480000	dotless
chr6	145720000	145620000	145820000	dotless
chr6	162230000	162130000	162330000	dotless
chr6	78480000	78380000	78580000	dotless
chr6	162390000	162290000	162490000	dotless
chr6	14710000	14610000	14810000	dotless
chr6	21130000	21030000	21230000	dotless
chr6	22470000	22370000	22570000	dotless
chr6	22740000	22640000	22840000	dotless
chr6	22330000	22230000	22430000	dotless
chr6	22840000	22740000	22940000	dotless
chr6	22920000	22820000	23020000	dotless
chr6	23450000	23350000	23550000	dotless
chr6	34870000	34770000	34970000	dotless
chr6	62840000	62740000	62940000	dotless
chr6	64800000	64700000	64900000	dotless
chr6	65310000	65210000	65410000	dotless
chr6	65790000	65690000	65890000	dotless
chr6	66090000	65990000	66190000	dotless
chr6	66880000	66780000	66980000	dotless
chr6	67040000	66940000	67140000	dotless
chr6	67530000	67430000	67630000	dotless
chr6	67750000	67650000	67850000	dotless
chr6	69700000	69600000	69800000	dotless
chr6	74590000	74490000	74690000	dotless
chr6	80720000	80620000	80820000	dotless
chr6	80580000	80480000	80680000	dotless
chr6	86690000	86590000	86790000	dotless
chr6	88490000	88390000	88590000	dotless
chr6	95890000	95790000	95990000	dotless
chr6	95610000	95510000	95710000	dotless
chr6	98510000	98410000	98610000	dotless
chr6	98390000	98290000	98490000	dotless
chr6	102100000	102000000	102200000	dotless
chr6	103800000	103700000	103900000	dotless
chr6	114730000	114630000	114830000	dotless
chr6	115160000	115060000	115260000	dotless
chr6	115560000	115460000	115660000	dotless
chr6	120260000	120160000	120360000	dotless
chr6	124410000	124310000	124510000	dotless
chr6	128720000	128620000	128820000	dotless
chr6	127970000	127870000	128070000	dotless
chr6	140710000	140610000	140810000	dotless
chr6	140850000	140750000	140950000	dotless
chr6	140930000	140830000	141030000	dotless
chr6	154400000	154300000	154500000	dotless
chr6	156140000	156040000	156240000	dotless
chr6	22620000	22520000	22720000	dotless
chr6	23060000	22960000	23160000	dotless
chr6	39560000	39460000	39660000	dotless
chr6	39640000	39540000	39740000	dotless
chr6	62620000	62520000	62720000	dotless
chr6	62720000	62620000	62820000	dotless
chr6	65120000	65020000	65220000	dotless
chr6	67230000	67130000	67330000	dotless
chr6	67400000	67300000	67500000	dotless
chr6	67630000	67530000	67730000	dotless
chr6	72830000	72730000	72930000	dotless
chr6	72940000	72840000	73040000	dotless
chr6	74270000	74170000	74370000	dotless
chr6	80820000	80720000	80920000	dotless
chr6	98250000	98150000	98350000	dotless
chr6	103980000	103880000	104080000	dotless
chr6	104250000	104150000	104350000	dotless
chr6	114920000	114820000	115020000	dotless
chr6	155730000	155630000	155830000	dotless
chr6	161960000	161860000	162060000	dotless
chr6	162110000	162010000	162210000	dotless
chr6	162440000	162340000	162540000	dotless
chr6	162560000	162460000	162660000	dotless
chr5	25420000	25320000	25520000	dotless
chr5	29820000	29720000	29920000	dotless
chr5	29950000	29850000	30050000	dotless
chr5	86340000	86240000	86440000	dotless
chr5	106150000	106050000	106250000	dotless
chr5	125840000	125740000	125940000	dotless
chr5	161540000	161440000	161640000	dotless
chr5	165590000	165490000	165690000	dotless
chr5	104880000	104780000	104980000	dotless
chr5	106700000	106600000	106800000	dotless
chr5	161750000	161650000	161850000	dotless
chr5	161840000	161740000	161940000	dotless
chr5	161940000	161840000	162040000	dotless
chr5	8330000	8230000	8430000	dotless
chr5	20590000	20490000	20690000	dotless
chr5	28030000	27930000	28130000	dotless
chr5	98100000	98000000	98200000	dotless
chr5	121190000	121090000	121290000	dotless
chr5	165880000	165780000	165980000	dotless
chr5	4070000	3970000	4170000	dotless
chr5	6290000	6190000	6390000	dotless
chr5	9750000	9650000	9850000	dotless
chr5	11720000	11620000	11820000	dotless
chr5	13480000	13380000	13580000	dotless
chr5	13240000	13140000	13340000	dotless
chr5	19540000	19440000	19640000	dotless
chr5	20270000	20170000	20370000	dotless
chr5	25740000	25640000	25840000	dotless
chr5	27650000	27550000	27750000	dotless
chr5	30390000	30290000	30490000	dotless
chr5	30690000	30590000	30790000	dotless
chr5	42420000	42320000	42520000	dotless
chr5	67480000	67380000	67580000	dotless
chr5	86130000	86030000	86230000	dotless
chr5	85940000	85840000	86040000	dotless
chr5	89260000	89160000	89360000	dotless
chr5	98000000	97900000	98100000	dotless
chr5	98210000	98110000	98310000	dotless
chr5	97830000	97730000	97930000	dotless
chr5	98350000	98250000	98450000	dotless
chr5	99650000	99550000	99750000	dotless
chr5	101020000	100920000	101120000	dotless
chr5	104780000	104680000	104880000	dotless
chr5	105080000	104980000	105180000	dotless
chr5	105490000	105390000	105590000	dotless
chr5	106450000	106350000	106550000	dotless
chr5	106970000	106870000	107070000	dotless
chr5	107250000	107150000	107350000	dotless
chr5	108920000	108820000	109020000	dotless
chr5	117450000	117350000	117550000	dotless
chr5	117330000	117230000	117430000	dotless
chr5	117570000	117470000	117670000	dotless
chr5	118060000	117960000	118160000	dotless
chr5	125210000	125110000	125310000	dotless
chr5	144930000	144830000	145030000	dotless
chr5	156330000	156230000	156430000	dotless
chr5	162840000	162740000	162940000	dotless
chr5	162540000	162440000	162640000	dotless
chr5	2430000	2330000	2530000	dotless
chr5	8230000	8130000	8330000	dotless
chr5	8460000	8360000	8560000	dotless
chr5	13670000	13570000	13770000	dotless
chr5	17950000	17850000	18050000	dotless
chr5	19240000	19140000	19340000	dotless
chr5	22440000	22340000	22540000	dotless
chr5	24380000	24280000	24480000	dotless
chr5	25520000	25420000	25620000	dotless
chr5	25640000	25540000	25740000	dotless
chr5	30800000	30700000	30900000	dotless
chr5	31020000	30920000	31120000	dotless
chr5	40370000	40270000	40470000	dotless
chr5	68030000	67930000	68130000	dotless
chr5	84830000	84730000	84930000	dotless
chr5	85610000	85510000	85710000	dotless
chr5	88400000	88300000	88500000	dotless
chr5	89920000	89820000	90020000	dotless
chr5	99730000	99630000	99830000	dotless
chr5	105280000	105180000	105380000	dotless
chr5	105800000	105700000	105900000	dotless
chr5	118300000	118200000	118400000	dotless
chr5	121040000	120940000	121140000	dotless
chr5	121280000	121180000	121380000	dotless
chr5	121560000	121460000	121660000	dotless
chr5	121870000	121770000	121970000	dotless
chr5	124310000	124210000	124410000	dotless
chr5	125420000	125320000	125520000	dotless
chr5	125980000	125880000	126080000	dotless
chr5	162410000	162310000	162510000	dotless
chr5	162680000	162580000	162780000	dotless
chr5	164990000	164890000	165090000	dotless
chr5	165770000	165670000	165870000	dotless
chr5	166370000	166270000	166470000	dotless
chr4	29780000	29680000	29880000	dotless
chr4	33070000	32970000	33170000	dotless
chr4	34740000	34640000	34840000	dotless
chr4	60210000	60110000	60310000	dotless
chr4	60670000	60570000	60770000	dotless
chr4	60780000	60680000	60880000	dotless
chr4	66180000	66080000	66280000	dotless
chr4	92740000	92640000	92840000	dotless
chr4	116180000	116080000	116280000	dotless
chr4	135480000	135380000	135580000	dotless
chr4	135680000	135580000	135780000	dotless
chr4	160700000	160600000	160800000	dotless
chr4	188480000	188380000	188580000	dotless
chr4	19600000	19500000	19700000	dotless
chr4	19480000	19380000	19580000	dotless
chr4	59730000	59630000	59830000	dotless
chr4	97310000	97210000	97410000	dotless
chr4	13900000	13800000	14000000	dotless
chr4	13820000	13720000	13920000	dotless
chr4	23120000	23020000	23220000	dotless
chr4	23340000	23240000	23440000	dotless
chr4	23710000	23610000	23810000	dotless
chr4	23850000	23750000	23950000	dotless
chr4	23970000	23870000	24070000	dotless
chr4	29150000	29050000	29250000	dotless
chr4	32120000	32020000	32220000	dotless
chr4	33350000	33250000	33450000	dotless
chr4	33610000	33510000	33710000	dotless
chr4	34340000	34240000	34440000	dotless
chr4	34920000	34820000	35020000	dotless
chr4	35160000	35060000	35260000	dotless
chr4	35420000	35320000	35520000	dotless
chr4	35950000	35850000	36050000	dotless
chr4	45850000	45750000	45950000	dotless
chr4	59050000	58950000	59150000	dotless
chr4	59280000	59180000	59380000	dotless
chr4	66700000	66600000	66800000	dotless
chr4	66970000	66870000	67070000	dotless
chr4	79270000	79170000	79370000	dotless
chr4	79900000	79800000	80000000	dotless
chr4	91990000	91890000	92090000	dotless
chr4	92630000	92530000	92730000	dotless
chr4	92840000	92740000	92940000	dotless
chr4	93240000	93140000	93340000	dotless
chr4	93430000	93330000	93530000	dotless
chr4	95530000	95430000	95630000	dotless
chr4	100410000	100310000	100510000	dotless
chr4	100750000	100650000	100850000	dotless
chr4	116760000	116660000	116860000	dotless
chr4	120800000	120700000	120900000	dotless
chr4	128180000	128080000	128280000	dotless
chr4	135880000	135780000	135980000	dotless
chr4	136390000	136290000	136490000	dotless
chr4	148160000	148060000	148260000	dotless
chr4	150590000	150490000	150690000	dotless
chr4	152400000	152300000	152500000	dotless
chr4	160370000	160270000	160470000	dotless
chr4	161670000	161570000	161770000	dotless
chr4	178300000	178200000	178400000	dotless
chr4	188650000	188550000	188750000	dotless
chr4	188760000	188660000	188860000	dotless
chr4	10890000	10790000	10990000	dotless
chr4	13350000	13250000	13450000	dotless
chr4	24060000	23960000	24160000	dotless
chr4	31080000	30980000	31180000	dotless
chr4	33460000	33360000	33560000	dotless
chr4	35650000	35550000	35750000	dotless
chr4	43670000	43570000	43770000	dotless
chr4	58490000	58390000	58590000	dotless
chr4	58750000	58650000	58850000	dotless
chr4	59640000	59540000	59740000	dotless
chr4	59880000	59780000	59980000	dotless
chr4	61140000	61040000	61240000	dotless
chr4	62310000	62210000	62410000	dotless
chr4	65550000	65450000	65650000	dotless
chr4	79580000	79480000	79680000	dotless
chr4	90630000	90530000	90730000	dotless
chr4	91780000	91680000	91880000	dotless
chr4	91880000	91780000	91980000	dotless
chr4	92980000	92880000	93080000	dotless
chr4	94860000	94760000	94960000	dotless
chr4	97190000	97090000	97290000	dotless
chr4	102070000	101970000	102170000	dotless
chr4	104470000	104370000	104570000	dotless
chr4	106630000	106530000	106730000	dotless
chr4	115300000	115200000	115400000	dotless
chr4	115410000	115310000	115510000	dotless
chr4	115520000	115420000	115620000	dotless
chr4	116350000	116250000	116450000	dotless
chr4	120680000	120580000	120780000	dotless
chr4	120920000	120820000	121020000	dotless
chr4	136120000	136020000	136220000	dotless
chr4	145950000	145850000	146050000	dotless
chr4	148690000	148590000	148790000	dotless
chr4	149540000	149440000	149640000	dotless
chr4	150790000	150690000	150890000	dotless
chr4	152050000	151950000	152150000	dotless
chr4	152340000	152240000	152440000	dotless
chr4	160230000	160130000	160330000	dotless
chr4	160890000	160790000	160990000	dotless
chr4	164390000	164290000	164490000	dotless
chr4	165850000	165750000	165950000	dotless
chr4	179630000	179530000	179730000	dotless
chr4	188280000	188180000	188380000	dotless
chr3	2140000	2040000	2240000	dotless
chr3	60090000	59990000	60190000	dotless
chr3	82700000	82600000	82800000	dotless
chr3	83930000	83830000	84030000	dotless
chr3	103670000	103570000	103770000	dotless
chr3	165220000	165120000	165320000	dotless
chr3	95680000	95580000	95780000	dotless
chr3	174870000	174770000	174970000	dotless
chr3	7090000	6990000	7190000	dotless
chr3	23180000	23080000	23280000	dotless
chr3	35160000	35060000	35260000	dotless
chr3	80590000	80490000	80690000	dotless
chr3	166460000	166360000	166560000	dotless
chr3	2010000	1910000	2110000	dotless
chr3	1640000	1540000	1740000	dotless
chr3	2600000	2500000	2700000	dotless
chr3	6810000	6710000	6910000	dotless
chr3	6200000	6100000	6300000	dotless
chr3	6330000	6230000	6430000	dotless
chr3	6480000	6380000	6580000	dotless
chr3	7180000	7080000	7280000	dotless
chr3	7270000	7170000	7370000	dotless
chr3	7410000	7310000	7510000	dotless
chr3	23580000	23480000	23680000	dotless
chr3	23390000	23290000	23490000	dotless
chr3	25960000	25860000	26060000	dotless
chr3	29710000	29610000	29810000	dotless
chr3	35020000	34920000	35120000	dotless
chr3	35280000	35180000	35380000	dotless
chr3	41240000	41140000	41340000	dotless
chr3	41430000	41330000	41530000	dotless
chr3	59300000	59200000	59400000	dotless
chr3	60440000	60340000	60540000	dotless
chr3	68260000	68160000	68360000	dotless
chr3	77800000	77700000	77900000	dotless
chr3	80700000	80600000	80800000	dotless
chr3	82490000	82390000	82590000	dotless
chr3	103420000	103320000	103520000	dotless
chr3	103300000	103200000	103400000	dotless
chr3	110310000	110210000	110410000	dotless
chr3	118000000	117900000	118100000	dotless
chr3	121190000	121090000	121290000	dotless
chr3	144830000	144730000	144930000	dotless
chr3	144500000	144400000	144600000	dotless
chr3	164550000	164450000	164650000	dotless
chr3	165820000	165720000	165920000	dotless
chr3	165590000	165490000	165690000	dotless
chr3	173540000	173440000	173640000	dotless
chr3	173390000	173290000	173490000	dotless
chr3	175160000	175060000	175260000	dotless
chr3	175310000	175210000	175410000	dotless
chr3	177790000	177690000	177890000	dotless
chr3	188390000	188290000	188490000	dotless
chr3	2430000	2330000	2530000	dotless
chr3	2730000	2630000	2830000	dotless
chr3	6610000	6510000	6710000	dotless
chr3	26140000	26040000	26240000	dotless
chr3	29130000	29030000	29230000	dotless
chr3	35660000	35560000	35760000	dotless
chr3	55180000	55080000	55280000	dotless
chr3	61160000	61060000	61260000	dotless
chr3	76320000	76220000	76420000	dotless
chr3	78070000	77970000	78170000	dotless
chr3	81030000	80930000	81130000	dotless
chr3	83530000	83430000	83630000	dotless
chr3	88630000	88530000	88730000	dotless
chr3	103980000	103880000	104080000	dotless
chr3	106370000	106270000	106470000	dotless
chr3	109710000	109610000	109810000	dotless
chr3	111000000	110900000	111100000	dotless
chr3	145250000	145150000	145350000	dotless
chr3	162300000	162200000	162400000	dotless
chr3	164690000	164590000	164790000	dotless
chr3	164810000	164710000	164910000	dotless
chr3	165340000	165240000	165440000	dotless
chr3	165690000	165590000	165790000	dotless
chr3	175400000	175300000	175500000	dotless
chr2	23330000	23230000	23430000	dotless
chr2	81270000	81170000	81370000	dotless
chr2	115890000	115790000	115990000	dotless
chr2	116080000	115980000	116180000	dotless
chr2	183220000	183120000	183320000	dotless
chr2	196790000	196690000	196890000	dotless
chr2	140870000	140770000	140970000	dotless
chr2	14640000	14540000	14740000	dotless
chr2	123380000	123280000	123480000	dotless
chr2	2530000	2430000	2630000	dotless
chr2	3420000	3320000	3520000	dotless
chr2	12400000	12300000	12500000	dotless
chr2	14920000	14820000	15020000	dotless
chr2	23200000	23100000	23300000	dotless
chr2	22620000	22520000	22720000	dotless
chr2	22880000	22780000	22980000	dotless
chr2	32360000	32260000	32460000	dotless
chr2	35860000	35760000	35960000	dotless
chr2	65990000	65890000	66090000	dotless
chr2	66930000	66830000	67030000	dotless
chr2	80990000	80890000	81090000	dotless
chr2	81520000	81420000	81620000	dotless
chr2	82300000	82200000	82400000	dotless
chr2	83030000	82930000	83130000	dotless
chr2	82530000	82430000	82630000	dotless
chr2	83730000	83630000	83830000	dotless
chr2	107290000	107190000	107390000	dotless
chr2	114950000	114850000	115050000	dotless
chr2	123250000	123150000	123350000	dotless
chr2	129300000	129200000	129400000	dotless
chr2	128980000	128880000	129080000	dotless
chr2	140580000	140480000	140680000	dotless
chr2	140970000	140870000	141070000	dotless
chr2	141410000	141310000	141510000	dotless
chr2	141940000	141840000	142040000	dotless
chr2	145240000	145140000	145340000	dotless
chr2	144130000	144030000	144230000	dotless
chr2	145040000	144940000	145140000	dotless
chr2	144880000	144780000	144980000	dotless
chr2	145440000	145340000	145540000	dotless
chr2	145770000	145670000	145870000	dotless
chr2	146010000	145910000	146110000	dotless
chr2	146200000	146100000	146300000	dotless
chr2	156080000	155980000	156180000	dotless
chr2	167590000	167490000	167690000	dotless
chr2	184570000	184470000	184670000	dotless
chr2	184050000	183950000	184150000	dotless
chr2	183720000	183620000	183820000	dotless
chr2	192740000	192640000	192840000	dotless
chr2	193240000	193140000	193340000	dotless
chr2	194810000	194710000	194910000	dotless
chr2	195300000	195200000	195400000	dotless
chr2	194470000	194370000	194570000	dotless
chr2	195380000	195280000	195480000	dotless
chr2	211460000	211360000	211560000	dotless
chr2	214410000	214310000	214510000	dotless
chr2	214560000	214460000	214660000	dotless
chr2	213960000	213860000	214060000	dotless
chr2	215010000	214910000	215110000	dotless
chr2	2660000	2560000	2760000	dotless
chr2	13890000	13790000	13990000	dotless
chr2	14080000	13980000	14180000	dotless
chr2	23460000	23360000	23560000	dotless
chr2	29510000	29410000	29610000	dotless
chr2	30450000	30350000	30550000	dotless
chr2	49240000	49140000	49340000	dotless
chr2	77720000	77620000	77820000	dotless
chr2	78110000	78010000	78210000	dotless
chr2	82770000	82670000	82870000	dotless
chr2	107120000	107020000	107220000	dotless
chr2	114200000	114100000	114300000	dotless
chr2	115150000	115050000	115250000	dotless
chr2	125320000	125220000	125420000	dotless
chr2	129070000	128970000	129170000	dotless
chr2	129190000	129090000	129290000	dotless
chr2	134650000	134550000	134750000	dotless
chr2	139360000	139260000	139460000	dotless
chr2	140220000	140120000	140320000	dotless
chr2	143510000	143410000	143610000	dotless
chr2	143910000	143810000	144010000	dotless
chr2	144740000	144640000	144840000	dotless
chr2	150210000	150110000	150310000	dotless
chr2	182410000	182310000	182510000	dotless
chr2	188760000	188660000	188860000	dotless
chr2	192570000	192470000	192670000	dotless
chr2	192960000	192860000	193060000	dotless
chr2	194330000	194230000	194430000	dotless
chr2	194560000	194460000	194660000	dotless
chr2	194650000	194550000	194750000	dotless
chr2	205060000	204960000	205160000	dotless
chr2	220440000	220340000	220540000	dotless
chr2	225870000	225770000	225970000	dotless
chr2	238720000	238620000	238820000	dotless
chr1	61660000	61560000	61760000	dotless
chr1	80160000	80060000	80260000	dotless
chr1	168200000	168100000	168300000	dotless
chr1	168080000	167980000	168180000	dotless
chr1	188590000	188490000	188690000	dotless
chr1	189170000	189070000	189270000	dotless
chr1	190360000	190260000	190460000	dotless
chr1	239360000	239260000	239460000	dotless
chr1	119010000	118910000	119110000	dotless
chr1	59300000	59200000	59400000	dotless
chr1	82240000	82140000	82340000	dotless
chr1	105130000	105030000	105230000	dotless
chr1	188130000	188030000	188230000	dotless
chr1	194870000	194770000	194970000	dotless
chr1	48880000	48780000	48980000	dotless
chr1	49040000	48940000	49140000	dotless
chr1	49470000	49370000	49570000	dotless
chr1	49760000	49660000	49860000	dotless
chr1	57400000	57300000	57500000	dotless
chr1	57690000	57590000	57790000	dotless
chr1	57830000	57730000	57930000	dotless
chr1	60550000	60450000	60650000	dotless
chr1	69300000	69200000	69400000	dotless
chr1	80780000	80680000	80880000	dotless
chr1	82140000	82040000	82240000	dotless
chr1	82700000	82600000	82800000	dotless
chr1	102770000	102670000	102870000	dotless
chr1	105030000	104930000	105130000	dotless
chr1	106280000	106180000	106380000	dotless
chr1	163820000	163720000	163920000	dotless
chr1	163910000	163810000	164010000	dotless
chr1	188460000	188360000	188560000	dotless
chr1	191490000	191390000	191590000	dotless
chr1	218780000	218680000	218880000	dotless
chr1	238720000	238620000	238820000	dotless
chr1	247930000	247830000	248030000	dotless
chr1	41790000	41690000	41890000	dotless
chr1	49570000	49470000	49670000	dotless
chr1	49660000	49560000	49760000	dotless
chr1	57220000	57120000	57320000	dotless
chr1	57510000	57410000	57610000	dotless
chr1	58980000	58880000	59080000	dotless
chr1	69020000	68920000	69120000	dotless
chr1	76630000	76530000	76730000	dotless
chr1	82360000	82260000	82460000	dotless
chr1	82600000	82500000	82700000	dotless
chr1	90380000	90280000	90480000	dotless
chr1	96610000	96510000	96710000	dotless
chr1	97820000	97720000	97920000	dotless
chr1	98270000	98170000	98370000	dotless
chr1	105210000	105110000	105310000	dotless
chr1	106600000	106500000	106700000	dotless
chr1	111990000	111890000	112090000	dotless
chr1	164420000	164320000	164520000	dotless
chr1	187930000	187830000	188030000	dotless
chr1	188300000	188200000	188400000	dotless
chr1	191650000	191550000	191750000	dotless
chr1	195450000	195350000	195550000	dotless
chr1	218890000	218790000	218990000	dotless
chr1	234870000	234770000	234970000	dotless
chr1	239520000	239420000	239620000	dotless
chr1	239620000	239520000	239720000	dotless
chr9	81510000	81410000	81610000	dotless
chr9	103340000	103240000	103440000	dotless
chr9	2450000	2350000	2550000	dotless
chr9	2530000	2430000	2630000	dotless
chr9	9010000	8910000	9110000	dotless
chr9	11580000	11480000	11680000	dotless
chr9	14040000	13940000	14140000	dotless
chr9	16410000	16310000	16510000	dotless
chr9	28430000	28330000	28530000	dotless
chr9	30780000	30680000	30880000	dotless
chr9	87090000	86990000	87190000	dotless
chr9	86950000	86850000	87050000	dotless
chr9	95490000	95390000	95590000	dotless
chr9	102490000	102390000	102590000	dotless
chr9	103110000	103010000	103210000	dotless
chr9	8480000	8380000	8580000	dotless
chr9	8600000	8500000	8700000	dotless
chr9	8880000	8780000	8980000	dotless
chr9	12000000	11900000	12100000	dotless
chr9	13770000	13670000	13870000	dotless
chr9	74380000	74280000	74480000	dotless
chr9	81080000	80980000	81180000	dotless
chr9	102230000	102130000	102330000	dotless
chr9	115220000	115120000	115320000	dotless
chr9	138040000	137940000	138140000	dotless
chr8	116550000	116450000	116650000	dotless
chr8	50190000	50090000	50290000	dotless
chr8	88020000	87920000	88120000	dotless
chr8	87800000	87700000	87900000	dotless
chr8	59450000	59350000	59550000	dotless
chr8	5560000	5460000	5660000	dotless
chr8	6090000	5990000	6190000	dotless
chr8	12610000	12510000	12710000	dotless
chr8	16030000	15930000	16130000	dotless
chr8	16110000	16010000	16210000	dotless
chr8	35780000	35680000	35880000	dotless
chr8	35890000	35790000	35990000	dotless
chr8	40680000	40580000	40780000	dotless
chr8	50810000	50710000	50910000	dotless
chr8	51050000	50950000	51150000	dotless
chr8	51150000	51050000	51250000	dotless
chr8	51530000	51430000	51630000	dotless
chr8	53470000	53370000	53570000	dotless
chr8	71230000	71130000	71330000	dotless
chr8	83120000	83020000	83220000	dotless
chr8	108500000	108400000	108600000	dotless
chr8	113730000	113630000	113830000	dotless
chr8	115600000	115500000	115700000	dotless
chr8	115670000	115570000	115770000	dotless
chr8	116460000	116360000	116560000	dotless
chr8	127500000	127400000	127600000	dotless
chr8	128590000	128490000	128690000	dotless
chr8	128670000	128570000	128770000	dotless
chr8	128940000	128840000	129040000	dotless
chr8	5220000	5120000	5320000	dotless
chr8	5310000	5210000	5410000	dotless
chr8	5440000	5340000	5540000	dotless
chr8	5680000	5580000	5780000	dotless
chr8	25700000	25600000	25800000	dotless
chr8	35570000	35470000	35670000	dotless
chr8	36520000	36420000	36620000	dotless
chr8	40520000	40420000	40620000	dotless
chr8	47470000	47370000	47570000	dotless
chr8	49600000	49500000	49700000	dotless
chr8	59530000	59430000	59630000	dotless
chr8	62410000	62310000	62510000	dotless
chr8	62720000	62620000	62820000	dotless
chr8	63970000	63870000	64070000	dotless
chr8	71360000	71260000	71460000	dotless
chr8	76070000	75970000	76170000	dotless
chr8	79390000	79290000	79490000	dotless
chr8	82830000	82730000	82930000	dotless
chr8	90250000	90150000	90350000	dotless
chr8	101900000	101800000	102000000	dotless
chr8	115920000	115820000	116020000	dotless

## Sheet: Double-Dot boundaries
Double-Dot boundaries
chromosome	boundary location	start	end	dotstatus
chrX	10170000	10070000	10270000	doubledot
chrX	11130000	11030000	11230000	doubledot
chrX	11780000	11680000	11880000	doubledot
chrX	12780000	12680000	12880000	doubledot
chrX	14040000	13940000	14140000	doubledot
chrX	13740000	13640000	13840000	doubledot
chrX	15290000	15190000	15390000	doubledot
chrX	16860000	16760000	16960000	doubledot
chrX	16710000	16610000	16810000	doubledot
chrX	17090000	16990000	17190000	doubledot
chrX	19350000	19250000	19450000	doubledot
chrX	20490000	20390000	20590000	doubledot
chrX	21960000	21860000	22060000	doubledot
chrX	21740000	21640000	21840000	doubledot
chrX	23650000	23550000	23750000	doubledot
chrX	25020000	24920000	25120000	doubledot
chrX	25480000	25380000	25580000	doubledot
chrX	30880000	30780000	30980000	doubledot
chrX	38150000	38050000	38250000	doubledot
chrX	38350000	38250000	38450000	doubledot
chrX	38650000	38550000	38750000	doubledot
chrX	39240000	39140000	39340000	doubledot
chrX	40520000	40420000	40620000	doubledot
chrX	41300000	41200000	41400000	doubledot
chrX	41490000	41390000	41590000	doubledot
chrX	43560000	43460000	43660000	doubledot
chrX	43940000	43840000	44040000	doubledot
chrX	46540000	46440000	46640000	doubledot
chrX	46410000	46310000	46510000	doubledot
chrX	47110000	47010000	47210000	doubledot
chrX	51600000	51500000	51700000	doubledot
chrX	54800000	54700000	54900000	doubledot
chrX	65560000	65460000	65660000	doubledot
chrX	68160000	68060000	68260000	doubledot
chrX	70150000	70050000	70250000	doubledot
chrX	69400000	69300000	69500000	doubledot
chrX	70270000	70170000	70370000	doubledot
chrX	74360000	74260000	74460000	doubledot
chrX	100630000	100530000	100730000	doubledot
chrX	100430000	100330000	100530000	doubledot
chrX	100800000	100700000	100900000	doubledot
chrX	103680000	103580000	103780000	doubledot
chrX	104120000	104020000	104220000	doubledot
chrX	106840000	106740000	106940000	doubledot
chrX	109480000	109380000	109580000	doubledot
chrX	109650000	109550000	109750000	doubledot
chrX	109900000	109800000	110000000	doubledot
chrX	110420000	110320000	110520000	doubledot
chrX	111800000	111700000	111900000	doubledot
chrX	119230000	119130000	119330000	doubledot
chrX	123570000	123470000	123670000	doubledot
chrX	124370000	124270000	124470000	doubledot
chrX	123760000	123660000	123860000	doubledot
chrX	129440000	129340000	129540000	doubledot
chrX	129380000	129280000	129480000	doubledot
chrX	131710000	131610000	131810000	doubledot
chrX	132630000	132530000	132730000	doubledot
chrX	134790000	134690000	134890000	doubledot
chrX	138120000	138020000	138220000	doubledot
chrX	138750000	138650000	138850000	doubledot
chrX	140000000	139900000	140100000	doubledot
chrX	140740000	140640000	140840000	doubledot
chrX	150710000	150610000	150810000	doubledot
chrX	151040000	150940000	151140000	doubledot
chrX	151700000	151600000	151800000	doubledot
chrX	152800000	152700000	152900000	doubledot
chrX	152890000	152790000	152990000	doubledot
chrX	43790000	43690000	43890000	doubledot
chrX	56720000	56620000	56820000	doubledot
chrX	64860000	64760000	64960000	doubledot
chrX	80650000	80550000	80750000	doubledot
chrX	95060000	94960000	95160000	doubledot
chrX	111300000	111200000	111400000	doubledot
chrX	104190000	104090000	104290000	doubledot
chrX	129560000	129460000	129660000	doubledot
chrX	48960000	48860000	49060000	doubledot
chrX	107900000	107800000	108000000	doubledot
chrX	135180000	135080000	135280000	doubledot
chrX	1220000	1120000	1320000	doubledot
chrX	1420000	1320000	1520000	doubledot
chrX	2630000	2530000	2730000	doubledot
chrX	1630000	1530000	1730000	doubledot
chrX	2450000	2350000	2550000	doubledot
chrX	2850000	2750000	2950000	doubledot
chrX	8750000	8650000	8850000	doubledot
chrX	8360000	8260000	8460000	doubledot
chrX	8500000	8400000	8600000	doubledot
chrX	9730000	9630000	9830000	doubledot
chrX	9870000	9770000	9970000	doubledot
chrX	9340000	9240000	9440000	doubledot
chrX	11520000	11420000	11620000	doubledot
chrX	12920000	12820000	13020000	doubledot
chrX	13490000	13390000	13590000	doubledot
chrX	13650000	13550000	13750000	doubledot
chrX	15700000	15600000	15800000	doubledot
chrX	15470000	15370000	15570000	doubledot
chrX	15830000	15730000	15930000	doubledot
chrX	17740000	17640000	17840000	doubledot
chrX	18220000	18120000	18320000	doubledot
chrX	17550000	17450000	17650000	doubledot
chrX	17370000	17270000	17470000	doubledot
chrX	18380000	18280000	18480000	doubledot
chrX	18900000	18800000	19000000	doubledot
chrX	19530000	19430000	19630000	doubledot
chrX	19900000	19800000	20000000	doubledot
chrX	23310000	23210000	23410000	doubledot
chrX	24260000	24160000	24360000	doubledot
chrX	30720000	30620000	30820000	doubledot
chrX	37840000	37740000	37940000	doubledot
chrX	37520000	37420000	37620000	doubledot
chrX	40300000	40200000	40400000	doubledot
chrX	43340000	43240000	43440000	doubledot
chrX	47760000	47660000	47860000	doubledot
chrX	47650000	47550000	47750000	doubledot
chrX	47520000	47420000	47620000	doubledot
chrX	48030000	47930000	48130000	doubledot
chrX	48590000	48490000	48690000	doubledot
chrX	49290000	49190000	49390000	doubledot
chrX	49150000	49050000	49250000	doubledot
chrX	49890000	49790000	49990000	doubledot
chrX	49840000	49740000	49940000	doubledot
chrX	50250000	50150000	50350000	doubledot
chrX	50680000	50580000	50780000	doubledot
chrX	51470000	51370000	51570000	doubledot
chrX	53100000	53000000	53200000	doubledot
chrX	54630000	54530000	54730000	doubledot
chrX	53180000	53080000	53280000	doubledot
chrX	53670000	53570000	53770000	doubledot
chrX	54440000	54340000	54540000	doubledot
chrX	68720000	68620000	68820000	doubledot
chrX	68810000	68710000	68910000	doubledot
chrX	69290000	69190000	69390000	doubledot
chrX	69500000	69400000	69600000	doubledot
chrX	70040000	69940000	70140000	doubledot
chrX	70420000	70320000	70520000	doubledot
chrX	71660000	71560000	71760000	doubledot
chrX	70970000	70870000	71070000	doubledot
chrX	70730000	70630000	70830000	doubledot
chrX	71190000	71090000	71290000	doubledot
chrX	72240000	72140000	72340000	doubledot
chrX	73850000	73750000	73950000	doubledot
chrX	76260000	76160000	76360000	doubledot
chrX	80830000	80730000	80930000	doubledot
chrX	87320000	87220000	87420000	doubledot
chrX	95330000	95230000	95430000	doubledot
chrX	102920000	102820000	103020000	doubledot
chrX	101570000	101470000	101670000	doubledot
chrX	103500000	103400000	103600000	doubledot
chrX	103830000	103730000	103930000	doubledot
chrX	104920000	104820000	105020000	doubledot
chrX	105190000	105090000	105290000	doubledot
chrX	106390000	106290000	106490000	doubledot
chrX	107510000	107410000	107610000	doubledot
chrX	107650000	107550000	107750000	doubledot
chrX	108000000	107900000	108100000	doubledot
chrX	110150000	110050000	110250000	doubledot
chrX	111130000	111030000	111230000	doubledot
chrX	110850000	110750000	110950000	doubledot
chrX	112050000	111950000	112150000	doubledot
chrX	114430000	114330000	114530000	doubledot
chrX	114590000	114490000	114690000	doubledot
chrX	115320000	115220000	115420000	doubledot
chrX	115930000	115830000	116030000	doubledot
chrX	118610000	118510000	118710000	doubledot
chrX	119080000	118980000	119180000	doubledot
chrX	118820000	118720000	118920000	doubledot
chrX	119500000	119400000	119600000	doubledot
chrX	120490000	120390000	120590000	doubledot
chrX	123430000	123330000	123530000	doubledot
chrX	124200000	124100000	124300000	doubledot
chrX	125140000	125040000	125240000	doubledot
chrX	128980000	128880000	129080000	doubledot
chrX	130270000	130170000	130370000	doubledot
chrX	129910000	129810000	130010000	doubledot
chrX	130380000	130280000	130480000	doubledot
chrX	130950000	130850000	131050000	doubledot
chrX	132730000	132630000	132830000	doubledot
chrX	132990000	132890000	133090000	doubledot
chrX	133190000	133090000	133290000	doubledot
chrX	133770000	133670000	133870000	doubledot
chrX	133270000	133170000	133370000	doubledot
chrX	134930000	134830000	135030000	doubledot
chrX	135080000	134980000	135180000	doubledot
chrX	135530000	135430000	135630000	doubledot
chrX	136940000	136840000	137040000	doubledot
chrX	139760000	139660000	139860000	doubledot
chrX	140510000	140410000	140610000	doubledot
chrX	150370000	150270000	150470000	doubledot
chrX	150500000	150400000	150600000	doubledot
chrX	151140000	151040000	151240000	doubledot
chrX	151500000	151400000	151600000	doubledot
chrX	151390000	151290000	151490000	doubledot
chrX	152630000	152530000	152730000	doubledot
chrX	152940000	152840000	153040000	doubledot
chrX	154340000	154240000	154440000	doubledot
chrX	153680000	153580000	153780000	doubledot
chrX	153970000	153870000	154070000	doubledot
chrX	154570000	154470000	154670000	doubledot
chrX	1160000	1060000	1260000	doubledot
chrX	1920000	1820000	2020000	doubledot
chrX	4540000	4440000	4640000	doubledot
chrX	8850000	8750000	8950000	doubledot
chrX	15570000	15470000	15670000	doubledot
chrX	18660000	18560000	18760000	doubledot
chrX	19010000	18910000	19110000	doubledot
chrX	19230000	19130000	19330000	doubledot
chrX	19690000	19590000	19790000	doubledot
chrX	24370000	24270000	24470000	doubledot
chrX	25680000	25580000	25780000	doubledot
chrX	30270000	30170000	30370000	doubledot
chrX	37740000	37640000	37840000	doubledot
chrX	45520000	45420000	45620000	doubledot
chrX	50090000	49990000	50190000	doubledot
chrX	50580000	50480000	50680000	doubledot
chrX	52880000	52780000	52980000	doubledot
chrX	53490000	53390000	53590000	doubledot
chrX	68490000	68390000	68590000	doubledot
chrX	69120000	69020000	69220000	doubledot
chrX	69630000	69530000	69730000	doubledot
chrX	70530000	70430000	70630000	doubledot
chrX	74030000	73930000	74130000	doubledot
chrX	79080000	78980000	79180000	doubledot
chrX	100360000	100260000	100460000	doubledot
chrX	107000000	106900000	107100000	doubledot
chrX	109400000	109300000	109500000	doubledot
chrX	110690000	110590000	110790000	doubledot
chrX	110980000	110880000	111080000	doubledot
chrX	112340000	112240000	112440000	doubledot
chrX	116200000	116100000	116300000	doubledot
chrX	130510000	130410000	130610000	doubledot
chrX	132220000	132120000	132320000	doubledot
chrX	136700000	136600000	136800000	doubledot
chrX	137840000	137740000	137940000	doubledot
chrX	137940000	137840000	138040000	doubledot
chrX	150880000	150780000	150980000	doubledot
chrX	153130000	153030000	153230000	doubledot
chrX	154860000	154760000	154960000	doubledot
chr13	24560000	24460000	24660000	doubledot
chr13	26150000	26050000	26250000	doubledot
chr13	26940000	26840000	27040000	doubledot
chr13	26700000	26600000	26800000	doubledot
chr13	27360000	27260000	27460000	doubledot
chr13	28780000	28680000	28880000	doubledot
chr13	29460000	29360000	29560000	doubledot
chr13	31130000	31030000	31230000	doubledot
chr13	31870000	31770000	31970000	doubledot
chr13	33810000	33710000	33910000	doubledot
chr13	35740000	35640000	35840000	doubledot
chr13	37030000	36930000	37130000	doubledot
chr13	38930000	38830000	39030000	doubledot
chr13	41040000	40940000	41140000	doubledot
chr13	40830000	40730000	40930000	doubledot
chr13	41340000	41240000	41440000	doubledot
chr13	42280000	42180000	42380000	doubledot
chr13	43880000	43780000	43980000	doubledot
chr13	45350000	45250000	45450000	doubledot
chr13	46770000	46670000	46870000	doubledot
chr13	49620000	49520000	49720000	doubledot
chr13	49940000	49840000	50040000	doubledot
chr13	51090000	50990000	51190000	doubledot
chr13	53220000	53120000	53320000	doubledot
chr13	60430000	60330000	60530000	doubledot
chr13	61990000	61890000	62090000	doubledot
chr13	67240000	67140000	67340000	doubledot
chr13	70590000	70490000	70690000	doubledot
chr13	72720000	72620000	72820000	doubledot
chr13	73730000	73630000	73830000	doubledot
chr13	75310000	75210000	75410000	doubledot
chr13	75550000	75450000	75650000	doubledot
chr13	76980000	76880000	77080000	doubledot
chr13	77560000	77460000	77660000	doubledot
chr13	77760000	77660000	77860000	doubledot
chr13	78130000	78030000	78230000	doubledot
chr13	89710000	89610000	89810000	doubledot
chr13	91050000	90950000	91150000	doubledot
chr13	91330000	91230000	91430000	doubledot
chr13	95520000	95420000	95620000	doubledot
chr13	97820000	97720000	97920000	doubledot
chr13	98840000	98740000	98940000	doubledot
chr13	99430000	99330000	99530000	doubledot
chr13	99570000	99470000	99670000	doubledot
chr13	100630000	100530000	100730000	doubledot
chr13	101130000	101030000	101230000	doubledot
chr13	102870000	102770000	102970000	doubledot
chr13	106530000	106430000	106630000	doubledot
chr13	107170000	107070000	107270000	doubledot
chr13	108200000	108100000	108300000	doubledot
chr13	110120000	110020000	110220000	doubledot
chr13	111430000	111330000	111530000	doubledot
chr13	79400000	79300000	79500000	doubledot
chr13	79590000	79490000	79690000	doubledot
chr13	39680000	39580000	39780000	doubledot
chr13	51830000	51730000	51930000	doubledot
chr13	74440000	74340000	74540000	doubledot
chr13	94630000	94530000	94730000	doubledot
chr13	20310000	20210000	20410000	doubledot
chr13	20730000	20630000	20830000	doubledot
chr13	20180000	20080000	20280000	doubledot
chr13	21590000	21490000	21690000	doubledot
chr13	20930000	20830000	21030000	doubledot
chr13	20490000	20390000	20590000	doubledot
chr13	22770000	22670000	22870000	doubledot
chr13	24280000	24180000	24380000	doubledot
chr13	23900000	23800000	24000000	doubledot
chr13	24990000	24890000	25090000	doubledot
chr13	27460000	27360000	27560000	doubledot
chr13	28670000	28570000	28770000	doubledot
chr13	29740000	29640000	29840000	doubledot
chr13	30120000	30020000	30220000	doubledot
chr13	30890000	30790000	30990000	doubledot
chr13	30610000	30510000	30710000	doubledot
chr13	31420000	31320000	31520000	doubledot
chr13	35970000	35870000	36070000	doubledot
chr13	38230000	38130000	38330000	doubledot
chr13	38590000	38490000	38690000	doubledot
chr13	40040000	39940000	40140000	doubledot
chr13	40780000	40680000	40880000	doubledot
chr13	41650000	41550000	41750000	doubledot
chr13	42110000	42010000	42210000	doubledot
chr13	42860000	42760000	42960000	doubledot
chr13	42590000	42490000	42690000	doubledot
chr13	44960000	44860000	45060000	doubledot
chr13	44470000	44370000	44570000	doubledot
chr13	44170000	44070000	44270000	doubledot
chr13	46140000	46040000	46240000	doubledot
chr13	46020000	45920000	46120000	doubledot
chr13	45750000	45650000	45850000	doubledot
chr13	47580000	47480000	47680000	doubledot
chr13	48590000	48490000	48690000	doubledot
chr13	49850000	49750000	49950000	doubledot
chr13	50940000	50840000	51040000	doubledot
chr13	50120000	50020000	50220000	doubledot
chr13	51400000	51300000	51500000	doubledot
chr13	52860000	52760000	52960000	doubledot
chr13	54150000	54050000	54250000	doubledot
chr13	59780000	59680000	59880000	doubledot
chr13	60620000	60520000	60720000	doubledot
chr13	61280000	61180000	61380000	doubledot
chr13	70330000	70230000	70430000	doubledot
chr13	71250000	71150000	71350000	doubledot
chr13	70970000	70870000	71070000	doubledot
chr13	76020000	75920000	76120000	doubledot
chr13	76480000	76380000	76580000	doubledot
chr13	78590000	78490000	78690000	doubledot
chr13	90880000	90780000	90980000	doubledot
chr13	94570000	94470000	94670000	doubledot
chr13	95180000	95080000	95280000	doubledot
chr13	97000000	96900000	97100000	doubledot
chr13	97990000	97890000	98090000	doubledot
chr13	99090000	98990000	99190000	doubledot
chr13	98440000	98340000	98540000	doubledot
chr13	98670000	98570000	98770000	doubledot
chr13	102570000	102470000	102670000	doubledot
chr13	101770000	101670000	101870000	doubledot
chr13	101930000	101830000	102030000	doubledot
chr13	101490000	101390000	101590000	doubledot
chr13	104760000	104660000	104860000	doubledot
chr13	107660000	107560000	107760000	doubledot
chr13	107350000	107250000	107450000	doubledot
chr13	108910000	108810000	109010000	doubledot
chr13	109130000	109030000	109230000	doubledot
chr13	112050000	111950000	112150000	doubledot
chr13	112620000	112520000	112720000	doubledot
chr13	112910000	112810000	113010000	doubledot
chr13	113590000	113490000	113690000	doubledot
chr13	23040000	22940000	23140000	doubledot
chr13	23570000	23470000	23670000	doubledot
chr13	24670000	24570000	24770000	doubledot
chr13	26470000	26370000	26570000	doubledot
chr13	27270000	27170000	27370000	doubledot
chr13	36280000	36180000	36380000	doubledot
chr13	39290000	39190000	39390000	doubledot
chr13	39410000	39310000	39510000	doubledot
chr13	43810000	43710000	43910000	doubledot
chr13	45610000	45510000	45710000	doubledot
chr13	48310000	48210000	48410000	doubledot
chr13	50800000	50700000	50900000	doubledot
chr13	53780000	53680000	53880000	doubledot
chr13	75880000	75780000	75980000	doubledot
chr13	77320000	77220000	77420000	doubledot
chr13	78230000	78130000	78330000	doubledot
chr13	95410000	95310000	95510000	doubledot
chr13	97220000	97120000	97320000	doubledot
chr13	98580000	98480000	98680000	doubledot
chr13	99980000	99880000	100080000	doubledot
chr13	102100000	102000000	102200000	doubledot
chr13	102690000	102590000	102790000	doubledot
chr13	108510000	108410000	108610000	doubledot
chr13	110210000	110110000	110310000	doubledot
chr13	111310000	111210000	111410000	doubledot
chr13	112290000	112190000	112390000	doubledot
chr13	113650000	113550000	113750000	doubledot
chr12	76930000	76830000	77030000	doubledot
chr12	1630000	1530000	1730000	doubledot
chr12	2800000	2700000	2900000	doubledot
chr12	2680000	2580000	2780000	doubledot
chr12	3070000	2970000	3170000	doubledot
chr12	4320000	4220000	4420000	doubledot
chr12	3820000	3720000	3920000	doubledot
chr12	4820000	4720000	4920000	doubledot
chr12	5010000	4910000	5110000	doubledot
chr12	5130000	5030000	5230000	doubledot
chr12	5810000	5710000	5910000	doubledot
chr12	6300000	6200000	6400000	doubledot
chr12	6950000	6850000	7050000	doubledot
chr12	8240000	8140000	8340000	doubledot
chr12	8060000	7960000	8160000	doubledot
chr12	8500000	8400000	8600000	doubledot
chr12	9720000	9620000	9820000	doubledot
chr12	11510000	11410000	11610000	doubledot
chr12	14700000	14600000	14800000	doubledot
chr12	18060000	17960000	18160000	doubledot
chr12	19700000	19600000	19800000	doubledot
chr12	19550000	19450000	19650000	doubledot
chr12	20620000	20520000	20720000	doubledot
chr12	21200000	21100000	21300000	doubledot
chr12	21480000	21380000	21580000	doubledot
chr12	22050000	21950000	22150000	doubledot
chr12	22480000	22380000	22580000	doubledot
chr12	22670000	22570000	22770000	doubledot
chr12	23190000	23090000	23290000	doubledot
chr12	25180000	25080000	25280000	doubledot
chr12	25400000	25300000	25500000	doubledot
chr12	26080000	25980000	26180000	doubledot
chr12	31240000	31140000	31340000	doubledot
chr12	32740000	32640000	32840000	doubledot
chr12	40320000	40220000	40420000	doubledot
chr12	40930000	40830000	41030000	doubledot
chr12	42060000	41960000	42160000	doubledot
chr12	43910000	43810000	44010000	doubledot
chr12	45980000	45880000	46080000	doubledot
chr12	47690000	47590000	47790000	doubledot
chr12	49850000	49750000	49950000	doubledot
chr12	49050000	48950000	49150000	doubledot
chr12	49760000	49660000	49860000	doubledot
chr12	49950000	49850000	50050000	doubledot
chr12	50070000	49970000	50170000	doubledot
chr12	50750000	50650000	50850000	doubledot
chr12	51970000	51870000	52070000	doubledot
chr12	53020000	52920000	53120000	doubledot
chr12	54210000	54110000	54310000	doubledot
chr12	55910000	55810000	56010000	doubledot
chr12	55670000	55570000	55770000	doubledot
chr12	56630000	56530000	56730000	doubledot
chr12	57770000	57670000	57870000	doubledot
chr12	57490000	57390000	57590000	doubledot
chr12	57950000	57850000	58050000	doubledot
chr12	59400000	59300000	59500000	doubledot
chr12	59140000	59040000	59240000	doubledot
chr12	64310000	64210000	64410000	doubledot
chr12	63670000	63570000	63770000	doubledot
chr12	64760000	64660000	64860000	doubledot
chr12	66120000	66020000	66220000	doubledot
chr12	67270000	67170000	67370000	doubledot
chr12	68810000	68710000	68910000	doubledot
chr12	70730000	70630000	70830000	doubledot
chr12	71760000	71660000	71860000	doubledot
chr12	71920000	71820000	72020000	doubledot
chr12	72330000	72230000	72430000	doubledot
chr12	77030000	76930000	77130000	doubledot
chr12	77960000	77860000	78060000	doubledot
chr12	79370000	79270000	79470000	doubledot
chr12	80320000	80220000	80420000	doubledot
chr12	81620000	81520000	81720000	doubledot
chr12	82360000	82260000	82460000	doubledot
chr12	82640000	82540000	82740000	doubledot
chr12	84510000	84410000	84610000	doubledot
chr12	83820000	83720000	83920000	doubledot
chr12	85930000	85830000	86030000	doubledot
chr12	89530000	89430000	89630000	doubledot
chr12	90940000	90840000	91040000	doubledot
chr12	92690000	92590000	92790000	doubledot
chr12	94120000	94020000	94220000	doubledot
chr12	96020000	95920000	96120000	doubledot
chr12	95520000	95420000	95620000	doubledot
chr12	96530000	96430000	96630000	doubledot
chr12	98430000	98330000	98530000	doubledot
chr12	101390000	101290000	101490000	doubledot
chr12	101880000	101780000	101980000	doubledot
chr12	103750000	103650000	103850000	doubledot
chr12	104140000	104040000	104240000	doubledot
chr12	105100000	105000000	105200000	doubledot
chr12	106310000	106210000	106410000	doubledot
chr12	107670000	107570000	107770000	doubledot
chr12	107900000	107800000	108000000	doubledot
chr12	109110000	109010000	109210000	doubledot
chr12	109410000	109310000	109510000	doubledot
chr12	110460000	110360000	110560000	doubledot
chr12	113170000	113070000	113270000	doubledot
chr12	113420000	113320000	113520000	doubledot
chr12	113960000	113860000	114060000	doubledot
chr12	115940000	115840000	116040000	doubledot
chr12	117170000	117070000	117270000	doubledot
chr12	118080000	117980000	118180000	doubledot
chr12	117860000	117760000	117960000	doubledot
chr12	118400000	118300000	118500000	doubledot
chr12	123760000	123660000	123860000	doubledot
chr12	124930000	124830000	125030000	doubledot
chr12	125120000	125020000	125220000	doubledot
chr12	128080000	127980000	128180000	doubledot
chr12	128220000	128120000	128320000	doubledot
chr12	130030000	129930000	130130000	doubledot
chr12	130780000	130680000	130880000	doubledot
chr12	131910000	131810000	132010000	doubledot
chr12	131700000	131600000	131800000	doubledot
chr12	132110000	132010000	132210000	doubledot
chr12	950000	850000	1050000	doubledot
chr12	6050000	5950000	6150000	doubledot
chr12	31080000	30980000	31180000	doubledot
chr12	40120000	40020000	40220000	doubledot
chr12	42420000	42320000	42520000	doubledot
chr12	43410000	43310000	43510000	doubledot
chr12	84850000	84750000	84950000	doubledot
chr12	100600000	100500000	100700000	doubledot
chr12	103910000	103810000	104010000	doubledot
chr12	105220000	105120000	105320000	doubledot
chr12	53290000	53190000	53390000	doubledot
chr12	105390000	105290000	105490000	doubledot
chr12	5910000	5810000	6010000	doubledot
chr12	99010000	98910000	99110000	doubledot
chr12	100730000	100630000	100830000	doubledot
chr12	1100000	1000000	1200000	doubledot
chr12	1990000	1890000	2090000	doubledot
chr12	3280000	3180000	3380000	doubledot
chr12	5440000	5340000	5540000	doubledot
chr12	5680000	5580000	5780000	doubledot
chr12	6490000	6390000	6590000	doubledot
chr12	7160000	7060000	7260000	doubledot
chr12	7630000	7530000	7730000	doubledot
chr12	8400000	8300000	8500000	doubledot
chr12	10720000	10620000	10820000	doubledot
chr12	10200000	10100000	10300000	doubledot
chr12	11210000	11110000	11310000	doubledot
chr12	12040000	11940000	12140000	doubledot
chr12	12360000	12260000	12460000	doubledot
chr12	13230000	13130000	13330000	doubledot
chr12	14170000	14070000	14270000	doubledot
chr12	14800000	14700000	14900000	doubledot
chr12	15060000	14960000	15160000	doubledot
chr12	15260000	15160000	15360000	doubledot
chr12	15530000	15430000	15630000	doubledot
chr12	16380000	16280000	16480000	doubledot
chr12	18230000	18130000	18330000	doubledot
chr12	20250000	20150000	20350000	doubledot
chr12	20370000	20270000	20470000	doubledot
chr12	21660000	21560000	21760000	doubledot
chr12	24040000	23940000	24140000	doubledot
chr12	27390000	27290000	27490000	doubledot
chr12	27960000	27860000	28060000	doubledot
chr12	31650000	31550000	31750000	doubledot
chr12	32340000	32240000	32440000	doubledot
chr12	33370000	33270000	33470000	doubledot
chr12	34030000	33930000	34130000	doubledot
chr12	38320000	38220000	38420000	doubledot
chr12	38910000	38810000	39010000	doubledot
chr12	40610000	40510000	40710000	doubledot
chr12	41260000	41160000	41360000	doubledot
chr12	45130000	45030000	45230000	doubledot
chr12	44950000	44850000	45050000	doubledot
chr12	45480000	45380000	45580000	doubledot
chr12	46150000	46050000	46250000	doubledot
chr12	46300000	46200000	46400000	doubledot
chr12	47020000	46920000	47120000	doubledot
chr12	47920000	47820000	48020000	doubledot
chr12	48190000	48090000	48290000	doubledot
chr12	49260000	49160000	49360000	doubledot
chr12	49620000	49520000	49720000	doubledot
chr12	51380000	51280000	51480000	doubledot
chr12	50400000	50300000	50500000	doubledot
chr12	50180000	50080000	50280000	doubledot
chr12	51050000	50950000	51150000	doubledot
chr12	51830000	51730000	51930000	doubledot
chr12	52120000	52020000	52220000	doubledot
chr12	52350000	52250000	52450000	doubledot
chr12	52880000	52780000	52980000	doubledot
chr12	53510000	53410000	53610000	doubledot
chr12	53690000	53590000	53790000	doubledot
chr12	55120000	55020000	55220000	doubledot
chr12	54690000	54590000	54790000	doubledot
chr12	56070000	55970000	56170000	doubledot
chr12	56490000	56390000	56590000	doubledot
chr12	56740000	56640000	56840000	doubledot
chr12	57220000	57120000	57320000	doubledot
chr12	57000000	56900000	57100000	doubledot
chr12	57120000	57020000	57220000	doubledot
chr12	58330000	58230000	58430000	doubledot
chr12	58530000	58430000	58630000	doubledot
chr12	61530000	61430000	61630000	doubledot
chr12	63090000	62990000	63190000	doubledot
chr12	62820000	62720000	62920000	doubledot
chr12	64400000	64300000	64500000	doubledot
chr12	63810000	63710000	63910000	doubledot
chr12	65280000	65180000	65380000	doubledot
chr12	66690000	66590000	66790000	doubledot
chr12	66870000	66770000	66970000	doubledot
chr12	67070000	66970000	67170000	doubledot
chr12	68000000	67900000	68100000	doubledot
chr12	68200000	68100000	68300000	doubledot
chr12	67420000	67320000	67520000	doubledot
chr12	67650000	67550000	67750000	doubledot
chr12	68320000	68220000	68420000	doubledot
chr12	69280000	69180000	69380000	doubledot
chr12	70580000	70480000	70680000	doubledot
chr12	71610000	71510000	71710000	doubledot
chr12	75320000	75220000	75420000	doubledot
chr12	75510000	75410000	75610000	doubledot
chr12	76040000	75940000	76140000	doubledot
chr12	75610000	75510000	75710000	doubledot
chr12	76850000	76750000	76950000	doubledot
chr12	77700000	77600000	77800000	doubledot
chr12	78130000	78030000	78230000	doubledot
chr12	80770000	80670000	80870000	doubledot
chr12	83430000	83330000	83530000	doubledot
chr12	85090000	84990000	85190000	doubledot
chr12	85450000	85350000	85550000	doubledot
chr12	89000000	88900000	89100000	doubledot
chr12	91360000	91260000	91460000	doubledot
chr12	92150000	92050000	92250000	doubledot
chr12	93430000	93330000	93530000	doubledot
chr12	94540000	94440000	94640000	doubledot
chr12	94950000	94850000	95050000	doubledot
chr12	95870000	95770000	95970000	doubledot
chr12	96220000	96120000	96320000	doubledot
chr12	96980000	96880000	97080000	doubledot
chr12	96740000	96640000	96840000	doubledot
chr12	97980000	97880000	98080000	doubledot
chr12	98690000	98590000	98790000	doubledot
chr12	100330000	100230000	100430000	doubledot
chr12	101740000	101640000	101840000	doubledot
chr12	102840000	102740000	102940000	doubledot
chr12	103550000	103450000	103650000	doubledot
chr12	104370000	104270000	104470000	doubledot
chr12	104670000	104570000	104770000	doubledot
chr12	107420000	107320000	107520000	doubledot
chr12	108540000	108440000	108640000	doubledot
chr12	109810000	109710000	109910000	doubledot
chr12	110620000	110520000	110720000	doubledot
chr12	110880000	110780000	110980000	doubledot
chr12	112160000	112060000	112260000	doubledot
chr12	112020000	111920000	112120000	doubledot
chr12	114620000	114520000	114720000	doubledot
chr12	114510000	114410000	114610000	doubledot
chr12	115760000	115660000	115860000	doubledot
chr12	116710000	116610000	116810000	doubledot
chr12	117680000	117580000	117780000	doubledot
chr12	118850000	118750000	118950000	doubledot
chr12	118970000	118870000	119070000	doubledot
chr12	118700000	118600000	118800000	doubledot
chr12	120570000	120470000	120670000	doubledot
chr12	121250000	121150000	121350000	doubledot
chr12	121010000	120910000	121110000	doubledot
chr12	121120000	121020000	121220000	doubledot
chr12	121790000	121690000	121890000	doubledot
chr12	122030000	121930000	122130000	doubledot
chr12	121690000	121590000	121790000	doubledot
chr12	121900000	121800000	122000000	doubledot
chr12	122780000	122680000	122880000	doubledot
chr12	122470000	122370000	122570000	doubledot
chr12	123240000	123140000	123340000	doubledot
chr12	122990000	122890000	123090000	doubledot
chr12	123630000	123530000	123730000	doubledot
chr12	124000000	123900000	124100000	doubledot
chr12	124330000	124230000	124430000	doubledot
chr12	124770000	124670000	124870000	doubledot
chr12	125710000	125610000	125810000	doubledot
chr12	126050000	125950000	126150000	doubledot
chr12	126740000	126640000	126840000	doubledot
chr12	127360000	127260000	127460000	doubledot
chr12	127690000	127590000	127790000	doubledot
chr12	128600000	128500000	128700000	doubledot
chr12	128790000	128690000	128890000	doubledot
chr12	129180000	129080000	129280000	doubledot
chr12	129910000	129810000	130010000	doubledot
chr12	130880000	130780000	130980000	doubledot
chr12	131840000	131740000	131940000	doubledot
chr12	1510000	1410000	1610000	doubledot
chr12	1790000	1690000	1890000	doubledot
chr12	3650000	3550000	3750000	doubledot
chr12	4560000	4460000	4660000	doubledot
chr12	6190000	6090000	6290000	doubledot
chr12	7480000	7380000	7580000	doubledot
chr12	7820000	7720000	7920000	doubledot
chr12	8940000	8840000	9040000	doubledot
chr12	9940000	9840000	10040000	doubledot
chr12	22340000	22240000	22440000	doubledot
chr12	32450000	32350000	32550000	doubledot
chr12	32930000	32830000	33030000	doubledot
chr12	39110000	39010000	39210000	doubledot
chr12	41740000	41640000	41840000	doubledot
chr12	43750000	43650000	43850000	doubledot
chr12	46690000	46590000	46790000	doubledot
chr12	48060000	47960000	48160000	doubledot
chr12	48510000	48410000	48610000	doubledot
chr12	49350000	49250000	49450000	doubledot
chr12	51530000	51430000	51630000	doubledot
chr12	52570000	52470000	52670000	doubledot
chr12	53930000	53830000	54030000	doubledot
chr12	54980000	54880000	55080000	doubledot
chr12	56300000	56200000	56400000	doubledot
chr12	57590000	57490000	57690000	doubledot
chr12	62000000	61900000	62100000	doubledot
chr12	64550000	64450000	64650000	doubledot
chr12	65550000	65450000	65650000	doubledot
chr12	68690000	68590000	68790000	doubledot
chr12	69140000	69040000	69240000	doubledot
chr12	69380000	69280000	69480000	doubledot
chr12	81710000	81610000	81810000	doubledot
chr12	82990000	82890000	83090000	doubledot
chr12	85610000	85510000	85710000	doubledot
chr12	92410000	92310000	92510000	doubledot
chr12	93830000	93730000	93930000	doubledot
chr12	94770000	94670000	94870000	doubledot
chr12	95620000	95520000	95720000	doubledot
chr12	97140000	97040000	97240000	doubledot
chr12	97310000	97210000	97410000	doubledot
chr12	98160000	98060000	98260000	doubledot
chr12	99640000	99540000	99740000	doubledot
chr12	100810000	100710000	100910000	doubledot
chr12	101280000	101180000	101380000	doubledot
chr12	102950000	102850000	103050000	doubledot
chr12	103320000	103220000	103420000	doubledot
chr12	106220000	106120000	106320000	doubledot
chr12	107320000	107220000	107420000	doubledot
chr12	107760000	107660000	107860000	doubledot
chr12	108840000	108740000	108940000	doubledot
chr12	109250000	109150000	109350000	doubledot
chr12	110280000	110180000	110380000	doubledot
chr12	110700000	110600000	110800000	doubledot
chr12	111010000	110910000	111110000	doubledot
chr12	111810000	111710000	111910000	doubledot
chr12	113300000	113200000	113400000	doubledot
chr12	114160000	114060000	114260000	doubledot
chr12	114700000	114600000	114800000	doubledot
chr12	116270000	116170000	116370000	doubledot
chr12	116610000	116510000	116710000	doubledot
chr12	117360000	117260000	117460000	doubledot
chr12	119430000	119330000	119530000	doubledot
chr12	120470000	120370000	120570000	doubledot
chr12	120720000	120620000	120820000	doubledot
chr12	122630000	122530000	122730000	doubledot
chr12	123420000	123320000	123520000	doubledot
chr12	123850000	123750000	123950000	doubledot
chr12	124480000	124380000	124580000	doubledot
chr12	127450000	127350000	127550000	doubledot
chr12	127930000	127830000	128030000	doubledot
chr12	129070000	128970000	129170000	doubledot
chr12	130350000	130250000	130450000	doubledot
chr11	2920000	2820000	3020000	doubledot
chr11	4150000	4050000	4250000	doubledot
chr11	7980000	7880000	8080000	doubledot
chr11	7820000	7720000	7920000	doubledot
chr11	8170000	8070000	8270000	doubledot
chr11	9130000	9030000	9230000	doubledot
chr11	9580000	9480000	9680000	doubledot
chr11	10760000	10660000	10860000	doubledot
chr11	11810000	11710000	11910000	doubledot
chr11	12280000	12180000	12380000	doubledot
chr11	13180000	13080000	13280000	doubledot
chr11	15230000	15130000	15330000	doubledot
chr11	16750000	16650000	16850000	doubledot
chr11	16630000	16530000	16730000	doubledot
chr11	17080000	16980000	17180000	doubledot
chr11	17350000	17250000	17450000	doubledot
chr11	20130000	20030000	20230000	doubledot
chr11	20650000	20550000	20750000	doubledot
chr11	22160000	22060000	22260000	doubledot
chr11	22840000	22740000	22940000	doubledot
chr11	26270000	26170000	26370000	doubledot
chr11	27150000	27050000	27250000	doubledot
chr11	29350000	29250000	29450000	doubledot
chr11	30300000	30200000	30400000	doubledot
chr11	30960000	30860000	31060000	doubledot
chr11	32300000	32200000	32400000	doubledot
chr11	34090000	33990000	34190000	doubledot
chr11	33800000	33700000	33900000	doubledot
chr11	34500000	34400000	34600000	doubledot
chr11	36510000	36410000	36610000	doubledot
chr11	43290000	43190000	43390000	doubledot
chr11	43470000	43370000	43570000	doubledot
chr11	44080000	43980000	44180000	doubledot
chr11	43870000	43770000	43970000	doubledot
chr11	45110000	45010000	45210000	doubledot
chr11	45830000	45730000	45930000	doubledot
chr11	46370000	46270000	46470000	doubledot
chr11	47850000	47750000	47950000	doubledot
chr11	47410000	47310000	47510000	doubledot
chr11	57310000	57210000	57410000	doubledot
chr11	58560000	58460000	58660000	doubledot
chr11	57670000	57570000	57770000	doubledot
chr11	59520000	59420000	59620000	doubledot
chr11	60760000	60660000	60860000	doubledot
chr11	62700000	62600000	62800000	doubledot
chr11	62850000	62750000	62950000	doubledot
chr11	63980000	63880000	64080000	doubledot
chr11	63770000	63670000	63870000	doubledot
chr11	65610000	65510000	65710000	doubledot
chr11	65330000	65230000	65430000	doubledot
chr11	67800000	67700000	67900000	doubledot
chr11	68200000	68100000	68300000	doubledot
chr11	67990000	67890000	68090000	doubledot
chr11	68920000	68820000	69020000	doubledot
chr11	69090000	68990000	69190000	doubledot
chr11	70240000	70140000	70340000	doubledot
chr11	69680000	69580000	69780000	doubledot
chr11	70420000	70320000	70520000	doubledot
chr11	71470000	71370000	71570000	doubledot
chr11	71790000	71690000	71890000	doubledot
chr11	72570000	72470000	72670000	doubledot
chr11	73350000	73250000	73450000	doubledot
chr11	73680000	73580000	73780000	doubledot
chr11	74690000	74590000	74790000	doubledot
chr11	75260000	75160000	75360000	doubledot
chr11	74890000	74790000	74990000	doubledot
chr11	75400000	75300000	75500000	doubledot
chr11	75580000	75480000	75680000	doubledot
chr11	75690000	75590000	75790000	doubledot
chr11	75790000	75690000	75890000	doubledot
chr11	76700000	76600000	76800000	doubledot
chr11	78600000	78500000	78700000	doubledot
chr11	82700000	82600000	82800000	doubledot
chr11	83820000	83720000	83920000	doubledot
chr11	84540000	84440000	84640000	doubledot
chr11	84720000	84620000	84820000	doubledot
chr11	86330000	86230000	86430000	doubledot
chr11	86430000	86330000	86530000	doubledot
chr11	87320000	87220000	87420000	doubledot
chr11	86860000	86760000	86960000	doubledot
chr11	89640000	89540000	89740000	doubledot
chr11	92070000	91970000	92170000	doubledot
chr11	92900000	92800000	93000000	doubledot
chr11	96450000	96350000	96550000	doubledot
chr11	108680000	108580000	108780000	doubledot
chr11	109940000	109840000	110040000	doubledot
chr11	110430000	110330000	110530000	doubledot
chr11	111460000	111360000	111560000	doubledot
chr11	112090000	111990000	112190000	doubledot
chr11	112200000	112100000	112300000	doubledot
chr11	113820000	113720000	113920000	doubledot
chr11	113290000	113190000	113390000	doubledot
chr11	114270000	114170000	114370000	doubledot
chr11	116720000	116620000	116820000	doubledot
chr11	118080000	117980000	118180000	doubledot
chr11	118360000	118260000	118460000	doubledot
chr11	119020000	118920000	119120000	doubledot
chr11	119330000	119230000	119430000	doubledot
chr11	119480000	119380000	119580000	doubledot
chr11	120320000	120220000	120420000	doubledot
chr11	120150000	120050000	120250000	doubledot
chr11	120480000	120380000	120580000	doubledot
chr11	122570000	122470000	122670000	doubledot
chr11	123590000	123490000	123690000	doubledot
chr11	124850000	124750000	124950000	doubledot
chr11	124640000	124540000	124740000	doubledot
chr11	125440000	125340000	125540000	doubledot
chr11	126280000	126180000	126380000	doubledot
chr11	125890000	125790000	125990000	doubledot
chr11	126420000	126320000	126520000	doubledot
chr11	128020000	127920000	128120000	doubledot
chr11	128650000	128550000	128750000	doubledot
chr11	128960000	128860000	129060000	doubledot
chr11	129770000	129670000	129870000	doubledot
chr11	131680000	131580000	131780000	doubledot
chr11	133860000	133760000	133960000	doubledot
chr11	3110000	3010000	3210000	doubledot
chr11	5090000	4990000	5190000	doubledot
chr11	11970000	11870000	12070000	doubledot
chr11	20380000	20280000	20480000	doubledot
chr11	40300000	40200000	40400000	doubledot
chr11	56810000	56710000	56910000	doubledot
chr11	71580000	71480000	71680000	doubledot
chr11	71910000	71810000	72010000	doubledot
chr11	73770000	73670000	73870000	doubledot
chr11	84350000	84250000	84450000	doubledot
chr11	95140000	95040000	95240000	doubledot
chr11	99010000	98910000	99110000	doubledot
chr11	128870000	128770000	128970000	doubledot
chr11	36270000	36170000	36370000	doubledot
chr11	73290000	73190000	73390000	doubledot
chr11	1070000	970000	1170000	doubledot
chr11	2160000	2060000	2260000	doubledot
chr11	2420000	2320000	2520000	doubledot
chr11	2530000	2430000	2630000	doubledot
chr11	3420000	3320000	3520000	doubledot
chr11	3810000	3710000	3910000	doubledot
chr11	5420000	5320000	5520000	doubledot
chr11	6360000	6260000	6460000	doubledot
chr11	7470000	7370000	7570000	doubledot
chr11	9750000	9650000	9850000	doubledot
chr11	10390000	10290000	10490000	doubledot
chr11	11010000	10910000	11110000	doubledot
chr11	12940000	12840000	13040000	doubledot
chr11	14520000	14420000	14620000	doubledot
chr11	14250000	14150000	14350000	doubledot
chr11	14910000	14810000	15010000	doubledot
chr11	15810000	15710000	15910000	doubledot
chr11	17200000	17100000	17300000	doubledot
chr11	17550000	17450000	17650000	doubledot
chr11	18000000	17900000	18100000	doubledot
chr11	17730000	17630000	17830000	doubledot
chr11	18230000	18130000	18330000	doubledot
chr11	19550000	19450000	19650000	doubledot
chr11	19920000	19820000	20020000	doubledot
chr11	22330000	22230000	22430000	doubledot
chr11	22570000	22470000	22670000	doubledot
chr11	23540000	23440000	23640000	doubledot
chr11	26670000	26570000	26770000	doubledot
chr11	29160000	29060000	29260000	doubledot
chr11	31070000	30970000	31170000	doubledot
chr11	31990000	31890000	32090000	doubledot
chr11	32680000	32580000	32780000	doubledot
chr11	33350000	33250000	33450000	doubledot
chr11	33710000	33610000	33810000	doubledot
chr11	33990000	33890000	34090000	doubledot
chr11	34370000	34270000	34470000	doubledot
chr11	35420000	35320000	35520000	doubledot
chr11	34910000	34810000	35010000	doubledot
chr11	35250000	35150000	35350000	doubledot
chr11	35600000	35500000	35700000	doubledot
chr11	35810000	35710000	35910000	doubledot
chr11	41210000	41110000	41310000	doubledot
chr11	44920000	44820000	45020000	doubledot
chr11	44550000	44450000	44650000	doubledot
chr11	45340000	45240000	45440000	doubledot
chr11	46600000	46500000	46700000	doubledot
chr11	47170000	47070000	47270000	doubledot
chr11	46840000	46740000	46940000	doubledot
chr11	57790000	57690000	57890000	doubledot
chr11	57440000	57340000	57540000	doubledot
chr11	59170000	59070000	59270000	doubledot
chr11	59790000	59690000	59890000	doubledot
chr11	59710000	59610000	59810000	doubledot
chr11	60230000	60130000	60330000	doubledot
chr11	60640000	60540000	60740000	doubledot
chr11	61220000	61120000	61320000	doubledot
chr11	61760000	61660000	61860000	doubledot
chr11	61420000	61320000	61520000	doubledot
chr11	62380000	62280000	62480000	doubledot
chr11	62130000	62030000	62230000	doubledot
chr11	62560000	62460000	62660000	doubledot
chr11	63020000	62920000	63120000	doubledot
chr11	63660000	63560000	63760000	doubledot
chr11	64280000	64180000	64380000	doubledot
chr11	64350000	64250000	64450000	doubledot
chr11	65010000	64910000	65110000	doubledot
chr11	66040000	65940000	66140000	doubledot
chr11	67350000	67250000	67450000	doubledot
chr11	67040000	66940000	67140000	doubledot
chr11	66850000	66750000	66950000	doubledot
chr11	66680000	66580000	66780000	doubledot
chr11	68440000	68340000	68540000	doubledot
chr11	69890000	69790000	69990000	doubledot
chr11	70770000	70670000	70870000	doubledot
chr11	72450000	72350000	72550000	doubledot
chr11	72700000	72600000	72800000	doubledot
chr11	72820000	72720000	72920000	doubledot
chr11	74240000	74140000	74340000	doubledot
chr11	74450000	74350000	74550000	doubledot
chr11	76190000	76090000	76290000	doubledot
chr11	77070000	76970000	77170000	doubledot
chr11	77190000	77090000	77290000	doubledot
chr11	80150000	80050000	80250000	doubledot
chr11	82280000	82180000	82380000	doubledot
chr11	83190000	83090000	83290000	doubledot
chr11	87430000	87330000	87530000	doubledot
chr11	88560000	88460000	88660000	doubledot
chr11	90220000	90120000	90320000	doubledot
chr11	93110000	93010000	93210000	doubledot
chr11	93230000	93130000	93330000	doubledot
chr11	94540000	94440000	94640000	doubledot
chr11	95780000	95680000	95880000	doubledot
chr11	101870000	101770000	101970000	doubledot
chr11	102690000	102590000	102790000	doubledot
chr11	102330000	102230000	102430000	doubledot
chr11	103650000	103550000	103750000	doubledot
chr11	111250000	111150000	111350000	doubledot
chr11	110750000	110650000	110850000	doubledot
chr11	111860000	111760000	111960000	doubledot
chr11	112280000	112180000	112380000	doubledot
chr11	112420000	112320000	112520000	doubledot
chr11	112570000	112470000	112670000	doubledot
chr11	113130000	113030000	113230000	doubledot
chr11	113540000	113440000	113640000	doubledot
chr11	114690000	114590000	114790000	doubledot
chr11	115300000	115200000	115400000	doubledot
chr11	114760000	114660000	114860000	doubledot
chr11	116830000	116730000	116930000	doubledot
chr11	117200000	117100000	117300000	doubledot
chr11	117810000	117710000	117910000	doubledot
chr11	118600000	118500000	118700000	doubledot
chr11	119620000	119520000	119720000	doubledot
chr11	119740000	119640000	119840000	doubledot
chr11	120960000	120860000	121060000	doubledot
chr11	121220000	121120000	121320000	doubledot
chr11	121630000	121530000	121730000	doubledot
chr11	122110000	122010000	122210000	doubledot
chr11	122200000	122100000	122300000	doubledot
chr11	123060000	122960000	123160000	doubledot
chr11	122860000	122760000	122960000	doubledot
chr11	123280000	123180000	123380000	doubledot
chr11	124950000	124850000	125050000	doubledot
chr11	125100000	125000000	125200000	doubledot
chr11	125570000	125470000	125670000	doubledot
chr11	128150000	128050000	128250000	doubledot
chr11	129360000	129260000	129460000	doubledot
chr11	130180000	130080000	130280000	doubledot
chr11	130910000	130810000	131010000	doubledot
chr11	131020000	130920000	131120000	doubledot
chr11	131530000	131430000	131630000	doubledot
chr11	133060000	132960000	133160000	doubledot
chr11	1280000	1180000	1380000	doubledot
chr11	1390000	1290000	1490000	doubledot
chr11	1830000	1730000	1930000	doubledot
chr11	2300000	2200000	2400000	doubledot
chr11	3640000	3540000	3740000	doubledot
chr11	4830000	4730000	4930000	doubledot
chr11	8360000	8260000	8460000	doubledot
chr11	9830000	9730000	9930000	doubledot
chr11	10310000	10210000	10410000	doubledot
chr11	15300000	15200000	15400000	doubledot
chr11	15650000	15550000	15750000	doubledot
chr11	15940000	15840000	16040000	doubledot
chr11	18100000	18000000	18200000	doubledot
chr11	19750000	19650000	19850000	doubledot
chr11	23020000	22920000	23120000	doubledot
chr11	26520000	26420000	26620000	doubledot
chr11	27360000	27260000	27460000	doubledot
chr11	31240000	31140000	31340000	doubledot
chr11	31790000	31690000	31890000	doubledot
chr11	33100000	33000000	33200000	doubledot
chr11	33530000	33430000	33630000	doubledot
chr11	35000000	34900000	35100000	doubledot
chr11	35700000	35600000	35800000	doubledot
chr11	36070000	35970000	36170000	doubledot
chr11	43570000	43470000	43670000	doubledot
chr11	44310000	44210000	44410000	doubledot
chr11	45660000	45560000	45760000	doubledot
chr11	56500000	56400000	56600000	doubledot
chr11	57110000	57010000	57210000	doubledot
chr11	57530000	57430000	57630000	doubledot
chr11	58900000	58800000	59000000	doubledot
chr11	60350000	60250000	60450000	doubledot
chr11	60900000	60800000	61000000	doubledot
chr11	61870000	61770000	61970000	doubledot
chr11	64910000	64810000	65010000	doubledot
chr11	65530000	65430000	65630000	doubledot
chr11	65860000	65760000	65960000	doubledot
chr11	69250000	69150000	69350000	doubledot
chr11	72240000	72140000	72340000	doubledot
chr11	73180000	73080000	73280000	doubledot
chr11	74330000	74230000	74430000	doubledot
chr11	78420000	78320000	78520000	doubledot
chr11	78750000	78650000	78850000	doubledot
chr11	85840000	85740000	85940000	doubledot
chr11	86600000	86500000	86700000	doubledot
chr11	87730000	87630000	87830000	doubledot
chr11	92570000	92470000	92670000	doubledot
chr11	103920000	103820000	104020000	doubledot
chr11	110180000	110080000	110280000	doubledot
chr11	111550000	111450000	111650000	doubledot
chr11	112790000	112690000	112890000	doubledot
chr11	115510000	115410000	115610000	doubledot
chr11	117510000	117410000	117610000	doubledot
chr11	117720000	117620000	117820000	doubledot
chr11	117950000	117850000	118050000	doubledot
chr11	120660000	120560000	120760000	doubledot
chr11	125260000	125160000	125360000	doubledot
chr11	125690000	125590000	125790000	doubledot
chr11	126210000	126110000	126310000	doubledot
chr11	126710000	126610000	126810000	doubledot
chr11	128280000	128180000	128380000	doubledot
chr11	130430000	130330000	130530000	doubledot
chr11	131860000	131760000	131960000	doubledot
chr11	133160000	133060000	133260000	doubledot
chr10	3080000	2980000	3180000	doubledot
chr10	4790000	4690000	4890000	doubledot
chr10	5410000	5310000	5510000	doubledot
chr10	5730000	5630000	5830000	doubledot
chr10	5910000	5810000	6010000	doubledot
chr10	7480000	7380000	7580000	doubledot
chr10	7830000	7730000	7930000	doubledot
chr10	9320000	9220000	9420000	doubledot
chr10	11480000	11380000	11580000	doubledot
chr10	11770000	11670000	11870000	doubledot
chr10	13350000	13250000	13450000	doubledot
chr10	13580000	13480000	13680000	doubledot
chr10	15140000	15040000	15240000	doubledot
chr10	15400000	15300000	15500000	doubledot
chr10	17440000	17340000	17540000	doubledot
chr10	17590000	17490000	17690000	doubledot
chr10	20810000	20710000	20910000	doubledot
chr10	23110000	23010000	23210000	doubledot
chr10	24560000	24460000	24660000	doubledot
chr10	25690000	25590000	25790000	doubledot
chr10	26310000	26210000	26410000	doubledot
chr10	26580000	26480000	26680000	doubledot
chr10	27230000	27130000	27330000	doubledot
chr10	27360000	27260000	27460000	doubledot
chr10	28400000	28300000	28500000	doubledot
chr10	28590000	28490000	28690000	doubledot
chr10	29410000	29310000	29510000	doubledot
chr10	30640000	30540000	30740000	doubledot
chr10	32220000	32120000	32320000	doubledot
chr10	31810000	31710000	31910000	doubledot
chr10	33160000	33060000	33260000	doubledot
chr10	34650000	34550000	34750000	doubledot
chr10	34990000	34890000	35090000	doubledot
chr10	35590000	35490000	35690000	doubledot
chr10	44880000	44780000	44980000	doubledot
chr10	49540000	49440000	49640000	doubledot
chr10	50920000	50820000	51020000	doubledot
chr10	52250000	52150000	52350000	doubledot
chr10	52790000	52690000	52890000	doubledot
chr10	58160000	58060000	58260000	doubledot
chr10	58280000	58180000	58380000	doubledot
chr10	58400000	58300000	58500000	doubledot
chr10	59610000	59510000	59710000	doubledot
chr10	60070000	59970000	60170000	doubledot
chr10	60790000	60690000	60890000	doubledot
chr10	62260000	62160000	62360000	doubledot
chr10	61850000	61750000	61950000	doubledot
chr10	62420000	62320000	62520000	doubledot
chr10	63840000	63740000	63940000	doubledot
chr10	67610000	67510000	67710000	doubledot
chr10	67780000	67680000	67880000	doubledot
chr10	68330000	68230000	68430000	doubledot
chr10	69200000	69100000	69300000	doubledot
chr10	68990000	68890000	69090000	doubledot
chr10	69410000	69310000	69510000	doubledot
chr10	69510000	69410000	69610000	doubledot
chr10	70140000	70040000	70240000	doubledot
chr10	70380000	70280000	70480000	doubledot
chr10	72060000	71960000	72160000	doubledot
chr10	73750000	73650000	73850000	doubledot
chr10	74140000	74040000	74240000	doubledot
chr10	75250000	75150000	75350000	doubledot
chr10	77750000	77650000	77850000	doubledot
chr10	77130000	77030000	77230000	doubledot
chr10	78030000	77930000	78130000	doubledot
chr10	79500000	79400000	79600000	doubledot
chr10	80360000	80260000	80460000	doubledot
chr10	82120000	82020000	82220000	doubledot
chr10	84560000	84460000	84660000	doubledot
chr10	88800000	88700000	88900000	doubledot
chr10	89220000	89120000	89320000	doubledot
chr10	89760000	89660000	89860000	doubledot
chr10	91280000	91180000	91380000	doubledot
chr10	90870000	90770000	90970000	doubledot
chr10	91730000	91630000	91830000	doubledot
chr10	91920000	91820000	92020000	doubledot
chr10	93530000	93430000	93630000	doubledot
chr10	95970000	95870000	96070000	doubledot
chr10	96320000	96220000	96420000	doubledot
chr10	97380000	97280000	97480000	doubledot
chr10	97700000	97600000	97800000	doubledot
chr10	101800000	101700000	101900000	doubledot
chr10	103580000	103480000	103680000	doubledot
chr10	104270000	104170000	104370000	doubledot
chr10	104630000	104530000	104730000	doubledot
chr10	105780000	105680000	105880000	doubledot
chr10	107280000	107180000	107380000	doubledot
chr10	109860000	109760000	109960000	doubledot
chr10	110280000	110180000	110380000	doubledot
chr10	112330000	112230000	112430000	doubledot
chr10	112130000	112030000	112230000	doubledot
chr10	115130000	115030000	115230000	doubledot
chr10	114810000	114710000	114910000	doubledot
chr10	116410000	116310000	116510000	doubledot
chr10	117200000	117100000	117300000	doubledot
chr10	118560000	118460000	118660000	doubledot
chr10	119030000	118930000	119130000	doubledot
chr10	119580000	119480000	119680000	doubledot
chr10	119910000	119810000	120010000	doubledot
chr10	122040000	121940000	122140000	doubledot
chr10	124520000	124420000	124620000	doubledot
chr10	123570000	123470000	123670000	doubledot
chr10	124410000	124310000	124510000	doubledot
chr10	125840000	125740000	125940000	doubledot
chr10	125720000	125620000	125820000	doubledot
chr10	125960000	125860000	126060000	doubledot
chr10	127860000	127760000	127960000	doubledot
chr10	131880000	131780000	131980000	doubledot
chr10	132160000	132060000	132260000	doubledot
chr10	132800000	132700000	132900000	doubledot
chr10	7710000	7610000	7810000	doubledot
chr10	30350000	30250000	30450000	doubledot
chr10	44990000	44890000	45090000	doubledot
chr10	45770000	45670000	45870000	doubledot
chr10	52610000	52510000	52710000	doubledot
chr10	60220000	60120000	60320000	doubledot
chr10	69640000	69540000	69740000	doubledot
chr10	118460000	118360000	118560000	doubledot
chr10	21970000	21870000	22070000	doubledot
chr10	50760000	50660000	50860000	doubledot
chr10	71870000	71770000	71970000	doubledot
chr10	80590000	80490000	80690000	doubledot
chr10	88470000	88370000	88570000	doubledot
chr10	98320000	98220000	98420000	doubledot
chr10	6410000	6310000	6510000	doubledot
chr10	6670000	6570000	6770000	doubledot
chr10	8030000	7930000	8130000	doubledot
chr10	13100000	13000000	13200000	doubledot
chr10	14490000	14390000	14590000	doubledot
chr10	13780000	13680000	13880000	doubledot
chr10	14180000	14080000	14280000	doubledot
chr10	16810000	16710000	16910000	doubledot
chr10	17280000	17180000	17380000	doubledot
chr10	17820000	17720000	17920000	doubledot
chr10	19780000	19680000	19880000	doubledot
chr10	21050000	20950000	21150000	doubledot
chr10	21260000	21160000	21360000	doubledot
chr10	21480000	21380000	21580000	doubledot
chr10	22490000	22390000	22590000	doubledot
chr10	22230000	22130000	22330000	doubledot
chr10	22990000	22890000	23090000	doubledot
chr10	23290000	23190000	23390000	doubledot
chr10	23710000	23610000	23810000	doubledot
chr10	23520000	23420000	23620000	doubledot
chr10	25100000	25000000	25200000	doubledot
chr10	27710000	27610000	27810000	doubledot
chr10	27550000	27450000	27650000	doubledot
chr10	30740000	30640000	30840000	doubledot
chr10	31490000	31390000	31590000	doubledot
chr10	31320000	31220000	31420000	doubledot
chr10	32030000	31930000	32130000	doubledot
chr10	33010000	32910000	33110000	doubledot
chr10	33320000	33220000	33420000	doubledot
chr10	35230000	35130000	35330000	doubledot
chr10	44390000	44290000	44490000	doubledot
chr10	44310000	44210000	44410000	doubledot
chr10	48970000	48870000	49070000	doubledot
chr10	50990000	50890000	51090000	doubledot
chr10	53610000	53510000	53710000	doubledot
chr10	53210000	53110000	53310000	doubledot
chr10	57670000	57570000	57770000	doubledot
chr10	58080000	57980000	58180000	doubledot
chr10	58760000	58660000	58860000	doubledot
chr10	59220000	59120000	59320000	doubledot
chr10	60440000	60340000	60540000	doubledot
chr10	62570000	62470000	62670000	doubledot
chr10	63150000	63050000	63250000	doubledot
chr10	66940000	66840000	67040000	doubledot
chr10	68210000	68110000	68310000	doubledot
chr10	68720000	68620000	68820000	doubledot
chr10	69730000	69630000	69830000	doubledot
chr10	70890000	70790000	70990000	doubledot
chr10	70550000	70450000	70650000	doubledot
chr10	70770000	70670000	70870000	doubledot
chr10	71300000	71200000	71400000	doubledot
chr10	71210000	71110000	71310000	doubledot
chr10	71380000	71280000	71480000	doubledot
chr10	71610000	71510000	71710000	doubledot
chr10	71720000	71620000	71820000	doubledot
chr10	72340000	72240000	72440000	doubledot
chr10	75110000	75010000	75210000	doubledot
chr10	76310000	76210000	76410000	doubledot
chr10	76040000	75940000	76140000	doubledot
chr10	77000000	76900000	77100000	doubledot
chr10	77640000	77540000	77740000	doubledot
chr10	81050000	80950000	81150000	doubledot
chr10	84230000	84130000	84330000	doubledot
chr10	86380000	86280000	86480000	doubledot
chr10	86600000	86500000	86700000	doubledot
chr10	89580000	89480000	89680000	doubledot
chr10	90690000	90590000	90790000	doubledot
chr10	90140000	90040000	90240000	doubledot
chr10	92040000	91940000	92140000	doubledot
chr10	92660000	92560000	92760000	doubledot
chr10	92460000	92360000	92560000	doubledot
chr10	92200000	92100000	92300000	doubledot
chr10	92850000	92750000	92950000	doubledot
chr10	93060000	92960000	93160000	doubledot
chr10	93360000	93260000	93460000	doubledot
chr10	93720000	93620000	93820000	doubledot
chr10	94310000	94210000	94410000	doubledot
chr10	93900000	93800000	94000000	doubledot
chr10	95110000	95010000	95210000	doubledot
chr10	95640000	95540000	95740000	doubledot
chr10	97030000	96930000	97130000	doubledot
chr10	96600000	96500000	96700000	doubledot
chr10	97240000	97140000	97340000	doubledot
chr10	97900000	97800000	98000000	doubledot
chr10	99360000	99260000	99460000	doubledot
chr10	100530000	100430000	100630000	doubledot
chr10	100270000	100170000	100370000	doubledot
chr10	101010000	100910000	101110000	doubledot
chr10	100890000	100790000	100990000	doubledot
chr10	101150000	101050000	101250000	doubledot
chr10	101580000	101480000	101680000	doubledot
chr10	102670000	102570000	102770000	doubledot
chr10	102500000	102400000	102600000	doubledot
chr10	102390000	102290000	102490000	doubledot
chr10	102820000	102720000	102920000	doubledot
chr10	103070000	102970000	103170000	doubledot
chr10	103490000	103390000	103590000	doubledot
chr10	103880000	103780000	103980000	doubledot
chr10	103690000	103590000	103790000	doubledot
chr10	104930000	104830000	105030000	doubledot
chr10	105930000	105830000	106030000	doubledot
chr10	106610000	106510000	106710000	doubledot
chr10	110130000	110030000	110230000	doubledot
chr10	110600000	110500000	110700000	doubledot
chr10	110720000	110620000	110820000	doubledot
chr10	114460000	114360000	114560000	doubledot
chr10	115440000	115340000	115540000	doubledot
chr10	115660000	115560000	115760000	doubledot
chr10	116290000	116190000	116390000	doubledot
chr10	116770000	116670000	116870000	doubledot
chr10	117470000	117370000	117570000	doubledot
chr10	118270000	118170000	118370000	doubledot
chr10	120200000	120100000	120300000	doubledot
chr10	121740000	121640000	121840000	doubledot
chr10	122260000	122160000	122360000	doubledot
chr10	122560000	122460000	122660000	doubledot
chr10	122450000	122350000	122550000	doubledot
chr10	123970000	123870000	124070000	doubledot
chr10	123150000	123050000	123250000	doubledot
chr10	123670000	123570000	123770000	doubledot
chr10	126510000	126410000	126610000	doubledot
chr10	126600000	126500000	126700000	doubledot
chr10	126390000	126290000	126490000	doubledot
chr10	129010000	128910000	129110000	doubledot
chr10	129970000	129870000	130070000	doubledot
chr10	132650000	132550000	132750000	doubledot
chr10	132360000	132260000	132460000	doubledot
chr10	6200000	6100000	6300000	doubledot
chr10	11610000	11510000	11710000	doubledot
chr10	11690000	11590000	11790000	doubledot
chr10	12710000	12610000	12810000	doubledot
chr10	14290000	14190000	14390000	doubledot
chr10	22340000	22240000	22440000	doubledot
chr10	22560000	22460000	22660000	doubledot
chr10	24390000	24290000	24490000	doubledot
chr10	25870000	25770000	25970000	doubledot
chr10	26670000	26570000	26770000	doubledot
chr10	26890000	26790000	26990000	doubledot
chr10	27440000	27340000	27540000	doubledot
chr10	28240000	28140000	28340000	doubledot
chr10	29010000	28910000	29110000	doubledot
chr10	29310000	29210000	29410000	doubledot
chr10	31600000	31500000	31700000	doubledot
chr10	43170000	43070000	43270000	doubledot
chr10	45230000	45130000	45330000	doubledot
chr10	52010000	51910000	52110000	doubledot
chr10	58530000	58430000	58630000	doubledot
chr10	58920000	58820000	59020000	doubledot
chr10	59790000	59690000	59890000	doubledot
chr10	62820000	62720000	62920000	doubledot
chr10	67930000	67830000	68030000	doubledot
chr10	68440000	68340000	68540000	doubledot
chr10	69960000	69860000	70060000	doubledot
chr10	71480000	71380000	71580000	doubledot
chr10	71820000	71720000	71920000	doubledot
chr10	75030000	74930000	75130000	doubledot
chr10	76550000	76450000	76650000	doubledot
chr10	79070000	78970000	79170000	doubledot
chr10	84340000	84240000	84440000	doubledot
chr10	84430000	84330000	84530000	doubledot
chr10	86520000	86420000	86620000	doubledot
chr10	88390000	88290000	88490000	doubledot
chr10	89010000	88910000	89110000	doubledot
chr10	89420000	89320000	89520000	doubledot
chr10	89850000	89750000	89950000	doubledot
chr10	90280000	90180000	90380000	doubledot
chr10	90590000	90490000	90690000	doubledot
chr10	90980000	90880000	91080000	doubledot
chr10	95360000	95260000	95460000	doubledot
chr10	98420000	98320000	98520000	doubledot
chr10	98740000	98640000	98840000	doubledot
chr10	100740000	100640000	100840000	doubledot
chr10	101290000	101190000	101390000	doubledot
chr10	103990000	103890000	104090000	doubledot
chr10	105700000	105600000	105800000	doubledot
chr10	109780000	109680000	109880000	doubledot
chr10	114550000	114450000	114650000	doubledot
chr10	121500000	121400000	121600000	doubledot
chr10	123760000	123660000	123860000	doubledot
chr10	126130000	126030000	126230000	doubledot
chr10	132460000	132360000	132560000	doubledot
chr10	132900000	132800000	133000000	doubledot
chr17	1650000	1550000	1750000	doubledot
chr17	2330000	2230000	2430000	doubledot
chr17	2730000	2630000	2830000	doubledot
chr17	3680000	3580000	3780000	doubledot
chr17	4930000	4830000	5030000	doubledot
chr17	4530000	4430000	4630000	doubledot
chr17	5080000	4980000	5180000	doubledot
chr17	5460000	5360000	5560000	doubledot
chr17	7020000	6920000	7120000	doubledot
chr17	6640000	6540000	6740000	doubledot
chr17	8380000	8280000	8480000	doubledot
chr17	8180000	8080000	8280000	doubledot
chr17	8790000	8690000	8890000	doubledot
chr17	9740000	9640000	9840000	doubledot
chr17	9550000	9450000	9650000	doubledot
chr17	12020000	11920000	12120000	doubledot
chr17	17680000	17580000	17780000	doubledot
chr17	28950000	28850000	29050000	doubledot
chr17	29280000	29180000	29380000	doubledot
chr17	30830000	30730000	30930000	doubledot
chr17	32460000	32360000	32560000	doubledot
chr17	31870000	31770000	31970000	doubledot
chr17	32970000	32870000	33070000	doubledot
chr17	34390000	34290000	34490000	doubledot
chr17	35130000	35030000	35230000	doubledot
chr17	37620000	37520000	37720000	doubledot
chr17	39530000	39430000	39630000	doubledot
chr17	40170000	40070000	40270000	doubledot
chr17	40310000	40210000	40410000	doubledot
chr17	40570000	40470000	40670000	doubledot
chr17	41680000	41580000	41780000	doubledot
chr17	43280000	43180000	43380000	doubledot
chr17	43790000	43690000	43890000	doubledot
chr17	43880000	43780000	43980000	doubledot
chr17	44360000	44260000	44460000	doubledot
chr17	44720000	44620000	44820000	doubledot
chr17	45160000	45060000	45260000	doubledot
chr17	45430000	45330000	45530000	doubledot
chr17	48890000	48790000	48990000	doubledot
chr17	48630000	48530000	48730000	doubledot
chr17	49250000	49150000	49350000	doubledot
chr17	50090000	49990000	50190000	doubledot
chr17	51250000	51150000	51350000	doubledot
chr17	52350000	52250000	52450000	doubledot
chr17	54950000	54850000	55050000	doubledot
chr17	56790000	56690000	56890000	doubledot
chr17	56490000	56390000	56590000	doubledot
chr17	56960000	56860000	57060000	doubledot
chr17	58230000	58130000	58330000	doubledot
chr17	58490000	58390000	58590000	doubledot
chr17	60030000	59930000	60130000	doubledot
chr17	60660000	60560000	60760000	doubledot
chr17	61590000	61490000	61690000	doubledot
chr17	62640000	62540000	62740000	doubledot
chr17	63830000	63730000	63930000	doubledot
chr17	64820000	64720000	64920000	doubledot
chr17	68030000	67930000	68130000	doubledot
chr17	69300000	69200000	69400000	doubledot
chr17	70620000	70520000	70720000	doubledot
chr17	72550000	72450000	72650000	doubledot
chr17	74220000	74120000	74320000	doubledot
chr17	74870000	74770000	74970000	doubledot
chr17	74750000	74650000	74850000	doubledot
chr17	75020000	74920000	75120000	doubledot
chr17	75850000	75750000	75950000	doubledot
chr17	78990000	78890000	79090000	doubledot
chr17	79750000	79650000	79850000	doubledot
chr17	80000000	79900000	80100000	doubledot
chr17	80400000	80300000	80500000	doubledot
chr17	81000000	80900000	81100000	doubledot
chr17	81550000	81450000	81650000	doubledot
chr17	81670000	81570000	81770000	doubledot
chr17	82150000	82050000	82250000	doubledot
chr17	82260000	82160000	82360000	doubledot
chr17	1220000	1120000	1320000	doubledot
chr17	19760000	19660000	19860000	doubledot
chr17	27650000	27550000	27750000	doubledot
chr17	27760000	27660000	27860000	doubledot
chr17	39640000	39540000	39740000	doubledot
chr17	47470000	47370000	47570000	doubledot
chr17	59710000	59610000	59810000	doubledot
chr17	62400000	62300000	62500000	doubledot
chr17	68170000	68070000	68270000	doubledot
chr17	15220000	15120000	15320000	doubledot
chr17	10860000	10760000	10960000	doubledot
chr17	19800000	19700000	19900000	doubledot
chr17	74650000	74550000	74750000	doubledot
chr17	1900000	1800000	2000000	doubledot
chr17	3840000	3740000	3940000	doubledot
chr17	4120000	4020000	4220000	doubledot
chr17	4420000	4320000	4520000	doubledot
chr17	4710000	4610000	4810000	doubledot
chr17	5200000	5100000	5300000	doubledot
chr17	6440000	6340000	6540000	doubledot
chr17	5710000	5610000	5810000	doubledot
chr17	6280000	6180000	6380000	doubledot
chr17	7710000	7610000	7810000	doubledot
chr17	7580000	7480000	7680000	doubledot
chr17	8920000	8820000	9020000	doubledot
chr17	10720000	10620000	10820000	doubledot
chr17	10640000	10540000	10740000	doubledot
chr17	11760000	11660000	11860000	doubledot
chr17	12750000	12650000	12850000	doubledot
chr17	13590000	13490000	13690000	doubledot
chr17	14210000	14110000	14310000	doubledot
chr17	15540000	15440000	15640000	doubledot
chr17	16540000	16440000	16640000	doubledot
chr17	17860000	17760000	17960000	doubledot
chr17	20760000	20660000	20860000	doubledot
chr17	20990000	20890000	21090000	doubledot
chr17	28710000	28610000	28810000	doubledot
chr17	29140000	29040000	29240000	doubledot
chr17	29610000	29510000	29710000	doubledot
chr17	30100000	30000000	30200000	doubledot
chr17	31370000	31270000	31470000	doubledot
chr17	32770000	32670000	32870000	doubledot
chr17	33720000	33620000	33820000	doubledot
chr17	33520000	33420000	33620000	doubledot
chr17	34170000	34070000	34270000	doubledot
chr17	34950000	34850000	35050000	doubledot
chr17	35570000	35470000	35670000	doubledot
chr17	36750000	36650000	36850000	doubledot
chr17	35930000	35830000	36030000	doubledot
chr17	36560000	36460000	36660000	doubledot
chr17	37260000	37160000	37360000	doubledot
chr17	36940000	36840000	37040000	doubledot
chr17	38660000	38560000	38760000	doubledot
chr17	38500000	38400000	38600000	doubledot
chr17	38740000	38640000	38840000	doubledot
chr17	39220000	39120000	39320000	doubledot
chr17	38420000	38320000	38520000	doubledot
chr17	39760000	39660000	39860000	doubledot
chr17	40820000	40720000	40920000	doubledot
chr17	41360000	41260000	41460000	doubledot
chr17	42010000	41910000	42110000	doubledot
chr17	42540000	42440000	42640000	doubledot
chr17	42150000	42050000	42250000	doubledot
chr17	42690000	42590000	42790000	doubledot
chr17	42970000	42870000	43070000	doubledot
chr17	43510000	43410000	43610000	doubledot
chr17	44900000	44800000	45000000	doubledot
chr17	46840000	46740000	46940000	doubledot
chr17	46930000	46830000	47030000	doubledot
chr17	47320000	47220000	47420000	doubledot
chr17	48130000	48030000	48230000	doubledot
chr17	48360000	48260000	48460000	doubledot
chr17	48790000	48690000	48890000	doubledot
chr17	49400000	49300000	49500000	doubledot
chr17	49560000	49460000	49660000	doubledot
chr17	49850000	49750000	49950000	doubledot
chr17	50010000	49910000	50110000	doubledot
chr17	50720000	50620000	50820000	doubledot
chr17	52150000	52050000	52250000	doubledot
chr17	55370000	55270000	55470000	doubledot
chr17	55510000	55410000	55610000	doubledot
chr17	55810000	55710000	55910000	doubledot
chr17	56110000	56010000	56210000	doubledot
chr17	57110000	57010000	57210000	doubledot
chr17	57820000	57720000	57920000	doubledot
chr17	58120000	58020000	58220000	doubledot
chr17	57230000	57130000	57330000	doubledot
chr17	59200000	59100000	59300000	doubledot
chr17	58670000	58570000	58770000	doubledot
chr17	59290000	59190000	59390000	doubledot
chr17	60430000	60330000	60530000	doubledot
chr17	61390000	61290000	61490000	doubledot
chr17	63410000	63310000	63510000	doubledot
chr17	64300000	64200000	64400000	doubledot
chr17	64430000	64330000	64530000	doubledot
chr17	64140000	64040000	64240000	doubledot
chr17	64500000	64400000	64600000	doubledot
chr17	66180000	66080000	66280000	doubledot
chr17	65990000	65890000	66090000	doubledot
chr17	66710000	66610000	66810000	doubledot
chr17	67710000	67610000	67810000	doubledot
chr17	68490000	68390000	68590000	doubledot
chr17	68770000	68670000	68870000	doubledot
chr17	69550000	69450000	69650000	doubledot
chr17	70170000	70070000	70270000	doubledot
chr17	70740000	70640000	70840000	doubledot
chr17	71090000	70990000	71190000	doubledot
chr17	71460000	71360000	71560000	doubledot
chr17	72100000	72000000	72200000	doubledot
chr17	73200000	73100000	73300000	doubledot
chr17	72710000	72610000	72810000	doubledot
chr17	73390000	73290000	73490000	doubledot
chr17	73640000	73540000	73740000	doubledot
chr17	73990000	73890000	74090000	doubledot
chr17	74540000	74440000	74640000	doubledot
chr17	75530000	75430000	75630000	doubledot
chr17	75420000	75320000	75520000	doubledot
chr17	75610000	75510000	75710000	doubledot
chr17	76040000	75940000	76140000	doubledot
chr17	76320000	76220000	76420000	doubledot
chr17	77270000	77170000	77370000	doubledot
chr17	77520000	77420000	77620000	doubledot
chr17	77780000	77680000	77880000	doubledot
chr17	77900000	77800000	78000000	doubledot
chr17	78450000	78350000	78550000	doubledot
chr17	78820000	78720000	78920000	doubledot
chr17	79400000	79300000	79500000	doubledot
chr17	81100000	81000000	81200000	doubledot
chr17	81240000	81140000	81340000	doubledot
chr17	81890000	81790000	81990000	doubledot
chr17	82440000	82340000	82540000	doubledot
chr17	1060000	960000	1160000	doubledot
chr17	1550000	1450000	1650000	doubledot
chr17	2050000	1950000	2150000	doubledot
chr17	2420000	2320000	2520000	doubledot
chr17	3030000	2930000	3130000	doubledot
chr17	4790000	4690000	4890000	doubledot
chr17	5340000	5240000	5440000	doubledot
chr17	6080000	5980000	6180000	doubledot
chr17	7840000	7740000	7940000	doubledot
chr17	8060000	7960000	8160000	doubledot
chr17	10280000	10180000	10380000	doubledot
chr17	11660000	11560000	11760000	doubledot
chr17	19350000	19250000	19450000	doubledot
chr17	20120000	20020000	20220000	doubledot
chr17	21260000	21160000	21360000	doubledot
chr17	29790000	29690000	29890000	doubledot
chr17	31240000	31140000	31340000	doubledot
chr17	32210000	32110000	32310000	doubledot
chr17	32640000	32540000	32740000	doubledot
chr17	33950000	33850000	34050000	doubledot
chr17	34530000	34430000	34630000	doubledot
chr17	39400000	39300000	39500000	doubledot
chr17	41890000	41790000	41990000	doubledot
chr17	44530000	44430000	44630000	doubledot
chr17	49060000	48960000	49160000	doubledot
chr17	49710000	49610000	49810000	doubledot
chr17	50960000	50860000	51060000	doubledot
chr17	56590000	56490000	56690000	doubledot
chr17	58000000	57900000	58100000	doubledot
chr17	59890000	59790000	59990000	doubledot
chr17	63070000	62970000	63170000	doubledot
chr17	65560000	65460000	65660000	doubledot
chr17	68620000	68520000	68720000	doubledot
chr17	68880000	68780000	68980000	doubledot
chr17	68980000	68880000	69080000	doubledot
chr17	73090000	72990000	73190000	doubledot
chr17	77080000	76980000	77180000	doubledot
chr17	80550000	80450000	80650000	doubledot
chr16	1780000	1680000	1880000	doubledot
chr16	4410000	4310000	4510000	doubledot
chr16	5090000	4990000	5190000	doubledot
chr16	6660000	6560000	6760000	doubledot
chr16	9120000	9020000	9220000	doubledot
chr16	10200000	10100000	10300000	doubledot
chr16	10930000	10830000	11030000	doubledot
chr16	12070000	11970000	12170000	doubledot
chr16	12280000	12180000	12380000	doubledot
chr16	23660000	23560000	23760000	doubledot
chr16	23500000	23400000	23600000	doubledot
chr16	25240000	25140000	25340000	doubledot
chr16	27150000	27050000	27250000	doubledot
chr16	49370000	49270000	49470000	doubledot
chr16	50360000	50260000	50460000	doubledot
chr16	50030000	49930000	50130000	doubledot
chr16	52020000	51920000	52120000	doubledot
chr16	53510000	53410000	53610000	doubledot
chr16	58770000	58670000	58870000	doubledot
chr16	62150000	62050000	62250000	doubledot
chr16	63320000	63220000	63420000	doubledot
chr16	68270000	68170000	68370000	doubledot
chr16	67480000	67380000	67580000	doubledot
chr16	68340000	68240000	68440000	doubledot
chr16	68080000	67980000	68180000	doubledot
chr16	68520000	68420000	68620000	doubledot
chr16	71630000	71530000	71730000	doubledot
chr16	70780000	70680000	70880000	doubledot
chr16	71790000	71690000	71890000	doubledot
chr16	74290000	74190000	74390000	doubledot
chr16	75160000	75060000	75260000	doubledot
chr16	75770000	75670000	75870000	doubledot
chr16	77200000	77100000	77300000	doubledot
chr16	78100000	78000000	78200000	doubledot
chr16	80520000	80420000	80620000	doubledot
chr16	81890000	81790000	81990000	doubledot
chr16	85760000	85660000	85860000	doubledot
chr16	87360000	87260000	87460000	doubledot
chr16	87300000	87200000	87400000	doubledot
chr16	1960000	1860000	2060000	doubledot
chr16	10740000	10640000	10840000	doubledot
chr16	19120000	19020000	19220000	doubledot
chr16	23730000	23630000	23830000	doubledot
chr16	48640000	48540000	48740000	doubledot
chr16	50670000	50570000	50770000	doubledot
chr16	11840000	11740000	11940000	doubledot
chr16	19060000	18960000	19160000	doubledot
chr16	89230000	89130000	89330000	doubledot
chr16	800000	700000	900000	doubledot
chr16	3650000	3550000	3750000	doubledot
chr16	3890000	3790000	3990000	doubledot
chr16	4650000	4550000	4750000	doubledot
chr16	5240000	5140000	5340000	doubledot
chr16	5500000	5400000	5600000	doubledot
chr16	6130000	6030000	6230000	doubledot
chr16	6450000	6350000	6550000	doubledot
chr16	10510000	10410000	10610000	doubledot
chr16	9250000	9150000	9350000	doubledot
chr16	9660000	9560000	9760000	doubledot
chr16	11920000	11820000	12020000	doubledot
chr16	11390000	11290000	11490000	doubledot
chr16	11720000	11620000	11820000	doubledot
chr16	13900000	13800000	14000000	doubledot
chr16	12860000	12760000	12960000	doubledot
chr16	12470000	12370000	12570000	doubledot
chr16	14240000	14140000	14340000	doubledot
chr16	14540000	14440000	14640000	doubledot
chr16	19370000	19270000	19470000	doubledot
chr16	19540000	19440000	19640000	doubledot
chr16	20400000	20300000	20500000	doubledot
chr16	19890000	19790000	19990000	doubledot
chr16	20310000	20210000	20410000	doubledot
chr16	21740000	21640000	21840000	doubledot
chr16	21150000	21050000	21250000	doubledot
chr16	22220000	22120000	22320000	doubledot
chr16	23160000	23060000	23260000	doubledot
chr16	24930000	24830000	25030000	doubledot
chr16	24530000	24430000	24630000	doubledot
chr16	24040000	23940000	24140000	doubledot
chr16	24250000	24150000	24350000	doubledot
chr16	24830000	24730000	24930000	doubledot
chr16	25020000	24920000	25120000	doubledot
chr16	25710000	25610000	25810000	doubledot
chr16	25820000	25720000	25920000	doubledot
chr16	27480000	27380000	27580000	doubledot
chr16	28230000	28130000	28330000	doubledot
chr16	27880000	27780000	27980000	doubledot
chr16	30080000	29980000	30180000	doubledot
chr16	30670000	30570000	30770000	doubledot
chr16	30950000	30850000	31050000	doubledot
chr16	31180000	31080000	31280000	doubledot
chr16	47000000	46900000	47100000	doubledot
chr16	48160000	48060000	48260000	doubledot
chr16	51780000	51680000	51880000	doubledot
chr16	53030000	52930000	53130000	doubledot
chr16	52920000	52820000	53020000	doubledot
chr16	53330000	53230000	53430000	doubledot
chr16	53920000	53820000	54020000	doubledot
chr16	54270000	54170000	54370000	doubledot
chr16	54990000	54890000	55090000	doubledot
chr16	55890000	55790000	55990000	doubledot
chr16	55700000	55600000	55800000	doubledot
chr16	56960000	56860000	57060000	doubledot
chr16	57490000	57390000	57590000	doubledot
chr16	57280000	57180000	57380000	doubledot
chr16	58150000	58050000	58250000	doubledot
chr16	58010000	57910000	58110000	doubledot
chr16	57740000	57640000	57840000	doubledot
chr16	58500000	58400000	58600000	doubledot
chr16	62370000	62270000	62470000	doubledot
chr16	66880000	66780000	66980000	doubledot
chr16	67220000	67120000	67320000	doubledot
chr16	67660000	67560000	67760000	doubledot
chr16	67940000	67840000	68040000	doubledot
chr16	68840000	68740000	68940000	doubledot
chr16	69330000	69230000	69430000	doubledot
chr16	69740000	69640000	69840000	doubledot
chr16	70650000	70550000	70750000	doubledot
chr16	71410000	71310000	71510000	doubledot
chr16	72480000	72380000	72580000	doubledot
chr16	72830000	72730000	72930000	doubledot
chr16	73960000	73860000	74060000	doubledot
chr16	73870000	73770000	73970000	doubledot
chr16	74650000	74550000	74750000	doubledot
chr16	76650000	76550000	76750000	doubledot
chr16	77610000	77510000	77710000	doubledot
chr16	79610000	79510000	79710000	doubledot
chr16	81740000	81640000	81840000	doubledot
chr16	82240000	82140000	82340000	doubledot
chr16	82630000	82530000	82730000	doubledot
chr16	85070000	84970000	85170000	doubledot
chr16	84070000	83970000	84170000	doubledot
chr16	84180000	84080000	84280000	doubledot
chr16	84500000	84400000	84600000	doubledot
chr16	84620000	84520000	84720000	doubledot
chr16	84740000	84640000	84840000	doubledot
chr16	86010000	85910000	86110000	doubledot
chr16	86530000	86430000	86630000	doubledot
chr16	87090000	86990000	87190000	doubledot
chr16	87730000	87630000	87830000	doubledot
chr16	89540000	89440000	89640000	doubledot
chr16	89700000	89600000	89800000	doubledot
chr16	1110000	1010000	1210000	doubledot
chr16	3960000	3860000	4060000	doubledot
chr16	4180000	4080000	4280000	doubledot
chr16	4260000	4160000	4360000	doubledot
chr16	4960000	4860000	5060000	doubledot
chr16	7010000	6910000	7110000	doubledot
chr16	11500000	11400000	11600000	doubledot
chr16	12570000	12470000	12670000	doubledot
chr16	18970000	18870000	19070000	doubledot
chr16	19690000	19590000	19790000	doubledot
chr16	23300000	23200000	23400000	doubledot
chr16	23870000	23770000	23970000	doubledot
chr16	24140000	24040000	24240000	doubledot
chr16	27380000	27280000	27480000	doubledot
chr16	31090000	30990000	31190000	doubledot
chr16	51640000	51540000	51740000	doubledot
chr16	54630000	54530000	54730000	doubledot
chr16	55590000	55490000	55690000	doubledot
chr16	57070000	56970000	57170000	doubledot
chr16	57180000	57080000	57280000	doubledot
chr16	57900000	57800000	58000000	doubledot
chr16	67810000	67710000	67910000	doubledot
chr16	68690000	68590000	68790000	doubledot
chr16	69140000	69040000	69240000	doubledot
chr16	70350000	70250000	70450000	doubledot
chr16	70520000	70420000	70620000	doubledot
chr16	74430000	74330000	74530000	doubledot
chr16	77050000	76950000	77150000	doubledot
chr16	77430000	77330000	77530000	doubledot
chr16	78770000	78670000	78870000	doubledot
chr16	82010000	81910000	82110000	doubledot
chr16	84990000	84890000	85090000	doubledot
chr16	85640000	85540000	85740000	doubledot
chr15	26870000	26770000	26970000	doubledot
chr15	34030000	33930000	34130000	doubledot
chr15	37930000	37830000	38030000	doubledot
chr15	40010000	39910000	40110000	doubledot
chr15	39600000	39500000	39700000	doubledot
chr15	40310000	40210000	40410000	doubledot
chr15	41940000	41840000	42040000	doubledot
chr15	41450000	41350000	41550000	doubledot
chr15	42490000	42390000	42590000	doubledot
chr15	43800000	43700000	43900000	doubledot
chr15	44550000	44450000	44650000	doubledot
chr15	45640000	45540000	45740000	doubledot
chr15	48340000	48240000	48440000	doubledot
chr15	52130000	52030000	52230000	doubledot
chr15	52750000	52650000	52850000	doubledot
chr15	55480000	55380000	55580000	doubledot
chr15	56470000	56370000	56570000	doubledot
chr15	57670000	57570000	57770000	doubledot
chr15	57320000	57220000	57420000	doubledot
chr15	58070000	57970000	58170000	doubledot
chr15	59680000	59580000	59780000	doubledot
chr15	62050000	61950000	62150000	doubledot
chr15	61850000	61750000	61950000	doubledot
chr15	62340000	62240000	62440000	doubledot
chr15	63120000	63020000	63220000	doubledot
chr15	64100000	64000000	64200000	doubledot
chr15	65010000	64910000	65110000	doubledot
chr15	65560000	65460000	65660000	doubledot
chr15	66880000	66780000	66980000	doubledot
chr15	68230000	68130000	68330000	doubledot
chr15	69460000	69360000	69560000	doubledot
chr15	70510000	70410000	70610000	doubledot
chr15	70910000	70810000	71010000	doubledot
chr15	72200000	72100000	72300000	doubledot
chr15	73910000	73810000	74010000	doubledot
chr15	75300000	75200000	75400000	doubledot
chr15	75740000	75640000	75840000	doubledot
chr15	75930000	75830000	76030000	doubledot
chr15	76150000	76050000	76250000	doubledot
chr15	77900000	77800000	78000000	doubledot
chr15	78880000	78780000	78980000	doubledot
chr15	78780000	78680000	78880000	doubledot
chr15	79320000	79220000	79420000	doubledot
chr15	80400000	80300000	80500000	doubledot
chr15	80980000	80880000	81080000	doubledot
chr15	81400000	81300000	81500000	doubledot
chr15	82370000	82270000	82470000	doubledot
chr15	85790000	85690000	85890000	doubledot
chr15	88450000	88350000	88550000	doubledot
chr15	88860000	88760000	88960000	doubledot
chr15	89320000	89220000	89420000	doubledot
chr15	89570000	89470000	89670000	doubledot
chr15	89650000	89550000	89750000	doubledot
chr15	90980000	90880000	91080000	doubledot
chr15	92740000	92640000	92840000	doubledot
chr15	92390000	92290000	92490000	doubledot
chr15	93020000	92920000	93120000	doubledot
chr15	94160000	94060000	94260000	doubledot
chr15	94560000	94460000	94660000	doubledot
chr15	96350000	96250000	96450000	doubledot
chr15	97860000	97760000	97960000	doubledot
chr15	98430000	98330000	98530000	doubledot
chr15	100600000	100500000	100700000	doubledot
chr15	43710000	43610000	43810000	doubledot
chr15	45460000	45360000	45560000	doubledot
chr15	70650000	70550000	70750000	doubledot
chr15	79000000	78900000	79100000	doubledot
chr15	81090000	80990000	81190000	doubledot
chr15	85560000	85460000	85660000	doubledot
chr15	94350000	94250000	94450000	doubledot
chr15	99790000	99690000	99890000	doubledot
chr15	100880000	100780000	100980000	doubledot
chr15	33210000	33110000	33310000	doubledot
chr15	74040000	73940000	74140000	doubledot
chr15	25710000	25610000	25810000	doubledot
chr15	25940000	25840000	26040000	doubledot
chr15	27020000	26920000	27120000	doubledot
chr15	33720000	33620000	33820000	doubledot
chr15	35070000	34970000	35170000	doubledot
chr15	35290000	35190000	35390000	doubledot
chr15	37130000	37030000	37230000	doubledot
chr15	36490000	36390000	36590000	doubledot
chr15	36870000	36770000	36970000	doubledot
chr15	38430000	38330000	38530000	doubledot
chr15	38690000	38590000	38790000	doubledot
chr15	39080000	38980000	39180000	doubledot
chr15	39770000	39670000	39870000	doubledot
chr15	40900000	40800000	41000000	doubledot
chr15	41550000	41450000	41650000	doubledot
chr15	42160000	42060000	42260000	doubledot
chr15	42670000	42570000	42770000	doubledot
chr15	43330000	43230000	43430000	doubledot
chr15	44650000	44550000	44750000	doubledot
chr15	44800000	44700000	44900000	doubledot
chr15	45120000	45020000	45220000	doubledot
chr15	46290000	46190000	46390000	doubledot
chr15	47170000	47070000	47270000	doubledot
chr15	45790000	45690000	45890000	doubledot
chr15	48090000	47990000	48190000	doubledot
chr15	48000000	47900000	48100000	doubledot
chr15	49160000	49060000	49260000	doubledot
chr15	50170000	50070000	50270000	doubledot
chr15	49450000	49350000	49550000	doubledot
chr15	50430000	50330000	50530000	doubledot
chr15	50660000	50560000	50760000	doubledot
chr15	51400000	51300000	51500000	doubledot
chr15	51780000	51680000	51880000	doubledot
chr15	51940000	51840000	52040000	doubledot
chr15	56870000	56770000	56970000	doubledot
chr15	58200000	58100000	58300000	doubledot
chr15	58920000	58820000	59020000	doubledot
chr15	57860000	57760000	57960000	doubledot
chr15	59520000	59420000	59620000	doubledot
chr15	60490000	60390000	60590000	doubledot
chr15	61150000	61050000	61250000	doubledot
chr15	60930000	60830000	61030000	doubledot
chr15	61640000	61540000	61740000	doubledot
chr15	63460000	63360000	63560000	doubledot
chr15	63280000	63180000	63380000	doubledot
chr15	63600000	63500000	63700000	doubledot
chr15	64690000	64590000	64790000	doubledot
chr15	65890000	65790000	65990000	doubledot
chr15	66560000	66460000	66660000	doubledot
chr15	67840000	67740000	67940000	doubledot
chr15	68400000	68300000	68500000	doubledot
chr15	68540000	68440000	68640000	doubledot
chr15	71780000	71680000	71880000	doubledot
chr15	71450000	71350000	71550000	doubledot
chr15	72310000	72210000	72410000	doubledot
chr15	72660000	72560000	72760000	doubledot
chr15	73280000	73180000	73380000	doubledot
chr15	73700000	73600000	73800000	doubledot
chr15	74340000	74240000	74440000	doubledot
chr15	74600000	74500000	74700000	doubledot
chr15	76060000	75960000	76160000	doubledot
chr15	76930000	76830000	77030000	doubledot
chr15	77580000	77480000	77680000	doubledot
chr15	78270000	78170000	78370000	doubledot
chr15	78590000	78490000	78690000	doubledot
chr15	79850000	79750000	79950000	doubledot
chr15	80560000	80460000	80660000	doubledot
chr15	80780000	80680000	80880000	doubledot
chr15	81270000	81170000	81370000	doubledot
chr15	82050000	81950000	82150000	doubledot
chr15	85200000	85100000	85300000	doubledot
chr15	84940000	84840000	85040000	doubledot
chr15	85850000	85750000	85950000	doubledot
chr15	86210000	86110000	86310000	doubledot
chr15	86760000	86660000	86860000	doubledot
chr15	88250000	88150000	88350000	doubledot
chr15	89200000	89100000	89300000	doubledot
chr15	90280000	90180000	90380000	doubledot
chr15	90120000	90020000	90220000	doubledot
chr15	90640000	90540000	90740000	doubledot
chr15	91290000	91190000	91390000	doubledot
chr15	92090000	91990000	92190000	doubledot
chr15	91850000	91750000	91950000	doubledot
chr15	93980000	93880000	94080000	doubledot
chr15	94650000	94550000	94750000	doubledot
chr15	95270000	95170000	95370000	doubledot
chr15	97250000	97150000	97350000	doubledot
chr15	98300000	98200000	98400000	doubledot
chr15	98180000	98080000	98280000	doubledot
chr15	99230000	99130000	99330000	doubledot
chr15	99090000	98990000	99190000	doubledot
chr15	98510000	98410000	98610000	doubledot
chr15	98920000	98820000	99020000	doubledot
chr15	100340000	100240000	100440000	doubledot
chr15	31600000	31500000	31700000	doubledot
chr15	31960000	31860000	32060000	doubledot
chr15	33010000	32910000	33110000	doubledot
chr15	38360000	38260000	38460000	doubledot
chr15	38800000	38700000	38900000	doubledot
chr15	41100000	41000000	41200000	doubledot
chr15	41770000	41670000	41870000	doubledot
chr15	46080000	45980000	46180000	doubledot
chr15	49870000	49770000	49970000	doubledot
chr15	50060000	49960000	50160000	doubledot
chr15	55290000	55190000	55390000	doubledot
chr15	57140000	57040000	57240000	doubledot
chr15	57560000	57460000	57660000	doubledot
chr15	59140000	59040000	59240000	doubledot
chr15	60340000	60240000	60440000	doubledot
chr15	63710000	63610000	63810000	doubledot
chr15	64390000	64290000	64490000	doubledot
chr15	65400000	65300000	65500000	doubledot
chr15	66300000	66200000	66400000	doubledot
chr15	67440000	67340000	67540000	doubledot
chr15	68310000	68210000	68410000	doubledot
chr15	68690000	68590000	68790000	doubledot
chr15	69030000	68930000	69130000	doubledot
chr15	69300000	69200000	69400000	doubledot
chr15	70370000	70270000	70470000	doubledot
chr15	71110000	71010000	71210000	doubledot
chr15	71530000	71430000	71630000	doubledot
chr15	72780000	72680000	72880000	doubledot
chr15	73560000	73460000	73660000	doubledot
chr15	74220000	74120000	74320000	doubledot
chr15	74460000	74360000	74560000	doubledot
chr15	75350000	75250000	75450000	doubledot
chr15	76340000	76240000	76440000	doubledot
[truncated: 4,320 more rows]

## Sheet: Single-Dot boundaries
Single-Dot boundaries
chromosome	boundary location	start	end	dotstatus
chrX	7940000	7840000	8040000	singledot
chrX	27530000	27430000	27630000	singledot
chrX	26620000	26520000	26720000	singledot
chrX	27690000	27590000	27790000	singledot
chrX	34340000	34240000	34440000	singledot
chrX	41770000	41670000	41870000	singledot
chrX	45180000	45080000	45280000	singledot
chrX	51040000	50940000	51140000	singledot
chrX	52560000	52460000	52660000	singledot
chrX	55700000	55600000	55800000	singledot
chrX	74580000	74480000	74680000	singledot
chrX	78120000	78020000	78220000	singledot
chrX	81440000	81340000	81540000	singledot
chrX	94290000	94190000	94390000	singledot
chrX	94800000	94700000	94900000	singledot
chrX	103190000	103090000	103290000	singledot
chrX	112730000	112630000	112830000	singledot
chrX	118270000	118170000	118370000	singledot
chrX	119930000	119830000	120030000	singledot
chrX	120770000	120670000	120870000	singledot
chrX	122240000	122140000	122340000	singledot
chrX	123170000	123070000	123270000	singledot
chrX	125380000	125280000	125480000	singledot
chrX	125980000	125880000	126080000	singledot
chrX	126740000	126640000	126840000	singledot
chrX	146230000	146130000	146330000	singledot
chrX	147860000	147760000	147960000	singledot
chrX	149520000	149420000	149620000	singledot
chrX	56250000	56150000	56350000	singledot
chrX	64560000	64460000	64660000	singledot
chrX	93870000	93770000	93970000	singledot
chrX	143720000	143620000	143820000	singledot
chrX	145210000	145110000	145310000	singledot
chrX	85580000	85480000	85680000	singledot
chrX	3620000	3520000	3720000	singledot
chrX	3080000	2980000	3180000	singledot
chrX	6510000	6410000	6610000	singledot
chrX	10740000	10640000	10840000	singledot
chrX	10640000	10540000	10740000	singledot
chrX	12490000	12390000	12590000	singledot
chrX	16430000	16330000	16530000	singledot
chrX	20120000	20020000	20220000	singledot
chrX	20730000	20630000	20830000	singledot
chrX	22190000	22090000	22290000	singledot
chrX	22970000	22870000	23070000	singledot
chrX	24720000	24620000	24820000	singledot
chrX	25990000	25890000	26090000	singledot
chrX	26080000	25980000	26180000	singledot
chrX	31670000	31570000	31770000	singledot
chrX	31290000	31190000	31390000	singledot
chrX	32500000	32400000	32600000	singledot
chrX	32450000	32350000	32550000	singledot
chrX	33400000	33300000	33500000	singledot
chrX	32670000	32570000	32770000	singledot
chrX	37070000	36970000	37170000	singledot
chrX	39630000	39530000	39730000	singledot
chrX	40080000	39980000	40180000	singledot
chrX	45750000	45650000	45850000	singledot
chrX	46800000	46700000	46900000	singledot
chrX	66030000	65930000	66130000	singledot
chrX	66750000	66650000	66850000	singledot
chrX	66160000	66060000	66260000	singledot
chrX	67730000	67630000	67830000	singledot
chrX	72600000	72500000	72700000	singledot
chrX	73260000	73160000	73360000	singledot
chrX	76540000	76440000	76640000	singledot
chrX	77440000	77340000	77540000	singledot
chrX	78570000	78470000	78670000	singledot
chrX	85090000	84990000	85190000	singledot
chrX	84710000	84610000	84810000	singledot
chrX	85270000	85170000	85370000	singledot
chrX	88110000	88010000	88210000	singledot
chrX	94080000	93980000	94180000	singledot
chrX	96190000	96090000	96290000	singledot
chrX	101200000	101100000	101300000	singledot
chrX	101800000	101700000	101900000	singledot
chrX	105900000	105800000	106000000	singledot
chrX	105960000	105860000	106060000	singledot
chrX	108700000	108600000	108800000	singledot
chrX	113880000	113780000	113980000	singledot
chrX	114970000	114870000	115070000	singledot
chrX	116480000	116380000	116580000	singledot
chrX	117990000	117890000	118090000	singledot
chrX	121580000	121480000	121680000	singledot
chrX	126150000	126050000	126250000	singledot
chrX	127040000	126940000	127140000	singledot
chrX	134030000	133930000	134130000	singledot
chrX	134150000	134050000	134250000	singledot
chrX	136270000	136170000	136370000	singledot
chrX	137420000	137320000	137520000	singledot
chrX	143410000	143310000	143510000	singledot
chrX	145370000	145270000	145470000	singledot
chrX	145810000	145710000	145910000	singledot
chrX	147450000	147350000	147550000	singledot
chrX	148050000	147950000	148150000	singledot
chrX	149900000	149800000	150000000	singledot
chrX	150100000	150000000	150200000	singledot
chrX	390000	290000	490000	singledot
chrX	6380000	6280000	6480000	singledot
chrX	10430000	10330000	10530000	singledot
chrX	14540000	14440000	14640000	singledot
chrX	22760000	22660000	22860000	singledot
chrX	26430000	26330000	26530000	singledot
chrX	31200000	31100000	31300000	singledot
chrX	40930000	40830000	41030000	singledot
chrX	44250000	44150000	44350000	singledot
chrX	45290000	45190000	45390000	singledot
chrX	45840000	45740000	45940000	singledot
chrX	46000000	45900000	46100000	singledot
chrX	46200000	46100000	46300000	singledot
chrX	51880000	51780000	51980000	singledot
chrX	55090000	54990000	55190000	singledot
chrX	56990000	56890000	57090000	singledot
chrX	64220000	64120000	64320000	singledot
chrX	72460000	72360000	72560000	singledot
chrX	73080000	72980000	73180000	singledot
chrX	73390000	73290000	73490000	singledot
chrX	87710000	87610000	87810000	singledot
chrX	88620000	88520000	88720000	singledot
chrX	95750000	95650000	95850000	singledot
chrX	100070000	99970000	100170000	singledot
chrX	105760000	105660000	105860000	singledot
chrX	106050000	105950000	106150000	singledot
chrX	108590000	108490000	108690000	singledot
chrX	109020000	108920000	109120000	singledot
chrX	112660000	112560000	112760000	singledot
chrX	115650000	115550000	115750000	singledot
chrX	118100000	118000000	118200000	singledot
chrX	118180000	118080000	118280000	singledot
chrX	119790000	119690000	119890000	singledot
chrX	120690000	120590000	120790000	singledot
chrX	121300000	121200000	121400000	singledot
chrX	131240000	131140000	131340000	singledot
chrX	134270000	134170000	134370000	singledot
chrX	139110000	139010000	139210000	singledot
chrX	144520000	144420000	144620000	singledot
chrX	147570000	147470000	147670000	singledot
chrX	149290000	149190000	149390000	singledot
chr13	23300000	23200000	23400000	singledot
chr13	28000000	27900000	28100000	singledot
chr13	28280000	28180000	28380000	singledot
chr13	32340000	32240000	32440000	singledot
chr13	48060000	47960000	48160000	singledot
chr13	49230000	49130000	49330000	singledot
chr13	52240000	52140000	52340000	singledot
chr13	55310000	55210000	55410000	singledot
chr13	55570000	55470000	55670000	singledot
chr13	57590000	57490000	57690000	singledot
chr13	69530000	69430000	69630000	singledot
chr13	85870000	85770000	85970000	singledot
chr13	87670000	87570000	87770000	singledot
chr13	92130000	92030000	92230000	singledot
chr13	105240000	105140000	105340000	singledot
chr13	106020000	105920000	106120000	singledot
chr13	32670000	32570000	32770000	singledot
chr13	52600000	52500000	52700000	singledot
chr13	84830000	84730000	84930000	singledot
chr13	110450000	110350000	110550000	singledot
chr13	87290000	87190000	87390000	singledot
chr13	32580000	32480000	32680000	singledot
chr13	54640000	54540000	54740000	singledot
chr13	19960000	19860000	20060000	singledot
chr13	21240000	21140000	21340000	singledot
chr13	25470000	25370000	25570000	singledot
chr13	30340000	30240000	30440000	singledot
chr13	33530000	33430000	33630000	singledot
chr13	35190000	35090000	35290000	singledot
chr13	37620000	37520000	37720000	singledot
chr13	37720000	37620000	37820000	singledot
chr13	43160000	43060000	43260000	singledot
chr13	46350000	46250000	46450000	singledot
chr13	46470000	46370000	46570000	singledot
chr13	47780000	47680000	47880000	singledot
chr13	50370000	50270000	50470000	singledot
chr13	52130000	52030000	52230000	singledot
chr13	55250000	55150000	55350000	singledot
chr13	57750000	57650000	57850000	singledot
chr13	61690000	61590000	61790000	singledot
chr13	62380000	62280000	62480000	singledot
chr13	66590000	66490000	66690000	singledot
chr13	66480000	66380000	66580000	singledot
chr13	66700000	66600000	66800000	singledot
chr13	68280000	68180000	68380000	singledot
chr13	68940000	68840000	69040000	singledot
chr13	69900000	69800000	70000000	singledot
chr13	78990000	78890000	79090000	singledot
chr13	89930000	89830000	90030000	singledot
chr13	91930000	91830000	92030000	singledot
chr13	91790000	91690000	91890000	singledot
chr13	95850000	95750000	95950000	singledot
chr13	97570000	97470000	97670000	singledot
chr13	109780000	109680000	109880000	singledot
chr13	110930000	110830000	111030000	singledot
chr13	113170000	113070000	113270000	singledot
chr13	19860000	19760000	19960000	singledot
chr13	36490000	36390000	36590000	singledot
chr13	37310000	37210000	37410000	singledot
chr13	37460000	37360000	37560000	singledot
chr13	37840000	37740000	37940000	singledot
chr13	41880000	41780000	41980000	singledot
chr13	43280000	43180000	43380000	singledot
chr13	54540000	54440000	54640000	singledot
chr13	59550000	59450000	59650000	singledot
chr13	61000000	60900000	61100000	singledot
chr13	70090000	69990000	70190000	singledot
chr13	71480000	71380000	71580000	singledot
chr13	73430000	73330000	73530000	singledot
chr13	78830000	78730000	78930000	singledot
chr13	80380000	80280000	80480000	singledot
chr13	84910000	84810000	85010000	singledot
chr13	86090000	85990000	86190000	singledot
chr13	87390000	87290000	87490000	singledot
chr13	89370000	89270000	89470000	singledot
chr13	90310000	90210000	90410000	singledot
chr13	103180000	103080000	103280000	singledot
chr13	106790000	106690000	106890000	singledot
chr13	107880000	107780000	107980000	singledot
chr12	12770000	12670000	12870000	singledot
chr12	15960000	15860000	16060000	singledot
chr12	26730000	26630000	26830000	singledot
chr12	27710000	27610000	27810000	singledot
chr12	29340000	29240000	29440000	singledot
chr12	30830000	30730000	30930000	singledot
chr12	48810000	48710000	48910000	singledot
chr12	54420000	54320000	54520000	singledot
chr12	59810000	59710000	59910000	singledot
chr12	62200000	62100000	62300000	singledot
chr12	69620000	69520000	69720000	singledot
chr12	69750000	69650000	69850000	singledot
chr12	74390000	74290000	74490000	singledot
chr12	76590000	76490000	76690000	singledot
chr12	81400000	81300000	81500000	singledot
chr12	88050000	87950000	88150000	singledot
chr12	107090000	106990000	107190000	singledot
chr12	110070000	109970000	110170000	singledot
chr12	111380000	111280000	111480000	singledot
chr12	119660000	119560000	119760000	singledot
chr12	120100000	120000000	120200000	singledot
chr12	81290000	81190000	81390000	singledot
chr12	119950000	119850000	120050000	singledot
chr12	9290000	9190000	9390000	singledot
chr12	16900000	16800000	17000000	singledot
chr12	19320000	19220000	19420000	singledot
chr12	27020000	26920000	27120000	singledot
chr12	28980000	28880000	29080000	singledot
chr12	28170000	28070000	28270000	singledot
chr12	29500000	29400000	29600000	singledot
chr12	29920000	29820000	30020000	singledot
chr12	60670000	60570000	60770000	singledot
chr12	62420000	62320000	62520000	singledot
chr12	69860000	69760000	69960000	singledot
chr12	71020000	70920000	71120000	singledot
chr12	71400000	71300000	71500000	singledot
chr12	74090000	73990000	74190000	singledot
chr12	75110000	75010000	75210000	singledot
chr12	76470000	76370000	76570000	singledot
chr12	76360000	76260000	76460000	singledot
chr12	78590000	78490000	78690000	singledot
chr12	79040000	78940000	79140000	singledot
chr12	79130000	79030000	79230000	singledot
chr12	86250000	86150000	86350000	singledot
chr12	86910000	86810000	87010000	singledot
chr12	87250000	87150000	87350000	singledot
chr12	88590000	88490000	88690000	singledot
chr12	91800000	91700000	91900000	singledot
chr12	99370000	99270000	99470000	singledot
chr12	102150000	102050000	102250000	singledot
chr12	106980000	106880000	107080000	singledot
chr12	112490000	112390000	112590000	singledot
chr12	112410000	112310000	112510000	singledot
chr12	115180000	115080000	115280000	singledot
chr12	115450000	115350000	115550000	singledot
chr12	131110000	131010000	131210000	singledot
chr12	131460000	131360000	131560000	singledot
chr12	2390000	2290000	2490000	singledot
chr12	10970000	10870000	11070000	singledot
chr12	13710000	13610000	13810000	singledot
chr12	16140000	16040000	16240000	singledot
chr12	16710000	16610000	16810000	singledot
chr12	24620000	24520000	24720000	singledot
chr12	29710000	29610000	29810000	singledot
chr12	32030000	31930000	32130000	singledot
chr12	39700000	39600000	39800000	singledot
chr12	45730000	45630000	45830000	singledot
chr12	47420000	47320000	47520000	singledot
chr12	62540000	62440000	62640000	singledot
chr12	63300000	63200000	63400000	singledot
chr12	66330000	66230000	66430000	singledot
chr12	72560000	72460000	72660000	singledot
chr12	87860000	87760000	87960000	singledot
chr12	88150000	88050000	88250000	singledot
chr12	92990000	92890000	93090000	singledot
chr12	97700000	97600000	97800000	singledot
chr12	113650000	113550000	113750000	singledot
chr12	127090000	126990000	127190000	singledot
chr12	131300000	131200000	131400000	singledot
chr11	6700000	6600000	6800000	singledot
chr11	13390000	13290000	13490000	singledot
chr11	13720000	13620000	13820000	singledot
chr11	18510000	18410000	18610000	singledot
chr11	18710000	18610000	18810000	singledot
chr11	19060000	18960000	19160000	singledot
chr11	24410000	24310000	24510000	singledot
chr11	27620000	27520000	27720000	singledot
chr11	36830000	36730000	36930000	singledot
chr11	41430000	41330000	41530000	singledot
chr11	66340000	66240000	66440000	singledot
chr11	78130000	78030000	78230000	singledot
chr11	79680000	79580000	79780000	singledot
chr11	81500000	81400000	81600000	singledot
chr11	85590000	85490000	85690000	singledot
chr11	93720000	93620000	93820000	singledot
chr11	99760000	99660000	99860000	singledot
chr11	101360000	101260000	101460000	singledot
chr11	104220000	104120000	104320000	singledot
chr11	107470000	107370000	107570000	singledot
chr11	97240000	97140000	97340000	singledot
chr11	98430000	98330000	98530000	singledot
chr11	134330000	134230000	134430000	singledot
chr11	77640000	77540000	77740000	singledot
chr11	132260000	132160000	132360000	singledot
chr11	5810000	5710000	5910000	singledot
chr11	7060000	6960000	7160000	singledot
chr11	8590000	8490000	8690000	singledot
chr11	11270000	11170000	11370000	singledot
chr11	21530000	21430000	21630000	singledot
chr11	21110000	21010000	21210000	singledot
chr11	20870000	20770000	20970000	singledot
chr11	21820000	21720000	21920000	singledot
chr11	25970000	25870000	26070000	singledot
chr11	28090000	27990000	28190000	singledot
chr11	40730000	40630000	40830000	singledot
chr11	42650000	42550000	42750000	singledot
chr11	42770000	42670000	42870000	singledot
chr11	47620000	47520000	47720000	singledot
chr11	48150000	48050000	48250000	singledot
chr11	58070000	57970000	58170000	singledot
chr11	63230000	63130000	63330000	singledot
chr11	79160000	79060000	79260000	singledot
chr11	78970000	78870000	79070000	singledot
chr11	81600000	81500000	81700000	singledot
chr11	85050000	84950000	85150000	singledot
chr11	88900000	88800000	89000000	singledot
chr11	87980000	87880000	88080000	singledot
chr11	89060000	88960000	89160000	singledot
chr11	89410000	89310000	89510000	singledot
chr11	90460000	90360000	90560000	singledot
chr11	97140000	97040000	97240000	singledot
chr11	100560000	100460000	100660000	singledot
chr11	100980000	100880000	101080000	singledot
chr11	107110000	107010000	107210000	singledot
chr11	106620000	106520000	106720000	singledot
chr11	114960000	114860000	115060000	singledot
chr11	116210000	116110000	116310000	singledot
chr11	115950000	115850000	116050000	singledot
chr11	124060000	123960000	124160000	singledot
chr11	124390000	124290000	124490000	singledot
chr11	127000000	126900000	127100000	singledot
chr11	127410000	127310000	127510000	singledot
chr11	132150000	132050000	132250000	singledot
chr11	6600000	6500000	6700000	singledot
chr11	8680000	8580000	8780000	singledot
chr11	10080000	9980000	10180000	singledot
chr11	12580000	12480000	12680000	singledot
chr11	13940000	13840000	14040000	singledot
chr11	19240000	19140000	19340000	singledot
chr11	20980000	20880000	21080000	singledot
chr11	28690000	28590000	28790000	singledot
chr11	29630000	29530000	29730000	singledot
chr11	58300000	58200000	58400000	singledot
chr11	64670000	64570000	64770000	singledot
chr11	79470000	79370000	79570000	singledot
chr11	79770000	79670000	79870000	singledot
chr11	101620000	101520000	101720000	singledot
chr11	103240000	103140000	103340000	singledot
chr11	106720000	106620000	106820000	singledot
chr11	106900000	106800000	107000000	singledot
chr11	107030000	106930000	107130000	singledot
chr11	107730000	107630000	107830000	singledot
chr11	108970000	108870000	109070000	singledot
chr11	133540000	133440000	133640000	singledot
chr10	12200000	12100000	12300000	singledot
chr10	18310000	18210000	18410000	singledot
chr10	29980000	29880000	30080000	singledot
chr10	43460000	43360000	43560000	singledot
chr10	43670000	43570000	43770000	singledot
chr10	57320000	57220000	57420000	singledot
chr10	73100000	73000000	73200000	singledot
chr10	84010000	83910000	84110000	singledot
chr10	94550000	94450000	94650000	singledot
chr10	99670000	99570000	99770000	singledot
chr10	102120000	102020000	102220000	singledot
chr10	106250000	106150000	106350000	singledot
chr10	106370000	106270000	106470000	singledot
chr10	108100000	108000000	108200000	singledot
chr10	108790000	108690000	108890000	singledot
chr10	110930000	110830000	111030000	singledot
chr10	113660000	113560000	113760000	singledot
chr10	114130000	114030000	114230000	singledot
chr10	124760000	124660000	124860000	singledot
chr10	124940000	124840000	125040000	singledot
chr10	128100000	128000000	128200000	singledot
chr10	128220000	128120000	128320000	singledot
chr10	130180000	130080000	130280000	singledot
chr10	1370000	1270000	1470000	singledot
chr10	12030000	11930000	12130000	singledot
chr10	36880000	36780000	36980000	singledot
chr10	43590000	43490000	43690000	singledot
chr10	50090000	49990000	50190000	singledot
chr10	54410000	54310000	54510000	singledot
chr10	55000000	54900000	55100000	singledot
chr10	55280000	55180000	55380000	singledot
chr10	73200000	73100000	73300000	singledot
chr10	80820000	80720000	80920000	singledot
chr10	108550000	108450000	108650000	singledot
chr10	108230000	108130000	108330000	singledot
chr10	4160000	4060000	4260000	singledot
chr10	4360000	4260000	4460000	singledot
chr10	7130000	7030000	7230000	singledot
chr10	10690000	10590000	10790000	singledot
chr10	9740000	9640000	9840000	singledot
chr10	9570000	9470000	9670000	singledot
chr10	14840000	14740000	14940000	singledot
chr10	15840000	15740000	15940000	singledot
chr10	16540000	16440000	16640000	singledot
chr10	19360000	19260000	19460000	singledot
chr10	23960000	23860000	24060000	singledot
chr10	32720000	32620000	32820000	singledot
chr10	32780000	32680000	32880000	singledot
chr10	44030000	43930000	44130000	singledot
chr10	49280000	49180000	49380000	singledot
chr10	50550000	50450000	50650000	singledot
chr10	51430000	51330000	51530000	singledot
chr10	53830000	53730000	53930000	singledot
chr10	53980000	53880000	54080000	singledot
chr10	61260000	61160000	61360000	singledot
chr10	66610000	66510000	66710000	singledot
chr10	72880000	72780000	72980000	singledot
chr10	74730000	74630000	74830000	singledot
chr10	77380000	77280000	77480000	singledot
chr10	78660000	78560000	78760000	singledot
chr10	81830000	81730000	81930000	singledot
chr10	82790000	82690000	82890000	singledot
chr10	82970000	82870000	83070000	singledot
chr10	83870000	83770000	83970000	singledot
chr10	84760000	84660000	84860000	singledot
chr10	86150000	86050000	86250000	singledot
chr10	109450000	109350000	109550000	singledot
chr10	111030000	110930000	111130000	singledot
chr10	111690000	111590000	111790000	singledot
chr10	120920000	120820000	121020000	singledot
chr10	121150000	121050000	121250000	singledot
chr10	125370000	125270000	125470000	singledot
chr10	126990000	126890000	127090000	singledot
chr10	126820000	126720000	126920000	singledot
chr10	128540000	128440000	128640000	singledot
chr10	129750000	129650000	129850000	singledot
chr10	130680000	130580000	130780000	singledot
chr10	5070000	4970000	5170000	singledot
chr10	6910000	6810000	7010000	singledot
chr10	29740000	29640000	29840000	singledot
chr10	36790000	36690000	36890000	singledot
chr10	43870000	43770000	43970000	singledot
chr10	49180000	49080000	49280000	singledot
chr10	64420000	64320000	64520000	singledot
chr10	67300000	67200000	67400000	singledot
chr10	72560000	72460000	72660000	singledot
chr10	73410000	73310000	73510000	singledot
chr10	75650000	75550000	75750000	singledot
chr10	78250000	78150000	78350000	singledot
chr10	81420000	81320000	81520000	singledot
chr10	82380000	82280000	82480000	singledot
chr10	88120000	88020000	88220000	singledot
chr10	91510000	91410000	91610000	singledot
chr10	94640000	94540000	94740000	singledot
chr10	107820000	107720000	107920000	singledot
chr10	111350000	111250000	111450000	singledot
chr10	113920000	113820000	114020000	singledot
chr10	117710000	117610000	117810000	singledot
chr10	125160000	125060000	125260000	singledot
chr10	128630000	128530000	128730000	singledot
chr10	129340000	129240000	129440000	singledot
chr10	130340000	130240000	130440000	singledot
chr17	13020000	12920000	13120000	singledot
chr17	16870000	16770000	16970000	singledot
chr17	28320000	28220000	28420000	singledot
chr17	50360000	50260000	50460000	singledot
chr17	50470000	50370000	50570000	singledot
chr17	52900000	52800000	53000000	singledot
chr17	53010000	52910000	53110000	singledot
chr17	67040000	66940000	67140000	singledot
chr17	76520000	76420000	76620000	singledot
chr17	76720000	76620000	76820000	singledot
chr17	78150000	78050000	78250000	singledot
chr17	65190000	65090000	65290000	singledot
chr17	9250000	9150000	9350000	singledot
chr17	11320000	11220000	11420000	singledot
chr17	12250000	12150000	12350000	singledot
chr17	12330000	12230000	12430000	singledot
chr17	14820000	14720000	14920000	singledot
chr17	15830000	15730000	15930000	singledot
chr17	16010000	15910000	16110000	singledot
chr17	17290000	17190000	17390000	singledot
chr17	18060000	17960000	18160000	singledot
chr17	17470000	17370000	17570000	singledot
chr17	30470000	30370000	30570000	singledot
chr17	30340000	30240000	30440000	singledot
chr17	37880000	37780000	37980000	singledot
chr17	45890000	45790000	45990000	singledot
chr17	47920000	47820000	48020000	singledot
chr17	51750000	51650000	51850000	singledot
chr17	52600000	52500000	52700000	singledot
chr17	53960000	53860000	54060000	singledot
chr17	57580000	57480000	57680000	singledot
chr17	60960000	60860000	61060000	singledot
chr17	61850000	61750000	61950000	singledot
chr17	62120000	62020000	62220000	singledot
chr17	63620000	63520000	63720000	singledot
chr17	67360000	67260000	67460000	singledot
chr17	71750000	71650000	71850000	singledot
chr17	7310000	7210000	7410000	singledot
chr17	12540000	12440000	12640000	singledot
chr17	13110000	13010000	13210000	singledot
chr17	13310000	13210000	13410000	singledot
chr17	14600000	14500000	14700000	singledot
chr17	16100000	16000000	16200000	singledot
chr17	33290000	33190000	33390000	singledot
chr17	51580000	51480000	51680000	singledot
chr17	54430000	54330000	54530000	singledot
chr17	67500000	67400000	67600000	singledot
chr16	3140000	3040000	3240000	singledot
chr16	22630000	22530000	22730000	singledot
chr16	56410000	56310000	56510000	singledot
chr16	66330000	66230000	66430000	singledot
chr16	72090000	71990000	72190000	singledot
chr16	87940000	87840000	88040000	singledot
chr16	2950000	2850000	3050000	singledot
chr16	2750000	2650000	2850000	singledot
chr16	80880000	80780000	80980000	singledot
chr16	17190000	17090000	17290000	singledot
chr16	66600000	66500000	66700000	singledot
chr16	70090000	69990000	70190000	singledot
chr16	89920000	89820000	90020000	singledot
chr16	2580000	2480000	2680000	singledot
chr16	7310000	7210000	7410000	singledot
chr16	8190000	8090000	8290000	singledot
chr16	13460000	13360000	13560000	singledot
chr16	15600000	15500000	15700000	singledot
chr16	16860000	16760000	16960000	singledot
chr16	17310000	17210000	17410000	singledot
chr16	17020000	16920000	17120000	singledot
chr16	17470000	17370000	17570000	singledot
chr16	21980000	21880000	22080000	singledot
chr16	22870000	22770000	22970000	singledot
chr16	26650000	26550000	26750000	singledot
chr16	26470000	26370000	26570000	singledot
chr16	26940000	26840000	27040000	singledot
chr16	29710000	29610000	29810000	singledot
chr16	51140000	51040000	51240000	singledot
chr16	55290000	55190000	55390000	singledot
chr16	56490000	56390000	56590000	singledot
chr16	56720000	56620000	56820000	singledot
chr16	59260000	59160000	59360000	singledot
chr16	64070000	63970000	64170000	singledot
chr16	69960000	69860000	70060000	singledot
chr16	73220000	73120000	73320000	singledot
chr16	73550000	73450000	73650000	singledot
chr16	74870000	74770000	74970000	singledot
chr16	76260000	76160000	76360000	singledot
chr16	80100000	80000000	80200000	singledot
chr16	81330000	81230000	81430000	singledot
chr16	83240000	83140000	83340000	singledot
chr16	88580000	88480000	88680000	singledot
chr16	88440000	88340000	88540000	singledot
chr16	1420000	1320000	1520000	singledot
chr16	5920000	5820000	6020000	singledot
chr16	8390000	8290000	8490000	singledot
chr16	11180000	11080000	11280000	singledot
chr16	15740000	15640000	15840000	singledot
chr16	28980000	28880000	29080000	singledot
chr16	30410000	30310000	30510000	singledot
chr16	56570000	56470000	56670000	singledot
chr16	59050000	58950000	59150000	singledot
chr16	71990000	71890000	72090000	singledot
chr16	72200000	72100000	72300000	singledot
chr16	75460000	75360000	75560000	singledot
chr16	83110000	83010000	83210000	singledot
chr16	85410000	85310000	85510000	singledot
chr15	48800000	48700000	48900000	singledot
chr15	53770000	53670000	53870000	singledot
chr15	55890000	55790000	55990000	singledot
chr15	83100000	83000000	83200000	singledot
chr15	27240000	27140000	27340000	singledot
chr15	23880000	23780000	23980000	singledot
chr15	25500000	25400000	25600000	singledot
chr15	26270000	26170000	26370000	singledot
chr15	27360000	27260000	27460000	singledot
chr15	28070000	27970000	28170000	singledot
chr15	36260000	36160000	36360000	singledot
chr15	37660000	37560000	37760000	singledot
chr15	50920000	50820000	51020000	singledot
chr15	53250000	53150000	53350000	singledot
chr15	56230000	56130000	56330000	singledot
chr15	58590000	58490000	58690000	singledot
chr15	62730000	62630000	62830000	singledot
chr15	70100000	70000000	70200000	singledot
chr15	74820000	74720000	74920000	singledot
chr15	74980000	74880000	75080000	singledot
chr15	81800000	81700000	81900000	singledot
chr15	81630000	81530000	81730000	singledot
chr15	83000000	82900000	83100000	singledot
chr15	83200000	83100000	83300000	singledot
chr15	87640000	87540000	87740000	singledot
chr15	87990000	87890000	88090000	singledot
chr15	95020000	94920000	95120000	singledot
chr15	95740000	95640000	95840000	singledot
chr15	23620000	23520000	23720000	singledot
chr15	24100000	24000000	24200000	singledot
chr15	26360000	26260000	26460000	singledot
chr15	34400000	34300000	34500000	singledot
chr15	34690000	34590000	34790000	singledot
chr15	40540000	40440000	40640000	singledot
chr15	44250000	44150000	44350000	singledot
chr15	46590000	46490000	46690000	singledot
chr15	48550000	48450000	48650000	singledot
chr15	62590000	62490000	62690000	singledot
chr15	82820000	82720000	82920000	singledot
chr15	91520000	91420000	91620000	singledot
chr14	24440000	24340000	24540000	singledot
chr14	28640000	28540000	28740000	singledot
chr14	30550000	30450000	30650000	singledot
chr14	35840000	35740000	35940000	singledot
chr14	39450000	39350000	39550000	singledot
chr14	41230000	41130000	41330000	singledot
chr14	41900000	41800000	42000000	singledot
chr14	45290000	45190000	45390000	singledot
chr14	46020000	45920000	46120000	singledot
chr14	46350000	46250000	46450000	singledot
chr14	47640000	47540000	47740000	singledot
chr14	49580000	49480000	49680000	singledot
chr14	52700000	52600000	52800000	singledot
chr14	58400000	58300000	58500000	singledot
chr14	74220000	74120000	74320000	singledot
chr14	83080000	82980000	83180000	singledot
chr14	83470000	83370000	83570000	singledot
chr14	83980000	83880000	84080000	singledot
chr14	84330000	84230000	84430000	singledot
chr14	85150000	85050000	85250000	singledot
chr14	88990000	88890000	89090000	singledot
chr14	90780000	90680000	90880000	singledot
chr14	92070000	91970000	92170000	singledot
chr14	96540000	96440000	96640000	singledot
chr14	100370000	100270000	100470000	singledot
chr14	20990000	20890000	21090000	singledot
chr14	58480000	58380000	58580000	singledot
chr14	26770000	26670000	26870000	singledot
chr14	46560000	46460000	46660000	singledot
chr14	52780000	52680000	52880000	singledot
chr14	66670000	66570000	66770000	singledot
chr14	73140000	73040000	73240000	singledot
chr14	21560000	21460000	21660000	singledot
chr14	26150000	26050000	26250000	singledot
chr14	25830000	25730000	25930000	singledot
chr14	28330000	28230000	28430000	singledot
chr14	28730000	28630000	28830000	singledot
chr14	30240000	30140000	30340000	singledot
chr14	30880000	30780000	30980000	singledot
chr14	31910000	31810000	32010000	singledot
chr14	40240000	40140000	40340000	singledot
chr14	39980000	39880000	40080000	singledot
chr14	40410000	40310000	40510000	singledot
chr14	42210000	42110000	42310000	singledot
chr14	43460000	43360000	43560000	singledot
chr14	43630000	43530000	43730000	singledot
chr14	47880000	47780000	47980000	singledot
chr14	49170000	49070000	49270000	singledot
chr14	53940000	53840000	54040000	singledot
chr14	58630000	58530000	58730000	singledot
chr14	63640000	63540000	63740000	singledot
chr14	63780000	63680000	63880000	singledot
chr14	66100000	66000000	66200000	singledot
chr14	66360000	66260000	66460000	singledot
chr14	66590000	66490000	66690000	singledot
chr14	78590000	78490000	78690000	singledot
chr14	78430000	78330000	78530000	singledot
chr14	79680000	79580000	79780000	singledot
chr14	82680000	82580000	82780000	singledot
chr14	86650000	86550000	86750000	singledot
chr14	89220000	89120000	89320000	singledot
chr14	91930000	91830000	92030000	singledot
chr14	92160000	92060000	92260000	singledot
chr14	96780000	96680000	96880000	singledot
chr14	26020000	25920000	26120000	singledot
chr14	30450000	30350000	30550000	singledot
chr14	35040000	34940000	35140000	singledot
chr14	35700000	35600000	35800000	singledot
chr14	40510000	40410000	40610000	singledot
chr14	42660000	42560000	42760000	singledot
chr14	45410000	45310000	45510000	singledot
chr14	45550000	45450000	45650000	singledot
chr14	49310000	49210000	49410000	singledot
chr14	53070000	52970000	53170000	singledot
chr14	71420000	71320000	71520000	singledot
chr14	80640000	80540000	80740000	singledot
chr14	82230000	82130000	82330000	singledot
chr14	83290000	83190000	83390000	singledot
chr14	88880000	88780000	88980000	singledot
chr14	91510000	91410000	91610000	singledot
chr14	91630000	91530000	91730000	singledot
chr14	97590000	97490000	97690000	singledot
chr14	104350000	104250000	104450000	singledot
chr19	7050000	6950000	7150000	singledot
chr19	8610000	8510000	8710000	singledot
chr19	11630000	11530000	11730000	singledot
chr19	12550000	12450000	12650000	singledot
chr19	12940000	12840000	13040000	singledot
chr19	29660000	29560000	29760000	singledot
chr19	37840000	37740000	37940000	singledot
chr19	37270000	37170000	37370000	singledot
chr19	43730000	43630000	43830000	singledot
chr19	45390000	45290000	45490000	singledot
chr19	45490000	45390000	45590000	singledot
chr19	45800000	45700000	45900000	singledot
chr19	45690000	45590000	45790000	singledot
chr19	51750000	51650000	51850000	singledot
chr19	54450000	54350000	54550000	singledot
chr19	57190000	57090000	57290000	singledot
chr19	12720000	12620000	12820000	singledot
chr19	37890000	37790000	37990000	singledot
chr19	56840000	56740000	56940000	singledot
chr19	2360000	2260000	2460000	singledot
chr19	6880000	6780000	6980000	singledot
chr19	7530000	7430000	7630000	singledot
chr19	16660000	16560000	16760000	singledot
chr19	21180000	21080000	21280000	singledot
chr19	21740000	21640000	21840000	singledot
chr19	20530000	20430000	20630000	singledot
chr19	20800000	20700000	20900000	singledot
chr19	29880000	29780000	29980000	singledot
chr19	30070000	29970000	30170000	singledot
chr19	36510000	36410000	36610000	singledot
chr19	40260000	40160000	40360000	singledot
chr19	53040000	52940000	53140000	singledot
chr19	56620000	56520000	56720000	singledot
chr19	7350000	7250000	7450000	singledot
chr19	7660000	7560000	7760000	singledot
chr19	30220000	30120000	30320000	singledot
chr19	43820000	43720000	43920000	singledot
chr18	5060000	4960000	5160000	singledot
chr18	8610000	8510000	8710000	singledot
chr18	9030000	8930000	9130000	singledot
chr18	29850000	29750000	29950000	singledot
chr18	33200000	33100000	33300000	singledot
chr18	33760000	33660000	33860000	singledot
chr18	36800000	36700000	36900000	singledot
chr18	39570000	39470000	39670000	singledot
chr18	45400000	45300000	45500000	singledot
chr18	45610000	45510000	45710000	singledot
chr18	46990000	46890000	47090000	singledot
chr18	52990000	52890000	53090000	singledot
chr18	53410000	53310000	53510000	singledot
chr18	55020000	54920000	55120000	singledot
chr18	64000000	63900000	64100000	singledot
chr18	65830000	65730000	65930000	singledot
chr18	68790000	68690000	68890000	singledot
chr18	72600000	72500000	72700000	singledot
chr18	74150000	74050000	74250000	singledot
chr18	74020000	73920000	74120000	singledot
chr18	74590000	74490000	74690000	singledot
chr18	79330000	79230000	79430000	singledot
chr18	21890000	21790000	21990000	singledot
chr18	63880000	63780000	63980000	singledot
chr18	26370000	26270000	26470000	singledot
chr18	4580000	4480000	4680000	singledot
chr18	7570000	7470000	7670000	singledot
chr18	11160000	11060000	11260000	singledot
chr18	24840000	24740000	24940000	singledot
chr18	28200000	28100000	28300000	singledot
chr18	32950000	32850000	33050000	singledot
chr18	36670000	36570000	36770000	singledot
chr18	37310000	37210000	37410000	singledot
chr18	38820000	38720000	38920000	singledot
chr18	38520000	38420000	38620000	singledot
chr18	40830000	40730000	40930000	singledot
chr18	40930000	40830000	41030000	singledot
chr18	43280000	43180000	43380000	singledot
chr18	45230000	45130000	45330000	singledot
chr18	53560000	53460000	53660000	singledot
chr18	55200000	55100000	55300000	singledot
chr18	55800000	55700000	55900000	singledot
chr18	56310000	56210000	56410000	singledot
chr18	61310000	61210000	61410000	singledot
chr18	61920000	61820000	62020000	singledot
chr18	68680000	68580000	68780000	singledot
chr18	72320000	72220000	72420000	singledot
chr18	72720000	72620000	72820000	singledot
chr18	73530000	73430000	73630000	singledot
chr18	73140000	73040000	73240000	singledot
chr18	73850000	73750000	73950000	singledot
chr18	75290000	75190000	75390000	singledot
chr18	75860000	75760000	75960000	singledot
chr18	76840000	76740000	76940000	singledot
chr18	1840000	1740000	1940000	singledot
chr18	2920000	2820000	3020000	singledot
chr18	4730000	4630000	4830000	singledot
chr18	6240000	6140000	6340000	singledot
chr18	11300000	11200000	11400000	singledot
chr18	27970000	27870000	28070000	singledot
chr18	33510000	33410000	33610000	singledot
chr18	34590000	34490000	34690000	singledot
chr18	36590000	36490000	36690000	singledot
chr18	42560000	42460000	42660000	singledot
chr18	44330000	44230000	44430000	singledot
chr18	47170000	47070000	47270000	singledot
chr18	52690000	52590000	52790000	singledot
chr18	52910000	52810000	53010000	singledot
chr18	55330000	55230000	55430000	singledot
chr18	64430000	64330000	64530000	singledot
chr18	66830000	66730000	66930000	singledot
chr18	72870000	72770000	72970000	singledot
chr18	74490000	74390000	74590000	singledot
chr18	75480000	75380000	75580000	singledot
chr22	21980000	21880000	22080000	singledot
chr22	37590000	37490000	37690000	singledot
chr22	44680000	44580000	44780000	singledot
chr22	22710000	22610000	22810000	singledot
chr22	24250000	24150000	24350000	singledot
chr22	27380000	27280000	27480000	singledot
chr22	31650000	31550000	31750000	singledot
chr22	34670000	34570000	34770000	singledot
chr22	34770000	34670000	34870000	singledot
chr22	37820000	37720000	37920000	singledot
chr22	43940000	43840000	44040000	singledot
chr22	43810000	43710000	43910000	singledot
chr22	48740000	48640000	48840000	singledot
chr22	33500000	33400000	33600000	singledot
chr22	37490000	37390000	37590000	singledot
chr22	38590000	38490000	38690000	singledot
chr22	50350000	50250000	50450000	singledot
chr20	11590000	11490000	11690000	singledot
chr20	14090000	13990000	14190000	singledot
chr20	18590000	18490000	18690000	singledot
chr20	37150000	37050000	37250000	singledot
chr20	46370000	46270000	46470000	singledot
chr20	46470000	46370000	46570000	singledot
chr20	3040000	2940000	3140000	singledot
chr20	15340000	15240000	15440000	singledot
chr20	14770000	14670000	14870000	singledot
chr20	15480000	15380000	15580000	singledot
chr20	15920000	15820000	16020000	singledot
chr20	19060000	18960000	19160000	singledot
chr20	23030000	22930000	23130000	singledot
chr20	33760000	33660000	33860000	singledot
chr20	39810000	39710000	39910000	singledot
chr20	42170000	42070000	42270000	singledot
chr20	42540000	42440000	42640000	singledot
chr20	53170000	53070000	53270000	singledot
chr20	54940000	54840000	55040000	singledot
chr20	55390000	55290000	55490000	singledot
chr20	60850000	60750000	60950000	singledot
chr20	14290000	14190000	14390000	singledot
chr20	19200000	19100000	19300000	singledot
chr20	33860000	33760000	33960000	singledot
chr20	41980000	41880000	42080000	singledot
chr20	55740000	55640000	55840000	singledot
chr21	15890000	15790000	15990000	singledot
chr21	21950000	21850000	22050000	singledot
chr21	23770000	23670000	23870000	singledot
chr21	23460000	23360000	23560000	singledot
chr21	24010000	23910000	24110000	singledot
chr21	26760000	26660000	26860000	singledot
chr21	31650000	31550000	31750000	singledot
chr21	39440000	39340000	39540000	singledot
chr21	41120000	41020000	41220000	singledot
chr21	44920000	44820000	45020000	singledot
chr21	16920000	16820000	17020000	singledot
chr21	16620000	16520000	16720000	singledot
chr21	20430000	20330000	20530000	singledot
chr21	21700000	21600000	21800000	singledot
chr21	22540000	22440000	22640000	singledot
chr21	24860000	24760000	24960000	singledot
chr21	25880000	25780000	25980000	singledot
chr21	29930000	29830000	30030000	singledot
chr21	30470000	30370000	30570000	singledot
chr21	38690000	38590000	38790000	singledot
chr21	41260000	41160000	41360000	singledot
chr21	15560000	15460000	15660000	singledot
chr21	25060000	24960000	25160000	singledot
chr21	26840000	26740000	26940000	singledot
chr21	30830000	30730000	30930000	singledot
chr21	31460000	31360000	31560000	singledot
chr21	36620000	36520000	36720000	singledot
chr21	37370000	37270000	37470000	singledot
chr7	8400000	8300000	8500000	singledot
chr7	23750000	23650000	23850000	singledot
chr7	34700000	34600000	34800000	singledot
chr7	35590000	35490000	35690000	singledot
chr7	40160000	40060000	40260000	singledot
chr7	48130000	48030000	48230000	singledot
chr7	48290000	48190000	48390000	singledot
chr7	50080000	49980000	50180000	singledot
chr7	64890000	64790000	64990000	singledot
chr7	70170000	70070000	70270000	singledot
chr7	77400000	77300000	77500000	singledot
chr7	77630000	77530000	77730000	singledot
chr7	83900000	83800000	84000000	singledot
chr7	87440000	87340000	87540000	singledot
chr7	99460000	99360000	99560000	singledot
chr7	102460000	102360000	102560000	singledot
chr7	110460000	110360000	110560000	singledot
chr7	123570000	123470000	123670000	singledot
chr7	124990000	124890000	125090000	singledot
chr7	126770000	126670000	126870000	singledot
chr7	127340000	127240000	127440000	singledot
chr7	132610000	132510000	132710000	singledot
chr7	136030000	135930000	136130000	singledot
chr7	144390000	144290000	144490000	singledot
chr7	146110000	146010000	146210000	singledot
chr7	148970000	148870000	149070000	singledot
chr7	149200000	149100000	149300000	singledot
chr7	157420000	157320000	157520000	singledot
chr7	75030000	74930000	75130000	singledot
chr7	102710000	102610000	102810000	singledot
chr7	108130000	108030000	108230000	singledot
chr7	157270000	157170000	157370000	singledot
chr7	130530000	130430000	130630000	singledot
chr7	1820000	1720000	1920000	singledot
chr7	3910000	3810000	4010000	singledot
chr7	3690000	3590000	3790000	singledot
chr7	8240000	8140000	8340000	singledot
chr7	8780000	8680000	8880000	singledot
chr7	14490000	14390000	14590000	singledot
chr7	13750000	13650000	13850000	singledot
chr7	17300000	17200000	17400000	singledot
chr7	20750000	20650000	20850000	singledot
chr7	36960000	36860000	37060000	singledot
chr7	40320000	40220000	40420000	singledot
chr7	40630000	40530000	40730000	singledot
chr7	41000000	40900000	41100000	singledot
chr7	43470000	43370000	43570000	singledot
chr7	43340000	43240000	43440000	singledot
chr7	48400000	48300000	48500000	singledot
chr7	49330000	49230000	49430000	singledot
chr7	49830000	49730000	49930000	singledot
chr7	50640000	50540000	50740000	singledot
chr7	51750000	51650000	51850000	singledot
chr7	52280000	52180000	52380000	singledot
chr7	65370000	65270000	65470000	singledot
chr7	66510000	66410000	66610000	singledot
chr7	69380000	69280000	69480000	singledot
chr7	69930000	69830000	70030000	singledot
chr7	71740000	71640000	71840000	singledot
chr7	71860000	71760000	71960000	singledot
chr7	71920000	71820000	72020000	singledot
chr7	72340000	72240000	72440000	singledot
chr7	75760000	75660000	75860000	singledot
chr7	77940000	77840000	78040000	singledot
chr7	78090000	77990000	78190000	singledot
chr7	78240000	78140000	78340000	singledot
chr7	78460000	78360000	78560000	singledot
chr7	89660000	89560000	89760000	singledot
chr7	91860000	91760000	91960000	singledot
chr7	93640000	93540000	93740000	singledot
chr7	95240000	95140000	95340000	singledot
chr7	94660000	94560000	94760000	singledot
chr7	96780000	96680000	96880000	singledot
chr7	97470000	97370000	97570000	singledot
chr7	108960000	108860000	109060000	singledot
chr7	110590000	110490000	110690000	singledot
chr7	112930000	112830000	113030000	singledot
chr7	113130000	113030000	113230000	singledot
chr7	114670000	114570000	114770000	singledot
chr7	115350000	115250000	115450000	singledot
chr7	118860000	118760000	118960000	singledot
chr7	118610000	118510000	118710000	singledot
chr7	119230000	119130000	119330000	singledot
chr7	119910000	119810000	120010000	singledot
chr7	123460000	123360000	123560000	singledot
chr7	123920000	123820000	124020000	singledot
chr7	124070000	123970000	124170000	singledot
chr7	124830000	124730000	124930000	singledot
chr7	125360000	125260000	125460000	singledot
chr7	125680000	125580000	125780000	singledot
chr7	127600000	127500000	127700000	singledot
chr7	133790000	133690000	133890000	singledot
chr7	137120000	137020000	137220000	singledot
chr7	136120000	136020000	136220000	singledot
chr7	140350000	140250000	140450000	singledot
chr7	141950000	141850000	142050000	singledot
chr7	146700000	146600000	146800000	singledot
chr7	156490000	156390000	156590000	singledot
chr7	157880000	157780000	157980000	singledot
chr7	157680000	157580000	157780000	singledot
chr7	2160000	2060000	2260000	singledot
chr7	3790000	3690000	3890000	singledot
chr7	11580000	11480000	11680000	singledot
chr7	15040000	14940000	15140000	singledot
chr7	16330000	16230000	16430000	singledot
chr7	33420000	33320000	33520000	singledot
chr7	39310000	39210000	39410000	singledot
chr7	43110000	43010000	43210000	singledot
chr7	43270000	43170000	43370000	singledot
chr7	46780000	46680000	46880000	singledot
chr7	66410000	66310000	66510000	singledot
chr7	66670000	66570000	66770000	singledot
chr7	72120000	72020000	72220000	singledot
chr7	72490000	72390000	72590000	singledot
chr7	73450000	73350000	73550000	singledot
chr7	87500000	87400000	87600000	singledot
chr7	88530000	88430000	88630000	singledot
chr7	91660000	91560000	91760000	singledot
chr7	95080000	94980000	95180000	singledot
chr7	99330000	99230000	99430000	singledot
chr7	107460000	107360000	107560000	singledot
chr7	111300000	111200000	111400000	singledot
chr7	124370000	124270000	124470000	singledot
chr7	126910000	126810000	127010000	singledot
chr7	127260000	127160000	127360000	singledot
chr7	147050000	146950000	147150000	singledot
chr7	148820000	148720000	148920000	singledot
chr6	13660000	13560000	13760000	singledot
chr6	18270000	18170000	18370000	singledot
chr6	75840000	75740000	75940000	singledot
chr6	77460000	77360000	77560000	singledot
chr6	76910000	76810000	77010000	singledot
chr6	77580000	77480000	77680000	singledot
chr6	78890000	78790000	78990000	singledot
chr6	80110000	80010000	80210000	singledot
chr6	80200000	80100000	80300000	singledot
chr6	84250000	84150000	84350000	singledot
chr6	85700000	85600000	85800000	singledot
chr6	88930000	88830000	89030000	singledot
chr6	90920000	90820000	91020000	singledot
chr6	91300000	91200000	91400000	singledot
chr6	93440000	93340000	93540000	singledot
chr6	96520000	96420000	96620000	singledot
chr6	101260000	101160000	101360000	singledot
chr6	102810000	102710000	102910000	singledot
chr6	104530000	104430000	104630000	singledot
chr6	115950000	115850000	116050000	singledot
chr6	116710000	116610000	116810000	singledot
chr6	118840000	118740000	118940000	singledot
chr6	120050000	119950000	120150000	singledot
chr6	121020000	120920000	121120000	singledot
chr6	125990000	125890000	126090000	singledot
chr6	135000000	134900000	135100000	singledot
chr6	146820000	146720000	146920000	singledot
chr6	151440000	151340000	151540000	singledot
chr6	157220000	157120000	157320000	singledot
chr6	165260000	165160000	165360000	singledot
chr6	166750000	166650000	166850000	singledot
chr6	168900000	168800000	169000000	singledot
chr6	6600000	6500000	6700000	singledot
chr6	85560000	85460000	85660000	singledot
chr6	21970000	21870000	22070000	singledot
chr6	81330000	81230000	81430000	singledot
chr6	2460000	2360000	2560000	singledot
chr6	4280000	4180000	4380000	singledot
chr6	5750000	5650000	5850000	singledot
chr6	7620000	7520000	7720000	singledot
chr6	8490000	8390000	8590000	singledot
chr6	8700000	8600000	8800000	singledot
chr6	10020000	9920000	10120000	singledot
chr6	18150000	18050000	18250000	singledot
chr6	19470000	19370000	19570000	singledot
chr6	20890000	20790000	20990000	singledot
chr6	24060000	23960000	24160000	singledot
chr6	24750000	24650000	24850000	singledot
chr6	25600000	25500000	25700000	singledot
chr6	27280000	27180000	27380000	singledot
chr6	29360000	29260000	29460000	singledot
chr6	38020000	37920000	38120000	singledot
chr6	38550000	38450000	38650000	singledot
chr6	38170000	38070000	38270000	singledot
chr6	45420000	45320000	45520000	singledot
chr6	48470000	48370000	48570000	singledot
chr6	48760000	48660000	48860000	singledot
chr6	54670000	54570000	54770000	singledot
chr6	63310000	63210000	63410000	singledot
chr6	61760000	61660000	61860000	singledot
chr6	62290000	62190000	62390000	singledot
chr6	64450000	64350000	64550000	singledot
chr6	69480000	69380000	69580000	singledot
chr6	73180000	73080000	73280000	singledot
chr6	74070000	73970000	74170000	singledot
chr6	77140000	77040000	77240000	singledot
chr6	77640000	77540000	77740000	singledot
chr6	77950000	77850000	78050000	singledot
chr6	81190000	81090000	81290000	singledot
chr6	86190000	86090000	86290000	singledot
chr6	91050000	90950000	91150000	singledot
chr6	93680000	93580000	93780000	singledot
chr6	94280000	94180000	94380000	singledot
chr6	95370000	95270000	95470000	singledot
chr6	97660000	97560000	97760000	singledot
chr6	103160000	103060000	103260000	singledot
chr6	104780000	104680000	104880000	singledot
chr6	107060000	106960000	107160000	singledot
chr6	107320000	107220000	107420000	singledot
chr6	112750000	112650000	112850000	singledot
chr6	117610000	117510000	117710000	singledot
chr6	126680000	126580000	126780000	singledot
chr6	126790000	126690000	126890000	singledot
chr6	128340000	128240000	128440000	singledot
chr6	134850000	134750000	134950000	singledot
chr6	140010000	139910000	140110000	singledot
chr6	140450000	140350000	140550000	singledot
chr6	141300000	141200000	141400000	singledot
chr6	143040000	142940000	143140000	singledot
chr6	145220000	145120000	145320000	singledot
chr6	147760000	147660000	147860000	singledot
chr6	151640000	151540000	151740000	singledot
chr6	152390000	152290000	152490000	singledot
chr6	155530000	155430000	155630000	singledot
chr6	161720000	161620000	161820000	singledot
chr6	162840000	162740000	162940000	singledot
chr6	165410000	165310000	165510000	singledot
chr6	168560000	168460000	168660000	singledot
chr6	11300000	11200000	11400000	singledot
chr6	15290000	15190000	15390000	singledot
chr6	24850000	24750000	24950000	singledot
chr6	25500000	25400000	25600000	singledot
chr6	40590000	40490000	40690000	singledot
chr6	44830000	44730000	44930000	singledot
chr6	54270000	54170000	54370000	singledot
chr6	63630000	63530000	63730000	singledot
chr6	64340000	64240000	64440000	singledot
chr6	74890000	74790000	74990000	singledot
chr6	75930000	75830000	76030000	singledot
chr6	79470000	79370000	79570000	singledot
chr6	81460000	81360000	81560000	singledot
chr6	81750000	81650000	81850000	singledot
chr6	84380000	84280000	84480000	singledot
chr6	88260000	88160000	88360000	singledot
chr6	94620000	94520000	94720000	singledot
chr6	104640000	104540000	104740000	singledot
chr6	112640000	112540000	112740000	singledot
chr6	114430000	114330000	114530000	singledot
chr6	116450000	116350000	116550000	singledot
chr6	116550000	116450000	116650000	singledot
chr6	119980000	119880000	120080000	singledot
chr6	121650000	121550000	121750000	singledot
chr6	124070000	123970000	124170000	singledot
chr6	126340000	126240000	126440000	singledot
chr6	139870000	139770000	139970000	singledot
chr6	143210000	143110000	143310000	singledot
chr6	145040000	144940000	145140000	singledot
chr6	151760000	151660000	151860000	singledot
chr6	157440000	157340000	157540000	singledot
chr6	167380000	167280000	167480000	singledot
chr6	169360000	169260000	169460000	singledot
chr5	7890000	7790000	7990000	singledot
chr5	11070000	10970000	11170000	singledot
chr5	12030000	11930000	12130000	singledot
chr5	13960000	13860000	14060000	singledot
chr5	26010000	25910000	26110000	singledot
chr5	26490000	26390000	26590000	singledot
chr5	28310000	28210000	28410000	singledot
chr5	29330000	29230000	29430000	singledot
chr5	31260000	31160000	31360000	singledot
chr5	43620000	43520000	43720000	singledot
chr5	44790000	44690000	44890000	singledot
chr5	52660000	52560000	52760000	singledot
chr5	62790000	62690000	62890000	singledot
chr5	65610000	65510000	65710000	singledot
chr5	65510000	65410000	65610000	singledot
chr5	66190000	66090000	66290000	singledot
chr5	77490000	77390000	77590000	singledot
chr5	80350000	80250000	80450000	singledot
chr5	83670000	83570000	83770000	singledot
chr5	85200000	85100000	85300000	singledot
chr5	85060000	84960000	85160000	singledot
chr5	87010000	86910000	87110000	singledot
chr5	87390000	87290000	87490000	singledot
chr5	100420000	100320000	100520000	singledot
chr5	102250000	102150000	102350000	singledot
chr5	116350000	116250000	116450000	singledot
chr5	116470000	116370000	116570000	singledot
chr5	126330000	126230000	126430000	singledot
chr5	129150000	129050000	129250000	singledot
chr5	131420000	131320000	131520000	singledot
chr5	140750000	140650000	140850000	singledot
chr5	162210000	162110000	162310000	singledot
chr5	167000000	166900000	167100000	singledot
chr5	168560000	168460000	168660000	singledot
chr5	176390000	176290000	176490000	singledot
chr5	177930000	177830000	178030000	singledot
chr5	660000	560000	760000	singledot
chr5	26710000	26610000	26810000	singledot
chr5	43480000	43380000	43580000	singledot
chr5	90820000	90720000	90920000	singledot
chr5	94910000	94810000	95010000	singledot
chr5	44430000	44330000	44530000	singledot
chr5	61690000	61590000	61790000	singledot
chr5	63380000	63280000	63480000	singledot
chr5	124650000	124550000	124750000	singledot
chr5	155830000	155730000	155930000	singledot
chr5	163050000	162950000	163150000	singledot
chr5	5880000	5780000	5980000	singledot
chr5	7050000	6950000	7150000	singledot
chr5	9530000	9430000	9630000	singledot
chr5	10680000	10580000	10780000	singledot
chr5	10850000	10750000	10950000	singledot
chr5	11230000	11130000	11330000	singledot
chr5	11490000	11390000	11590000	singledot
chr5	12930000	12830000	13030000	singledot
chr5	15370000	15270000	15470000	singledot
chr5	16000000	15900000	16100000	singledot
chr5	18730000	18630000	18830000	singledot
chr5	21460000	21360000	21560000	singledot
chr5	22240000	22140000	22340000	singledot
chr5	22870000	22770000	22970000	singledot
chr5	24620000	24520000	24720000	singledot
chr5	25050000	24950000	25150000	singledot
chr5	28790000	28690000	28890000	singledot
chr5	28910000	28810000	29010000	singledot
chr5	42050000	41950000	42150000	singledot
chr5	50940000	50840000	51040000	singledot
chr5	53400000	53300000	53500000	singledot
chr5	65050000	64950000	65150000	singledot
chr5	76270000	76170000	76370000	singledot
chr5	78020000	77920000	78120000	singledot
chr5	83060000	82960000	83160000	singledot
chr5	92300000	92200000	92400000	singledot
chr5	101680000	101580000	101780000	singledot
chr5	101380000	101280000	101480000	singledot
chr5	104200000	104100000	104300000	singledot
chr5	107690000	107590000	107790000	singledot
chr5	108150000	108050000	108250000	singledot
chr5	109310000	109210000	109410000	singledot
chr5	110030000	109930000	110130000	singledot
chr5	112940000	112840000	113040000	singledot
chr5	113890000	113790000	113990000	singledot
chr5	114010000	113910000	114110000	singledot
chr5	123930000	123830000	124030000	singledot
chr5	124740000	124640000	124840000	singledot
chr5	131540000	131440000	131640000	singledot
chr5	133290000	133190000	133390000	singledot
chr5	145250000	145150000	145350000	singledot
chr5	155920000	155820000	156020000	singledot
chr5	164520000	164420000	164620000	singledot
chr5	168450000	168350000	168550000	singledot
chr5	176210000	176110000	176310000	singledot
chr5	176610000	176510000	176710000	singledot
chr5	179140000	179040000	179240000	singledot
chr5	10140000	10040000	10240000	singledot
chr5	15460000	15360000	15560000	singledot
chr5	15830000	15730000	15930000	singledot
chr5	18650000	18550000	18750000	singledot
chr5	23540000	23440000	23640000	singledot
chr5	34660000	34560000	34760000	singledot
chr5	43310000	43210000	43410000	singledot
chr5	43390000	43290000	43490000	singledot
chr5	44530000	44430000	44630000	singledot
chr5	50570000	50470000	50670000	singledot
chr5	66300000	66200000	66400000	singledot
chr5	66570000	66470000	66670000	singledot
chr5	72560000	72460000	72660000	singledot
chr5	76040000	75940000	76140000	singledot
chr5	77610000	77510000	77710000	singledot
chr5	81500000	81400000	81600000	singledot
chr5	83500000	83400000	83600000	singledot
chr5	83920000	83820000	84020000	singledot
chr5	91920000	91820000	92020000	singledot
chr5	92520000	92420000	92620000	singledot
chr5	94150000	94050000	94250000	singledot
chr5	97550000	97450000	97650000	singledot
chr5	98630000	98530000	98730000	singledot
chr5	101890000	101790000	101990000	singledot
chr5	108650000	108550000	108750000	singledot
chr5	117050000	116950000	117150000	singledot
chr5	130930000	130830000	131030000	singledot
chr5	152730000	152630000	152830000	singledot
chr5	155350000	155250000	155450000	singledot
chr5	160800000	160700000	160900000	singledot
chr5	168670000	168570000	168770000	singledot
chr4	132690000	132590000	132790000	singledot
chr4	6560000	6460000	6660000	singledot
chr4	20390000	20290000	20490000	singledot
chr4	20250000	20150000	20350000	singledot
chr4	22720000	22620000	22820000	singledot
chr4	22900000	22800000	23000000	singledot
chr4	24430000	24330000	24530000	singledot
chr4	25150000	25050000	25250000	singledot
chr4	30700000	30600000	30800000	singledot
chr4	31710000	31610000	31810000	singledot
chr4	32380000	32280000	32480000	singledot
chr4	41950000	41850000	42050000	singledot
chr4	46720000	46620000	46820000	singledot
chr4	46290000	46190000	46390000	singledot
chr4	62710000	62610000	62810000	singledot
chr4	68210000	68110000	68310000	singledot
chr4	77880000	77780000	77980000	singledot
chr4	82310000	82210000	82410000	singledot
chr4	89920000	89820000	90020000	singledot
chr4	92240000	92140000	92340000	singledot
chr4	95130000	95030000	95230000	singledot
chr4	98030000	97930000	98130000	singledot
chr4	99920000	99820000	100020000	singledot
chr4	126590000	126490000	126690000	singledot
chr4	127810000	127710000	127910000	singledot
chr4	129340000	129240000	129440000	singledot
chr4	131070000	130970000	131170000	singledot
chr4	133850000	133750000	133950000	singledot
chr4	136890000	136790000	136990000	singledot
chr4	141140000	141040000	141240000	singledot
chr4	146230000	146130000	146330000	singledot
chr4	161280000	161180000	161380000	singledot
chr4	161450000	161350000	161550000	singledot
chr4	172860000	172760000	172960000	singledot
chr4	177370000	177270000	177470000	singledot
chr4	177060000	176960000	177160000	singledot
chr4	177520000	177420000	177620000	singledot
chr4	178550000	178450000	178650000	singledot
chr4	180050000	179950000	180150000	singledot
chr4	179850000	179750000	179950000	singledot
chr4	187580000	187480000	187680000	singledot
chr4	36220000	36120000	36320000	singledot
chr4	42920000	42820000	43020000	singledot
chr4	46800000	46700000	46900000	singledot
chr4	105690000	105590000	105790000	singledot
chr4	130350000	130250000	130450000	singledot
chr4	132620000	132520000	132720000	singledot
chr4	143090000	142990000	143190000	singledot
chr4	67400000	67300000	67500000	singledot
chr4	175540000	175440000	175640000	singledot
chr4	40140000	40040000	40240000	singledot
chr4	116970000	116870000	117070000	singledot
chr4	171220000	171120000	171320000	singledot
chr4	6680000	6580000	6780000	singledot
chr4	8160000	8060000	8260000	singledot
chr4	7740000	7640000	7840000	singledot
chr4	9470000	9370000	9570000	singledot
chr4	15000000	14900000	15100000	singledot
chr4	14290000	14190000	14390000	singledot
chr4	18630000	18530000	18730000	singledot
chr4	25030000	24930000	25130000	singledot
chr4	28200000	28100000	28300000	singledot
chr4	30350000	30250000	30450000	singledot
chr4	31360000	31260000	31460000	singledot
chr4	31460000	31360000	31560000	singledot
chr4	32790000	32690000	32890000	singledot
chr4	36400000	36300000	36500000	singledot
chr4	37170000	37070000	37270000	singledot
chr4	37060000	36960000	37160000	singledot
chr4	40030000	39930000	40130000	singledot
chr4	40340000	40240000	40440000	singledot
chr4	45450000	45350000	45550000	singledot
chr4	47630000	47530000	47730000	singledot
chr4	48870000	48770000	48970000	singledot
chr4	54660000	54560000	54760000	singledot
chr4	58240000	58140000	58340000	singledot
chr4	58040000	57940000	58140000	singledot
chr4	61730000	61630000	61830000	singledot
chr4	62590000	62490000	62690000	singledot
chr4	63510000	63410000	63610000	singledot
chr4	63280000	63180000	63380000	singledot
chr4	64140000	64040000	64240000	singledot
chr4	65000000	64900000	65100000	singledot
chr4	67880000	67780000	67980000	singledot
chr4	68480000	68380000	68580000	singledot
chr4	71180000	71080000	71280000	singledot
chr4	74690000	74590000	74790000	singledot
chr4	74820000	74720000	74920000	singledot
chr4	76770000	76670000	76870000	singledot
chr4	77700000	77600000	77800000	singledot
chr4	81870000	81770000	81970000	singledot
chr4	81710000	81610000	81810000	singledot
chr4	83320000	83220000	83420000	singledot
chr4	89460000	89360000	89560000	singledot
chr4	91480000	91380000	91580000	singledot
chr4	96430000	96330000	96530000	singledot
chr4	98860000	98760000	98960000	singledot
chr4	101100000	101000000	101200000	singledot
chr4	101740000	101640000	101840000	singledot
chr4	104880000	104780000	104980000	singledot
chr4	105130000	105030000	105230000	singledot
chr4	107730000	107630000	107830000	singledot
chr4	110990000	110890000	111090000	singledot
chr4	111120000	111020000	111220000	singledot
chr4	113770000	113670000	113870000	singledot
chr4	115820000	115720000	115920000	singledot
chr4	117100000	117000000	117200000	singledot
chr4	122350000	122250000	122450000	singledot
chr4	125990000	125890000	126090000	singledot
chr4	127140000	127040000	127240000	singledot
chr4	128910000	128810000	129010000	singledot
chr4	129890000	129790000	129990000	singledot
chr4	130540000	130440000	130640000	singledot
chr4	133480000	133380000	133580000	singledot
chr4	134790000	134690000	134890000	singledot
chr4	136660000	136560000	136760000	singledot
chr4	137760000	137660000	137860000	singledot
chr4	142110000	142010000	142210000	singledot
chr4	141710000	141610000	141810000	singledot
chr4	146340000	146240000	146440000	singledot
chr4	148430000	148330000	148530000	singledot
chr4	149020000	148920000	149120000	singledot
chr4	151670000	151570000	151770000	singledot
chr4	154330000	154230000	154430000	singledot
chr4	157200000	157100000	157300000	singledot
chr4	158410000	158310000	158510000	singledot
chr4	159920000	159820000	160020000	singledot
chr4	162200000	162100000	162300000	singledot
chr4	166590000	166490000	166690000	singledot
chr4	167000000	166900000	167100000	singledot
chr4	167340000	167240000	167440000	singledot
chr4	169350000	169250000	169450000	singledot
chr4	170880000	170780000	170980000	singledot
chr4	170570000	170470000	170670000	singledot
chr4	170970000	170870000	171070000	singledot
chr4	174730000	174630000	174830000	singledot
chr4	175280000	175180000	175380000	singledot
chr4	176770000	176670000	176870000	singledot
chr4	177210000	177110000	177310000	singledot
chr4	179320000	179220000	179420000	singledot
chr4	180420000	180320000	180520000	singledot
chr4	182450000	182350000	182550000	singledot
chr4	189220000	189120000	189320000	singledot
chr4	8010000	7910000	8110000	singledot
chr4	24700000	24600000	24800000	singledot
chr4	28070000	27970000	28170000	singledot
chr4	47410000	47310000	47510000	singledot
chr4	53390000	53290000	53490000	singledot
chr4	63740000	63640000	63840000	singledot
chr4	68670000	68570000	68770000	singledot
chr4	77950000	77850000	78050000	singledot
chr4	80610000	80510000	80710000	singledot
chr4	80720000	80620000	80820000	singledot
chr4	82200000	82100000	82300000	singledot
chr4	82430000	82330000	82530000	singledot
chr4	89580000	89480000	89680000	singledot
chr4	95830000	95730000	95930000	singledot
chr4	97730000	97630000	97830000	singledot
chr4	98130000	98030000	98230000	singledot
chr4	99980000	99880000	100080000	singledot
chr4	106330000	106230000	106430000	singledot
chr4	117710000	117610000	117810000	singledot
chr4	126720000	126620000	126820000	singledot
chr4	129660000	129560000	129760000	singledot
chr4	130740000	130640000	130840000	singledot
chr4	132780000	132680000	132880000	singledot
chr4	134430000	134330000	134530000	singledot
chr4	137260000	137160000	137360000	singledot
chr4	137540000	137440000	137640000	singledot
chr4	141270000	141170000	141370000	singledot
chr4	142280000	142180000	142380000	singledot
chr4	143180000	143080000	143280000	singledot
chr4	146650000	146550000	146750000	singledot
chr4	154080000	153980000	154180000	singledot
chr4	156160000	156060000	156260000	singledot
chr4	156970000	156870000	157070000	singledot
chr4	157410000	157310000	157510000	singledot
chr4	159760000	159660000	159860000	singledot
chr4	171810000	171710000	171910000	singledot
chr4	178090000	177990000	178190000	singledot
chr4	182140000	182040000	182240000	singledot
chr4	184730000	184630000	184830000	singledot
chr4	186940000	186840000	187040000	singledot
chr4	189120000	189020000	189220000	singledot
chr3	12570000	12470000	12670000	singledot
chr3	18420000	18320000	18520000	singledot
chr3	22110000	22010000	22210000	singledot
chr3	23960000	23860000	24060000	singledot
chr3	25620000	25520000	25720000	singledot
chr3	26490000	26390000	26590000	singledot
chr3	28340000	28240000	28440000	singledot
chr3	30000000	29900000	30100000	singledot
chr3	31550000	31450000	31650000	singledot
chr3	49010000	48910000	49110000	singledot
chr3	56550000	56450000	56650000	singledot
chr3	59870000	59770000	59970000	singledot
chr3	59550000	59450000	59650000	singledot
chr3	61390000	61290000	61490000	singledot
chr3	61530000	61430000	61630000	singledot
chr3	63980000	63880000	64080000	singledot
chr3	81360000	81260000	81460000	singledot
chr3	81650000	81550000	81750000	singledot
chr3	82150000	82050000	82250000	singledot
chr3	84510000	84410000	84610000	singledot
chr3	109240000	109140000	109340000	singledot
chr3	109470000	109370000	109570000	singledot
chr3	114800000	114700000	114900000	singledot
chr3	119790000	119690000	119890000	singledot
chr3	119700000	119600000	119800000	singledot
chr3	121430000	121330000	121530000	singledot
chr3	129320000	129220000	129420000	singledot
chr3	147350000	147250000	147450000	singledot
chr3	150880000	150780000	150980000	singledot
chr3	151410000	151310000	151510000	singledot
chr3	154000000	153900000	154100000	singledot
chr3	154550000	154450000	154650000	singledot
chr3	158530000	158430000	158630000	singledot
chr3	164020000	163920000	164120000	singledot
chr3	174100000	174000000	174200000	singledot
chr3	178400000	178300000	178500000	singledot
chr3	190450000	190350000	190550000	singledot
chr3	28450000	28350000	28550000	singledot
chr3	31680000	31580000	31780000	singledot
chr3	96240000	96140000	96340000	singledot
chr3	96320000	96220000	96420000	singledot
chr3	163490000	163390000	163590000	singledot
chr3	163750000	163650000	163850000	singledot
chr3	174360000	174260000	174460000	singledot
chr3	190790000	190690000	190890000	singledot
chr3	12860000	12760000	12960000	singledot
chr3	123030000	122930000	123130000	singledot
chr3	147620000	147520000	147720000	singledot
chr3	3580000	3480000	3680000	singledot
chr3	5780000	5680000	5880000	singledot
chr3	16030000	15930000	16130000	singledot
chr3	22920000	22820000	23020000	singledot
chr3	26720000	26620000	26820000	singledot
chr3	34690000	34590000	34790000	singledot
chr3	46700000	46600000	46800000	singledot
chr3	53360000	53260000	53460000	singledot
chr3	57550000	57450000	57650000	singledot
chr3	59010000	58910000	59110000	singledot
chr3	60960000	60860000	61060000	singledot
chr3	70990000	70890000	71090000	singledot
chr3	70520000	70420000	70620000	singledot
chr3	72270000	72170000	72370000	singledot
chr3	74250000	74150000	74350000	singledot
chr3	76650000	76550000	76750000	singledot
chr3	76120000	76020000	76220000	singledot
chr3	76590000	76490000	76690000	singledot
chr3	77530000	77430000	77630000	singledot
chr3	79750000	79650000	79850000	singledot
chr3	81860000	81760000	81960000	singledot
chr3	85370000	85270000	85470000	singledot
chr3	84810000	84710000	84910000	singledot
chr3	84940000	84840000	85040000	singledot
chr3	87510000	87410000	87610000	singledot
chr3	89530000	89430000	89630000	singledot
chr3	97140000	97040000	97240000	singledot
chr3	99510000	99410000	99610000	singledot
chr3	100610000	100510000	100710000	singledot
chr3	105660000	105560000	105760000	singledot
chr3	111290000	111190000	111390000	singledot
chr3	113320000	113220000	113420000	singledot
chr3	114430000	114330000	114530000	singledot
chr3	117550000	117450000	117650000	singledot
chr3	119110000	119010000	119210000	singledot
chr3	119480000	119380000	119580000	singledot
chr3	120900000	120800000	121000000	singledot
chr3	121770000	121670000	121870000	singledot
chr3	122730000	122630000	122830000	singledot
chr3	122900000	122800000	123000000	singledot
chr3	123950000	123850000	124050000	singledot
chr3	125210000	125110000	125310000	singledot
chr3	127010000	126910000	127110000	singledot
chr3	142320000	142220000	142420000	singledot
chr3	142800000	142700000	142900000	singledot
chr3	142560000	142460000	142660000	singledot
chr3	143420000	143320000	143520000	singledot
chr3	145770000	145670000	145870000	singledot
chr3	147200000	147100000	147300000	singledot
chr3	148360000	148260000	148460000	singledot
chr3	149840000	149740000	149940000	singledot
chr3	152050000	151950000	152150000	singledot
chr3	153790000	153690000	153890000	singledot
chr3	154690000	154590000	154790000	singledot
chr3	161840000	161740000	161940000	singledot
chr3	167060000	166960000	167160000	singledot
chr3	168850000	168750000	168950000	singledot
chr3	169120000	169020000	169220000	singledot
chr3	169010000	168910000	169110000	singledot
chr3	170060000	169960000	170160000	singledot
chr3	171820000	171720000	171920000	singledot
chr3	172350000	172250000	172450000	singledot
chr3	175940000	175840000	176040000	singledot
chr3	176940000	176840000	177040000	singledot
chr3	188150000	188050000	188250000	singledot
chr3	188030000	187930000	188130000	singledot
chr3	192130000	192030000	192230000	singledot
chr3	193740000	193640000	193840000	singledot
chr3	1360000	1260000	1460000	singledot
chr3	7800000	7700000	7900000	singledot
chr3	12120000	12020000	12220000	singledot
chr3	17030000	16930000	17130000	singledot
chr3	18310000	18210000	18410000	singledot
chr3	18530000	18430000	18630000	singledot
chr3	21490000	21390000	21590000	singledot
chr3	28570000	28470000	28670000	singledot
chr3	28740000	28640000	28840000	singledot
chr3	30200000	30100000	30300000	singledot
chr3	31220000	31120000	31320000	singledot
chr3	53500000	53400000	53600000	singledot
chr3	65030000	64930000	65130000	singledot
chr3	70400000	70300000	70500000	singledot
chr3	72100000	72000000	72200000	singledot
chr3	74640000	74540000	74740000	singledot
chr3	81490000	81390000	81590000	singledot
chr3	87770000	87670000	87870000	singledot
chr3	104260000	104160000	104360000	singledot
chr3	108140000	108040000	108240000	singledot
chr3	113480000	113380000	113580000	singledot
chr3	135210000	135110000	135310000	singledot
chr3	141730000	141630000	141830000	singledot
chr3	154900000	154800000	155000000	singledot
chr3	169300000	169200000	169400000	singledot
chr3	169390000	169290000	169490000	singledot
chr3	172450000	172350000	172550000	singledot
chr3	177510000	177410000	177610000	singledot
chr3	189430000	189330000	189530000	singledot
chr3	191870000	191770000	191970000	singledot
chr2	78330000	78230000	78430000	singledot
chr2	8770000	8670000	8870000	singledot
chr2	9430000	9330000	9530000	singledot
chr2	13040000	12940000	13140000	singledot
chr2	22330000	22230000	22430000	singledot
chr2	25210000	25110000	25310000	singledot
chr2	28950000	28850000	29050000	singledot
chr2	32670000	32570000	32770000	singledot
chr2	38760000	38660000	38860000	singledot
chr2	51730000	51630000	51830000	singledot
chr2	55660000	55560000	55760000	singledot
chr2	60690000	60590000	60790000	singledot
chr2	63920000	63820000	64020000	singledot
chr2	64020000	63920000	64120000	singledot
chr2	77100000	77000000	77200000	singledot
chr2	76930000	76830000	77030000	singledot
chr2	82060000	81960000	82160000	singledot
chr2	84910000	84810000	85010000	singledot
chr2	99330000	99230000	99430000	singledot
chr2	99530000	99430000	99630000	singledot
chr2	110620000	110520000	110720000	singledot
chr2	111840000	111740000	111940000	singledot
chr2	113700000	113600000	113800000	singledot
chr2	114560000	114460000	114660000	singledot
chr2	117440000	117340000	117540000	singledot
chr2	133560000	133460000	133660000	singledot
chr2	142160000	142060000	142260000	singledot
chr2	143040000	142940000	143140000	singledot
chr2	152710000	152610000	152810000	singledot
chr2	161050000	160950000	161150000	singledot
chr2	161210000	161110000	161310000	singledot
chr2	169940000	169840000	170040000	singledot
chr2	177770000	177670000	177870000	singledot
chr2	178500000	178400000	178600000	singledot
chr2	192180000	192080000	192280000	singledot
chr2	193640000	193540000	193740000	singledot
chr2	196050000	195950000	196150000	singledot
chr2	210430000	210330000	210530000	singledot
chr2	211080000	210980000	211180000	singledot
chr2	213240000	213140000	213340000	singledot
chr2	216080000	215980000	216180000	singledot
chr2	231490000	231390000	231590000	singledot
chr2	231780000	231680000	231880000	singledot
chr2	239000000	238900000	239100000	singledot
chr2	4750000	4650000	4850000	singledot
chr2	28810000	28710000	28910000	singledot
chr2	140010000	139910000	140110000	singledot
chr2	143280000	143180000	143380000	singledot
chr2	240450000	240350000	240550000	singledot
chr2	97540000	97440000	97640000	singledot
chr2	96500000	96400000	96600000	singledot
chr2	3150000	3050000	3250000	singledot
chr2	8690000	8590000	8790000	singledot
chr2	15170000	15070000	15270000	singledot
chr2	17170000	17070000	17270000	singledot
chr2	21370000	21270000	21470000	singledot
chr2	21890000	21790000	21990000	singledot
chr2	25350000	25250000	25450000	singledot
chr2	28130000	28030000	28230000	singledot
chr2	34050000	33950000	34150000	singledot
chr2	35120000	35020000	35220000	singledot
chr2	35420000	35320000	35520000	singledot
chr2	39010000	38910000	39110000	singledot
chr2	39250000	39150000	39350000	singledot
chr2	39510000	39410000	39610000	singledot
chr2	40240000	40140000	40340000	singledot
chr2	40560000	40460000	40660000	singledot
chr2	51390000	51290000	51490000	singledot
chr2	50730000	50630000	50830000	singledot
chr2	52660000	52560000	52760000	singledot
chr2	52410000	52310000	52510000	singledot
chr2	55230000	55130000	55330000	singledot
chr2	55480000	55380000	55580000	singledot
chr2	56780000	56680000	56880000	singledot
chr2	59710000	59610000	59810000	singledot
chr2	60160000	60060000	60260000	singledot
chr2	61030000	60930000	61130000	singledot
chr2	63570000	63470000	63670000	singledot
chr2	63320000	63220000	63420000	singledot
chr2	63460000	63360000	63560000	singledot
chr2	67330000	67230000	67430000	singledot
chr2	73630000	73530000	73730000	singledot
chr2	73780000	73680000	73880000	singledot
chr2	76140000	76040000	76240000	singledot
chr2	76610000	76510000	76710000	singledot
chr2	78420000	78320000	78520000	singledot
chr2	79510000	79410000	79610000	singledot
chr2	80480000	80380000	80580000	singledot
chr2	81890000	81790000	81990000	singledot
chr2	84020000	83920000	84120000	singledot
chr2	97230000	97130000	97330000	singledot
chr2	103150000	103050000	103250000	singledot
chr2	103960000	103860000	104060000	singledot
chr2	104510000	104410000	104610000	singledot
chr2	106850000	106750000	106950000	singledot
chr2	107510000	107410000	107610000	singledot
chr2	109020000	108920000	109120000	singledot
chr2	109110000	109010000	109210000	singledot
chr2	111110000	111010000	111210000	singledot
chr2	111480000	111380000	111580000	singledot
chr2	116670000	116570000	116770000	singledot
chr2	116960000	116860000	117060000	singledot
chr2	128750000	128650000	128850000	singledot
chr2	128640000	128540000	128740000	singledot
chr2	130280000	130180000	130380000	singledot
chr2	131780000	131680000	131880000	singledot
chr2	135180000	135080000	135280000	singledot
chr2	135270000	135170000	135370000	singledot
chr2	135480000	135380000	135580000	singledot
chr2	137460000	137360000	137560000	singledot
chr2	144520000	144420000	144620000	singledot
chr2	148210000	148110000	148310000	singledot
chr2	153740000	153640000	153840000	singledot
chr2	153140000	153040000	153240000	singledot
chr2	153630000	153530000	153730000	singledot
chr2	155830000	155730000	155930000	singledot
chr2	159190000	159090000	159290000	singledot
chr2	159320000	159220000	159420000	singledot
chr2	160500000	160400000	160600000	singledot
chr2	162510000	162410000	162610000	singledot
chr2	165220000	165120000	165320000	singledot
chr2	165370000	165270000	165470000	singledot
chr2	167210000	167110000	167310000	singledot
chr2	175040000	174940000	175140000	singledot
chr2	178420000	178320000	178520000	singledot
chr2	178740000	178640000	178840000	singledot
chr2	178910000	178810000	179010000	singledot
chr2	179150000	179050000	179250000	singledot
chr2	183000000	182900000	183100000	singledot
chr2	187870000	187770000	187970000	singledot
chr2	188540000	188440000	188640000	singledot
chr2	190520000	190420000	190620000	singledot
chr2	193980000	193880000	194080000	singledot
chr2	197070000	196970000	197170000	singledot
chr2	198910000	198810000	199010000	singledot
chr2	204240000	204140000	204340000	singledot
chr2	211720000	211620000	211820000	singledot
chr2	216210000	216110000	216310000	singledot
chr2	220680000	220580000	220780000	singledot
chr2	221100000	221000000	221200000	singledot
chr2	223280000	223180000	223380000	singledot
chr2	238500000	238400000	238600000	singledot
chr2	239400000	239300000	239500000	singledot
chr2	4250000	4150000	4350000	singledot
chr2	4980000	4880000	5080000	singledot
chr2	8460000	8360000	8560000	singledot
chr2	13190000	13090000	13290000	singledot
chr2	13420000	13320000	13520000	singledot
chr2	15340000	15240000	15440000	singledot
chr2	34730000	34630000	34830000	singledot
chr2	37530000	37430000	37630000	singledot
chr2	51510000	51410000	51610000	singledot
chr2	53240000	53140000	53340000	singledot
chr2	60590000	60490000	60690000	singledot
chr2	62200000	62100000	62300000	singledot
chr2	67230000	67130000	67330000	singledot
chr2	73900000	73800000	74000000	singledot
chr2	78670000	78570000	78770000	singledot
chr2	79590000	79490000	79690000	singledot
chr2	85060000	84960000	85160000	singledot
chr2	96710000	96610000	96810000	singledot
chr2	104420000	104320000	104520000	singledot
chr2	110810000	110710000	110910000	singledot
chr2	118430000	118330000	118530000	singledot
chr2	122800000	122700000	122900000	singledot
chr2	128450000	128350000	128550000	singledot
chr2	135370000	135270000	135470000	singledot
chr2	149300000	149200000	149400000	singledot
chr2	154700000	154600000	154800000	singledot
chr2	167870000	167770000	167970000	singledot
chr2	169510000	169410000	169610000	singledot
chr2	169830000	169730000	169930000	singledot
chr2	180550000	180450000	180650000	singledot
chr2	187130000	187030000	187230000	singledot
chr2	199020000	198920000	199120000	singledot
chr2	201430000	201330000	201530000	singledot
chr2	201780000	201680000	201880000	singledot
chr2	203650000	203550000	203750000	singledot
chr2	205280000	205180000	205380000	singledot
chr2	205360000	205260000	205460000	singledot
chr2	207170000	207070000	207270000	singledot
chr2	208890000	208790000	208990000	singledot
chr2	210590000	210490000	210690000	singledot
chr2	211880000	211780000	211980000	singledot
chr2	219160000	219060000	219260000	singledot
chr2	220000000	219900000	220100000	singledot
chr2	223450000	223350000	223550000	singledot
chr2	225260000	225160000	225360000	singledot
chr2	231610000	231510000	231710000	singledot
chr2	231910000	231810000	232010000	singledot
chr2	239770000	239670000	239870000	singledot
chr1	26450000	26350000	26550000	singledot
chr1	26930000	26830000	27030000	singledot
chr1	40440000	40340000	40540000	singledot
chr1	51310000	51210000	51410000	singledot
chr1	51600000	51500000	51700000	singledot
chr1	56810000	56710000	56910000	singledot
chr1	58180000	58080000	58280000	singledot
chr1	68440000	68340000	68540000	singledot
chr1	70110000	70010000	70210000	singledot
chr1	69760000	69660000	69860000	singledot
chr1	75850000	75750000	75950000	singledot
chr1	77540000	77440000	77640000	singledot
chr1	86350000	86250000	86450000	singledot
chr1	88640000	88540000	88740000	singledot
chr1	93900000	93800000	94000000	singledot
chr1	98490000	98390000	98590000	singledot
chr1	98060000	97960000	98160000	singledot
chr1	103550000	103450000	103650000	singledot
chr1	105780000	105680000	105880000	singledot
chr1	107140000	107040000	107240000	singledot
chr1	107540000	107440000	107640000	singledot
chr1	108920000	108820000	109020000	singledot
chr1	110790000	110690000	110890000	singledot
chr1	111130000	111030000	111230000	singledot
chr1	117940000	117840000	118040000	singledot
chr1	157540000	157440000	157640000	singledot
chr1	166850000	166750000	166950000	singledot
chr1	174230000	174130000	174330000	singledot
chr1	176340000	176240000	176440000	singledot
chr1	187240000	187140000	187340000	singledot
chr1	194320000	194220000	194420000	singledot
chr1	195820000	195720000	195920000	singledot
chr1	195730000	195630000	195830000	singledot
chr1	197050000	196950000	197150000	singledot
chr1	215680000	215580000	215780000	singledot
chr1	217360000	217260000	217460000	singledot
chr1	223670000	223570000	223770000	singledot
chr1	225350000	225250000	225450000	singledot
chr1	230320000	230220000	230420000	singledot
chr1	231660000	231560000	231760000	singledot
chr1	233250000	233150000	233350000	singledot
chr1	237790000	237690000	237890000	singledot
chr1	239980000	239880000	240080000	singledot
chr1	3870000	3770000	3970000	singledot
chr1	98730000	98630000	98830000	singledot
chr1	108460000	108360000	108560000	singledot
chr1	188950000	188850000	189050000	singledot
chr1	189420000	189320000	189520000	singledot
chr1	217810000	217710000	217910000	singledot
chr1	238950000	238850000	239050000	singledot
chr1	62900000	62800000	63000000	singledot
chr1	87570000	87470000	87670000	singledot
chr1	5280000	5180000	5380000	singledot
chr1	14440000	14340000	14540000	singledot
chr1	14550000	14450000	14650000	singledot
chr1	17880000	17780000	17980000	singledot
chr1	27720000	27620000	27820000	singledot
chr1	34420000	34320000	34520000	singledot
chr1	50060000	49960000	50160000	singledot
chr1	56160000	56060000	56260000	singledot
chr1	56600000	56500000	56700000	singledot
chr1	57000000	56900000	57100000	singledot
chr1	58050000	57950000	58150000	singledot
chr1	61450000	61350000	61550000	singledot
chr1	61880000	61780000	61980000	singledot
chr1	62800000	62700000	62900000	singledot
chr1	66500000	66400000	66600000	singledot
chr1	68340000	68240000	68440000	singledot
chr1	68780000	68680000	68880000	singledot
chr1	72280000	72180000	72380000	singledot
chr1	72140000	72040000	72240000	singledot
chr1	72710000	72610000	72810000	singledot
chr1	73690000	73590000	73790000	singledot
chr1	73220000	73120000	73320000	singledot
chr1	73120000	73020000	73220000	singledot
chr1	74500000	74400000	74600000	singledot
chr1	75590000	75490000	75690000	singledot
chr1	76870000	76770000	76970000	singledot
chr1	77340000	77240000	77440000	singledot
chr1	77680000	77580000	77780000	singledot
chr1	79490000	79390000	79590000	singledot
chr1	81100000	81000000	81200000	singledot
chr1	83550000	83450000	83650000	singledot
chr1	85890000	85790000	85990000	singledot
chr1	85720000	85620000	85820000	singledot
chr1	85560000	85460000	85660000	singledot
chr1	94010000	93910000	94110000	singledot
chr1	100090000	99990000	100190000	singledot
chr1	102500000	102400000	102600000	singledot
chr1	102210000	102110000	102310000	singledot
chr1	104770000	104670000	104870000	singledot
chr1	104270000	104170000	104370000	singledot
chr1	106990000	106890000	107090000	singledot
chr1	117480000	117380000	117580000	singledot
chr1	162520000	162420000	162620000	singledot
chr1	162380000	162280000	162480000	singledot
chr1	164200000	164100000	164300000	singledot
chr1	166460000	166360000	166560000	singledot
chr1	173850000	173750000	173950000	singledot
chr1	187360000	187260000	187460000	singledot
chr1	189680000	189580000	189780000	singledot
chr1	191150000	191050000	191250000	singledot
chr1	191950000	191850000	192050000	singledot
chr1	193150000	193050000	193250000	singledot
chr1	193360000	193260000	193460000	singledot
chr1	194090000	193990000	194190000	singledot
chr1	193800000	193700000	193900000	singledot
chr1	201430000	201330000	201530000	singledot
chr1	208580000	208480000	208680000	singledot
chr1	215540000	215440000	215640000	singledot
chr1	220540000	220440000	220640000	singledot
chr1	222680000	222580000	222780000	singledot
chr1	224070000	223970000	224170000	singledot
chr1	224910000	224810000	225010000	singledot
chr1	231820000	231720000	231920000	singledot
chr1	232630000	232530000	232730000	singledot
chr1	232170000	232070000	232270000	singledot
chr1	233380000	233280000	233480000	singledot
chr1	237590000	237490000	237690000	singledot
chr1	237400000	237300000	237500000	singledot
chr1	238500000	238400000	238600000	singledot
chr1	242440000	242340000	242540000	singledot
chr1	242210000	242110000	242310000	singledot
chr1	242830000	242730000	242930000	singledot
chr1	245690000	245590000	245790000	singledot
chr1	247120000	247020000	247220000	singledot
chr1	8740000	8640000	8840000	singledot
chr1	14780000	14680000	14880000	singledot
chr1	30390000	30290000	30490000	singledot
chr1	40350000	40250000	40450000	singledot
chr1	50970000	50870000	51070000	singledot
chr1	51200000	51100000	51300000	singledot
chr1	60350000	60250000	60450000	singledot
chr1	61360000	61260000	61460000	singledot
chr1	63000000	62900000	63100000	singledot
chr1	73780000	73680000	73880000	singledot
chr1	81830000	81730000	81930000	singledot
chr1	86000000	85900000	86100000	singledot
chr1	87490000	87390000	87590000	singledot
chr1	88320000	88220000	88420000	singledot
chr1	103080000	102980000	103180000	singledot
chr1	103340000	103240000	103440000	singledot
chr1	103460000	103360000	103560000	singledot
chr1	107270000	107170000	107370000	singledot
chr1	113460000	113360000	113560000	singledot
chr1	117320000	117220000	117420000	singledot
chr1	117850000	117750000	117950000	singledot
chr1	157500000	157400000	157600000	singledot
chr1	159420000	159320000	159520000	singledot
chr1	169100000	169000000	169200000	singledot
chr1	174400000	174300000	174500000	singledot
chr1	190610000	190510000	190710000	singledot
chr1	195920000	195820000	196020000	singledot
chr1	215970000	215870000	216070000	singledot
chr1	218540000	218440000	218640000	singledot
chr1	221890000	221790000	221990000	singledot
chr1	225460000	225360000	225560000	singledot
chr1	229860000	229760000	229960000	singledot
chr1	231530000	231430000	231630000	singledot
chr1	239040000	238940000	239140000	singledot
chr1	241280000	241180000	241380000	singledot
chr1	244050000	243950000	244150000	singledot
chr1	244580000	244480000	244680000	singledot
chr1	245390000	245290000	245490000	singledot
chr9	4350000	4250000	4450000	singledot
chr9	4740000	4640000	4840000	singledot
chr9	16150000	16050000	16250000	singledot
chr9	23500000	23400000	23600000	singledot
chr9	24250000	24150000	24350000	singledot
chr9	24830000	24730000	24930000	singledot
chr9	25940000	25840000	26040000	singledot
chr9	28100000	28000000	28200000	singledot
chr9	29740000	29640000	29840000	singledot
chr9	34640000	34540000	34740000	singledot
chr9	71770000	71670000	71870000	singledot
chr9	74740000	74640000	74840000	singledot
chr9	78360000	78260000	78460000	singledot
chr9	80150000	80050000	80250000	singledot
chr9	82980000	82880000	83080000	singledot
chr9	104750000	104650000	104850000	singledot
chr9	128140000	128040000	128240000	singledot
chr9	23620000	23520000	23720000	singledot
chr9	24710000	24610000	24810000	singledot
chr9	10760000	10660000	10860000	singledot
chr9	3490000	3390000	3590000	singledot
chr9	3690000	3590000	3790000	singledot
chr9	4100000	4000000	4200000	singledot
chr9	5010000	4910000	5110000	singledot
chr9	7040000	6940000	7140000	singledot
chr9	7800000	7700000	7900000	singledot
chr9	8220000	8120000	8320000	singledot
chr9	9300000	9200000	9400000	singledot
chr9	11340000	11240000	11440000	singledot
chr9	10330000	10230000	10430000	singledot
chr9	12460000	12360000	12560000	singledot
chr9	17050000	16950000	17150000	singledot
chr9	16930000	16830000	17030000	singledot
chr9	20370000	20270000	20470000	singledot
chr9	31130000	31030000	31230000	singledot
chr9	74100000	74000000	74200000	singledot
chr9	77430000	77330000	77530000	singledot
[truncated: 165 more rows]
