# Supplementary material for: Cohesin-mediated loop anchors confine the locations of human replication origins
Source: Nature. 2022 Jun 8;606(7915):812–9. doi: 10.1038/s41586-022-04803-0 (PMC9217744; doi:10.1038/s41586-022-04803-0)
Supplement: Supplementary file 3 — This zipped file contains Supplementary Tables 1–19 (see Supplementary Information for full descriptions). [file 41586_2022_4803_MOESM3_ESM.zip › Supplementary Table 5. Initiation Zones from 16-fraction Repli-seq in H1 human ES cells Group 1.xlsx]

## Sheet: layout
Supplementary Table 5. Initiation Zones from 16-fraction Repli-seq in H1 human ES cells (Group 1, read depth normalized and scaled, full read depth)
Group 1 Initiation zones, read depth normalized and scaled, full read depth. From 16 fraction Repli-seq on H1 human ES cells.
hg38 build
2nd column - start coordinate, 3rd column - end coordinate, 4th - IZ timing (for Chromosome X tab only)
	# autosomal IZs	# chrX IZs
Early IZs	2282	193
Early-mid IZs	305	22
Late IZs	554	25

## Sheet: Early IZs
Early IZs
chromosome	start	end	IZ
chr1	19250000	19350000	early
chr1	15750000	15900000	early
chr1	8250000	8400000	early
chr1	223000000	223100000	early
chr1	214300000	214400000	early
chr1	154600000	154700000	early
chr1	34850000	34950000	early
chr1	35200000	35300000	early
chr1	182900000	183050000	early
chr1	40250000	40350000	early
chr1	164500000	164600000	early
chr1	32700000	32800000	early
chr1	150550000	150650000	early
chr1	39000000	39100000	early
chr1	19600000	19700000	early
chr1	22750000	22850000	early
chr1	15200000	15350000	early
chr1	248900000	248956422	early
chr1	31200000	31300000	early
chr1	200850000	200950000	early
chr1	62700000	62800000	early
chr1	233300000	233400000	early
chr1	14600000	14850000	early
chr1	151200000	151350000	early
chr1	46250000	46350000	early
chr1	234450000	234550000	early
chr1	61050000	61150000	early
chr1	26350000	26500000	early
chr1	67400000	67500000	early
chr1	60900000	61000000	early
chr1	193050000	193200000	early
chr1	100250000	100350000	early
chr1	2200000	2300000	early
chr1	23200000	23300000	early
chr1	93750000	93900000	early
chr1	167450000	167550000	early
chr1	214500000	214650000	early
chr1	51350000	51450000	early
chr1	150300000	150400000	early
chr1	224800000	224900000	early
chr1	44750000	44850000	early
chr1	62150000	62250000	early
chr1	161150000	161250000	early
chr1	202400000	202500000	early
chr1	37500000	37600000	early
chr1	160150000	160250000	early
chr1	204500000	204600000	early
chr1	236500000	236600000	early
chr1	225900000	226000000	early
chr1	76050000	76150000	early
chr1	20750000	20850000	early
chr1	226850000	227000000	early
chr1	27850000	27950000	early
chr1	16850000	17050000	early
chr1	52600000	52700000	early
chr1	109950000	110100000	early
chr1	64200000	64300000	early
chr1	1350000	1500000	early
chr1	81250000	81400000	early
chr1	109250000	109350000	early
chr1	88850000	88950000	early
chr1	40700000	40800000	early
chr1	201900000	202000000	early
chr1	3600000	3750000	early
chr1	230250000	230400000	early
chr1	30850000	30950000	early
chr1	171550000	171650000	early
chr1	6900000	7000000	early
chr1	120550000	120650000	early
chr1	156650000	156800000	early
chr1	70300000	70400000	early
chr1	149550000	149650000	early
chr1	27000000	27100000	early
chr1	8800000	8900000	early
chr1	184650000	184750000	early
chr1	173850000	174000000	early
chr1	61700000	61800000	early
chr1	156150000	156250000	early
chr1	148200000	148300000	early
chr1	160650000	160750000	early
chr1	228100000	228250000	early
chr1	224200000	224300000	early
chr1	47250000	47400000	early
chr1	171250000	171350000	early
chr1	33300000	33400000	early
chr1	185000000	185200000	early
chr1	227300000	227400000	early
chr1	168200000	168300000	early
chr1	93300000	93400000	early
chr1	205650000	205750000	early
chr1	206450000	206550000	early
chr1	201550000	201700000	early
chr1	94850000	94950000	early
chr1	158050000	158200000	early
chr1	63700000	63800000	early
chr1	25300000	25400000	early
chr1	203500000	203650000	early
chr1	220050000	220150000	early
chr1	149150000	149250000	early
chr1	230600000	230700000	early
chr1	212200000	212300000	early
chr1	96500000	96700000	early
chr1	38350000	38500000	early
chr1	247150000	247400000	early
chr1	11700000	11800000	early
chr1	50400000	50550000	early
chr1	77700000	78000000	early
chr1	184350000	184450000	early
chr1	212400000	212500000	early
chr1	39450000	39600000	early
chr1	31700000	31850000	early
chr1	85200000	85300000	early
chr1	203800000	203900000	early
chr1	39850000	39950000	early
chr1	28250000	28350000	early
chr1	25800000	25950000	early
chr1	6450000	6600000	early
chr1	153700000	154000000	early
chr1	145900000	146000000	early
chr1	196600000	196700000	early
chr1	54100000	54200000	early
chr1	148450000	148550000	early
chr1	8000000	8100000	early
chr1	24700000	24800000	early
chr1	165700000	165850000	early
chr1	23950000	24050000	early
chr1	17450000	17600000	early
chr1	42700000	42800000	early
chr1	18350000	18500000	early
chr1	44400000	44500000	early
chr1	29100000	29200000	early
chr1	174800000	174900000	early
chr1	108700000	108800000	early
chr1	86800000	86950000	early
chr1	27450000	27550000	early
chr1	10200000	10300000	early
chr1	85550000	85700000	early
chr1	21150000	21300000	early
chr1	145250000	145350000	early
chr1	9850000	9950000	early
chr1	180850000	181000000	early
chr1	37950000	38050000	early
chr1	205300000	205400000	early
chr1	110300000	110450000	early
chr1	178950000	179100000	early
chr1	167750000	167900000	early
chr1	114000000	114100000	early
chr1	94650000	94750000	early
chr1	81600000	81800000	early
chr1	147500000	147600000	early
chr1	178050000	178150000	early
chr1	171900000	172000000	early
chr1	179900000	180000000	early
chr1	111700000	111800000	early
chr1	28550000	28650000	early
chr1	220250000	220400000	early
chr1	64400000	64550000	early
chr1	119650000	119750000	early
chr1	242100000	242200000	early
chr1	16150000	16250000	early
chr1	244350000	244450000	early
chr1	58650000	58800000	early
chr1	226100000	226200000	early
chr1	120850000	120950000	early
chr1	9150000	9300000	early
chr1	11900000	12000000	early
chr1	178450000	178650000	early
chr1	35550000	35650000	early
chr1	11000000	11100000	early
chr1	146300000	146400000	early
chr1	244750000	244900000	early
chr1	225450000	225550000	early
chr1	228350000	228450000	early
chr1	162050000	162150000	early
chr1	90700000	90800000	early
chr1	197850000	197950000	early
chr1	10400000	10500000	early
chr1	36100000	36350000	early
chr1	54450000	54550000	early
chr1	148900000	149000000	early
chr1	62450000	62550000	early
chr1	155600000	155700000	early
chr1	119300000	119400000	early
chr1	41350000	41450000	early
chr1	18600000	18750000	early
chr1	43900000	44000000	early
chr1	21950000	22050000	early
chr1	84700000	84800000	early
chr1	157050000	157150000	early
chr1	52000000	52100000	early
chr1	246750000	246900000	early
chr1	350000	450000	early
chr1	63250000	63400000	early
chr1	235250000	235400000	early
chr1	204050000	204150000	early
chr1	167150000	167250000	early
chr1	117100000	117200000	early
chr1	51500000	51600000	early
chr1	180250000	180350000	early
chr1	116600000	116750000	early
chr1	53400000	53500000	early
chr1	32100000	32250000	early
chr1	155200000	155300000	early
chr1	202750000	202850000	early
chr1	109600000	109700000	early
chr1	151000000	151150000	early
chr1	1850000	1950000	early
chr1	64950000	65100000	early
chr1	206200000	206300000	early
chr1	12550000	12650000	early
chr1	45550000	45650000	early
chr1	232050000	232200000	early
chr1	113650000	113750000	early
chr1	43000000	43100000	early
chr1	53900000	54000000	early
chr1	6200000	6300000	early
chr1	22400000	22550000	early
chr1	183150000	183350000	early
chr1	61250000	61350000	early
chr1	211350000	211450000	early
chr1	183450000	183550000	early
chr1	92800000	92900000	early
chr1	89900000	90000000	early
chr1	235650000	235750000	early
chr1	200350000	200450000	early
chr1	229500000	229600000	early
chr1	91100000	91200000	early
chr1	112800000	113050000	early
chr1	154150000	154250000	early
chr1	21600000	21800000	early
chr1	23550000	23650000	early
chr1	54950000	55050000	early
chr1	183950000	184100000	early
chr1	59050000	59150000	early
chr1	64700000	64800000	early
chr10	124450000	124550000	early
chr10	69250000	69350000	early
chr10	20200000	20350000	early
chr10	69850000	69950000	early
chr10	73950000	74050000	early
chr10	86700000	86800000	early
chr10	60700000	60850000	early
chr10	102650000	102750000	early
chr10	71350000	71450000	early
chr10	102050000	102150000	early
chr10	109950000	110050000	early
chr10	32950000	33050000	early
chr10	102450000	102550000	early
chr10	123450000	123600000	early
chr10	110550000	110650000	early
chr10	67850000	67950000	early
chr10	93250000	93350000	early
chr10	72250000	72350000	early
chr10	104300000	104400000	early
chr10	59950000	60050000	early
chr10	100950000	101050000	early
chr10	92550000	92650000	early
chr10	104050000	104150000	early
chr10	72950000	73050000	early
chr10	125750000	125850000	early
chr10	71600000	71700000	early
chr10	132000000	132100000	early
chr10	86950000	87050000	early
chr10	89600000	89700000	early
chr10	1000000	1100000	early
chr10	70800000	70900000	early
chr10	200000	300000	early
chr10	75100000	75250000	early
chr10	1300000	1400000	early
chr10	116850000	116950000	early
chr10	13900000	14000000	early
chr10	124800000	124900000	early
chr10	80400000	80500000	early
chr10	133250000	133400000	early
chr10	69550000	69650000	early
chr10	79300000	79450000	early
chr10	34950000	35100000	early
chr10	87950000	88050000	early
chr10	51150000	51250000	early
chr10	77950000	78050000	early
chr10	13300000	13400000	early
chr10	91850000	91950000	early
chr10	6650000	6850000	early
chr10	121900000	122050000	early
chr10	97350000	97450000	early
chr10	5800000	5900000	early
chr10	11400000	11550000	early
chr10	95550000	95650000	early
chr10	63600000	63700000	early
chr10	101550000	101800000	early
chr10	112850000	113000000	early
chr10	117100000	117200000	early
chr10	32200000	32350000	early
chr10	52900000	53000000	early
chr10	73100000	73200000	early
chr10	43350000	43500000	early
chr10	103700000	103800000	early
chr10	96350000	96500000	early
chr10	119700000	119800000	early
chr10	72650000	72750000	early
chr10	97000000	97100000	early
chr10	119100000	119200000	early
chr10	50300000	50400000	early
chr10	5400000	5500000	early
chr10	70400000	70500000	early
chr10	73700000	73800000	early
chr10	86450000	86550000	early
chr10	6100000	6200000	early
chr10	95200000	95300000	early
chr10	74750000	74850000	early
chr10	123100000	123200000	early
chr10	53450000	53550000	early
chr10	51950000	52100000	early
chr10	93000000	93100000	early
chr10	122300000	122450000	early
chr10	31950000	32050000	early
chr10	121550000	121700000	early
chr10	28450000	28550000	early
chr10	12000000	12100000	early
chr10	99850000	99950000	early
chr10	50600000	50700000	early
chr10	45800000	45900000	early
chr10	132400000	132500000	early
chr10	80050000	80250000	early
chr10	103200000	103300000	early
chr10	68500000	68600000	early
chr10	93750000	93850000	early
chr10	17150000	17300000	early
chr10	21800000	21900000	early
chr10	14850000	14950000	early
chr10	34800000	34900000	early
chr10	100350000	100450000	early
chr10	87600000	87700000	early
chr11	123700000	123800000	early
chr11	20500000	20600000	early
chr11	135000000	135086622	early
chr11	63850000	63950000	early
chr11	93750000	93850000	early
chr11	125150000	125250000	early
chr11	12650000	12850000	early
chr11	126200000	126300000	early
chr11	67300000	67400000	early
chr11	76750000	76850000	early
chr11	68700000	68800000	early
chr11	8800000	8950000	early
chr11	9450000	9600000	early
chr11	130350000	130450000	early
chr11	66950000	67050000	early
chr11	125500000	125600000	early
chr11	78050000	78150000	early
chr11	8250000	8350000	early
chr11	113850000	113950000	early
chr11	134050000	134150000	early
chr11	18350000	18550000	early
chr11	100700000	100800000	early
chr11	77500000	77600000	early
chr11	76400000	76500000	early
chr11	73400000	73500000	early
chr11	129250000	129350000	early
chr11	69650000	69750000	early
chr11	119000000	119150000	early
chr11	102200000	102350000	early
chr11	117200000	117300000	early
chr11	65450000	65550000	early
chr11	32850000	32950000	early
chr11	73750000	73850000	early
chr11	7950000	8050000	early
chr11	46650000	46900000	early
chr11	59550000	59700000	early
chr11	70200000	70300000	early
chr11	27450000	27550000	early
chr11	66550000	66650000	early
chr11	34200000	34300000	early
chr11	8650000	8750000	early
chr11	19750000	19900000	early
chr11	17400000	17500000	early
chr11	17050000	17150000	early
chr11	3000000	3100000	early
chr11	120000000	120100000	early
chr11	45900000	46000000	early
chr11	10300000	10400000	early
chr11	62700000	62900000	early
chr11	123200000	123300000	early
chr11	122850000	122950000	early
chr11	47550000	47750000	early
chr11	78350000	78450000	early
chr11	35900000	36000000	early
chr11	96300000	96400000	early
chr11	77000000	77150000	early
chr11	44850000	44950000	early
chr11	123400000	123500000	early
chr11	33700000	33800000	early
chr11	61400000	61500000	early
chr11	66750000	66850000	early
chr11	118600000	118750000	early
chr11	134250000	134350000	early
chr11	92850000	92950000	early
chr11	108050000	108150000	early
chr11	72050000	72150000	early
chr11	73600000	73700000	early
chr11	121350000	121450000	early
chr11	1500000	1650000	early
chr11	111800000	111950000	early
chr11	6350000	6450000	early
chr11	61750000	61850000	early
chr11	3750000	3850000	early
chr11	68450000	68550000	early
chr11	68050000	68150000	early
chr11	120450000	120550000	early
chr11	131850000	132000000	early
chr11	43350000	43450000	early
chr11	92200000	92300000	early
chr11	128550000	128700000	early
chr11	65250000	65400000	early
chr11	64750000	64850000	early
chr11	110250000	110350000	early
chr11	64200000	64300000	early
chr11	93400000	93500000	early
chr11	94650000	94750000	early
chr11	14350000	14500000	early
chr11	70400000	70500000	early
chr11	74700000	74800000	early
chr11	43900000	44050000	early
chr11	72750000	72850000	early
chr11	17750000	17900000	early
chr11	116750000	116850000	early
chr11	75550000	75650000	early
chr11	65850000	65950000	early
chr11	44200000	44350000	early
chr11	86250000	86350000	early
chr11	34050000	34150000	early
chr11	47200000	47400000	early
chr11	95200000	95300000	early
chr11	57550000	57700000	early
chr11	107600000	107700000	early
chr11	300000	400000	early
chr11	86950000	87050000	early
chr11	750000	850000	early
chr11	3400000	3550000	early
chr11	93050000	93200000	early
chr11	85600000	85700000	early
chr11	46350000	46450000	early
chr11	31750000	31900000	early
chr11	67100000	67250000	early
chr11	10800000	10900000	early
chr11	131200000	131300000	early
chr11	76100000	76200000	early
chr12	79700000	79800000	early
chr12	53600000	53700000	early
chr12	18950000	19050000	early
chr12	69900000	70000000	early
chr12	57450000	57550000	early
chr12	94250000	94350000	early
chr12	27700000	27800000	early
chr12	113200000	113300000	early
chr12	109100000	109200000	early
chr12	95550000	95650000	early
chr12	13000000	13100000	early
chr12	47750000	47850000	early
chr12	3750000	3850000	early
chr12	51150000	51300000	early
chr12	6350000	6450000	early
chr12	122150000	122250000	early
chr12	103950000	104100000	early
chr12	98500000	98650000	early
chr12	48900000	49000000	early
chr12	112350000	112450000	early
chr12	104750000	104900000	early
chr12	49600000	49700000	early
chr12	98850000	98950000	early
chr12	32650000	32750000	early
chr12	27300000	27500000	early
chr12	123250000	123350000	early
chr12	118100000	118200000	early
chr12	11150000	11300000	early
chr12	75950000	76050000	early
chr12	48050000	48150000	early
chr12	76850000	77000000	early
chr12	50700000	50800000	early
chr12	51500000	51600000	early
chr12	120350000	120450000	early
chr12	50100000	50200000	early
chr12	8800000	8950000	early
chr12	6800000	6950000	early
chr12	123600000	123700000	early
chr12	68750000	68850000	early
chr12	117050000	117150000	early
chr12	9350000	9450000	early
chr12	69350000	69500000	early
chr12	62600000	62700000	early
chr12	116250000	116350000	early
chr12	107650000	107750000	early
chr12	24950000	25050000	early
chr12	121600000	121700000	early
chr12	104400000	104500000	early
chr12	95000000	95200000	early
chr12	124100000	124200000	early
chr12	46350000	46450000	early
chr12	31350000	31450000	early
chr12	3600000	3700000	early
chr12	12650000	12750000	early
chr12	89050000	89150000	early
chr12	55750000	55850000	early
chr12	49350000	49450000	early
chr12	52950000	53050000	early
chr12	51800000	51950000	early
chr12	118500000	118600000	early
chr12	32350000	32450000	early
chr12	111800000	111900000	early
chr12	109450000	109550000	early
chr12	12300000	12400000	early
chr12	119150000	119250000	early
chr12	54300000	54400000	early
chr12	8300000	8500000	early
chr12	64500000	64600000	early
chr12	11600000	11700000	early
chr12	79450000	79550000	early
chr12	122900000	123000000	early
chr12	111400000	111500000	early
chr12	89350000	89450000	early
chr12	129850000	129950000	early
chr12	93500000	93650000	early
chr12	66450000	66550000	early
chr12	56650000	56750000	early
chr12	57750000	57900000	early
chr12	121300000	121400000	early
chr12	10750000	10900000	early
chr12	57200000	57300000	early
chr12	100100000	100250000	early
chr12	19400000	19500000	early
chr12	106750000	106850000	early
chr12	56150000	56300000	early
chr12	130850000	130950000	early
chr12	113750000	113850000	early
chr12	110300000	110450000	early
chr12	1500000	1600000	early
chr12	400000	500000	early
chr12	65750000	65850000	early
chr12	50450000	50550000	early
chr12	14250000	14350000	early
chr12	124900000	125000000	early
chr12	80750000	80900000	early
chr12	75700000	75800000	early
chr12	4100000	4200000	early
chr12	105050000	105150000	early
chr12	7850000	7950000	early
chr12	108150000	108250000	early
chr12	950000	1050000	early
chr12	71900000	72000000	early
chr12	2900000	3000000	early
chr12	45900000	46000000	early
chr12	108650000	108750000	early
chr12	14650000	14750000	early
chr12	111000000	111100000	early
chr12	112100000	112200000	early
chr12	53200000	53350000	early
chr12	30850000	30950000	early
chr12	62950000	63050000	early
chr12	109850000	110000000	early
chr12	95250000	95400000	early
chr12	132650000	132750000	early
chr12	122450000	122550000	early
chr12	32000000	32150000	early
chr12	131900000	132000000	early
chr12	4450000	4550000	early
chr12	29800000	29900000	early
chr12	2000000	2100000	early
chr12	110650000	110850000	early
chr12	64150000	64250000	early
chr13	99700000	100050000	early
chr13	98050000	98150000	early
chr13	30450000	30550000	early
chr13	98600000	98700000	early
chr13	106800000	106900000	early
chr13	113150000	113250000	early
chr13	110500000	110650000	early
chr13	41250000	41400000	early
chr13	44400000	44600000	early
chr13	51250000	51400000	early
chr13	38950000	39050000	early
chr13	49600000	49750000	early
chr13	27200000	27300000	early
chr13	60300000	60400000	early
chr13	54950000	55100000	early
chr13	50050000	50200000	early
chr13	110700000	110850000	early
chr13	94950000	95050000	early
chr13	98900000	99000000	early
chr13	51750000	51900000	early
chr13	21100000	21200000	early
chr13	38600000	38750000	early
chr13	110100000	110300000	early
chr13	42900000	43000000	early
chr13	54200000	54350000	early
chr13	41950000	42050000	early
chr13	100500000	100600000	early
chr13	20050000	20150000	early
chr13	59450000	59550000	early
chr13	19750000	19850000	early
chr13	55600000	55700000	early
chr13	45300000	45400000	early
chr13	23400000	23500000	early
chr13	25900000	26050000	early
chr13	25350000	25450000	early
chr13	60550000	60650000	early
chr13	113350000	113450000	early
chr13	32350000	32500000	early
chr13	95600000	95750000	early
chr13	79250000	79400000	early
chr13	42200000	42300000	early
chr13	25100000	25200000	early
chr13	52700000	52950000	early
chr13	99150000	99250000	early
chr13	113850000	113950000	early
chr13	93200000	93350000	early
chr13	28050000	28200000	early
chr13	34900000	35000000	early
chr13	49200000	49300000	early
chr13	41000000	41200000	early
chr13	112900000	113000000	early
chr13	40650000	40750000	early
chr13	39450000	39550000	early
chr13	114300000	114350000	early
chr13	28450000	28550000	early
chr13	35850000	35950000	early
chr14	50350000	50450000	early
chr14	105400000	105500000	early
chr14	58200000	58400000	early
chr14	102500000	102600000	early
chr14	92850000	92950000	early
chr14	61700000	61800000	early
chr14	38100000	38200000	early
chr14	34550000	34650000	early
chr14	69000000	69100000	early
chr14	58600000	58700000	early
chr14	89600000	89700000	early
chr14	36250000	36350000	early
chr14	64950000	65050000	early
chr14	100250000	100350000	early
chr14	54400000	54550000	early
chr14	102800000	102900000	early
chr14	75400000	75500000	early
chr14	81400000	81550000	early
chr14	64300000	64450000	early
chr14	104750000	104850000	early
chr14	63600000	63700000	early
chr14	35350000	35450000	early
chr14	61100000	61200000	early
chr14	75950000	76150000	early
chr14	73800000	73900000	early
chr14	50600000	50700000	early
chr14	55050000	55150000	early
chr14	31000000	31150000	early
chr14	49600000	49700000	early
chr14	91200000	91350000	early
chr14	103500000	103650000	early
chr14	94150000	94250000	early
chr14	37150000	37250000	early
chr14	60250000	60400000	early
chr14	73450000	73550000	early
chr14	20350000	20600000	early
chr14	35000000	35150000	early
chr14	105200000	105300000	early
chr14	67900000	68050000	early
chr14	24150000	24250000	early
chr14	99650000	99750000	early
chr14	60650000	60750000	early
chr14	70650000	70750000	early
chr14	48250000	48400000	early
chr14	90600000	90700000	early
chr14	39150000	39250000	early
chr14	21500000	21600000	early
chr14	63800000	63900000	early
chr14	77400000	77500000	early
chr14	95900000	96050000	early
chr14	23000000	23150000	early
chr14	73150000	73250000	early
chr14	56850000	56950000	early
chr14	68200000	68350000	early
chr14	36650000	36750000	early
chr14	45050000	45150000	early
chr14	92050000	92200000	early
chr14	102050000	102150000	early
chr14	93150000	93250000	early
chr14	77700000	77800000	early
chr14	68800000	68900000	early
chr14	69550000	69750000	early
chr14	93650000	93750000	early
chr14	89050000	89150000	early
chr14	71750000	71850000	early
chr14	50850000	50950000	early
chr14	74850000	75100000	early
chr14	67650000	67800000	early
chr14	52750000	52900000	early
chr14	76950000	77100000	early
chr14	75550000	75700000	early
chr14	23500000	23600000	early
chr14	64650000	64750000	early
chr14	88550000	88650000	early
chr14	91400000	91500000	early
chr14	74350000	74450000	early
chr14	20750000	20850000	early
chr14	96350000	96550000	early
chr15	60950000	61050000	early
chr15	26750000	26900000	early
chr15	71050000	71200000	early
chr15	82450000	82550000	early
chr15	59400000	59500000	early
chr15	36900000	37000000	early
chr15	50950000	51050000	early
chr15	75600000	75700000	early
chr15	68550000	68650000	early
chr15	40800000	40950000	early
chr15	62850000	62950000	early
chr15	69100000	69200000	early
chr15	98550000	98700000	early
chr15	96300000	96450000	early
chr15	84700000	84800000	early
chr15	93150000	93250000	early
chr15	67800000	67900000	early
chr15	64800000	64900000	early
chr15	90800000	90900000	early
chr15	60400000	60500000	early
chr15	57300000	57400000	early
chr15	64350000	64450000	early
chr15	85150000	85250000	early
chr15	101050000	101200000	early
chr15	73650000	73750000	early
chr15	35000000	35100000	early
chr15	66350000	66450000	early
chr15	71300000	71400000	early
chr15	28700000	28800000	early
chr15	41800000	41900000	early
chr15	43750000	43850000	early
chr15	42500000	42600000	early
chr15	74850000	74950000	early
chr15	60600000	60700000	early
chr15	88550000	88650000	early
chr15	71750000	71900000	early
chr15	60050000	60150000	early
chr15	64100000	64200000	early
chr15	48300000	48400000	early
chr15	89350000	89450000	early
chr15	52500000	52650000	early
chr15	78850000	78950000	early
chr15	33800000	33950000	early
chr15	56900000	57000000	early
chr15	66550000	66650000	early
chr15	77500000	77600000	early
chr15	41400000	41500000	early
chr15	88950000	89100000	early
chr15	39900000	40050000	early
chr15	29850000	29950000	early
chr15	51400000	51550000	early
chr15	50500000	50600000	early
chr15	74500000	74600000	early
chr15	90150000	90250000	early
chr15	99050000	99150000	early
chr15	72600000	72750000	early
chr15	52700000	52800000	early
chr15	78350000	78600000	early
chr15	26200000	26300000	early
chr15	29300000	29400000	early
chr15	70650000	70750000	early
chr15	65400000	65500000	early
chr15	44400000	44500000	early
chr15	66000000	66100000	early
chr15	80800000	80900000	early
chr15	72200000	72300000	early
chr15	29000000	29100000	early
chr15	78050000	78200000	early
chr15	74100000	74200000	early
chr15	68250000	68350000	early
chr15	63500000	63600000	early
chr15	80050000	80150000	early
chr15	83000000	83150000	early
chr15	75300000	75400000	early
chr15	43500000	43600000	early
chr15	34250000	34350000	early
chr15	58850000	59000000	early
chr15	67500000	67600000	early
chr15	67000000	67150000	early
chr15	77100000	77200000	early
chr15	31150000	31450000	early
chr15	52100000	52200000	early
chr15	82100000	82350000	early
chr15	42900000	43000000	early
chr15	22800000	22900000	early
chr15	37050000	37150000	early
chr15	63050000	63150000	early
chr15	73350000	73500000	early
chr15	51800000	51900000	early
chr15	92800000	92900000	early
chr16	9650000	9750000	early
chr16	30950000	31050000	early
chr16	4550000	4650000	early
chr16	81700000	81800000	early
chr16	26150000	26250000	early
chr16	11300000	11400000	early
chr16	77950000	78050000	early
chr16	15050000	15200000	early
chr16	68700000	68800000	early
chr16	14300000	14400000	early
chr16	87400000	87500000	early
chr16	49800000	49950000	early
chr16	13300000	13400000	early
chr16	24100000	24200000	early
chr16	4300000	4400000	early
chr16	29650000	29750000	early
chr16	30300000	30400000	early
chr16	68200000	68350000	early
chr16	8900000	9000000	early
chr16	71700000	71800000	early
chr16	1300000	1450000	early
chr16	69050000	69200000	early
chr16	3600000	3750000	early
chr16	22600000	22700000	early
chr16	21500000	21600000	early
chr16	19800000	19900000	early
chr16	550000	700000	early
chr16	84000000	84100000	early
chr16	5900000	6000000	early
chr16	87550000	87650000	early
chr16	69900000	70000000	early
chr16	6250000	6400000	early
chr16	50200000	50300000	early
chr16	15900000	16000000	early
chr16	11600000	11700000	early
chr16	75350000	75550000	early
chr16	28250000	28350000	early
chr16	2500000	2600000	early
chr16	87800000	87900000	early
chr16	2150000	2250000	early
chr16	81000000	81150000	early
chr16	23550000	23650000	early
chr16	85100000	85200000	early
chr16	74550000	74650000	early
chr16	67100000	67250000	early
chr16	89500000	89600000	early
chr16	21350000	21450000	early
chr16	23150000	23250000	early
chr16	22250000	22350000	early
chr16	53050000	53150000	early
chr16	3000000	3150000	early
chr16	56400000	56500000	early
chr16	69700000	69800000	early
chr16	46800000	46900000	early
chr16	75000000	75100000	early
chr16	17050000	17200000	early
chr16	15350000	15450000	early
chr16	18850000	19000000	early
chr16	350000	450000	early
chr16	58050000	58200000	early
chr16	73000000	73100000	early
chr16	11750000	11850000	early
chr16	89250000	89350000	early
chr16	14000000	14100000	early
chr16	28600000	28700000	early
chr16	66700000	66800000	early
chr16	48550000	48700000	early
chr16	4950000	5050000	early
chr16	89700000	89800000	early
chr16	85500000	85650000	early
chr16	57450000	57550000	early
chr16	150000	250000	early
chr16	57150000	57250000	early
chr16	15650000	15750000	early
chr16	58600000	58750000	early
chr16	75200000	75300000	early
chr16	30000000	30100000	early
chr16	67850000	67950000	early
chr16	70500000	70600000	early
chr16	57850000	57950000	early
chr16	24700000	24850000	early
chr16	25000000	25100000	early
chr16	12950000	13050000	early
chr16	28850000	28950000	early
chr16	89850000	89950000	early
chr16	67450000	67600000	early
chr16	81400000	81500000	early
chr16	56650000	56750000	early
chr16	84650000	84750000	early
chr16	88650000	88800000	early
chr17	18200000	18300000	early
chr17	76400000	76500000	early
chr17	58650000	58800000	early
chr17	14300000	14450000	early
chr17	58350000	58450000	early
chr17	450000	550000	early
chr17	60100000	60200000	early
chr17	79150000	79250000	early
chr17	20100000	20200000	early
chr17	49350000	49450000	early
chr17	78800000	78900000	early
chr17	31400000	31500000	early
chr17	3950000	4050000	early
chr17	81650000	81750000	early
chr17	35050000	35150000	early
chr17	37000000	37100000	early
chr17	30150000	30250000	early
chr17	61900000	62000000	early
chr17	43550000	43650000	early
chr17	79800000	79900000	early
chr17	950000	1050000	early
chr17	16350000	16500000	early
chr17	19400000	19500000	early
chr17	63600000	63700000	early
chr17	42350000	42550000	early
chr17	50900000	51000000	early
chr17	50150000	50250000	early
chr17	46000000	46100000	early
chr17	29350000	29550000	early
chr17	65000000	65100000	early
chr17	2300000	2400000	early
chr17	80100000	80200000	early
chr17	46550000	46800000	early
chr17	7350000	7450000	early
chr17	66750000	66900000	early
chr17	6450000	6600000	early
chr17	17200000	17300000	early
chr17	76100000	76200000	early
chr17	27900000	28050000	early
chr17	81000000	81100000	early
chr17	4350000	4450000	early
chr17	67300000	67400000	early
chr17	35700000	35800000	early
chr17	10700000	10850000	early
chr17	67750000	67850000	early
chr17	4900000	5000000	early
chr17	750000	850000	early
chr17	28950000	29100000	early
chr17	48550000	48650000	early
chr17	44800000	44900000	early
chr17	48950000	49050000	early
chr17	73250000	73350000	early
chr17	47650000	47750000	early
chr17	59800000	59900000	early
chr17	57900000	58000000	early
chr17	66500000	66600000	early
chr17	81850000	81950000	early
chr17	39600000	39750000	early
chr17	61350000	61450000	early
chr17	60400000	60500000	early
chr17	41800000	41900000	early
chr17	32250000	32400000	early
chr17	36600000	36700000	early
chr17	57050000	57150000	early
chr17	8200000	8300000	early
chr17	44450000	44550000	early
chr17	32850000	33000000	early
chr17	6150000	6250000	early
chr17	40100000	40400000	early
chr17	62500000	62600000	early
chr17	30650000	30750000	early
chr17	46350000	46450000	early
chr17	37400000	37500000	early
chr17	8650000	8800000	early
chr17	77150000	77250000	early
chr17	39200000	39300000	early
chr17	5400000	5550000	early
chr17	78300000	78400000	early
chr17	5250000	5350000	early
chr17	49750000	49900000	early
chr17	59050000	59150000	early
chr17	38600000	38700000	early
chr17	75800000	75900000	early
chr17	64650000	64750000	early
chr17	77500000	77600000	early
chr17	82450000	82550000	early
chr17	27300000	27450000	early
chr17	7600000	7700000	early
chr17	12000000	12100000	early
chr17	3700000	3800000	early
chr17	43000000	43350000	early
chr17	81150000	81250000	early
chr17	47050000	47150000	early
chr17	59200000	59300000	early
chr17	45100000	45200000	early
chr17	69350000	69500000	early
chr17	17800000	17950000	early
chr17	66300000	66400000	early
chr17	2700000	2850000	early
chr17	1400000	1500000	early
chr17	67950000	68050000	early
chr17	74250000	74400000	early
chr17	65550000	65650000	early
chr17	38350000	38450000	early
chr17	9000000	9100000	early
chr17	75950000	76050000	early
chr17	44100000	44250000	early
chr17	48000000	48100000	early
chr17	75100000	75200000	early
chr17	21050000	21150000	early
chr17	50450000	50600000	early
chr18	36200000	36300000	early
chr18	80050000	80150000	early
chr18	47100000	47250000	early
chr18	11900000	12000000	early
chr18	35850000	35950000	early
chr18	4450000	4550000	early
chr18	9600000	9700000	early
chr18	6850000	6950000	early
chr18	49450000	49550000	early
chr18	46800000	46900000	early
chr18	22900000	23000000	early
chr18	8950000	9200000	early
chr18	62650000	62800000	early
chr18	37100000	37250000	early
chr18	6550000	6800000	early
chr18	9850000	9950000	early
chr18	9300000	9400000	early
chr18	50950000	51100000	early
chr18	12850000	12950000	early
chr18	36450000	36550000	early
chr18	45750000	45850000	early
chr18	59850000	59950000	early
chr18	35200000	35450000	early
chr18	24350000	24500000	early
chr18	47900000	48000000	early
chr18	54200000	54350000	early
chr18	62350000	62450000	early
chr18	58800000	58900000	early
chr18	57550000	57700000	early
chr18	3550000	3650000	early
chr18	23250000	23350000	early
chr18	48900000	49050000	early
chr18	8650000	8750000	early
chr18	31900000	32000000	early
chr18	21250000	21350000	early
chr18	650000	750000	early
chr18	46150000	46250000	early
chr18	26400000	26500000	early
chr18	55550000	55700000	early
chr18	12350000	12450000	early
chr18	49750000	49850000	early
chr18	21600000	21750000	early
chr18	2650000	2750000	early
chr19	49500000	49650000	early
chr19	7500000	7600000	early
chr19	5650000	5750000	early
chr19	4250000	4400000	early
chr19	41200000	41300000	early
chr19	29650000	29750000	early
chr19	53600000	53700000	early
chr19	47200000	47300000	early
chr19	42300000	42450000	early
chr19	19100000	19200000	early
chr19	10200000	10350000	early
chr19	53850000	54000000	early
chr19	41950000	42100000	early
chr19	37900000	38000000	early
chr19	40400000	40500000	early
chr19	39400000	39500000	early
chr19	3550000	3650000	early
chr19	19350000	19450000	early
chr19	12750000	12900000	early
chr19	1200000	1350000	early
chr19	8400000	8550000	early
chr19	20250000	20350000	early
chr19	50700000	50800000	early
chr19	33050000	33150000	early
chr19	54400000	54500000	early
chr19	9800000	10000000	early
chr19	57750000	57850000	early
chr19	57250000	57400000	early
chr19	5850000	5950000	early
chr19	46350000	46500000	early
chr19	45800000	45900000	early
chr19	2700000	2800000	early
chr19	33550000	33650000	early
chr19	38300000	38400000	early
chr19	35700000	35850000	early
chr19	3000000	3100000	early
chr19	58450000	58617616	early
chr19	950000	1100000	early
chr19	550000	650000	early
chr19	55550000	55650000	early
chr19	55350000	55450000	early
chr19	18300000	18400000	early
chr19	13150000	13250000	early
chr19	38800000	38950000	early
chr19	43600000	43700000	early
chr19	36150000	36250000	early
chr19	10950000	11200000	early
chr19	44900000	45000000	early
chr19	46800000	46900000	early
chr19	13850000	13950000	early
chr19	51000000	51100000	early
chr19	40750000	40850000	early
chr19	45350000	45450000	early
chr19	52850000	53000000	early
chr19	21100000	21200000	early
chr19	34250000	34350000	early
chr19	48750000	48850000	early
chr19	6350000	6500000	early
chr19	11350000	11450000	early
chr19	2450000	2550000	early
chr19	10650000	10750000	early
chr19	17800000	17900000	early
chr19	4450000	4600000	early
chr19	50400000	50500000	early
chr19	2050000	2150000	early
chr19	4850000	4950000	early
chr19	8150000	8300000	early
chr19	47750000	47850000	early
chr19	48350000	48450000	early
chr19	18550000	18650000	early
chr19	17250000	17350000	early
chr19	4000000	4150000	early
chr19	38600000	38700000	early
chr19	16450000	16550000	early
chr19	5150000	5250000	early
chr19	35100000	35200000	early
chr19	56100000	56200000	early
chr19	14050000	14150000	early
chr19	15250000	15350000	early
chr19	14300000	14450000	early
chr19	16100000	16200000	early
chr2	120700000	120800000	early
chr2	46650000	46750000	early
chr2	27650000	27750000	early
chr2	172050000	172150000	early
chr2	241500000	241600000	early
chr2	65450000	65600000	early
chr2	101200000	101350000	early
chr2	229750000	229850000	early
chr2	216550000	216650000	early
chr2	11400000	11500000	early
chr2	64550000	64700000	early
chr2	190850000	190950000	early
chr2	169750000	169850000	early
chr2	149250000	149350000	early
chr2	205650000	205750000	early
chr2	32050000	32150000	early
chr2	38550000	38650000	early
chr2	177200000	177300000	early
chr2	39200000	39400000	early
chr2	64900000	65000000	early
chr2	202900000	203050000	early
chr2	88550000	88650000	early
chr2	24900000	25000000	early
chr2	195550000	195700000	early
chr2	230850000	230950000	early
chr2	232350000	232500000	early
chr2	27050000	27150000	early
chr2	127350000	127450000	early
chr2	236100000	236200000	early
chr2	135750000	135850000	early
chr2	144400000	144550000	early
chr2	25700000	25800000	early
chr2	241150000	241250000	early
chr2	112500000	112650000	early
chr2	135000000	135200000	early
chr2	200850000	200950000	early
chr2	96200000	96400000	early
chr2	172350000	172500000	early
chr2	119950000	120050000	early
chr2	65200000	65300000	early
chr2	111800000	111900000	early
chr2	176100000	176200000	early
chr2	173300000	173400000	early
chr2	149000000	149100000	early
chr2	24400000	24500000	early
chr2	120350000	120450000	early
chr2	87950000	88050000	early
chr2	43600000	43700000	early
chr2	178450000	178550000	early
chr2	20200000	20350000	early
chr2	3500000	3600000	early
chr2	167900000	168000000	early
chr2	61100000	61250000	early
chr2	61850000	62000000	early
chr2	148500000	148600000	early
chr2	148750000	148900000	early
chr2	9150000	9250000	early
chr2	170100000	170200000	early
chr2	85350000	85450000	early
chr2	240800000	240900000	early
chr2	151350000	151450000	early
chr2	48400000	48600000	early
chr2	171800000	171900000	early
chr2	119700000	119800000	early
chr2	168350000	168500000	early
chr2	101500000	101600000	early
chr2	156600000	156750000	early
chr2	71400000	71500000	early
chr2	159250000	159400000	early
chr2	219150000	219250000	early
chr2	152100000	152200000	early
chr2	70700000	70850000	early
chr2	900000	1000000	early
chr2	168800000	168950000	early
chr2	96850000	96950000	early
chr2	66400000	66500000	early
chr2	128200000	128300000	early
chr2	27250000	27350000	early
chr2	161350000	161450000	early
chr2	32250000	32350000	early
chr2	165400000	165500000	early
chr2	127800000	127900000	early
chr2	222250000	222350000	early
chr2	203300000	203400000	early
chr2	62250000	62350000	early
chr2	188000000	188100000	early
chr2	69700000	69850000	early
chr2	159650000	159750000	early
chr2	238400000	238500000	early
chr2	63700000	63800000	early
chr2	200200000	200300000	early
chr2	85000000	85150000	early
chr2	207050000	207200000	early
chr2	1600000	1800000	early
chr2	60400000	60500000	early
chr2	234600000	234750000	early
chr2	110600000	110750000	early
chr2	231600000	231750000	early
chr2	43150000	43250000	early
chr2	63050000	63150000	early
chr2	39450000	39550000	early
chr2	174300000	174400000	early
chr2	24700000	24800000	early
chr2	42500000	42600000	early
chr2	45350000	45450000	early
chr2	216100000	216200000	early
chr2	119200000	119300000	early
chr2	234900000	235000000	early
chr2	174800000	174900000	early
chr2	222700000	222800000	early
chr2	64050000	64150000	early
chr2	172550000	172650000	early
chr2	108700000	108800000	early
chr2	72850000	73000000	early
chr2	74450000	74550000	early
chr2	197550000	197650000	early
chr2	202300000	202400000	early
chr2	205200000	205550000	early
chr2	58500000	58600000	early
chr2	231350000	231450000	early
chr2	26250000	26350000	early
chr2	238050000	238150000	early
chr2	55250000	55350000	early
chr2	167250000	167350000	early
chr2	97600000	97700000	early
chr2	188250000	188350000	early
chr2	98400000	98500000	early
chr2	201950000	202050000	early
chr2	61550000	61650000	early
chr2	174000000	174100000	early
chr2	10100000	10350000	early
chr2	218400000	218700000	early
chr2	165700000	165850000	early
chr2	237600000	237700000	early
chr2	121700000	121800000	early
chr2	45600000	45700000	early
chr2	38050000	38150000	early
chr2	207500000	207600000	early
chr2	131050000	131150000	early
chr2	71100000	71200000	early
chr2	112000000	112100000	early
chr2	48100000	48250000	early
chr2	242050000	242150000	early
chr2	171000000	171100000	early
chr2	44450000	44550000	early
chr2	217950000	218050000	early
chr2	219500000	219600000	early
chr2	207800000	207900000	early
chr2	209250000	209550000	early
chr2	171250000	171350000	early
chr2	25300000	25400000	early
chr2	44750000	44850000	early
chr2	37150000	37250000	early
chr2	42100000	42200000	early
chr2	196900000	197000000	early
chr2	176700000	176800000	early
chr2	23950000	24050000	early
chr2	53800000	53900000	early
chr2	9500000	9650000	early
chr2	187550000	187700000	early
chr2	77000000	77100000	early
chr2	235050000	235150000	early
chr2	233250000	233400000	early
chr2	17500000	17600000	early
chr2	47350000	47450000	early
chr2	44100000	44200000	early
chr2	108500000	108600000	early
chr2	69400000	69500000	early
chr2	210150000	210250000	early
chr2	183000000	183100000	early
chr2	15950000	16050000	early
chr2	70100000	70250000	early
chr2	186550000	186800000	early
chr2	25950000	26100000	early
chr2	67350000	67450000	early
chr2	47650000	47800000	early
chr2	55550000	55650000	early
chr2	223900000	224000000	early
chr2	206050000	206200000	early
chr2	7800000	7950000	early
chr2	74150000	74250000	early
chr2	73150000	73250000	early
chr20	36600000	36700000	early
chr20	1900000	2000000	early
chr20	41050000	41200000	early
chr20	3950000	4050000	early
chr20	36250000	36350000	early
chr20	45900000	46000000	early
chr20	58700000	58850000	early
chr20	31550000	31700000	early
chr20	34300000	34400000	early
chr20	1400000	1500000	early
chr20	9000000	9100000	early
chr20	38800000	38900000	early
chr20	46500000	46650000	early
chr20	49750000	49850000	early
chr20	17900000	18050000	early
chr20	43600000	43700000	early
chr20	2800000	2950000	early
chr20	35250000	35450000	early
chr20	41600000	41700000	early
chr20	33650000	33750000	early
chr20	51750000	52000000	early
chr20	49100000	49250000	early
chr20	64300000	64400000	early
chr20	21100000	21250000	early
chr20	5100000	5200000	early
chr20	32700000	32800000	early
chr20	53750000	53850000	early
chr20	10350000	10450000	early
chr20	44850000	44950000	early
chr20	18500000	18650000	early
chr20	17500000	17650000	early
chr20	4750000	4850000	early
chr20	62350000	62450000	early
chr20	63850000	63950000	early
chr20	300000	450000	early
chr20	38350000	38450000	early
chr20	33500000	33600000	early
chr20	37900000	38000000	early
chr20	25400000	25500000	early
chr20	34950000	35050000	early
chr20	6000000	6100000	early
chr20	47350000	47450000	early
chr20	58350000	58450000	early
chr20	20350000	20500000	early
chr20	41300000	41400000	early
chr20	3150000	3300000	early
chr20	63200000	63300000	early
chr20	35700000	35800000	early
chr20	45350000	45450000	early
chr20	63550000	63700000	early
chr20	57400000	57500000	early
chr20	50700000	50850000	early
chr20	62850000	62950000	early
chr20	31950000	32050000	early
chr20	37250000	37350000	early
chr20	50050000	50150000	early
chr21	33050000	33150000	early
chr21	44700000	44800000	early
chr21	39350000	39450000	early
chr21	41900000	42000000	early
chr21	37050000	37150000	early
chr21	26150000	26300000	early
chr21	36100000	36200000	early
chr21	31550000	31650000	early
chr21	42950000	43050000	early
chr21	45000000	45100000	early
chr21	44200000	44300000	early
chr21	34150000	34250000	early
chr21	37200000	37300000	early
chr21	36700000	36800000	early
chr21	39500000	39600000	early
chr21	46250000	46350000	early
chr21	32550000	32650000	early
chr21	38950000	39050000	early
chr21	37550000	37650000	early
chr21	33850000	33950000	early
chr21	33500000	33600000	early
chr21	43700000	43850000	early
chr21	36300000	36400000	early
chr21	45300000	45400000	early
chr22	28750000	28850000	early
chr22	40650000	40800000	early
chr22	21850000	21950000	early
chr22	41900000	42000000	early
chr22	30600000	30750000	early
chr22	28250000	28350000	early
chr22	45650000	45750000	early
chr22	30350000	30450000	early
chr22	35350000	35450000	early
chr22	24900000	25050000	early
chr22	18000000	18150000	early
chr22	27750000	27950000	early
chr22	20350000	20500000	early
chr22	46000000	46100000	early
chr22	39400000	39550000	early
chr22	31650000	31750000	early
chr22	40300000	40400000	early
chr22	23900000	24000000	early
chr22	29700000	29800000	early
chr22	37850000	37950000	early
chr22	43900000	44000000	early
chr22	46550000	46650000	early
chr22	32150000	32250000	early
chr22	50300000	50400000	early
chr22	45050000	45150000	early
chr22	29250000	29400000	early
chr22	49850000	49950000	early
chr22	45800000	45900000	early
chr22	26600000	26700000	early
chr22	41350000	41450000	early
chr22	17200000	17300000	early
chr22	19900000	20100000	early
chr22	33050000	33150000	early
chr22	24550000	24650000	early
chr22	38300000	38400000	early
chr22	39050000	39150000	early
chr22	50500000	50600000	early
chr22	43050000	43150000	early
chr22	17600000	17700000	early
chr22	31350000	31450000	early
chr22	25400000	25500000	early
chr22	36400000	36500000	early
chr22	44750000	44850000	early
chr22	23150000	23250000	early
chr22	20900000	21050000	early
chr22	44150000	44250000	early
chr22	18900000	19200000	early
chr22	31900000	32000000	early
chr22	42450000	42550000	early
chr22	31500000	31600000	early
chr22	21650000	21750000	early
chr3	4450000	4550000	early
chr3	120650000	120750000	early
chr3	65600000	65750000	early
chr3	125500000	125600000	early
chr3	37950000	38100000	early
chr3	57950000	58050000	early
chr3	168200000	168350000	early
chr3	15600000	15700000	early
chr3	55550000	55650000	early
chr3	149200000	149300000	early
chr3	121550000	121650000	early
chr3	186850000	186950000	early
chr3	196600000	196700000	early
chr3	49450000	49550000	early
chr3	197600000	197900000	early
chr3	136200000	136300000	early
chr3	41950000	42050000	early
chr3	149950000	150100000	early
chr3	113100000	113250000	early
chr3	44400000	44550000	early
chr3	10100000	10200000	early
chr3	8950000	9050000	early
chr3	123200000	123300000	early
chr3	185850000	185950000	early
chr3	141000000	141100000	early
chr3	195350000	195550000	early
chr3	138800000	138900000	early
chr3	43650000	43750000	early
chr3	150450000	150600000	early
chr3	9800000	9900000	early
chr3	36950000	37050000	early
chr3	120100000	120200000	early
chr3	71350000	71500000	early
chr3	141400000	141500000	early
chr3	32400000	32500000	early
chr3	15350000	15450000	early
chr3	187100000	187200000	early
chr3	52450000	52600000	early
chr3	190100000	190200000	early
chr3	73000000	73100000	early
chr3	196350000	196500000	early
chr3	66500000	66600000	early
chr3	101600000	101750000	early
chr3	63150000	63250000	early
chr3	173100000	173250000	early
chr3	172000000	172150000	early
chr3	174200000	174350000	early
chr3	47750000	47850000	early
chr3	12650000	12750000	early
chr3	57650000	57800000	early
chr3	61900000	62000000	early
chr3	155750000	155900000	early
chr3	57150000	57250000	early
chr3	62850000	63000000	early
chr3	128300000	128400000	early
chr3	155350000	155450000	early
chr3	37400000	37500000	early
chr3	115850000	115950000	early
chr3	52200000	52300000	early
chr3	14950000	15050000	early
chr3	58350000	58500000	early
chr3	184300000	184400000	early
chr3	168550000	168650000	early
chr3	121900000	122000000	early
chr3	65350000	65450000	early
chr3	142550000	142650000	early
chr3	38500000	38650000	early
chr3	56350000	56450000	early
chr3	53250000	53350000	early
chr3	37150000	37250000	early
chr3	49950000	50200000	early
chr3	141150000	141250000	early
chr3	32850000	32950000	early
chr3	11700000	11800000	early
chr3	170300000	170400000	early
chr3	48500000	48600000	early
chr3	124850000	124950000	early
chr3	193750000	193900000	early
chr3	182100000	182250000	early
chr3	62350000	62450000	early
chr3	160450000	160550000	early
chr3	64450000	64550000	early
chr3	79000000	79200000	early
chr3	39150000	39250000	early
chr3	119300000	119450000	early
chr3	132500000	132650000	early
chr3	138350000	138450000	early
chr3	136650000	136750000	early
chr3	126900000	127050000	early
chr3	71700000	71850000	early
chr3	128700000	128800000	early
chr3	141950000	142050000	early
chr3	66050000	66150000	early
chr3	149650000	149750000	early
chr3	63400000	63500000	early
chr3	56500000	56600000	early
chr3	168750000	168900000	early
chr3	42600000	42700000	early
chr3	39400000	39500000	early
chr3	46550000	46650000	early
chr3	129600000	129700000	early
chr3	181750000	181850000	early
chr3	69050000	69200000	early
chr3	123900000	124000000	early
chr3	170800000	170950000	early
chr3	52000000	52100000	early
chr3	123600000	123700000	early
chr3	79250000	79350000	early
chr3	113700000	113800000	early
chr3	184900000	185000000	early
chr3	147350000	147450000	early
chr3	171400000	171550000	early
chr3	44900000	45100000	early
chr3	122850000	123000000	early
chr3	194250000	194350000	early
chr3	56650000	56800000	early
chr3	38200000	38300000	early
chr3	31950000	32100000	early
chr3	49000000	49100000	early
chr3	125100000	125200000	early
chr3	112350000	112450000	early
chr3	73650000	73800000	early
chr3	106850000	107000000	early
chr3	157200000	157300000	early
chr3	184700000	184800000	early
chr3	27550000	27750000	early
chr3	16650000	16850000	early
chr3	61550000	61650000	early
chr3	33450000	33550000	early
chr3	23750000	23850000	early
chr3	134300000	134400000	early
chr3	64050000	64150000	early
chr3	182950000	183100000	early
chr3	129250000	129350000	early
chr3	122500000	122700000	early
chr3	195900000	196000000	early
chr3	13300000	13400000	early
chr3	47450000	47550000	early
chr3	51750000	51850000	early
chr3	183400000	183500000	early
chr3	40450000	40550000	early
chr3	183700000	183900000	early
chr3	50500000	50600000	early
chr3	100250000	100350000	early
chr3	184550000	184650000	early
chr3	179600000	179700000	early
chr3	197000000	197100000	early
chr3	43350000	43450000	early
chr3	45550000	45700000	early
chr3	13000000	13100000	early
chr3	33750000	33850000	early
chr3	109300000	109400000	early
chr3	48100000	48200000	early
chr3	176350000	176450000	early
chr3	9350000	9450000	early
chr3	51450000	51600000	early
chr3	14300000	14400000	early
chr4	52550000	52650000	early
chr4	76100000	76200000	early
chr4	61200000	61400000	early
chr4	82400000	82500000	early
chr4	88600000	88750000	early
chr4	145650000	145800000	early
chr4	37850000	37950000	early
chr4	2200000	2300000	early
chr4	3300000	3550000	early
chr4	151050000	151150000	early
chr4	184350000	184450000	early
chr4	78450000	78600000	early
chr4	2500000	2850000	early
chr4	185400000	185500000	early
chr4	128700000	128850000	early
chr4	26250000	26400000	early
chr4	164800000	164900000	early
chr4	42350000	42450000	early
chr4	109450000	109550000	early
chr4	159000000	159150000	early
chr4	112650000	112800000	early
chr4	82800000	82900000	early
chr4	152700000	152800000	early
chr4	15600000	15750000	early
chr4	13500000	13600000	early
chr4	56350000	56450000	early
chr4	122750000	122900000	early
chr4	183050000	183150000	early
chr4	152950000	153050000	early
chr4	84600000	84700000	early
chr4	140150000	140300000	early
chr4	5900000	6000000	early
chr4	61800000	61950000	early
chr4	75750000	75850000	early
chr4	55150000	55250000	early
chr4	183700000	183800000	early
chr4	48100000	48200000	early
chr4	151750000	151900000	early
chr4	93100000	93200000	early
chr4	4800000	4950000	early
chr4	16100000	16250000	early
chr4	55300000	55400000	early
chr4	150250000	150400000	early
chr4	52800000	52900000	early
chr4	8500000	8600000	early
chr4	123350000	123500000	early
chr4	76550000	76650000	early
chr4	168750000	168900000	early
chr4	56900000	57000000	early
chr4	102750000	102850000	early
chr4	950000	1050000	early
chr4	184600000	184700000	early
chr4	185800000	185900000	early
chr4	700000	850000	early
chr4	86900000	87000000	early
chr4	24500000	24700000	early
chr4	77100000	77200000	early
chr4	73950000	74100000	early
chr4	42000000	42100000	early
chr4	173050000	173150000	early
chr4	139850000	139950000	early
chr4	75600000	75700000	early
chr4	87400000	87600000	early
chr4	84900000	85000000	early
chr4	78250000	78350000	early
chr4	153350000	153500000	early
chr4	151350000	151450000	early
chr4	139200000	139300000	early
chr4	48800000	48900000	early
chr4	118850000	118950000	early
chr4	1750000	1900000	early
chr4	182750000	182850000	early
chr4	185100000	185250000	early
chr4	25500000	25600000	early
chr4	128000000	128100000	early
chr4	6850000	6950000	early
chr4	39750000	39850000	early
chr4	48400000	48500000	early
chr4	40700000	40800000	early
chr4	4350000	4450000	early
chr4	38150000	38250000	early
chr4	3950000	4050000	early
chr4	86450000	86550000	early
chr4	158700000	158800000	early
chr4	25900000	26000000	early
chr4	188050000	188150000	early
chr4	56000000	56150000	early
chr4	41200000	41300000	early
chr4	40150000	40300000	early
chr4	7950000	8050000	early
chr4	182100000	182250000	early
chr4	183450000	183550000	early
chr4	70800000	70950000	early
chr4	121700000	121850000	early
chr4	186200000	186350000	early
chr4	78000000	78100000	early
chr4	153200000	153300000	early
chr4	68350000	68450000	early
chr4	16900000	17000000	early
chr4	87900000	88000000	early
chr5	37200000	37300000	early
chr5	141800000	141900000	early
chr5	40750000	40900000	early
chr5	150450000	150550000	early
chr5	180200000	180350000	early
chr5	72200000	72300000	early
chr5	170350000	170450000	early
chr5	131200000	131300000	early
chr5	146500000	146600000	early
chr5	1550000	1650000	early
chr5	173000000	173100000	early
chr5	142200000	142300000	early
chr5	71500000	71600000	early
chr5	160150000	160250000	early
chr5	37050000	37150000	early
chr5	112950000	113050000	early
chr5	70250000	70350000	early
chr5	171300000	171450000	early
chr5	81150000	81300000	early
chr5	93600000	93700000	early
chr5	7800000	7950000	early
chr5	134650000	134750000	early
chr5	168500000	168600000	early
chr5	134050000	134150000	early
chr5	74850000	74950000	early
chr5	139350000	139650000	early
chr5	70650000	70750000	early
chr5	66050000	66150000	early
chr5	77950000	78050000	early
chr5	180550000	180750000	early
chr5	157900000	158000000	early
chr5	76750000	76850000	early
chr5	150050000	150250000	early
chr5	140350000	140450000	early
chr5	90500000	90650000	early
chr5	116750000	116900000	early
chr5	173650000	173750000	early
chr5	170750000	170850000	early
chr5	17150000	17250000	early
chr5	53950000	54050000	early
chr5	33450000	33550000	early
chr5	55550000	55650000	early
chr5	91350000	91450000	early
chr5	108050000	108150000	early
chr5	36600000	36700000	early
chr5	800000	900000	early
chr5	80200000	80300000	early
chr5	7300000	7400000	early
chr5	70400000	70500000	early
chr5	77800000	77900000	early
chr5	107750000	107900000	early
chr5	177450000	177550000	early
chr5	116350000	116450000	early
chr5	78650000	78800000	early
chr5	168250000	168350000	early
chr5	86600000	86700000	early
chr5	10600000	10700000	early
chr5	78300000	78400000	early
chr5	172000000	172100000	early
chr5	177050000	177150000	early
chr5	147500000	147600000	early
chr5	64650000	64750000	early
chr5	172650000	172850000	early
chr5	60750000	60900000	early
chr5	83000000	83100000	early
chr5	149450000	149550000	early
chr5	137700000	137850000	early
chr5	154700000	154800000	early
chr5	151700000	151800000	early
chr5	138450000	138550000	early
chr5	178150000	178250000	early
chr5	127300000	127550000	early
chr5	124550000	124650000	early
chr5	142700000	142800000	early
chr5	119400000	119500000	early
chr5	65850000	65950000	early
chr5	172200000	172300000	early
chr5	120700000	120850000	early
chr5	138100000	138200000	early
chr5	173900000	174000000	early
chr5	81750000	81850000	early
chr5	69200000	69300000	early
chr5	73450000	73550000	early
chr5	80900000	81000000	early
chr5	146150000	146250000	early
chr5	1100000	1200000	early
chr5	113250000	113350000	early
chr5	88650000	88750000	early
chr5	163450000	163550000	early
chr5	25400000	25550000	early
chr5	151100000	151200000	early
chr5	175550000	175650000	early
chr5	119000000	119150000	early
chr5	16650000	16800000	early
chr5	33950000	34050000	early
chr5	15450000	15550000	early
chr5	76450000	76550000	early
chr5	181200000	181350000	early
chr5	91150000	91300000	early
chr5	10250000	10350000	early
chr5	141000000	141100000	early
chr5	34450000	34550000	early
chr5	154150000	154250000	early
chr5	82250000	82350000	early
chr5	132450000	132550000	early
chr5	140650000	140750000	early
chr5	31700000	31900000	early
chr5	77600000	77750000	early
chr5	122450000	122550000	early
chr5	6650000	6750000	early
chr5	0	250000	early
chr5	65550000	65750000	early
chr5	107350000	107450000	early
chr5	133000000	133100000	early
chr5	34850000	34950000	early
chr5	107500000	107600000	early
chr5	43500000	43600000	early
chr5	126950000	127100000	early
chr5	75300000	75450000	early
chr5	126600000	126750000	early
chr5	79300000	79450000	early
chr5	94350000	94450000	early
chr5	32200000	32300000	early
chr5	75600000	75700000	early
chr5	179700000	179800000	early
chr5	173250000	173350000	early
chr5	124950000	125100000	early
chr5	147850000	147950000	early
chr5	176500000	176600000	early
chr5	115100000	115250000	early
chr5	45050000	45200000	early
chr5	43000000	43100000	early
chr5	146850000	146950000	early
chr5	14100000	14200000	early
chr6	148300000	148400000	early
chr6	31150000	31250000	early
chr6	15200000	15300000	early
chr6	144250000	144350000	early
chr6	151350000	151450000	early
chr6	90500000	90600000	early
chr6	28750000	28850000	early
chr6	131300000	131400000	early
chr6	41800000	41900000	early
chr6	41450000	41600000	early
chr6	31800000	31900000	early
chr6	29650000	29750000	early
chr6	155000000	155150000	early
chr6	138100000	138200000	early
chr6	24950000	25050000	early
chr6	138700000	138800000	early
chr6	3150000	3250000	early
chr6	97750000	97900000	early
chr6	12650000	12800000	early
chr6	38600000	38750000	early
chr6	138350000	138500000	early
chr6	167200000	167350000	early
chr6	43600000	43700000	early
chr6	21600000	21750000	early
chr6	149700000	149800000	early
chr6	135250000	135350000	early
chr6	109800000	109950000	early
chr6	136300000	136400000	early
chr6	99350000	99500000	early
chr6	116300000	116400000	early
chr6	166650000	166750000	early
chr6	41000000	41200000	early
chr6	93750000	93900000	early
chr6	138950000	139100000	early
chr6	42150000	42250000	early
chr6	20800000	20900000	early
chr6	70550000	70650000	early
chr6	32150000	32250000	early
chr6	34650000	34850000	early
chr6	75700000	75800000	early
chr6	110900000	111050000	early
chr6	143800000	143900000	early
chr6	125650000	125800000	early
chr6	39250000	39350000	early
chr6	151150000	151300000	early
chr6	21150000	21300000	early
chr6	17700000	17800000	early
chr6	30700000	30800000	early
chr6	44200000	44300000	early
chr6	136900000	137050000	early
chr6	137500000	137600000	early
chr6	100850000	100950000	early
chr6	56850000	57050000	early
chr6	114000000	114100000	early
chr6	14300000	14400000	early
chr6	34200000	34300000	early
chr6	107050000	107150000	early
chr6	36750000	36900000	early
chr6	166350000	166450000	early
chr6	111850000	111950000	early
chr6	156750000	156850000	early
chr6	35500000	35600000	early
chr6	157500000	157600000	early
chr6	3950000	4050000	early
chr6	87650000	87800000	early
chr6	111550000	111700000	early
chr6	131850000	131950000	early
chr6	37800000	37900000	early
chr6	75250000	75400000	early
chr6	5000000	5100000	early
chr6	87100000	87250000	early
chr6	104900000	105000000	early
chr6	144800000	144900000	early
chr6	89850000	89950000	early
chr6	84000000	84100000	early
chr6	33600000	33700000	early
chr6	36100000	36200000	early
chr6	10500000	10600000	early
chr6	134000000	134100000	early
chr6	109450000	109600000	early
chr6	35700000	35800000	early
chr6	20500000	20600000	early
chr6	38200000	38350000	early
chr6	158850000	158950000	early
chr6	26450000	26600000	early
chr6	106650000	106750000	early
chr6	101650000	101800000	early
chr6	89400000	89500000	early
chr6	73500000	73650000	early
chr6	136500000	136650000	early
chr6	35100000	35250000	early
chr6	108000000	108150000	early
chr6	25250000	25350000	early
chr6	52550000	52650000	early
chr6	158500000	158600000	early
chr6	157200000	157300000	early
chr6	107500000	107650000	early
chr6	15600000	15700000	early
chr6	11000000	11250000	early
chr6	148550000	148650000	early
chr6	125950000	126050000	early
chr6	108700000	108800000	early
chr6	108850000	109050000	early
chr6	87450000	87550000	early
chr6	42500000	42600000	early
chr6	33750000	33850000	early
chr6	33200000	33300000	early
chr6	13500000	13650000	early
chr6	11950000	12050000	early
chr6	18200000	18350000	early
chr6	89000000	89150000	early
chr6	15900000	16000000	early
chr6	85600000	85750000	early
chr6	40350000	40450000	early
chr6	37500000	37600000	early
chr6	111200000	111300000	early
chr6	156950000	157050000	early
chr6	37100000	37200000	early
chr6	34500000	34600000	early
chr6	158150000	158250000	early
chr6	114350000	114450000	early
chr6	157950000	158050000	early
chr6	106150000	106250000	early
chr6	2900000	3000000	early
chr6	42900000	43000000	early
chr6	13300000	13400000	early
chr7	97000000	97100000	early
chr7	98850000	98950000	early
chr7	144250000	144350000	early
chr7	72300000	72400000	early
chr7	98000000	98100000	early
chr7	65800000	65950000	early
chr7	138750000	138900000	early
chr7	1500000	1600000	early
chr7	67200000	67300000	early
chr7	81650000	81750000	early
chr7	5900000	6150000	early
chr7	101300000	101400000	early
chr7	122350000	122500000	early
chr7	129450000	129550000	early
chr7	21050000	21200000	early
chr7	100850000	100950000	early
chr7	13800000	13900000	early
chr7	93600000	93750000	early
chr7	500000	600000	early
chr7	27150000	27250000	early
chr7	65200000	65300000	early
chr7	70600000	70700000	early
chr7	152500000	152700000	early
chr7	28950000	29050000	early
chr7	44750000	44850000	early
chr7	27700000	27800000	early
chr7	116900000	117000000	early
chr7	75150000	75450000	early
chr7	21800000	21900000	early
chr7	83400000	83500000	early
chr7	45000000	45150000	early
chr7	66550000	66700000	early
chr7	92400000	92500000	early
chr7	148300000	148400000	early
chr7	11150000	11250000	early
chr7	100100000	100200000	early
chr7	157300000	157400000	early
chr7	50000	150000	early
chr7	3200000	3300000	early
chr7	50800000	50900000	early
chr7	151050000	151150000	early
chr7	47600000	47700000	early
chr7	87050000	87200000	early
chr7	32600000	32700000	early
chr7	24400000	24500000	early
chr7	12700000	12800000	early
chr7	74650000	74750000	early
chr7	149100000	149200000	early
chr7	138150000	138300000	early
chr7	102900000	103000000	early
[truncated: 284 more rows]

## Sheet: Early-mid IZs
Early-mid IZs
chromosome	start	end	IZ
chr1	145050000	145150000	earlymid
chr1	550000	700000	earlymid
chr1	29900000	30050000	earlymid
chr1	57950000	58100000	earlymid
chr1	115900000	116000000	earlymid
chr1	114500000	114600000	earlymid
chr1	91600000	91750000	earlymid
chr1	120300000	120400000	earlymid
chr1	37000000	37150000	earlymid
chr1	231550000	231650000	earlymid
chr1	34200000	34300000	earlymid
chr1	232850000	233000000	earlymid
chr1	210200000	210350000	earlymid
chr1	209350000	209500000	earlymid
chr1	220700000	220800000	earlymid
chr1	241000000	241150000	earlymid
chr1	207000000	207100000	earlymid
chr1	245700000	245800000	earlymid
chr1	56400000	56550000	earlymid
chr1	236100000	236200000	earlymid
chr1	212900000	213000000	earlymid
chr1	111400000	111500000	earlymid
chr1	50950000	51050000	earlymid
chr1	237000000	237100000	earlymid
chr1	48000000	48100000	earlymid
chr1	91850000	92000000	earlymid
chr1	100000	200000	earlymid
chr1	243900000	244000000	earlymid
chr1	243450000	243550000	earlymid
chr1	175850000	176000000	earlymid
chr10	14600000	14700000	earlymid
chr10	34300000	34400000	earlymid
chr10	21500000	21600000	earlymid
chr10	49750000	49850000	earlymid
chr10	99550000	99650000	earlymid
chr10	7450000	7550000	earlymid
chr10	123900000	124000000	earlymid
chr10	17600000	17700000	earlymid
chr10	79000000	79100000	earlymid
chr10	132750000	132900000	earlymid
chr10	12850000	12950000	earlymid
chr10	114850000	114950000	earlymid
chr10	35600000	35700000	earlymid
chr10	45750000	45850000	earlymid
chr10	7750000	7900000	earlymid
chr10	8000000	8100000	earlymid
chr10	27150000	27250000	earlymid
chr10	126850000	126950000	earlymid
chr10	98300000	98400000	earlymid
chr10	129900000	130050000	earlymid
chr10	84500000	84600000	earlymid
chr10	48450000	48600000	earlymid
chr10	30450000	30550000	earlymid
chr10	90700000	90900000	earlymid
chr10	28000000	28100000	earlymid
chr10	127450000	127550000	earlymid
chr10	27800000	27900000	earlymid
chr10	94550000	94650000	earlymid
chr10	16400000	16500000	earlymid
chr11	71250000	71350000	earlymid
chr11	124750000	124850000	earlymid
chr11	7600000	7700000	earlymid
chr11	79450000	79550000	earlymid
chr11	108600000	108700000	earlymid
chr11	11200000	11300000	earlymid
chr11	82950000	83050000	earlymid
chr11	133500000	133600000	earlymid
chr12	59300000	59450000	earlymid
chr12	2200000	2300000	earlymid
chr12	114650000	114750000	earlymid
chr12	42450000	42600000	earlymid
chr12	26600000	26700000	earlymid
chr12	20400000	20500000	earlymid
chr12	26100000	26200000	earlymid
chr12	47200000	47300000	earlymid
chr12	5500000	5600000	earlymid
chr12	45100000	45200000	earlymid
chr12	70350000	70450000	earlymid
chr13	32000000	32100000	earlymid
chr13	78600000	78700000	earlymid
chr13	29900000	30050000	earlymid
chr13	26450000	26600000	earlymid
chr13	111300000	111450000	earlymid
chr13	37900000	38000000	earlymid
chr13	75500000	75600000	earlymid
chr13	23650000	23750000	earlymid
chr13	112050000	112150000	earlymid
chr13	30400000	30500000	earlymid
chr13	36850000	37000000	earlymid
chr13	94650000	94750000	earlymid
chr14	67200000	67300000	earlymid
chr14	37550000	37650000	earlymid
chr14	94100000	94200000	earlymid
chr14	35800000	35900000	earlymid
chr14	51800000	51900000	earlymid
chr14	95150000	95250000	earlymid
chr15	28250000	28400000	earlymid
chr15	29150000	29250000	earlymid
chr15	92100000	92250000	earlymid
chr15	36500000	36600000	earlymid
chr15	38100000	38250000	earlymid
chr15	32500000	32600000	earlymid
chr15	32350000	32450000	earlymid
chr15	30500000	30600000	earlymid
chr15	25500000	25700000	earlymid
chr15	62350000	62450000	earlymid
chr15	70800000	70900000	earlymid
chr15	85800000	85900000	earlymid
chr15	84250000	84350000	earlymid
chr15	45150000	45250000	earlymid
chr15	58200000	58350000	earlymid
chr15	70100000	70200000	earlymid
chr15	24900000	25050000	earlymid
chr16	52550000	52650000	earlymid
chr16	17350000	17500000	earlymid
chr16	27300000	27400000	earlymid
chr16	31500000	31600000	earlymid
chr16	19400000	19500000	earlymid
chr16	16250000	16350000	earlymid
chr16	51150000	51250000	earlymid
chr16	13550000	13650000	earlymid
chr16	86500000	86600000	earlymid
chr16	14700000	14800000	earlymid
chr17	38050000	38150000	earlymid
chr17	15600000	15700000	earlymid
chr17	19100000	19200000	earlymid
chr17	34600000	34700000	earlymid
chr17	72600000	72700000	earlymid
chr17	10200000	10300000	earlymid
chr18	76950000	77050000	earlymid
chr18	4050000	4150000	earlymid
chr18	48500000	48600000	earlymid
chr18	10600000	10750000	earlymid
chr18	76500000	76600000	earlymid
chr18	7100000	7200000	earlymid
chr18	13100000	13200000	earlymid
chr18	79400000	79500000	earlymid
chr18	63350000	63450000	earlymid
chr18	79000000	79100000	earlymid
chr18	25950000	26050000	earlymid
chr18	13750000	13850000	earlymid
chr19	12000000	12150000	earlymid
chr19	23150000	23300000	earlymid
chr19	32350000	32450000	earlymid
chr19	52150000	52300000	earlymid
chr19	30300000	30400000	earlymid
chr19	21450000	21550000	earlymid
chr19	51350000	51450000	earlymid
chr2	97350000	97450000	earlymid
chr2	28350000	28450000	earlymid
chr2	196100000	196200000	earlymid
chr2	177550000	177650000	earlymid
chr2	68650000	68750000	earlymid
chr2	97650000	97750000	earlymid
chr2	10700000	10800000	earlymid
chr2	32600000	32700000	earlymid
chr2	158900000	159000000	earlymid
chr2	8800000	8900000	earlymid
chr2	138600000	138750000	earlymid
chr2	28850000	28950000	earlymid
chr2	104850000	104950000	earlymid
chr2	30350000	30450000	earlymid
chr2	207000000	207100000	earlymid
chr2	118800000	118900000	earlymid
chr2	98000000	98100000	earlymid
chr2	173050000	173150000	earlymid
chr2	110050000	110150000	earlymid
chr2	180000000	180150000	earlymid
chr2	157900000	158000000	earlymid
chr2	105900000	106000000	earlymid
chr2	32850000	32950000	earlymid
chr2	149500000	149600000	earlymid
chr2	105250000	105350000	earlymid
chr20	56650000	56800000	earlymid
chr20	10300000	10400000	earlymid
chr20	13350000	13450000	earlymid
chr20	23450000	23550000	earlymid
chr20	13650000	13750000	earlymid
chr20	19700000	19850000	earlymid
chr20	24450000	24550000	earlymid
chr20	9500000	9600000	earlymid
chr20	20800000	20950000	earlymid
chr20	22550000	22650000	earlymid
chr20	10500000	10650000	earlymid
chr21	17450000	17550000	earlymid
chr21	6450000	6550000	earlymid
chr21	41400000	41500000	earlymid
chr22	33800000	33900000	earlymid
chr22	18350000	18500000	earlymid
chr22	25900000	26000000	earlymid
chr22	18600000	18700000	earlymid
chr3	127550000	127700000	earlymid
chr3	56050000	56200000	earlymid
chr3	11450000	11550000	earlymid
chr3	17100000	17200000	earlymid
chr3	19950000	20100000	earlymid
chr3	136450000	136550000	earlymid
chr3	86850000	86950000	earlymid
chr3	133550000	133650000	earlymid
chr3	152600000	152750000	earlymid
chr3	28050000	28150000	earlymid
chr3	54650000	54750000	earlymid
chr3	53750000	53850000	earlymid
chr3	126450000	126550000	earlymid
chr3	76050000	76150000	earlymid
chr3	114100000	114200000	earlymid
chr3	172700000	172800000	earlymid
chr3	188100000	188200000	earlymid
chr3	23150000	23250000	earlymid
chr3	195000000	195100000	earlymid
chr4	92300000	92400000	earlymid
chr4	169000000	169100000	earlymid
chr4	10050000	10150000	earlymid
chr4	110600000	110700000	earlymid
chr4	26800000	26900000	earlymid
chr4	182500000	182600000	earlymid
chr4	98900000	99000000	earlymid
chr4	64700000	64850000	earlymid
chr5	88150000	88250000	earlymid
chr5	70850000	71050000	earlymid
chr5	69650000	69850000	earlymid
chr5	83400000	83500000	earlymid
chr5	174700000	174800000	earlymid
chr5	62400000	62500000	earlymid
chr5	115500000	115650000	earlymid
chr5	31600000	31700000	earlymid
chr5	70000000	70100000	earlymid
chr5	72900000	73000000	earlymid
chr5	123050000	123150000	earlymid
chr5	163500000	163600000	earlymid
chr5	57150000	57250000	earlymid
chr5	123450000	123550000	earlymid
chr5	36050000	36150000	earlymid
chr5	135450000	135550000	earlymid
chr5	53500000	53600000	earlymid
chr5	14600000	14700000	earlymid
chr6	79100000	79250000	earlymid
chr6	53300000	53450000	earlymid
chr6	5800000	5900000	earlymid
chr6	1600000	1700000	earlymid
chr6	168650000	168750000	earlymid
chr6	700000	800000	earlymid
chr6	144650000	144750000	earlymid
chr6	6700000	6800000	earlymid
chr6	98800000	98900000	earlymid
chr6	45350000	45500000	earlymid
chr6	159700000	159850000	earlymid
chr6	150850000	150950000	earlymid
chr6	161300000	161400000	earlymid
chr6	160200000	160300000	earlymid
chr6	22200000	22300000	earlymid
chr6	110550000	110650000	earlymid
chr6	119050000	119150000	earlymid
chr6	82250000	82350000	earlymid
chr6	168150000	168300000	earlymid
chr6	167800000	167900000	earlymid
chr6	27250000	27350000	earlymid
chr6	4750000	4850000	earlymid
chr6	169750000	169850000	earlymid
chr6	144850000	144950000	earlymid
chr6	27600000	27750000	earlymid
chr6	7450000	7600000	earlymid
chr6	53000000	53100000	earlymid
chr6	100450000	100550000	earlymid
chr6	50750000	50900000	earlymid
chr6	143000000	143100000	earlymid
chr7	37450000	37550000	earlymid
chr7	56000000	56100000	earlymid
chr7	107950000	108050000	earlymid
chr7	91900000	92000000	earlymid
chr7	38650000	38750000	earlymid
chr7	154950000	155050000	earlymid
chr7	117850000	117950000	earlymid
chr7	36100000	36200000	earlymid
chr7	35750000	35850000	earlymid
chr7	134750000	134850000	earlymid
chr7	132700000	132800000	earlymid
chr7	55550000	55650000	earlymid
chr7	157800000	158050000	earlymid
chr8	7700000	7800000	earlymid
chr8	68200000	68350000	earlymid
chr8	40450000	40550000	earlymid
chr8	7550000	7650000	earlymid
chr8	19850000	19950000	earlymid
chr8	7150000	7250000	earlymid
chr8	98950000	99050000	earlymid
chr8	120000000	120100000	earlymid
chr8	7600000	7700000	earlymid
chr8	88400000	88550000	earlymid
chr8	79800000	79950000	earlymid
chr8	80550000	80650000	earlymid
chr9	66750000	66850000	earlymid
chr9	99150000	99250000	earlymid
chr9	61000000	61100000	earlymid
chr9	95000000	95150000	earlymid
chr9	39600000	39700000	earlymid
chr9	135300000	135400000	earlymid
chr9	107250000	107350000	earlymid
chr9	138200000	138350000	earlymid
chr9	83900000	84050000	earlymid
chr9	28900000	29000000	earlymid
chr9	98750000	98850000	earlymid
chr9	38050000	38150000	earlymid
chr9	117400000	117500000	earlymid
chr9	21050000	21150000	earlymid

## Sheet: Late IZs
Late IZs
chromosome	start	end	IZ
chr1	13200000	13250000	latemid
chr1	13600000	13700000	latemid
chr1	48450000	48500000	latemid
chr1	69050000	69100000	latemid
chr1	74150000	74300000	latemid
chr1	75050000	75150000	latemid
chr1	80200000	80250000	latemid
chr1	82850000	82900000	latemid
chr1	83250000	83300000	latemid
chr1	95950000	96050000	latemid
chr1	98000000	98100000	latemid
chr1	99100000	99200000	latemid
chr1	101700000	101750000	latemid
chr1	102850000	102900000	latemid
chr1	103100000	103200000	latemid
chr1	121850000	121900000	latemid
chr1	164850000	164950000	latemid
chr1	170550000	170650000	latemid
chr1	177150000	177200000	latemid
chr1	187600000	187650000	latemid
chr1	194200000	194300000	latemid
chr1	197050000	197150000	latemid
chr1	198650000	198750000	latemid
chr1	218150000	218250000	latemid
chr1	218400000	218500000	latemid
chr1	221600000	221700000	latemid
chr1	242500000	242600000	latemid
chr2	5650000	5750000	latemid
chr2	6050000	6100000	latemid
chr2	7350000	7450000	latemid
chr2	12750000	12800000	latemid
chr2	15050000	15150000	latemid
chr2	19300000	19400000	latemid
chr2	33400000	33500000	latemid
chr2	40500000	40550000	latemid
chr2	51000000	51100000	latemid
chr2	51600000	51700000	latemid
chr2	77600000	77650000	latemid
chr2	79400000	79500000	latemid
chr2	81950000	82050000	latemid
chr2	86550000	86650000	latemid
chr2	106900000	106950000	latemid
chr2	115050000	115150000	latemid
chr2	115800000	115900000	latemid
chr2	122600000	122650000	latemid
chr2	124300000	124350000	latemid
chr2	137900000	137950000	latemid
chr2	139650000	139750000	latemid
chr2	141550000	141650000	latemid
chr2	145700000	145750000	latemid
chr2	146550000	146700000	latemid
chr2	147450000	147550000	latemid
chr2	155400000	155450000	latemid
chr2	160500000	160550000	latemid
chr2	162800000	162850000	latemid
chr2	181650000	181700000	latemid
chr2	185300000	185400000	latemid
chr2	193350000	193400000	latemid
chr2	204250000	204300000	latemid
chr2	213150000	213250000	latemid
chr2	214100000	214200000	latemid
chr2	214700000	214800000	latemid
chr2	226150000	226200000	latemid
chr2	226750000	226850000	latemid
chr2	227500000	227600000	latemid
chr2	228900000	229000000	latemid
chr2	239400000	239450000	latemid
chr2	240000000	240100000	latemid
chr3	3750000	3800000	latemid
chr3	21350000	21450000	latemid
chr3	21800000	21850000	latemid
chr3	25150000	25200000	latemid
chr3	25400000	25500000	latemid
chr3	59050000	59100000	latemid
chr3	59500000	59550000	latemid
chr3	60600000	60700000	latemid
chr3	77600000	77700000	latemid
chr3	80200000	80250000	latemid
chr3	81400000	81550000	latemid
chr3	81850000	81950000	latemid
chr3	82400000	82450000	latemid
chr3	82950000	83000000	latemid
chr3	83500000	83600000	latemid
chr3	84900000	84950000	latemid
chr3	86150000	86250000	latemid
chr3	88050000	88100000	latemid
chr3	95850000	95950000	latemid
chr3	98650000	98750000	latemid
chr3	104500000	104550000	latemid
chr3	104800000	104850000	latemid
chr3	105600000	105650000	latemid
chr3	105900000	105950000	latemid
chr3	107400000	107500000	latemid
chr3	110600000	110700000	latemid
chr3	111000000	111100000	latemid
chr3	115200000	115250000	latemid
chr3	116800000	116850000	latemid
chr3	118000000	118050000	latemid
chr3	140250000	140350000	latemid
chr3	158600000	158650000	latemid
chr3	165200000	165250000	latemid
chr3	176950000	177000000	latemid
chr3	177200000	177250000	latemid
chr3	179100000	179150000	latemid
chr3	180700000	180800000	latemid
chr3	188900000	188950000	latemid
chr3	192100000	192150000	latemid
chr4	100000	150000	latemid
chr4	9550000	9600000	latemid
chr4	10400000	10500000	latemid
chr4	11050000	11100000	latemid
chr4	11950000	12050000	latemid
chr4	19150000	19200000	latemid
chr4	28650000	28750000	latemid
chr4	44050000	44100000	latemid
chr4	44450000	44500000	latemid
chr4	58550000	58600000	latemid
chr4	74600000	74650000	latemid
chr4	74900000	74950000	latemid
chr4	80150000	80250000	latemid
chr4	89050000	89150000	latemid
chr4	90800000	90900000	latemid
chr4	97150000	97200000	latemid
chr4	97450000	97500000	latemid
chr4	98200000	98250000	latemid
chr4	99950000	100050000	latemid
chr4	101350000	101400000	latemid
chr4	104400000	104500000	latemid
chr4	105900000	106000000	latemid
chr4	106950000	107050000	latemid
chr4	108100000	108150000	latemid
chr4	115900000	116000000	latemid
chr4	120500000	120600000	latemid
chr4	120950000	121050000	latemid
chr4	132500000	132550000	latemid
chr4	133500000	133550000	latemid
chr4	137500000	137600000	latemid
chr4	144200000	144250000	latemid
chr4	144650000	144750000	latemid
chr4	146600000	146650000	latemid
chr4	148850000	148900000	latemid
chr4	161100000	161200000	latemid
chr4	161450000	161500000	latemid
chr4	163450000	163550000	latemid
chr4	167250000	167300000	latemid
chr4	170900000	171050000	latemid
chr4	174200000	174250000	latemid
chr4	175650000	175700000	latemid
chr4	177300000	177400000	latemid
chr4	179100000	179150000	latemid
chr4	189150000	189200000	latemid
chr4	189950000	190000000	latemid
chr5	4200000	4350000	latemid
chr5	15950000	16000000	latemid
chr5	19850000	19900000	latemid
chr5	22600000	22700000	latemid
chr5	27000000	27100000	latemid
chr5	30050000	30150000	latemid
chr5	38500000	38550000	latemid
chr5	50600000	50700000	latemid
chr5	51350000	51400000	latemid
chr5	57750000	57800000	latemid
chr5	58550000	58600000	latemid
chr5	58850000	58950000	latemid
chr5	61200000	61300000	latemid
chr5	61550000	61600000	latemid
chr5	84450000	84600000	latemid
chr5	89650000	89750000	latemid
chr5	101650000	101700000	latemid
chr5	104100000	104150000	latemid
chr5	105650000	105750000	latemid
chr5	106100000	106150000	latemid
chr5	108650000	108700000	latemid
chr5	111150000	111200000	latemid
chr5	123850000	123950000	latemid
chr5	128200000	128250000	latemid
chr5	129350000	129450000	latemid
chr5	159100000	159150000	latemid
chr5	161650000	161700000	latemid
chr5	164650000	164700000	latemid
chr5	165200000	165250000	latemid
chr5	166350000	166400000	latemid
chr5	167550000	167600000	latemid
chr6	19300000	19350000	latemid
chr6	23450000	23500000	latemid
chr6	25900000	25950000	latemid
chr6	46100000	46150000	latemid
chr6	46700000	46750000	latemid
chr6	48750000	48800000	latemid
chr6	54900000	55000000	latemid
chr6	55250000	55300000	latemid
chr6	60800000	60900000	latemid
chr6	62300000	62350000	latemid
chr6	63600000	63650000	latemid
chr6	68050000	68100000	latemid
chr6	69300000	69350000	latemid
chr6	79950000	80000000	latemid
chr6	96850000	96900000	latemid
chr6	112750000	112850000	latemid
chr6	117800000	117900000	latemid
chr6	127850000	127950000	latemid
chr6	128700000	128750000	latemid
chr6	140400000	140500000	latemid
chr6	141100000	141200000	latemid
chr6	146800000	146850000	latemid
chr6	147400000	147450000	latemid
chr6	162750000	162800000	latemid
chr6	164350000	164400000	latemid
chr6	169300000	169400000	latemid
chr6	170600000	170650000	latemid
chr7	9900000	10000000	latemid
chr7	16000000	16050000	latemid
chr7	19050000	19150000	latemid
chr7	35200000	35250000	latemid
chr7	42250000	42300000	latemid
chr7	53150000	53200000	latemid
chr7	54200000	54250000	latemid
chr7	67900000	67950000	latemid
chr7	68250000	68300000	latemid
chr7	80100000	80150000	latemid
chr7	85200000	85300000	latemid
chr7	88950000	89050000	latemid
chr7	91250000	91300000	latemid
chr7	95450000	95500000	latemid
chr7	96050000	96100000	latemid
chr7	96350000	96400000	latemid
chr7	104150000	104200000	latemid
chr7	114850000	114900000	latemid
chr7	136400000	136450000	latemid
chr7	147600000	147650000	latemid
chr8	3200000	3250000	latemid
chr8	13850000	13900000	latemid
chr8	15500000	15550000	latemid
chr8	16200000	16300000	latemid
chr8	17000000	17050000	latemid
chr8	32200000	32300000	latemid
chr8	49250000	49350000	latemid
chr8	50450000	50500000	latemid
chr8	50750000	50800000	latemid
chr8	51950000	52000000	latemid
chr8	52550000	52600000	latemid
chr8	58650000	58700000	latemid
chr8	59100000	59150000	latemid
chr8	68800000	68850000	latemid
chr8	84200000	84300000	latemid
chr8	84650000	84700000	latemid
chr8	87950000	88050000	latemid
chr8	92850000	92950000	latemid
chr8	96350000	96500000	latemid
chr8	108200000	108300000	latemid
chr8	111650000	111700000	latemid
chr8	112850000	112900000	latemid
chr8	115650000	115750000	latemid
chr8	116050000	116100000	latemid
chr8	120850000	120900000	latemid
chr8	121800000	121850000	latemid
chr8	124400000	124500000	latemid
chr8	133600000	133650000	latemid
chr8	134750000	134850000	latemid
chr8	139700000	139750000	latemid
chr9	8250000	8300000	latemid
chr9	9500000	9550000	latemid
chr9	23900000	23950000	latemid
chr9	24450000	24550000	latemid
chr9	26050000	26100000	latemid
chr9	39100000	39150000	latemid
chr9	61850000	61900000	latemid
chr9	62050000	62100000	latemid
chr9	62700000	62750000	latemid
chr9	62900000	62950000	latemid
chr9	65950000	66000000	latemid
chr9	66350000	66400000	latemid
chr9	67450000	67500000	latemid
chr9	75000000	75050000	latemid
chr9	75850000	75900000	latemid
chr9	79750000	79800000	latemid
chr9	80350000	80450000	latemid
chr9	80800000	80900000	latemid
chr9	110650000	110700000	latemid
chr10	4750000	4800000	latemid
chr10	8800000	8900000	latemid
chr10	9250000	9350000	latemid
chr10	9850000	9950000	latemid
chr10	31000000	31050000	latemid
chr10	33500000	33550000	latemid
chr10	36400000	36450000	latemid
chr10	36750000	36800000	latemid
chr10	46900000	46950000	latemid
chr10	47650000	47700000	latemid
chr10	54350000	54400000	latemid
chr10	55550000	55600000	latemid
chr10	58300000	58350000	latemid
chr10	58950000	59000000	latemid
chr10	62450000	62600000	latemid
chr10	65250000	65300000	latemid
chr10	76050000	76150000	latemid
chr10	118200000	118300000	latemid
chr10	128550000	128600000	latemid
chr10	130600000	130700000	latemid
chr11	13750000	13800000	latemid
chr11	24450000	24550000	latemid
chr11	25100000	25150000	latemid
chr11	25550000	25600000	latemid
chr11	26300000	26350000	latemid
chr11	38100000	38150000	latemid
chr11	40750000	40800000	latemid
chr11	41100000	41200000	latemid
chr11	56050000	56100000	latemid
chr11	58550000	58600000	latemid
chr11	60250000	60300000	latemid
chr11	83750000	83800000	latemid
chr11	89250000	89300000	latemid
chr11	89450000	89600000	latemid
chr11	89800000	89850000	latemid
chr11	97650000	97700000	latemid
chr11	97850000	97900000	latemid
chr11	103100000	103150000	latemid
chr11	103500000	103600000	latemid
chr11	127300000	127350000	latemid
chr11	127500000	127550000	latemid
chr12	18250000	18300000	latemid
chr12	22100000	22150000	latemid
chr12	29400000	29450000	latemid
chr12	38550000	38600000	latemid
chr12	40650000	40750000	latemid
chr12	43250000	43350000	latemid
chr12	43800000	43850000	latemid
chr12	55000000	55050000	latemid
chr12	72550000	72650000	latemid
chr12	74600000	74650000	latemid
chr12	82650000	82700000	latemid
chr12	83150000	83250000	latemid
chr12	83900000	83950000	latemid
chr12	85900000	85950000	latemid
chr12	86300000	86400000	latemid
chr12	90300000	90400000	latemid
chr12	91350000	91400000	latemid
chr12	96450000	96500000	latemid
chr12	102900000	103000000	latemid
chr12	115450000	115500000	latemid
chr12	127100000	127150000	latemid
chr13	33450000	33550000	latemid
chr13	33750000	33800000	latemid
chr13	46700000	46800000	latemid
chr13	47350000	47400000	latemid
chr13	63100000	63200000	latemid
chr13	66900000	66950000	latemid
chr13	67750000	67800000	latemid
chr13	67950000	68050000	latemid
chr13	68700000	68750000	latemid
chr13	73050000	73100000	latemid
chr13	77300000	77400000	latemid
chr13	80900000	80950000	latemid
chr13	82650000	82700000	latemid
chr13	84650000	84800000	latemid
chr13	91300000	91350000	latemid
chr13	104200000	104250000	latemid
chr13	105450000	105500000	latemid
chr14	25800000	25850000	latemid
chr14	28750000	28800000	latemid
chr14	29550000	29600000	latemid
chr14	40300000	40400000	latemid
chr14	40900000	40950000	latemid
chr14	41450000	41550000	latemid
chr14	43400000	43500000	latemid
chr14	43750000	43850000	latemid
chr14	44200000	44250000	latemid
chr14	53950000	54000000	latemid
chr14	59150000	59200000	latemid
chr14	59400000	59500000	latemid
chr14	79800000	79900000	latemid
chr14	85200000	85250000	latemid
chr14	87150000	87200000	latemid
chr14	94750000	94800000	latemid
chr14	97000000	97050000	latemid
chr14	98100000	98150000	latemid
chr14	101250000	101300000	latemid
chr15	27400000	27500000	latemid
chr15	31950000	32000000	latemid
chr15	38650000	38700000	latemid
chr15	46450000	46500000	latemid
chr15	53550000	53600000	latemid
chr15	94100000	94150000	latemid
chr15	94450000	94550000	latemid
chr15	95000000	95050000	latemid
chr15	97200000	97250000	latemid
chr16	25600000	25650000	latemid
chr16	47700000	47800000	latemid
chr16	63950000	64000000	latemid
chr17	11150000	11200000	latemid
chr17	11600000	11650000	latemid
chr17	12750000	12800000	latemid
chr17	13700000	13750000	latemid
chr17	33650000	33750000	latemid
chr17	71000000	71050000	latemid
chr18	5050000	5100000	latemid
chr18	7500000	7550000	latemid
chr18	25350000	25450000	latemid
chr18	29050000	29150000	latemid
chr18	29800000	29900000	latemid
chr18	32750000	32850000	latemid
chr18	43650000	43750000	latemid
chr18	44000000	44100000	latemid
chr18	44600000	44650000	latemid
chr18	52000000	52050000	latemid
chr18	65900000	65950000	latemid
chr18	68600000	68650000	latemid
chr18	68800000	68900000	latemid
chr18	69000000	69050000	latemid
chr18	72900000	72950000	latemid
chr18	74600000	74650000	latemid
chr18	77650000	77700000	latemid
chr20	6800000	6850000	latemid
chr20	8000000	8100000	latemid
chr20	14850000	14900000	latemid
chr20	15300000	15400000	latemid
chr20	15950000	16000000	latemid
chr20	16750000	16800000	latemid
chr20	40300000	40350000	latemid
chr20	42450000	42500000	latemid
chr20	59900000	59950000	latemid
chr21	16250000	16300000	latemid
chr21	18350000	18450000	latemid
chr21	20650000	20700000	latemid
chr21	28250000	28350000	latemid
chr22	47700000	47750000	latemid
chr1	102450000	102500000	late
chr1	188700000	188800000	late
chr1	190450000	190550000	late
chr2	34400000	34450000	late
chr2	225400000	225500000	late
chr2	225650000	225700000	late
chr3	74550000	74650000	late
chr3	164300000	164350000	late
chr3	164800000	164900000	late
chr3	165150000	165250000	late
chr4	33800000	33900000	late
chr4	36250000	36350000	late
chr4	45950000	46050000	late
chr4	46400000	46450000	late
chr4	46650000	46700000	late
chr4	63300000	63400000	late
chr4	69500000	69600000	late
chr4	117100000	117200000	late
chr4	141600000	141650000	late
chr4	155950000	156050000	late
chr4	156250000	156350000	late
chr5	101200000	101300000	late
chr5	161200000	161250000	late
chr5	162600000	162700000	late
chr6	120350000	120450000	late
chr6	123400000	123450000	late
chr6	152300000	152400000	late
chr6	164300000	164350000	late
chr8	14450000	14500000	late
chr8	14850000	14900000	late
chr8	32200000	32250000	late
chr8	57550000	57600000	late
chr8	109300000	109400000	late
chr8	110800000	110900000	late
chr8	111150000	111200000	late
chr8	135400000	135450000	late
chr8	135650000	135700000	late
chr8	138100000	138200000	late
chr8	138900000	138950000	late
chr9	11850000	11950000	late
chr9	83000000	83050000	late
chr9	118150000	118250000	late
chr10	9850000	9900000	late
chr10	65800000	65900000	late
chr11	39150000	39300000	late
chr11	42500000	42550000	late
chr11	80300000	80400000	late
chr12	17650000	17700000	late
chr12	60400000	60500000	late
chr13	62650000	62750000	late
chr13	65350000	65500000	late
chr13	70400000	70450000	late
chr13	85550000	85650000	late
chr13	89950000	90000000	late
chr14	82750000	82800000	late
chr14	83200000	83300000	late
chr14	83900000	84000000	late
chr14	86000000	86050000	late
chr15	46300000	46450000	late
chr15	87400000	87450000	late
chr15	97700000	97750000	late
chr16	60150000	60200000	late
chr16	60550000	60600000	late
chr16	76600000	76650000	late
chr17	52100000	52150000	late
chr17	70100000	70150000	late
chr18	29850000	29900000	late
chr18	72050000	72150000	late
chr21	19050000	19150000	late
chr21	21850000	21900000	late
chr21	30400000	30450000	late
chr2	13750000	13850000	late
chr2	94100000	94150000	late
chr2	94450000	94500000	late
chr2	107400000	107500000	late
chr2	194000000	194100000	late
chr3	2250000	2350000	late
chr3	6700000	6800000	late
chr3	93400000	93550000	late
chr4	36600000	36650000	late
chr4	49750000	49800000	late
chr4	69550000	69600000	late
chr4	131450000	131600000	late
chr4	155200000	155300000	late
chr5	26300000	26350000	late
chr5	100750000	100850000	late
chr5	104550000	104600000	late
chr5	104750000	104800000	late
chr5	161250000	161350000	late
chr6	8900000	9000000	late
chr6	65450000	65550000	late
chr6	164950000	165050000	late
chr7	61950000	62000000	late
chr8	14500000	14600000	late
chr8	44050000	44100000	late
chr8	44400000	44450000	late
chr8	45900000	45950000	late
chr8	46500000	46550000	late
chr8	135550000	135600000	late
chr9	10850000	10950000	late
chr9	30400000	30450000	late
chr9	43200000	43250000	late
chr10	4350000	4400000	late
chr10	40800000	40900000	late
chr10	64650000	64700000	late
chr10	65850000	65900000	late
chr10	85300000	85350000	late
chr10	85500000	85550000	late
chr10	111650000	111750000	late
chr11	80250000	80300000	late
chr11	80800000	80900000	late
chr12	34700000	34750000	late
chr12	74000000	74150000	late
chr13	57000000	57100000	late
chr13	61900000	61950000	late
chr13	62500000	62550000	late
chr13	86250000	86300000	late
chr13	87650000	87750000	late
chr13	91750000	91850000	late
chr13	108950000	109000000	late
chr15	23500000	23550000	late
chr16	37200000	37250000	late
chr16	37800000	37850000	late
chr16	64450000	64500000	late
chr18	38150000	38200000	late
chr18	60750000	60800000	late
chr20	26500000	26550000	late
chr20	55400000	55500000	late

## Sheet: Chromosome X IZs
Chromosome X IZs
chromosome	start	end	IZ
chrX	1200000	1400000	early
chrX	1550000	1750000	early
chrX	2650000	2750000	early
chrX	2750000	2900000	early
chrX	2900000	2950000	early
chrX	3750000	3850000	early
chrX	4300000	4450000	early
chrX	6200000	6300000	early
chrX	6650000	6950000	early
chrX	8650000	8800000	early
chrX	9200000	9500000	early
chrX	9800000	10150000	early
chrX	10600000	10800000	early
chrX	13000000	13050000	early
chrX	13150000	13300000	early
chrX	13850000	13900000	early
chrX	13900000	14050000	early
chrX	15400000	15500000	early
chrX	15750000	15850000	early
chrX	16150000	16200000	early
chrX	16300000	16400000	early
chrX	16700000	16800000	early
chrX	16850000	16900000	early
chrX	17400000	17500000	early
chrX	17700000	17750000	early
chrX	18350000	18500000	early
chrX	18600000	18700000	early
chrX	19100000	19150000	early
chrX	19800000	19950000	early
chrX	21850000	22050000	early
chrX	23650000	23850000	early
chrX	23900000	24350000	early
chrX	24350000	24400000	early
chrX	24400000	24600000	early
chrX	24600000	24700000	early
chrX	24700000	24750000	early
chrX	24900000	25000000	early
chrX	25000000	25050000	early
chrX	25050000	25100000	early
chrX	29900000	30050000	early
chrX	30600000	30900000	early
chrX	33050000	33150000	early
chrX	34550000	34600000	early
chrX	37250000	37500000	early
chrX	38800000	38900000	early
chrX	39750000	40200000	early
chrX	40750000	40800000	early
chrX	40900000	41100000	early
chrX	41300000	41450000	early
chrX	41450000	41500000	early
chrX	41500000	41600000	early
chrX	42900000	43050000	early
chrX	43350000	43600000	early
chrX	44250000	44450000	early
chrX	44800000	44900000	early
chrX	45750000	45800000	early
chrX	45850000	45950000	early
chrX	46450000	46600000	early
chrX	46950000	47100000	early
chrX	47100000	47150000	early
chrX	47150000	47250000	early
chrX	47250000	47350000	early
chrX	47350000	47500000	early
chrX	48500000	48700000	early
chrX	48950000	49000000	early
chrX	49000000	49050000	early
chrX	49050000	49150000	early
chrX	50050000	50250000	early
chrX	50500000	50750000	early
chrX	51700000	51800000	early
chrX	53050000	53250000	early
chrX	53250000	53350000	early
chrX	53350000	53450000	early
chrX	54000000	54150000	early
chrX	54400000	54600000	early
chrX	56950000	57100000	early
chrX	57200000	57250000	early
chrX	63400000	63450000	early
chrX	65400000	65550000	early
chrX	68400000	68700000	early
chrX	69100000	69200000	early
chrX	69500000	69650000	early
chrX	70350000	70500000	early
chrX	71050000	71500000	early
chrX	72200000	72350000	early
chrX	73500000	73550000	early
chrX	73850000	74000000	early
chrX	74250000	74350000	early
chrX	77450000	77550000	early
chrX	77750000	77900000	early
chrX	83500000	83550000	early
chrX	87600000	87750000	early
chrX	88900000	89050000	early
chrX	92050000	92200000	early
chrX	92500000	92650000	early
chrX	92750000	92800000	early
chrX	93700000	93750000	early
chrX	94200000	94400000	early
chrX	94400000	94500000	early
chrX	94550000	94600000	early
chrX	94650000	94800000	early
chrX	97050000	97150000	early
chrX	97150000	97350000	early
chrX	97350000	97400000	early
chrX	97600000	97700000	early
chrX	98400000	98450000	early
chrX	98450000	98600000	early
chrX	98600000	98650000	early
chrX	98950000	99200000	early
chrX	101050000	101200000	early
chrX	101250000	101400000	early
chrX	102650000	102850000	early
chrX	103300000	103400000	early
chrX	103600000	103650000	early
chrX	103650000	103800000	early
chrX	103800000	103850000	early
chrX	104150000	104250000	early
chrX	104250000	104300000	early
chrX	105450000	105700000	early
chrX	106950000	107100000	early
chrX	108300000	108350000	early
chrX	108350000	108450000	early
chrX	108450000	108500000	early
chrX	109950000	110050000	early
chrX	110250000	110400000	early
chrX	111200000	111250000	early
chrX	111300000	111350000	early
chrX	111450000	111650000	early
chrX	112500000	112600000	early
chrX	113400000	113550000	early
chrX	113900000	113950000	early
chrX	114000000	114050000	early
chrX	114100000	114200000	early
chrX	114500000	114550000	early
chrX	115450000	115500000	early
chrX	115600000	115800000	early
chrX	115800000	115850000	early
chrX	116750000	116900000	early
chrX	118400000	118550000	early
chrX	119650000	119850000	early
chrX	120100000	120300000	early
chrX	120300000	120350000	early
chrX	122150000	122250000	early
chrX	123800000	123900000	early
chrX	123900000	124000000	early
chrX	124000000	124050000	early
chrX	125350000	125450000	early
chrX	129050000	129100000	early
chrX	129100000	129150000	early
chrX	129200000	129250000	early
chrX	129300000	129350000	early
chrX	129450000	129750000	early
chrX	129950000	130000000	early
chrX	130100000	130300000	early
chrX	131200000	131250000	early
chrX	131250000	131350000	early
chrX	131500000	131550000	early
chrX	131550000	131650000	early
chrX	131650000	131700000	early
chrX	132500000	132600000	early
chrX	132650000	132750000	early
chrX	132750000	132900000	early
chrX	132900000	133000000	early
chrX	133250000	133300000	early
chrX	133350000	133600000	early
chrX	133700000	133800000	early
chrX	134450000	134550000	early
chrX	134750000	135050000	early
chrX	135200000	135250000	early
chrX	135350000	135450000	early
chrX	135950000	136150000	early
chrX	136800000	136900000	early
chrX	137550000	137750000	early
chrX	138150000	138250000	early
chrX	138250000	138300000	early
chrX	139900000	140000000	early
chrX	140250000	140400000	early
chrX	149450000	149600000	early
chrX	149600000	149700000	early
chrX	149750000	149950000	early
chrX	150650000	150700000	early
chrX	150850000	151000000	early
chrX	152800000	152950000	early
chrX	153650000	153700000	early
chrX	153800000	153900000	early
chrX	154000000	154050000	early
chrX	154250000	154350000	early
chrX	154350000	154500000	early
chrX	154500000	154550000	early
chrX	154800000	154850000	early
chrX	155050000	155100000	early
chrX	155550000	155600000	early
chrX	155650000	155700000	early
chrX	7550000	7700000	early mid
chrX	7750000	7900000	early mid
chrX	17750000	17800000	early mid
chrX	38150000	38350000	early mid
chrX	45150000	45200000	early mid
chrX	55800000	55900000	early mid
chrX	64850000	65000000	early mid
chrX	72850000	72900000	early mid
chrX	75150000	75300000	early mid
chrX	76150000	76200000	early mid
chrX	86000000	86150000	early mid
chrX	86900000	87050000	early mid
chrX	96650000	96750000	early mid
chrX	100400000	100700000	early mid
chrX	102550000	102600000	early mid
chrX	102900000	102950000	early mid
chrX	116700000	116750000	early mid
chrX	116900000	116950000	early mid
chrX	130600000	130650000	early mid
chrX	138450000	138550000	early mid
chrX	148350000	148550000	early mid
chrX	155600000	155650000	early mid
chrX	29250000	29350000	late mid
chrX	32150000	32200000	late mid
chrX	63750000	63800000	late mid
chrX	67500000	67600000	late mid
chrX	79350000	79400000	late mid
chrX	81200000	81350000	late mid
chrX	82650000	82900000	late mid
chrX	84500000	84600000	late mid
chrX	85000000	85200000	late mid
chrX	86150000	86200000	late mid
chrX	102250000	102300000	late mid
chrX	110800000	110850000	late mid
chrX	126400000	126600000	late mid
chrX	139100000	139300000	late mid
chrX	145800000	145850000	late mid
chrX	151650000	151750000	late mid
chrX	152100000	152150000	late mid
chrX	155600000	155650000	late mid
chrX	29700000	29750000	late
chrX	33350000	33450000	late
chrX	89700000	89750000	late
chrX	105050000	105100000	late
chrX	141800000	141900000	late
chrX	142150000	142300000	late
chrX	143050000	143800000	late
