# Supplementary material for: Cohesin-mediated loop anchors confine the locations of human replication origins
Source: Nature. 2022 Jun 8;606(7915):812–9. doi: 10.1038/s41586-022-04803-0 (PMC9217744; doi:10.1038/s41586-022-04803-0)
Supplement: Supplementary file 3 — This zipped file contains Supplementary Tables 1–19 (see Supplementary Information for full descriptions). [file 41586_2022_4803_MOESM3_ESM.zip › Supplementary Table 6. CTCF and Rad21 ChIP-seq peaks in human ES cells.xlsx]

## Sheet: layout
Supplementary Table 6. CTCF and Rad21 ChIP-seq peaks in human ES cells
CTCF Cut & Run and Rad21 ChIP-seq peak calls on hES cells
hg38 build
2nd column - peak start, 3rd column - peak end

## Sheet: CTCF Cut & Run peaks
H1 human ES CTCF Cut & Run peaks
chromosome	start	end
chr1	629097	630017
chr1	630120	630740
chr1	632793	633053
chr1	633941	634436
chr1	858053	858280
chr1	904240	904429
chr1	912954	913233
chr1	951447	951792
chr1	976104	976539
chr1	983940	984516
chr1	1001903	1002186
chr1	1032675	1033269
chr1	1059463	1059624
chr1	1063809	1064192
chr1	1115910	1116453
chr1	1121996	1122365
chr1	1265078	1265430
chr1	1290302	1290543
chr1	1291800	1292261
chr1	1300026	1300327
chr1	1344662	1344925
chr1	1372114	1372619
chr1	1375232	1375571
chr1	1399340	1399592
chr1	1402032	1402363
chr1	1430331	1430539
chr1	1440877	1441290
chr1	1511862	1512124
chr1	1551098	1551278
chr1	1567970	1568229
chr1	1574888	1575160
chr1	1620223	1620383
chr1	1644996	1645256
chr1	1659023	1659578
chr1	1665746	1666058
chr1	1678894	1679330
chr1	1693187	1693551
chr1	1712144	1712413
chr1	1724248	1724886
chr1	1746445	1746769
chr1	1780097	1780395
chr1	1789127	1789296
chr1	1859450	1859619
chr1	1899190	1899397
chr1	1906241	1906665
chr1	1909139	1909311
chr1	1919187	1919785
chr1	1943707	1944527
chr1	1959803	1960538
chr1	1998396	1998588
chr1	2046458	2046850
chr1	2049508	2049812
chr1	2091505	2091992
chr1	2108580	2108909
chr1	2115970	2116282
chr1	2132252	2132569
chr1	2133222	2133672
chr1	2139844	2140330
chr1	2174362	2174722
chr1	2194890	2195457
chr1	2205042	2205382
chr1	2212458	2212836
chr1	2248202	2248634
chr1	2279261	2279555
chr1	2311565	2311752
chr1	2315624	2315803
chr1	2381799	2382397
chr1	2382538	2382748
chr1	2391536	2391791
chr1	2414137	2414771
chr1	2526647	2526887
chr1	2529120	2529317
chr1	2539270	2539611
chr1	2546848	2547259
chr1	2547995	2548437
chr1	2561929	2562361
chr1	2586426	2586781
chr1	3105544	3105799
chr1	3283987	3284575
chr1	3319916	3320516
chr1	3352559	3352763
chr1	3393340	3393606
chr1	3403326	3403829
chr1	3417096	3417492
chr1	3424660	3425050
chr1	3431314	3431725
chr1	3452945	3453538
chr1	3454136	3454318
chr1	3483933	3484437
chr1	3491021	3491679
chr1	3518185	3518401
chr1	3565170	3565635
chr1	3591432	3591624
chr1	3611632	3611831
chr1	3615214	3615543
chr1	3618975	3619416
chr1	3624745	3624947
chr1	3650106	3650283
chr1	3695606	3696019
chr1	3707381	3707543
chr1	3724401	3724794
chr1	3727360	3727513
chr1	3775938	3776096
chr1	3785387	3785778
chr1	3793524	3793838
chr1	3857180	3857491
chr1	3900382	3900993
chr1	3910724	3911236
chr1	4422602	4422766
chr1	4448030	4448336
chr1	4494658	4494811
chr1	4585192	4585661
chr1	4652268	4652764
chr1	4656427	4656656
chr1	4777961	4778238
chr1	4826051	4826610
chr1	5099707	5099860
chr1	5119230	5120119
chr1	5225855	5226282
chr1	5226311	5226551
chr1	5424917	5425242
chr1	5448587	5448842
chr1	5481957	5482295
chr1	5509846	5510190
chr1	5514486	5514816
chr1	5598631	5598981
chr1	5620988	5621423
chr1	5717794	5718060
chr1	5745781	5746447
chr1	5830831	5831253
chr1	5832027	5832219
chr1	5896865	5897543
chr1	5915972	5916405
chr1	5949688	5949844
chr1	5975250	5975600
chr1	5980344	5980737
chr1	5992441	5992772
chr1	6034094	6034865
chr1	6041275	6041834
chr1	6052532	6052862
chr1	6052889	6053299
chr1	6108925	6109132
chr1	6141714	6141898
chr1	6148621	6149020
chr1	6161784	6161967
chr1	6162866	6163038
chr1	6171682	6171933
chr1	6199559	6199994
chr1	6204908	6205536
chr1	6206125	6206334
chr1	6238676	6238979
chr1	6239357	6239653
chr1	6245948	6246990
chr1	6268454	6268737
chr1	6280980	6281253
chr1	6298541	6298710
chr1	6343488	6343940
chr1	6347932	6348194
chr1	6352272	6352483
chr1	6357322	6357656
chr1	6378264	6378497
chr1	6385756	6386006
chr1	6393585	6394105
chr1	6404713	6405458
chr1	6414364	6414795
chr1	6423414	6423858
chr1	6437973	6438295
chr1	6440892	6441087
chr1	6447835	6448194
chr1	6475458	6476053
chr1	6486351	6486866
chr1	6489887	6490722
chr1	6520005	6520295
chr1	6523678	6524220
chr1	6554493	6555058
chr1	6579801	6580003
chr1	6584275	6584510
chr1	6603413	6603663
chr1	6604204	6604391
chr1	6613452	6613737
chr1	6624624	6625083
chr1	6646503	6646945
chr1	6701824	6702104
chr1	6719772	6720348
chr1	6727443	6727905
chr1	6784892	6785385
chr1	6794088	6794457
chr1	6889944	6890304
chr1	6956845	6957082
chr1	6962416	6963336
chr1	7042659	7043125
chr1	7070026	7071014
chr1	7117479	7117903
chr1	7121038	7121265
chr1	7186711	7187006
chr1	7207837	7208477
chr1	7218183	7218847
chr1	7224715	7225025
chr1	7298127	7298461
chr1	7379533	7379748
chr1	7454074	7454357
chr1	7475015	7475313
chr1	7539454	7540149
chr1	7550436	7550804
chr1	7561476	7561880
chr1	7647224	7647705
chr1	7667445	7667958
chr1	7669257	7669899
chr1	7752464	7753404
chr1	7755663	7755816
chr1	7770891	7771282
chr1	7783870	7784156
chr1	7808250	7808682
chr1	7852866	7853029
chr1	7885618	7885823
chr1	7902702	7903053
chr1	7942495	7942670
chr1	7961376	7961713
chr1	7975166	7975670
chr1	7982275	7982738
chr1	7991817	7992268
chr1	8014975	8015411
chr1	8031267	8031594
chr1	8167002	8167477
chr1	8314306	8314735
chr1	8315779	8316074
chr1	8349066	8349542
chr1	8351674	8352072
chr1	8374760	8375106
chr1	8398689	8398994
chr1	8424265	8424447
chr1	8439131	8439308
chr1	8439388	8439834
chr1	8443591	8443822
chr1	8460069	8460608
chr1	8560868	8561495
chr1	8671377	8671738
chr1	8712417	8712676
chr1	8718962	8719361
chr1	8726525	8726893
chr1	8789720	8789951
chr1	8814943	8815133
chr1	8831360	8831513
chr1	8848895	8849568
chr1	8859390	8859721
chr1	8862440	8862865
chr1	8873522	8873789
chr1	8880112	8880428
chr1	8911439	8911731
chr1	8915557	8915786
chr1	8918181	8918444
chr1	8951318	8951505
chr1	8962785	8963293
chr1	8987897	8988637
chr1	9005125	9005548
chr1	9009880	9010315
chr1	9101488	9102010
chr1	9110002	9110228
chr1	9110640	9111189
chr1	9129136	9129375
chr1	9141988	9142545
chr1	9181133	9181878
chr1	9196394	9196908
chr1	9234115	9234581
chr1	9250016	9250368
chr1	9253099	9253434
chr1	9267069	9267451
chr1	9288868	9289296
chr1	9428558	9429251
chr1	9455729	9456360
chr1	9491123	9491441
chr1	9494913	9495685
chr1	9539200	9539419
chr1	9546621	9546820
chr1	9573043	9573228
chr1	9573702	9573971
chr1	9588300	9588694
chr1	9593778	9593990
chr1	9615551	9615872
chr1	9626949	9627443
chr1	9689001	9689331
chr1	9702280	9702533
chr1	9714230	9714819
chr1	9721537	9722064
chr1	9724929	9725309
chr1	9760955	9761173
chr1	9784500	9784956
chr1	9792323	9792679
chr1	9827699	9828191
chr1	9835749	9835934
chr1	9867487	9868099
chr1	9874714	9875598
chr1	9910341	9910937
chr1	9922321	9922633
chr1	9942332	9943499
chr1	9950303	9950786
chr1	10032446	10033134
chr1	10034486	10034708
chr1	10102140	10102293
chr1	10152841	10153300
chr1	10179082	10179250
chr1	10209852	10210507
chr1	10318119	10318414
chr1	10338127	10338466
chr1	10347568	10347832
chr1	10353383	10353605
chr1	10377300	10377690
chr1	10398689	10399146
chr1	10428033	10428433
chr1	10429957	10430859
chr1	10472448	10472737
chr1	10474806	10475001
chr1	10494494	10495265
chr1	10507367	10507809
chr1	10508626	10508820
chr1	10514415	10514693
chr1	10518906	10519059
chr1	10519085	10519311
chr1	10529734	10530214
chr1	10530254	10530655
chr1	10679721	10679951
chr1	10704505	10704707
chr1	10753288	10753508
chr1	10815205	10815656
chr1	10835865	10836203
chr1	10867315	10868096
chr1	10909977	10910344
chr1	10934381	10934538
chr1	10942020	10942582
chr1	10960875	10961570
chr1	10980223	10980636
chr1	11037472	11038012
chr1	11045579	11045755
chr1	11060148	11060338
chr1	11241638	11242018
chr1	11262531	11262983
chr1	11272844	11273025
chr1	11286216	11286984
chr1	11320098	11320533
chr1	11337274	11337967
chr1	11356048	11356398
chr1	11364223	11364428
chr1	11398509	11398699
chr1	11478524	11478912
chr1	11479025	11479327
chr1	11499139	11499326
chr1	11572160	11572577
chr1	11594288	11594605
chr1	11642406	11642799
chr1	11645759	11646112
chr1	11654631	11654884
chr1	11663993	11664303
chr1	11664713	11664999
chr1	11682357	11682889
chr1	11711098	11711514
chr1	11719471	11720230
chr1	11749270	11749552
chr1	11762656	11762901
chr1	11785112	11785533
chr1	11803605	11803783
chr1	11805942	11806210
chr1	11838393	11838953
chr1	11845699	11846187
chr1	11865488	11865774
chr1	11893948	11894330
chr1	11907751	11908615
chr1	11909600	11909814
chr1	11944795	11945023
chr1	11967181	11967516
chr1	11979925	11980400
chr1	12001532	12001984
chr1	12019221	12019561
chr1	12049673	12049950
chr1	12067718	12067981
chr1	12078855	12079408
chr1	12079555	12079954
chr1	12106806	12107092
chr1	12118498	12118866
chr1	12124817	12125207
chr1	12196517	12196926
chr1	12208854	12209383
chr1	12229482	12230010
chr1	12242494	12242693
chr1	12244127	12244523
chr1	12275433	12275704
chr1	12276181	12276715
chr1	12314307	12314646
chr1	12339354	12339755
chr1	12339861	12340043
chr1	12601225	12601657
chr1	12615971	12616229
chr1	12619904	12620312
chr1	12629252	12629984
chr1	12658918	12659400
chr1	12717331	12717657
chr1	12760198	12760701
chr1	13469366	13469662
chr1	13517191	13517479
chr1	13539751	13540045
chr1	13583620	13583785
chr1	13585646	13585918
chr1	13665549	13666019
chr1	13714940	13715324
chr1	13723949	13724233
chr1	13725928	13726142
chr1	13761003	13761178
chr1	13764629	13764823
chr1	13807334	13807582
chr1	13811343	13811572
chr1	13813626	13814050
chr1	13828654	13829139
chr1	13929945	13930561
chr1	13950606	13951075
chr1	13960431	13960965
chr1	13965758	13966118
chr1	13992469	13992750
chr1	14094960	14095406
chr1	14111203	14111410
chr1	14113733	14114155
chr1	14136359	14136697
chr1	14149614	14149894
chr1	14369685	14369857
chr1	14395571	14395869
chr1	14404860	14405315
chr1	14415427	14415789
chr1	14435228	14435653
chr1	14442721	14443065
chr1	14571823	14572552
chr1	14593447	14593628
chr1	14608312	14608467
chr1	14725724	14725910
chr1	14731900	14732328
chr1	14733181	14733464
chr1	14742300	14742489
chr1	14767093	14767315
chr1	14779009	14779508
chr1	14783038	14783357
chr1	14787577	14787817
chr1	14804745	14805050
chr1	14915274	14915745
chr1	15027481	15027965
chr1	15038248	15038432
chr1	15046531	15047111
chr1	15053327	15053533
chr1	15062317	15062841
chr1	15100382	15100859
chr1	15110811	15111084
chr1	15128426	15128959
chr1	15152282	15152640
chr1	15154139	15154570
chr1	15197190	15197354
chr1	15206606	15207085
chr1	15272504	15273132
chr1	15304635	15305259
chr1	15323268	15324088
chr1	15384453	15384772
chr1	15430974	15431534
chr1	15501453	15501805
chr1	15508847	15509024
chr1	15526450	15526773
chr1	15584435	15584691
chr1	15595102	15595451
chr1	15603605	15603800
chr1	15616916	15617354
chr1	15741388	15741805
chr1	15791929	15792367
chr1	15809118	15809303
chr1	15815414	15815909
chr1	15830290	15830599
chr1	15834173	15834539
chr1	15847327	15847503
chr1	15876345	15876854
chr1	15924809	15925159
chr1	15937943	15938137
chr1	15957447	15957932
chr1	15975970	15976215
chr1	16008942	16009453
chr1	16012811	16013093
chr1	16026608	16027141
chr1	16032880	16033244
chr1	16048444	16048885
chr1	16056010	16056510
chr1	16073915	16074095
chr1	16078899	16079313
chr1	16082182	16082622
chr1	16115934	16116143
chr1	16146149	16146302
chr1	16162547	16162700
chr1	16167878	16168085
chr1	16182024	16182200
chr1	16187668	16188192
chr1	16206539	16206846
chr1	16216199	16216520
chr1	16217438	16217640
chr1	16226925	16227172
chr1	16236303	16236529
chr1	16237124	16237383
chr1	16244353	16244991
chr1	16352512	16352730
chr1	16363358	16363716
chr1	16366898	16367230
chr1	16440155	16440727
chr1	16441051	16441335
chr1	16513912	16514115
chr1	16531987	16532248
chr1	16534968	16535175
chr1	16613452	16613888
chr1	16621085	16621641
chr1	16644560	16645303
chr1	16684737	16685390
chr1	16700206	16700630
chr1	16703244	16703523
chr1	16707214	16707401
chr1	16709596	16710134
chr1	16896087	16896318
chr1	16905286	16905533
chr1	16921560	16921820
chr1	16951425	16951941
chr1	16960591	16961209
chr1	16963338	16963736
chr1	16986828	16987384
chr1	17007264	17007430
chr1	17046096	17046603
chr1	17053893	17054387
chr1	17059549	17060078
chr1	17075387	17075883
chr1	17119551	17119824
chr1	17125736	17126256
chr1	17130286	17130577
chr1	17236969	17237574
chr1	17239454	17239682
chr1	17265263	17265560
chr1	17274210	17274615
chr1	17336106	17336546
chr1	17370668	17370892
chr1	17377317	17377686
chr1	17406216	17406727
chr1	17419741	17420411
chr1	17440034	17440187
chr1	17440288	17440667
chr1	17441176	17441599
chr1	17441686	17441885
chr1	17470102	17470371
chr1	17477335	17477793
chr1	17485359	17485709
chr1	17494119	17494709
chr1	17502212	17502831
chr1	17507916	17508190
chr1	17540724	17541060
chr1	17550676	17550929
chr1	17565577	17565744
chr1	17572726	17573048
chr1	17601755	17602033
chr1	17606774	17607167
chr1	17629449	17629833
chr1	17653711	17654061
chr1	17661411	17661929
chr1	17671785	17672090
chr1	17696508	17696998
chr1	17723862	17724032
chr1	17741163	17741521
chr1	17825959	17826537
chr1	17909630	17910235
chr1	17919691	17920171
chr1	17922967	17923227
chr1	17984432	17984953
chr1	18090821	18091050
chr1	18100399	18101075
chr1	18110169	18110525
chr1	18149198	18149433
chr1	18176129	18176447
chr1	18200062	18200436
chr1	18217429	18217801
chr1	18233434	18233802
chr1	18234856	18235223
chr1	18246534	18246904
chr1	18256276	18256620
chr1	18294868	18295165
chr1	18298361	18298670
chr1	18299465	18299942
chr1	18303044	18303224
chr1	18322571	18323046
chr1	18324252	18324567
chr1	18351862	18352022
chr1	18360328	18360524
chr1	18373831	18374509
chr1	18398945	18399359
chr1	18410380	18410604
chr1	18468677	18468868
chr1	18480690	18481089
chr1	18486225	18486669
chr1	18487156	18487309
chr1	18511553	18511871
chr1	18531013	18531341
chr1	18556380	18556678
chr1	18557819	18558234
chr1	18575593	18576156
chr1	18581507	18581749
chr1	18584815	18585009
chr1	18597341	18597823
chr1	18599726	18600033
chr1	18608491	18608866
chr1	18674206	18674380
chr1	18681341	18681745
chr1	18693824	18694126
chr1	18743328	18743709
chr1	18794629	18794975
chr1	18820780	18821226
chr1	18875203	18875789
chr1	18884033	18884540
chr1	18902781	18903079
chr1	18906911	18907538
chr1	18912979	18913570
chr1	18956713	18957019
chr1	19012382	19012573
chr1	19241228	19241598
chr1	19338353	19338664
chr1	19341544	19342062
chr1	19344206	19344605
chr1	19353607	19353956
chr1	19374273	19374697
chr1	19391317	19391712
chr1	19401285	19401477
chr1	19457059	19457339
chr1	19481892	19482192
chr1	19487685	19488130
chr1	19582299	19582801
chr1	19596575	19596948
chr1	19640576	19640865
chr1	19648740	19649075
chr1	19651222	19651526
chr1	19653481	19654105
chr1	19659742	19660113
chr1	19661890	19662056
chr1	19704210	19705018
chr1	19715466	19716000
chr1	19762043	19762574
chr1	19811207	19811632
chr1	19825330	19825597
chr1	19881842	19882491
chr1	19917774	19918335
chr1	19974728	19975132
chr1	20100793	20101259
chr1	20152347	20153410
chr1	20165414	20165688
chr1	20195182	20195575
chr1	20212610	20213372
chr1	20216691	20216912
chr1	20223753	20224028
chr1	20233387	20233694
chr1	20290696	20290935
chr1	20329859	20330080
chr1	20343396	20343790
chr1	20361612	20362160
chr1	20367091	20367497
chr1	20376700	20377298
chr1	20406160	20406383
chr1	20430384	20431008
chr1	20487168	20487423
chr1	20493757	20494723
chr1	20522219	20522876
chr1	20575112	20575672
chr1	20633167	20633612
chr1	20633698	20634244
chr1	20634345	20634754
chr1	20640083	20640693
chr1	20661391	20661760
chr1	20696152	20697250
chr1	20722512	20722714
chr1	20727980	20728176
chr1	20733021	20733326
chr1	20786808	20787081
chr1	21195194	21195557
chr1	21216899	21217485
chr1	21217738	21218259
chr1	21231909	21232292
chr1	21244940	21245382
chr1	21255110	21255623
chr1	21270186	21270819
chr1	21334711	21335280
chr1	21368457	21369264
chr1	21370595	21370865
chr1	21383785	21384008
chr1	21439977	21440130
chr1	21490945	21491103
chr1	21497776	21498175
chr1	21508846	21509267
chr1	21510067	21510475
chr1	21518871	21519172
chr1	21534758	21535227
chr1	21539966	21540267
chr1	21553480	21553809
chr1	21574012	21574476
chr1	21595594	21595957
chr1	21607681	21608214
chr1	21648029	21648187
chr1	21659194	21659662
chr1	21703296	21703611
chr1	21706544	21706751
chr1	21783536	21784068
chr1	21814309	21814631
chr1	21865955	21866298
chr1	21922674	21922914
chr1	21944371	21944678
chr1	21963917	21964328
chr1	21980526	21980932
chr1	22005162	22005578
chr1	22022932	22023217
chr1	22025028	22025546
chr1	22105408	22106029
chr1	22131608	22132264
chr1	22208488	22208673
chr1	22226166	22226455
chr1	22234513	22234702
chr1	22245814	22246040
chr1	22275854	22276340
chr1	22317266	22317888
chr1	22320723	22320980
chr1	22416593	22417137
chr1	22420406	22420741
chr1	22451708	22451957
chr1	22490420	22490643
chr1	22527851	22528177
chr1	22556498	22556714
chr1	22639264	22639618
chr1	22642011	22642467
chr1	22654514	22654891
chr1	22662429	22662738
chr1	22665725	22666077
chr1	22673914	22674511
chr1	22704191	22704805
chr1	22709329	22709637
chr1	22731963	22732177
chr1	22780770	22780984
chr1	22862109	22862681
chr1	22889270	22889634
chr1	22930329	22930750
chr1	22964255	22964861
chr1	22976355	22977020
chr1	23019196	23019500
chr1	23081351	23081692
chr1	23098487	23099024
chr1	23168820	23169012
chr1	23179085	23179556
chr1	23184699	23185075
chr1	23210373	23210662
chr1	23215979	23216209
chr1	23216444	23217013
chr1	23263305	23264079
chr1	23264877	23265083
chr1	23344325	23344814
chr1	23357519	23357955
chr1	23368256	23368637
chr1	23368856	23369047
chr1	23371014	23371258
chr1	23395038	23395532
chr1	23403870	23404567
chr1	23436644	23436992
chr1	23484295	23484769
chr1	23496599	23497423
chr1	23531317	23531644
chr1	23539826	23540266
chr1	23544453	23545321
chr1	23555829	23556412
chr1	23559483	23559639
chr1	23598259	23598819
chr1	23619863	23620064
chr1	23634961	23635551
chr1	23637443	23637867
chr1	23657648	23658166
chr1	23665214	23665538
chr1	23691462	23691862
chr1	23718438	23718935
chr1	23745580	23745954
chr1	23751314	23751720
chr1	23772091	23772516
chr1	23778079	23778316
chr1	23790830	23791043
chr1	23809667	23810079
chr1	23810659	23811173
chr1	23868239	23868696
chr1	23868770	23868926
chr1	23916744	23917184
chr1	23936730	23937033
chr1	23959176	23959346
chr1	23980383	23980750
chr1	24003264	24003776
chr1	24028168	24028388
chr1	24070794	24071497
chr1	24094630	24094792
chr1	24150203	24150885
chr1	24155443	24155777
chr1	24158030	24158197
chr1	24199252	24199712
chr1	24201818	24202473
chr1	24253647	24253896
chr1	24286641	24287150
chr1	24304945	24305148
chr1	24308518	24309006
chr1	24375369	24375803
chr1	24385166	24385556
chr1	24390136	24390387
chr1	24391241	24391699
chr1	24392275	24392726
chr1	24413734	24413899
chr1	24415084	24415809
chr1	24421606	24421895
chr1	24463684	24464188
chr1	24464517	24464687
chr1	24491897	24492245
chr1	24527232	24527592
chr1	24541572	24541791
chr1	24541997	24542281
chr1	24587221	24587585
chr1	24635213	24635649
chr1	24642892	24643326
chr1	24688423	24688906
chr1	24705331	24705666
chr1	24725034	24725359
chr1	24725390	24725629
chr1	24742450	24742663
chr1	24744986	24745310
chr1	24830654	24831112
chr1	24834977	24835252
chr1	24847606	24847776
chr1	24847898	24848237
chr1	24898064	24898547
chr1	24909500	24909943
chr1	24932005	24932367
chr1	24962233	24962554
chr1	25037064	25038108
chr1	25101437	25101902
chr1	25117395	25117803
chr1	25148692	25149081
chr1	25204943	25205434
chr1	25232504	25232715
chr1	25239724	25240256
chr1	25247479	25247805
chr1	25267871	25268035
chr1	25290201	25290467
chr1	25402900	25403266
chr1	25430514	25430966
chr1	25486564	25486981
chr1	25487563	25487969
chr1	25501665	25502161
chr1	25503771	25504090
chr1	25520280	25520933
chr1	25523581	25523966
chr1	25568439	25568592
chr1	25572641	25573138
chr1	25586142	25586395
chr1	25608521	25608971
chr1	25618803	25619475
chr1	25692657	25692923
chr1	25695246	25695518
chr1	25700819	25701015
chr1	25707282	25707537
chr1	25725081	25725340
chr1	25744194	25744406
chr1	25780338	25780654
chr1	25796719	25797209
chr1	25798018	25798420
chr1	25810820	25811337
chr1	25837324	25837678
chr1	25858423	25858627
chr1	25876031	25876208
chr1	25892504	25892784
chr1	25895372	25895867
chr1	25957649	25957923
chr1	25997935	25998836
chr1	26004489	26004721
chr1	26010199	26010460
chr1	26035292	26036117
chr1	26094938	26095097
chr1	26104736	26105399
chr1	26112184	26112365
chr1	26145073	26145674
chr1	26154922	26155120
chr1	26164517	26164908
chr1	26169537	26170022
chr1	26177052	26177569
chr1	26190347	26190930
chr1	26201075	26201554
chr1	26225346	26225765
chr1	26233714	26234385
chr1	26275535	26276104
chr1	26279608	26279832
chr1	26284902	26285484
chr1	26285797	26286158
chr1	26306564	26307174
chr1	26321516	26322133
chr1	26336246	26336773
chr1	26363816	26364438
chr1	26391486	26391913
chr1	26396346	26396648
chr1	26417013	26417471
chr1	26418765	26419444
chr1	26429824	26430047
chr1	26431871	26432103
chr1	26470382	26470727
chr1	26500134	26500474
chr1	26501159	26501530
chr1	26531145	26531495
chr1	26537973	26538257
chr1	26538674	26539068
chr1	26541799	26542115
chr1	26584095	26584418
chr1	26597570	26597980
chr1	26602318	26602749
chr1	26619298	26619520
chr1	26620185	26620352
chr1	26620411	26620592
chr1	26621374	26621527
chr1	26677485	26677907
chr1	26692343	26692596
chr1	26693038	26693289
chr1	26723333	26723719
chr1	26724863	26725228
chr1	26744190	26744396
chr1	26789015	26789722
chr1	26810050	26810302
chr1	26823100	26823253
chr1	26826176	26826530
chr1	26852862	26853444
chr1	26861335	26861498
chr1	26862660	26863070
chr1	26865126	26865365
chr1	26867914	26868077
chr1	26878029	26878354
chr1	26887172	26887493
chr1	26960424	26960609
chr1	26966816	26967212
chr1	26997490	26998010
chr1	26999462	26999869
chr1	27007051	27007346
chr1	27012844	27013317
chr1	27027149	27027396
chr1	27031287	27031440
chr1	27044499	27045301
chr1	27045377	27045675
chr1	27045808	27046181
chr1	27057467	27057776
chr1	27058123	27058500
chr1	27070413	27070640
chr1	27097397	27097768
chr1	27102559	27103050
chr1	27109136	27109412
chr1	27127424	27127617
chr1	27135986	27136302
chr1	27155100	27155640
chr1	27197841	27198368
chr1	27234250	27234642
chr1	27235523	27235697
chr1	27284536	27285058
chr1	27296481	27297010
chr1	27300724	27301192
chr1	27306929	27307542
chr1	27321935	27322407
chr1	27332659	27333166
chr1	27341758	27341956
chr1	27351076	27351644
chr1	27357073	27357870
chr1	27365534	27366084
chr1	27368967	27369197
chr1	27372946	27373235
chr1	27388351	27388938
chr1	27392401	27392585
chr1	27395391	27395810
chr1	27402908	27403321
chr1	27405943	27406161
chr1	27416464	27416894
chr1	27418889	27419124
chr1	27429968	27430216
chr1	27490066	27490542
chr1	27496687	27497029
chr1	27527264	27527717
chr1	27547255	27547568
chr1	27556515	27557470
chr1	27568404	27568793
chr1	27593192	27593345
chr1	27600538	27600728
chr1	27605905	27606765
chr1	27607207	27607563
chr1	27608584	27608738
chr1	27616544	27616778
chr1	27622837	27623061
chr1	27643531	27644255
chr1	27656087	27656422
chr1	27663051	27663593
chr1	27669243	27669618
chr1	27672140	27672591
chr1	27725568	27725978
chr1	27772825	27773235
chr1	27830621	27830833
chr1	27857964	27858563
chr1	27914562	27914924
chr1	27934806	27935220
chr1	27937352	27937656
chr1	27940285	27940719
chr1	27979724	27980227
chr1	28088557	28088944
chr1	28090915	28091520
chr1	28104978	28105553
chr1	28113204	28113406
chr1	28208900	28209367
chr1	28235911	28236130
chr1	28247232	28247574
chr1	28248228	28249102
chr1	28259135	28259483
chr1	28290843	28290996
chr1	28328823	28329239
chr1	28359605	28360032
chr1	28369499	28370193
chr1	28409510	28410006
chr1	28505761	28506062
chr1	28517291	28518278
chr1	28552721	28553065
chr1	28581902	28582080
chr1	28602884	28603316
chr1	28643041	28643374
chr1	28648283	28648541
chr1	28648585	28649073
chr1	28668469	28668729
chr1	28736236	28736965
chr1	28756865	28757171
chr1	28784885	28785401
chr1	28792875	28793048
chr1	28876999	28877622
chr1	28882010	28882520
chr1	28893535	28894014
chr1	28914222	28914529
chr1	29033802	29034276
chr1	29121263	29121592
chr1	29124465	29124786
chr1	29164587	29164875
chr1	29181927	29182191
chr1	29186757	29187080
chr1	29197596	29197882
chr1	29202812	29203551
chr1	29230867	29231036
chr1	29236004	29236335
chr1	29240250	29240730
chr1	29249237	29249561
chr1	29256579	29256795
chr1	29271784	29272076
chr1	29282970	29283663
chr1	29313153	29313334
chr1	29324742	29325251
chr1	29332149	29332598
chr1	29340816	29341196
chr1	29379451	29379855
chr1	29396805	29397033
chr1	29453408	29453909
chr1	29513246	29513583
chr1	29656430	29656875
chr1	29697863	29698296
chr1	29703566	29704122
chr1	29706930	29707265
chr1	29792853	29793370
chr1	29849059	29849530
chr1	29924114	29924354
chr1	29974218	29974665
chr1	30086094	30086493
chr1	30087478	30087812
chr1	30106180	30106601
chr1	30111461	30111951
chr1	30232260	30232900
chr1	30290365	30290548
chr1	30323006	30323185
chr1	30341033	30341316
chr1	30353596	30353918
chr1	30380073	30380246
chr1	30380342	30380971
chr1	30427653	30427885
chr1	30685216	30685692
chr1	30708167	30708664
chr1	30717978	30718387
chr1	30719164	30719575
chr1	30779595	30779986
chr1	30782110	30782759
chr1	30782806	30783266
chr1	30801522	30802039
chr1	30824425	30824641
chr1	30844776	30844951
chr1	30856284	30856464
chr1	30911212	30911885
chr1	30929395	30930060
chr1	30977306	30977597
chr1	31025256	31025439
chr1	31065686	31065876
chr1	31162738	31163061
chr1	31182281	31182462
chr1	31183896	31184336
chr1	31185657	31185949
chr1	31214795	31215136
chr1	31296722	31297082
chr1	31334975	31335355
chr1	31373563	31373770
chr1	31394521	31395075
chr1	31396588	31396936
chr1	31421390	31421816
chr1	31422712	31423314
chr1	31459566	31460341
chr1	31501451	31501776
chr1	31503214	31503480
chr1	31548702	31549825
chr1	31563919	31564513
chr1	31576360	31576518
chr1	31587734	31588090
chr1	31593965	31594450
chr1	31618129	31618692
chr1	31633200	31633552
chr1	31642410	31642572
chr1	31644851	31645345
chr1	31663608	31664246
chr1	31684014	31684441
chr1	31714995	31715496
chr1	31715646	31716047
chr1	31745687	31746073
chr1	31762541	31762726
chr1	31788207	31788470
chr1	31788530	31788827
chr1	31789170	31789722
chr1	31815747	31816300
chr1	31944388	31944622
chr1	31951973	31952263
chr1	31964151	31964700
chr1	31977642	31978042
chr1	32003530	32003904
chr1	32013552	32013791
chr1	32060955	32061222
chr1	32062516	32062710
chr1	32063414	32063813
chr1	32072735	32073056
chr1	32073085	32073621
chr1	32107854	32108146
chr1	32126893	32127087
chr1	32127901	32128305
chr1	32179528	32179970
chr1	32200475	32200773
chr1	32205466	32205630
chr1	32215534	32215953
chr1	32222167	32222438
chr1	32240136	32240733
chr1	32248130	32248930
chr1	32273776	32274126
chr1	32316447	32316685
chr1	32351153	32351617
chr1	32394403	32394982
chr1	32400576	32401319
chr1	32414164	32414352
chr1	32464593	32465199
chr1	32520220	32520723
chr1	32612071	32612373
chr1	32632900	32633148
chr1	32650447	32650938
chr1	32650983	32651235
chr1	32712104	32712574
chr1	32716709	32716903
chr1	32736714	32737211
chr1	32760196	32760404
chr1	32772877	32773584
chr1	32817394	32817819
chr1	32872630	32873045
chr1	32876414	32877000
chr1	32886636	32886940
chr1	32892844	32893495
chr1	32933485	32934275
chr1	32964716	32965173
chr1	32980694	32980891
chr1	32984328	32984629
chr1	33001404	33001583
chr1	33036862	33037228
chr1	33055182	33055854
chr1	33080871	33081181
chr1	33086345	33086770
chr1	33094879	33095466
chr1	33119732	33120153
chr1	33127163	33127710
chr1	33137602	33138211
chr1	33147990	33148230
chr1	33152863	33153272
chr1	33180782	33180944
chr1	33218677	33219051
chr1	33255513	33255669
chr1	33295209	33295782
chr1	33298662	33299051
chr1	33340730	33340919
chr1	33342428	33342684
chr1	33363993	33364186
chr1	33367847	33368364
chr1	33431008	33431327
chr1	33455825	33456225
chr1	33470429	33470906
chr1	33472303	33472651
chr1	33500596	33500898
chr1	33612945	33613396
chr1	33625025	33625559
chr1	33632837	33633365
chr1	33634925	33635279
chr1	33635697	33635970
chr1	33640988	33641478
chr1	33654239	33654519
chr1	33724485	33724720
chr1	33735603	33735889
chr1	34014037	34014514
chr1	34019971	34020142
chr1	34113442	34114230
chr1	34149483	34149747
chr1	34156739	34157062
chr1	34163018	34163555
chr1	34188510	34188806
chr1	34398972	34399316
chr1	34419749	34420136
chr1	34460074	34460645
chr1	34546963	34547435
chr1	34597863	34598480
chr1	34642772	34643126
chr1	34681481	34682050
chr1	34742783	34743263
chr1	34786393	34786828
chr1	34788095	34788445
chr1	34843563	34843741
chr1	34852600	34853220
chr1	34859751	34860304
chr1	34866239	34866854
chr1	34884949	34885182
chr1	34919041	34919391
chr1	35031696	35032108
chr1	35079216	35079583
chr1	35193119	35193503
chr1	35202032	35202535
chr1	35210192	35210476
chr1	35221048	35221549
chr1	35268506	35268765
chr1	35298657	35298861
chr1	35444166	35444380
chr1	35451010	35451500
chr1	35544992	35545487
chr1	35554903	35555218
chr1	35564714	35565025
chr1	35568652	35569203
chr1	35622546	35623058
chr1	35641535	35641690
chr1	35702488	35702992
chr1	35715444	35715946
chr1	35717916	35718094
chr1	35726784	35727290
chr1	35727327	35727484
chr1	35769917	35770254
chr1	35774648	35775037
chr1	35855266	35855495
chr1	35882692	35883138
chr1	35885984	35886382
chr1	36088509	36088861
chr1	36097161	36097324
chr1	36099523	36100119
chr1	36134688	36135289
chr1	36149180	36149881
chr1	36150877	36151125
chr1	36161086	36161404
chr1	36178915	36179211
chr1	36182842	36183005
chr1	36187819	36188619
chr1	36224151	36225243
chr1	36285438	36285949
chr1	36299890	36300264
chr1	36306178	36306510
chr1	36306874	36307108
chr1	36321309	36321470
chr1	36342680	36343057
chr1	36368996	36369638
chr1	36385921	36386317
chr1	36386498	36386671
chr1	36397896	36398098
chr1	36401055	36401208
chr1	36420790	36421423
chr1	36446446	36446602
chr1	36450075	36450240
chr1	36450430	36450642
chr1	36516279	36516745
chr1	36543074	36543302
chr1	36553654	36554232
chr1	36576011	36576437
chr1	36576899	36577057
chr1	36591373	36591549
chr1	36609031	36609568
chr1	36650420	36650878
chr1	36703428	36704084
chr1	36711016	36711255
chr1	36864132	36864568
chr1	37001784	37001979
chr1	37020656	37020936
chr1	37029014	37029301
chr1	37036144	37036507
chr1	37085485	37085758
chr1	37096477	37096852
chr1	37177330	37177654
chr1	37255574	37255772
chr1	37315449	37315778
chr1	37323566	37324141
chr1	37325942	37326318
chr1	37342463	37342658
chr1	37342775	37343158
chr1	37394994	37395502
chr1	37434262	37434893
chr1	37452000	37452280
chr1	37454789	37455265
chr1	37477391	37477569
chr1	37487148	37487845
chr1	37514000	37514276
chr1	37514576	37515303
chr1	37561755	37562031
chr1	37595891	37596214
chr1	37603091	37603451
chr1	37622154	37622487
chr1	37682354	37683019
chr1	37690466	37690758
chr1	37692093	37692536
chr1	37765131	37765289
chr1	37810935	37811430
chr1	37859474	37860718
chr1	37890441	37890746
chr1	37919349	37919602
chr1	37931741	37932094
chr1	37936112	37936300
chr1	37947050	37947312
chr1	37975080	37975331
chr1	37989957	37990404
chr1	37995860	37996435
chr1	38012415	38012833
chr1	38018950	38019289
chr1	38026720	38026906
chr1	38029173	38029331
chr1	38040620	38040802
chr1	38053179	38053560
chr1	38071975	38072234
chr1	38129451	38129796
chr1	38270485	38270843
chr1	38285927	38286228
chr1	38371086	38371367
chr1	38431849	38432176
chr1	38489739	38490188
chr1	38502792	38503248
chr1	38522045	38522338
chr1	38558374	38558757
chr1	38586988	38587448
chr1	38600378	38600680
chr1	38608046	38608727
chr1	38727639	38727877
chr1	38818435	38818730
chr1	38818929	38819323
chr1	38835133	38835812
chr1	38859774	38859951
chr1	38873286	38873631
chr1	38891692	38892018
chr1	38990711	38991139
chr1	39001599	39001982
chr1	39016869	39017153
chr1	39080893	39081289
chr1	39092282	39092723
chr1	39098456	39098945
chr1	39102457	39103154
chr1	39129540	39129734
chr1	39133091	39133411
chr1	39141989	39142240
chr1	39170784	39171013
chr1	39183634	39184101
chr1	39191605	39191922
chr1	39192248	39192803
chr1	39221532	39221706
chr1	39230542	39230819
chr1	39258554	39259225
chr1	39266213	39266563
chr1	39378279	39378706
chr1	39410995	39411161
chr1	39507262	39507461
chr1	39512362	39512598
chr1	39539193	39539615
chr1	39576861	39577173
chr1	39606027	39606532
chr1	39609599	39610241
chr1	39639626	39639779
chr1	39639828	39640231
chr1	39653562	39654092
chr1	39658086	39658499
chr1	39672550	39673045
chr1	39691304	39691580
chr1	39701653	39702152
chr1	39711893	39712275
chr1	39720068	39720572
chr1	39738692	39738912
chr1	39773523	39773687
chr1	39773737	39773919
chr1	39799214	39799519
chr1	39799677	39800239
chr1	39816585	39817147
chr1	39817461	39817642
chr1	39878084	39878378
chr1	39893111	39893444
chr1	39899053	39899304
chr1	39901978	39902712
chr1	39917904	39918071
chr1	39919301	39919848
chr1	39922466	39922687
chr1	39955045	39955208
chr1	39973475	39974057
chr1	40032308	40032744
chr1	40040407	40040810
chr1	40059198	40059573
chr1	40078514	40078816
chr1	40143776	40144393
chr1	40152928	40153387
chr1	40161081	40161361
chr1	40182917	40183384
chr1	40257882	40258357
chr1	40315223	40316063
chr1	40338735	40339173
chr1	40404796	40405217
chr1	40438399	40438840
chr1	40450345	40450546
chr1	40531464	40531772
chr1	40532762	40533099
chr1	40612263	40612764
chr1	40630391	40630833
chr1	40649981	40650333
chr1	40651578	40651734
chr1	40668866	40669473
chr1	40691529	40691716
chr1	40708889	40709411
chr1	40773564	40774543
chr1	40802364	40802526
chr1	40818683	40819001
chr1	40848576	40848921
chr1	40849988	40850549
chr1	40855609	40855836
chr1	40862291	40862792
chr1	40948652	40949405
chr1	40952552	40953018
chr1	40979221	40979579
chr1	41123183	41123551
chr1	41262963	41263265
chr1	41268083	41268607
chr1	41282594	41283068
chr1	41313422	41314064
chr1	41322876	41323187
chr1	41331259	41331680
chr1	41354992	41355223
chr1	41360950	41361310
chr1	41387786	41387947
chr1	41395186	41395443
chr1	41417142	41417482
chr1	41423439	41423800
chr1	41432692	41433137
chr1	41435741	41435913
chr1	41444222	41444416
chr1	41486871	41487082
chr1	41492153	41492590
chr1	41495497	41495865
chr1	41503917	41504072
chr1	41513376	41513582
chr1	41515967	41516490
chr1	41573978	41574466
chr1	41579002	41579350
chr1	41754430	41754751
chr1	41811948	41812290
chr1	41823548	41823888
chr1	42146603	42147222
chr1	42173392	42173959
chr1	42176865	42177240
chr1	42266463	42266917
chr1	42314559	42314741
chr1	42344200	42344569
chr1	42404020	42404293
chr1	42462895	42463335
chr1	42479621	42479932
chr1	42511597	42511855
chr1	42552788	42552981
chr1	42577956	42578492
chr1	42658082	42658472
chr1	42682051	42682425
chr1	42730132	42730300
chr1	42740228	42740575
chr1	42747203	42747595
chr1	42757030	42757409
chr1	42759215	42759446
chr1	42765989	42766234
chr1	42767055	42767301
chr1	42777780	42778204
chr1	42846284	42846669
chr1	42860645	42860942
chr1	42913351	42913758
chr1	42922889	42923328
chr1	42924123	42924626
chr1	42931013	42931389
chr1	42958950	42959201
chr1	43008356	43009067
chr1	43073631	43074615
chr1	43143269	43144033
chr1	43147507	43147836
chr1	43207024	43207183
chr1	43227158	43227619
chr1	43238017	43238386
chr1	43270432	43270853
chr1	43285686	43285895
chr1	43349053	43349699
chr1	43358101	43358454
chr1	43358607	43358960
chr1	43389695	43390141
chr1	43414626	43415179
chr1	43454397	43454859
chr1	43528875	43529509
chr1	43550074	43550379
chr1	43590334	43590687
chr1	43649770	43650502
chr1	43653245	43653615
chr1	43659928	43660199
chr1	43660441	43660717
chr1	43729987	43730198
chr1	43763287	43763871
chr1	43779264	43779601
chr1	43887935	43888110
chr1	43930430	43930777
chr1	43934283	43935152
chr1	43946157	43946952
chr1	43952995	43953237
chr1	43969721	43970095
chr1	43994866	43995036
chr1	44002564	44002811
chr1	44005553	44006068
chr1	44029798	44030042
chr1	44031401	44031669
chr1	44036551	44037129
chr1	44047620	44048293
chr1	44092279	44092551
chr1	44217626	44218026
chr1	44238225	44238696
chr1	44261588	44261771
chr1	44294714	44295149
chr1	44318089	44318841
chr1	44355260	44355496
chr1	44361516	44361806
chr1	44377970	44378583
chr1	44404953	44405289
chr1	44408792	44408966
chr1	44484123	44484442
chr1	44500697	44501018
chr1	44501202	44501356
chr1	44524185	44524565
chr1	44543109	44543536
chr1	44546706	44546920
chr1	44572014	44572357
chr1	44592474	44592764
chr1	44595041	44595648
chr1	44608250	44608554
chr1	44609390	44609799
chr1	44652850	44653451
chr1	44655529	44655777
chr1	44674134	44674806
chr1	44677146	44677466
chr1	44682300	44682545
chr1	44707818	44708357
chr1	44714937	44715417
chr1	44721677	44721888
chr1	44729201	44729552
chr1	44730815	44731572
chr1	44739567	44739905
chr1	44775467	44775629
chr1	44785944	44786438
chr1	44793408	44793946
chr1	44799618	44800366
chr1	44819644	44820261
chr1	44827197	44827483
chr1	44835584	44836239
chr1	44843284	44843508
chr1	44986636	44986881
chr1	45011980	45012401
chr1	45014432	45014837
chr1	45018626	45018798
chr1	45230634	45230836
chr1	45300358	45300853
chr1	45303575	45304143
chr1	45340016	45340213
chr1	45340270	45340484
chr1	45359857	45360232
chr1	45452326	45452479
chr1	45491132	45491721
chr1	45493190	45493438
chr1	45499829	45500463
chr1	45508533	45508787
chr1	45512595	45512909
chr1	45521910	45522334
chr1	45569956	45570734
chr1	45583315	45583685
chr1	45687124	45687500
chr1	45688158	45688352
chr1	45750708	45750977
chr1	45881582	45881965
chr1	45929345	45929603
chr1	46036848	46037580
chr1	46043766	46044044
chr1	46132924	46133337
chr1	46179529	46179927
chr1	46180154	46180451
chr1	46188438	46188649
chr1	46223519	46224134
chr1	46245014	46245178
chr1	46247085	46247375
chr1	46247442	46247840
chr1	46248202	46248523
chr1	46298718	46298959
chr1	46303375	46303672
chr1	46333593	46333782
chr1	46340460	46341162
chr1	46348161	46348480
chr1	46406081	46406558
chr1	46411792	46412294
chr1	46442237	46443069
chr1	46446806	46447254
chr1	46466659	46466812
chr1	46477160	46477819
chr1	46487758	46488154
chr1	46517098	46517485
chr1	46527073	46527233
chr1	46528027	46528412
chr1	46528488	46528806
chr1	46548050	46548421
chr1	46603979	46604542
chr1	46622468	46622756
chr1	46666065	46666366
chr1	46719115	46719433
chr1	46725191	46725673
chr1	46735729	46736056
chr1	46747625	46748050
chr1	46757666	46757945
chr1	46875986	46876299
chr1	46877964	46878409
chr1	46934804	46935173
chr1	46969382	46969621
chr1	46991090	46991745
chr1	47023297	47023470
chr1	47089447	47089741
chr1	47091750	47091959
chr1	47113119	47113451
chr1	47143635	47144007
chr1	47173820	47173976
chr1	47175301	47175791
chr1	47179130	47179496
chr1	47192620	47193372
chr1	47208451	47208698
chr1	47262840	47263264
chr1	47314022	47314575
chr1	47339412	47339741
chr1	47388706	47389122
chr1	47424340	47424886
chr1	47432324	47432902
chr1	47437591	47437971
chr1	47449854	47450430
chr1	47460172	47460328
chr1	47491606	47491759
chr1	47527637	47528039
chr1	47529488	47529822
chr1	47546081	47546369
chr1	47549685	47549881
chr1	47564690	47564843
chr1	47570021	47570181
chr1	47624521	47624923
chr1	47675144	47675297
chr1	47704272	47704505
chr1	47710709	47711091
chr1	47725080	47725578
chr1	47725928	47726824
chr1	47738181	47739031
chr1	47755420	47755921
chr1	47776905	47777060
chr1	47898223	47898474
chr1	47948043	47948478
chr1	47973202	47973360
chr1	47997579	47997827
chr1	48005474	48005793
chr1	48061134	48061782
chr1	48093638	48094054
chr1	48109170	48109785
chr1	48202237	48202732
chr1	48203322	48203785
chr1	48217021	48217234
chr1	48228283	48228541
chr1	48236805	48237452
chr1	48249947	48250248
chr1	48472216	48472601
chr1	48498107	48498880
chr1	48530465	48531170
chr1	48572618	48573057
chr1	48677258	48677693
chr1	48680527	48680786
chr1	48688331	48688696
chr1	48697099	48697679
chr1	48710467	48710661
chr1	48817591	48818017
chr1	48870633	48871009
chr1	48916115	48916803
chr1	49036798	49037031
chr1	49104643	49104864
chr1	49651169	49651549
chr1	50047807	50048315
chr1	50080915	50081499
chr1	50099730	50100092
chr1	50105489	50106020
chr1	50272019	50272350
chr1	50333147	50334163
chr1	50348693	50349375
chr1	50368120	50368868
chr1	50439081	50439393
chr1	50475524	50475682
chr1	50582397	50582776
chr1	50605466	50606098
chr1	50700256	50700522
chr1	50704060	50704480
chr1	50735380	50735760
chr1	50749952	50750116
chr1	50774681	50775144
chr1	50873325	50873949
chr1	50929269	50929780
chr1	50960316	50960696
chr1	51189483	51190181
chr1	51192154	51192776
chr1	51296562	51297193
chr1	51313492	51313726
chr1	51535071	51535416
chr1	51616943	51617106
chr1	51617184	51617521
chr1	51627701	51627937
chr1	51768996	51769539
chr1	51878769	51879025
chr1	51896794	51897177
chr1	51926310	51926522
chr1	52002330	52003060
chr1	52127415	52127723
chr1	52141876	52142131
chr1	52296316	52296732
chr1	52351058	52351213
chr1	52404419	52404717
chr1	52686280	52686525
chr1	52686757	52687041
chr1	52690384	52690619
chr1	52700816	52701171
chr1	52702976	52703280
chr1	52825919	52826284
chr1	52904806	52905176
chr1	52921621	52921800
chr1	52970154	52970498
chr1	52976706	52976903
chr1	52976939	52977117
chr1	53014846	53015015
chr1	53120216	53120374
chr1	53181973	53182648
chr1	53196604	53196878
chr1	53266105	53266347
chr1	53278222	53278643
chr1	53326183	53326418
chr1	53328633	53328935
chr1	53393267	53393852
chr1	53430893	53431047
chr1	53450031	53450540
chr1	53469481	53469686
chr1	53470087	53470568
chr1	53485221	53485813
chr1	53486112	53486311
chr1	53552273	53552624
chr1	53594154	53594491
chr1	53682161	53682503
chr1	53705182	53705710
chr1	53715410	53715782
chr1	53725309	53725806
chr1	53754712	53755289
chr1	53838326	53838775
chr1	53860765	53861452
chr1	53878452	53878913
chr1	53889803	53889994
chr1	53945925	53946188
chr1	53949195	53949435
chr1	53959596	53960020
chr1	54053239	54053683
chr1	54069988	54070419
chr1	54081654	54082095
chr1	54121312	54121889
chr1	54181855	54182147
chr1	54199896	54200280
chr1	54310181	54311257
chr1	54407472	54407810
chr1	54489356	54490201
chr1	54490233	54490449
chr1	54499424	54499813
chr1	54519867	54520074
chr1	54575162	54575501
chr1	54668561	54668774
chr1	54671618	54672314
chr1	54715716	54715907
chr1	54764501	54764923
chr1	54775215	54775385
chr1	54791905	54792343
chr1	54801338	54801629
chr1	54808561	54808931
chr1	54810538	54810877
chr1	54938381	54938615
chr1	54944895	54945450
chr1	54950407	54951087
chr1	54996404	54996976
chr1	54997568	54998052
chr1	55022014	55022580
chr1	55036009	55036198
chr1	55071504	55071830
chr1	55140468	55140894
chr1	55143794	55144047
chr1	55277485	55278062
chr1	55284849	55285084
chr1	55323795	55324071
chr1	55338093	55338435
chr1	55375443	55376096
chr1	55378455	55378801
chr1	55478707	55479058
chr1	55483574	55483908
chr1	55701829	55702385
chr1	55848801	55849337
chr1	55861097	55861421
chr1	55893236	55893493
chr1	56189821	56190202
chr1	56408869	56409508
chr1	56453378	56453916
chr1	56517025	56517207
chr1	56535447	56535749
chr1	56550155	56550538
chr1	56577172	56577658
chr1	56579618	56579920
chr1	56584960	56585510
chr1	56709233	56709763
chr1	56758137	56758462
chr1	56780805	56781118
chr1	56798399	56798571
chr1	56803601	56803975
chr1	56820975	56821636
chr1	56831591	56832240
chr1	56968191	56968853
chr1	57017688	57018364
chr1	57072704	57073059
chr1	57079631	57080070
chr1	57125108	57125433
chr1	57205039	57205268
chr1	57262459	57262737
chr1	57377710	57378100
chr1	57424672	57424968
chr1	57600512	57600782
chr1	57678369	57678528
chr1	57683191	57683552
chr1	57770804	57771216
chr1	57832649	57832935
chr1	58003295	58003545
chr1	58013273	58013476
chr1	58031557	58031810
chr1	58035646	58035919
chr1	58047323	58047718
chr1	58065744	58065957
chr1	58095133	58095556
chr1	58155447	58155989
chr1	58158091	58158262
chr1	58163042	58163556
chr1	58204081	58204582
chr1	58250412	58250783
chr1	58251449	58251960
chr1	58515584	58516202
chr1	58546597	58547265
chr1	58577404	58577636
chr1	58652614	58653210
chr1	58699968	58700236
chr1	58739616	58740257
chr1	58769181	58769816
chr1	58784053	58784325
chr1	58785207	58785428
chr1	58841637	58841850
chr1	58874884	58875063
chr1	59078206	59078512
chr1	59116830	59117101
chr1	59290167	59290598
chr1	59296761	59297172
chr1	59669934	59670188
chr1	59698475	59698675
chr1	59699173	59699810
chr1	59718098	59718480
chr1	59759449	59759921
chr1	59779949	59780359
chr1	59814444	59814800
chr1	59878501	59878679
chr1	59879521	59879878
chr1	59900815	59900987
chr1	59903078	59903463
chr1	59947391	59947959
chr1	59970998	59971808
chr1	59976535	59977184
chr1	60073881	60074036
chr1	60126843	60127190
chr1	60156804	60157171
chr1	60281094	60281714
chr1	60425604	60425889
chr1	60514465	60514682
chr1	60765231	60765787
chr1	60848334	60848951
chr1	60849420	60849716
chr1	60906152	60906390
chr1	60970020	60970426
chr1	60978947	60979274
chr1	61005562	61005951
chr1	61042961	61043704
chr1	61049713	61050230
chr1	61076974	61077198
chr1	61077935	61078210
chr1	61248488	61248745
chr1	61285600	61285817
chr1	61301074	61301242
chr1	61338104	61338648
chr1	61453387	61453986
chr1	61588639	61589466
chr1	61641786	61642334
chr1	61725224	61725429
chr1	61852189	61852595
chr1	61899921	61900177
chr1	61921247	61921748
chr1	61950323	61950769
chr1	61951803	61951977
chr1	62059069	62059278
chr1	62070218	62070992
chr1	62082450	62083111
chr1	62131091	62131481
chr1	62135638	62136033
chr1	62144140	62144722
chr1	62175395	62175971
chr1	62194627	62194830
chr1	62198419	62198792
chr1	62279255	62279408
chr1	62286731	62286884
chr1	62335778	62335969
chr1	62370857	62371010
chr1	62391186	62391811
chr1	62400962	62401329
chr1	62407286	62407788
chr1	62436254	62436731
chr1	62476774	62476999
chr1	62508167	62508511
chr1	62529999	62530832
chr1	62585631	62585813
chr1	62746562	62746972
chr1	62783740	62784059
chr1	62840601	62840973
chr1	62841335	62841987
chr1	62906370	62906964
chr1	62911972	62912413
chr1	62926833	62926986
chr1	62962235	62962422
chr1	62963044	62963558
chr1	62989557	62989913
chr1	63004822	63005198
chr1	63063283	63063659
chr1	63064179	63064344
chr1	63088037	63088377
chr1	63103768	63103982
chr1	63149051	63149484
chr1	63189699	63190165
chr1	63199100	63199408
chr1	63199578	63199879
chr1	63229291	63229596
chr1	63276727	63276981
chr1	63294767	63295209
chr1	63305201	63305405
chr1	63316913	63317264
chr1	63327535	63327869
chr1	63367351	63367607
chr1	63413404	63413557
chr1	63441580	63442011
chr1	63523292	63523587
chr1	63537045	63537294
chr1	63538007	63538382
chr1	63557195	63558016
chr1	63574921	63575619
chr1	63575797	63576085
chr1	63593144	63593404
chr1	63601583	63601745
chr1	63615803	63616194
chr1	63625248	63625438
chr1	63674378	63674711
chr1	63691796	63692297
chr1	63775241	63775491
chr1	63775845	63776025
chr1	63780725	63780954
chr1	63783136	63783458
chr1	63843982	63844148
chr1	63870236	63870579
chr1	63915269	63915527
chr1	63917850	63918333
chr1	63958166	63958444
[truncated: 52,984 more rows]

## Sheet: Rad21 ChIP-seq peaks
H9 human ES Rad21 ChIP-seq peaks
chromosome	start	end
chr1	869566	870290
chr1	904450	905023
chr1	975944	976547
chr1	983991	984585
chr1	998658	999209
chr1	1015384	1015792
chr1	1019244	1019822
chr1	1032527	1033364
chr1	1059314	1059623
chr1	1063744	1064225
chr1	1121963	1122675
chr1	1206042	1207112
chr1	1250026	1250577
chr1	1291785	1292230
chr1	1372065	1372473
chr1	1406383	1407312
chr1	1409724	1410888
chr1	1430251	1431016
chr1	1440837	1441341
chr1	1504865	1505929
chr1	1573884	1574151
chr1	1620011	1620471
chr1	1659171	1659432
chr1	1788995	1789400
chr1	1858711	1859726
chr1	1906031	1906876
chr1	1908783	1909437
chr1	1944064	1944403
chr1	1959907	1960751
chr1	2044678	2045266
chr1	2046312	2046960
chr1	2049369	2049710
chr1	2091612	2092075
chr1	2108616	2109036
chr1	2139796	2140351
chr1	2163234	2163498
chr1	2174231	2174662
chr1	2194819	2195822
chr1	2226635	2227957
chr1	2231127	2231996
chr1	2248201	2248766
chr1	2311493	2311795
chr1	2314837	2315576
chr1	2381610	2382309
chr1	2414313	2414925
chr1	2443839	2444226
chr1	2547016	2548551
chr1	2554870	2555292
chr1	2578419	2578682
chr1	2598615	2598875
chr1	2642796	2643595
chr1	2786675	2787003
chr1	3012375	3013061
chr1	3069554	3069987
chr1	3283808	3284409
chr1	3319967	3320268
chr1	3424507	3425152
chr1	3453019	3454498
chr1	3483783	3484274
chr1	3491155	3491825
chr1	3565089	3565722
chr1	3614892	3615578
chr1	3618897	3619429
chr1	3621052	3621699
chr1	3695635	3695966
chr1	3724308	3724895
chr1	3727244	3727580
chr1	3775916	3776375
chr1	3785397	3785907
chr1	3801257	3801974
chr1	3806515	3806775
chr1	3857283	3857565
chr1	3907222	3907601
chr1	3910672	3911345
chr1	4422495	4422858
chr1	4485632	4485892
chr1	4494590	4494914
chr1	4563790	4564418
chr1	4585197	4585594
chr1	4594331	4594822
chr1	4652556	4653011
chr1	4656143	4657703
chr1	4768661	4769719
chr1	4777880	4778553
chr1	4796670	4796930
chr1	4825887	4826514
chr1	4965561	4965944
chr1	5099469	5100052
chr1	5118658	5120281
chr1	5125174	5125535
chr1	5161348	5161748
chr1	5225756	5226367
chr1	5267657	5268033
chr1	5273333	5274025
chr1	5351294	5351791
chr1	5394101	5394585
chr1	5448361	5448963
chr1	5481854	5482255
chr1	5509640	5510442
chr1	5514456	5515022
chr1	5598656	5599728
chr1	5620925	5621612
chr1	5637162	5637590
chr1	5640858	5641319
chr1	5719181	5719500
chr1	5745614	5746316
chr1	5830565	5831296
chr1	5893615	5894051
chr1	5916002	5916406
chr1	5975111	5975604
chr1	5980408	5980688
chr1	6041397	6041860
chr1	6052611	6053524
chr1	6108773	6109272
chr1	6171491	6171853
chr1	6185715	6186087
chr1	6204796	6205649
chr1	6238542	6239718
chr1	6244876	6247280
chr1	6249066	6249724
chr1	6268416	6268746
chr1	6280822	6281195
chr1	6343329	6343856
chr1	6347843	6348363
chr1	6357303	6357599
chr1	6362963	6363467
chr1	6378075	6378482
chr1	6397007	6397400
chr1	6404583	6405336
chr1	6414405	6414708
chr1	6423428	6423989
chr1	6437077	6438503
chr1	6445185	6445453
chr1	6475472	6475813
chr1	6486412	6486902
chr1	6489778	6490857
chr1	6519913	6520251
chr1	6523518	6524065
chr1	6554344	6554886
chr1	6624968	6625320
chr1	6634543	6635026
chr1	6646413	6646928
chr1	6701631	6702172
chr1	6719917	6720587
chr1	6727381	6727902
chr1	6758186	6758485
chr1	6786065	6786364
chr1	6794195	6794526
chr1	6889410	6890302
chr1	6963316	6963918
chr1	6998265	6998699
chr1	7042688	7043179
chr1	7070055	7070798
chr1	7207678	7208402
chr1	7217963	7218890
chr1	7224586	7225211
chr1	7261561	7261920
chr1	7284787	7285451
chr1	7346196	7346659
chr1	7454001	7454452
chr1	7474870	7475415
chr1	7539329	7540178
chr1	7561395	7561887
chr1	7577286	7577625
chr1	7646923	7647763
chr1	7667310	7668075
chr1	7669420	7670042
chr1	7752514	7753409
chr1	7755574	7755849
chr1	7808225	7808685
chr1	7902574	7903145
chr1	7942310	7942600
chr1	7961261	7961625
chr1	7975061	7975759
chr1	7982185	7982838
chr1	7991749	7992149
chr1	8014853	8015630
chr1	8026176	8026459
chr1	8030410	8031659
chr1	8165568	8167613
chr1	8217235	8217554
chr1	8266678	8267709
chr1	8313783	8315071
chr1	8317751	8318178
chr1	8348488	8349929
chr1	8351597	8352325
chr1	8374815	8375261
chr1	8409204	8409464
chr1	8423825	8424158
chr1	8439353	8439909
chr1	8443413	8444228
chr1	8560858	8561793
chr1	8670972	8671742
chr1	8701938	8703617
chr1	8726311	8727095
chr1	8776193	8776504
chr1	8814818	8815342
chr1	8848723	8849329
chr1	8859484	8859786
chr1	8862496	8862801
chr1	8871600	8871962
chr1	8873510	8873870
chr1	8911197	8911678
chr1	8918031	8918605
chr1	8962898	8963361
chr1	8987802	8988448
chr1	9005009	9005623
chr1	9009818	9010530
chr1	9101338	9102002
chr1	9110674	9111229
chr1	9141971	9142641
chr1	9181280	9181725
chr1	9196158	9197027
chr1	9198616	9198980
chr1	9249983	9250372
chr1	9266984	9267734
chr1	9288940	9289557
chr1	9292744	9293143
chr1	9428722	9428982
chr1	9455477	9456282
chr1	9490893	9491575
chr1	9494967	9495899
chr1	9573545	9574067
chr1	9588323	9588823
chr1	9615580	9616036
chr1	9626882	9627647
chr1	9721757	9722202
chr1	9724919	9725439
chr1	9784358	9785019
chr1	9827968	9828247
chr1	9835736	9836028
chr1	9867160	9868059
chr1	9874770	9875498
chr1	9942262	9942974
chr1	9950214	9950846
chr1	10032329	10034808
chr1	10152833	10153335
chr1	10209759	10210617
chr1	10337899	10338569
chr1	10377298	10377808
chr1	10427964	10428465
chr1	10430141	10430796
chr1	10494534	10495353
chr1	10507253	10508000
chr1	10514315	10514913
chr1	10529845	10531061
chr1	10561950	10562331
chr1	10679666	10679958
chr1	10692363	10692880
chr1	10694728	10695487
chr1	10788662	10789048
chr1	10793816	10794241
chr1	10835650	10836440
chr1	10866601	10868290
chr1	10888167	10888841
chr1	10909713	10910387
chr1	10941737	10943054
chr1	10945873	10946344
chr1	10960766	10961443
chr1	10980325	10980642
chr1	11037422	11038201
chr1	11241695	11242101
chr1	11286388	11286866
chr1	11320049	11320697
chr1	11337495	11337992
chr1	11356022	11356434
chr1	11364109	11364464
chr1	11398426	11398861
chr1	11478566	11479222
chr1	11481136	11481450
chr1	11572160	11572588
chr1	11594277	11594547
chr1	11642097	11643054
chr1	11645647	11646083
chr1	11650360	11650872
chr1	11663856	11664408
chr1	11680620	11682844
chr1	11710963	11711524
chr1	11719257	11720209
chr1	11749137	11749584
chr1	11785094	11785499
chr1	11838588	11839249
chr1	11881984	11882260
chr1	11893832	11894395
chr1	11907582	11909934
chr1	11967013	11967509
chr1	12001584	12001989
chr1	12031161	12031572
chr1	12067561	12067995
chr1	12078909	12080014
chr1	12106853	12107224
chr1	12118513	12119045
chr1	12124694	12125480
chr1	12196600	12197094
chr1	12199469	12199909
chr1	12208650	12209344
chr1	12229776	12230181
chr1	12244141	12244505
chr1	12275288	12276703
chr1	12407450	12407750
chr1	12539986	12540552
chr1	12601158	12601820
chr1	12615856	12616365
chr1	12618466	12620849
chr1	12629261	12629791
chr1	12658782	12659491
chr1	12711966	12716034
chr1	12717214	12717889
chr1	12763954	12764421
chr1	12781438	12781807
chr1	12783744	12784059
chr1	13513868	13514128
chr1	13517192	13517641
chr1	13570886	13571383
chr1	13665496	13666297
chr1	13725824	13726179
chr1	13764999	13765269
chr1	13807249	13807579
chr1	13811234	13811516
chr1	13813552	13813992
chr1	13828821	13829318
chr1	13930320	13930584
chr1	13960279	13960937
chr1	13965621	13966476
chr1	13992477	13992888
chr1	14094866	14095461
chr1	14113652	14114457
chr1	14136347	14136919
chr1	14364043	14364468
chr1	14379991	14380293
chr1	14415227	14415819
chr1	14435155	14435685
chr1	14538298	14538756
chr1	14566724	14568251
chr1	14571801	14572307
chr1	14606594	14607047
chr1	14729554	14729912
chr1	14731740	14733910
chr1	14778926	14779685
chr1	14782867	14783147
chr1	14787587	14787894
chr1	14804558	14805070
chr1	14850669	14850929
chr1	14915334	14915792
chr1	14924159	14924693
chr1	15027417	15028022
chr1	15038153	15038465
chr1	15046348	15047011
chr1	15062416	15062907
chr1	15100058	15100814
chr1	15110821	15112511
chr1	15128513	15129120
chr1	15152138	15154966
chr1	15272209	15273004
chr1	15304630	15305470
chr1	15323376	15324164
chr1	15390695	15390956
chr1	15430854	15431643
chr1	15501439	15501799
chr1	15526389	15526649
chr1	15595199	15595459
chr1	15703097	15703489
chr1	15741303	15741766
chr1	15791850	15792567
chr1	15803247	15803780
chr1	15815479	15816131
chr1	15834314	15835403
chr1	15847070	15847709
chr1	15849363	15850243
chr1	15876378	15876838
chr1	15924649	15925167
chr1	15937775	15938217
chr1	15957648	15959125
chr1	15975330	15975925
chr1	15994529	15994945
chr1	16006971	16007263
chr1	16008831	16009619
chr1	16012479	16012972
chr1	16026307	16026741
chr1	16032730	16033396
chr1	16055925	16056547
chr1	16078827	16079541
chr1	16082176	16082851
chr1	16155203	16156228
chr1	16168058	16168487
chr1	16187330	16188263
chr1	16204986	16205372
chr1	16206936	16207245
chr1	16244155	16244869
chr1	16352434	16352776
chr1	16363300	16363733
chr1	16440241	16440867
chr1	16474924	16475238
chr1	16513658	16514337
chr1	16520832	16521260
chr1	16591724	16592019
chr1	16612716	16614158
chr1	16618657	16619171
chr1	16620742	16621603
chr1	16624874	16625351
chr1	16644620	16644930
chr1	16700404	16701393
chr1	16703142	16703537
chr1	16707269	16707737
chr1	16709701	16710230
chr1	16874857	16875237
chr1	16896173	16896821
chr1	16915546	16915909
chr1	16921574	16921865
chr1	16947555	16947870
chr1	16951585	16952054
chr1	16960682	16961020
chr1	16963405	16963920
chr1	17045799	17046505
chr1	17059610	17060574
chr1	17075395	17075748
chr1	17125501	17126362
chr1	17236710	17238045
chr1	17265222	17265602
chr1	17274212	17274618
chr1	17335903	17336632
chr1	17372940	17373251
chr1	17405628	17406590
chr1	17419725	17420309
chr1	17439691	17441422
chr1	17452102	17452769
chr1	17470130	17470550
chr1	17477332	17477698
chr1	17485049	17486221
chr1	17493935	17494814
chr1	17502082	17503132
chr1	17572502	17573088
chr1	17574523	17575022
chr1	17601616	17601975
chr1	17606622	17607393
chr1	17629395	17629913
chr1	17653708	17654209
chr1	17661411	17662083
chr1	17696394	17697298
chr1	17825998	17826498
chr1	17849323	17849617
chr1	17909536	17910071
chr1	17919760	17920265
chr1	17922753	17923471
chr1	17984472	17984967
chr1	18041658	18042007
chr1	18100353	18100975
chr1	18110179	18110665
chr1	18199722	18200618
chr1	18217346	18217890
chr1	18234690	18235316
chr1	18294647	18295269
chr1	18298287	18298570
chr1	18299662	18300090
chr1	18302643	18303552
chr1	18314316	18314660
chr1	18322449	18322815
chr1	18324271	18324626
chr1	18362068	18362462
chr1	18373749	18374359
chr1	18417733	18418162
chr1	18419663	18420480
chr1	18448960	18449261
chr1	18468531	18468820
chr1	18485993	18487020
chr1	18511462	18511951
chr1	18530694	18531364
chr1	18556460	18556720
chr1	18575380	18576042
chr1	18581164	18581821
chr1	18584764	18585093
chr1	18597093	18597945
chr1	18608600	18608966
chr1	18631301	18631585
chr1	18636340	18636794
chr1	18642459	18642719
chr1	18645956	18646694
chr1	18681236	18682770
chr1	18693893	18694171
chr1	18702963	18703328
chr1	18743209	18743684
chr1	18794531	18794924
chr1	18820690	18821240
chr1	18875017	18875732
chr1	18884065	18884585
chr1	18906946	18907563
chr1	18912902	18913741
chr1	18949623	18950090
chr1	18956196	18956615
chr1	19011179	19012718
chr1	19043313	19043603
chr1	19096258	19096608
chr1	19269482	19269778
chr1	19338302	19338803
chr1	19341498	19341779
chr1	19344285	19344776
chr1	19391282	19391651
chr1	19439786	19440327
chr1	19487656	19488153
chr1	19581995	19582766
chr1	19648571	19649191
chr1	19651065	19651589
chr1	19653549	19654151
chr1	19659720	19660128
chr1	19661727	19662297
chr1	19703373	19704930
chr1	19715575	19716084
chr1	19762113	19762896
chr1	19772025	19772398
chr1	19773726	19774035
chr1	19811154	19811765
chr1	19816751	19817031
chr1	19825114	19825610
chr1	19882117	19882626
chr1	19917721	19918539
chr1	19974511	19975749
chr1	19990012	19990358
chr1	20100636	20101448
chr1	20151912	20153386
chr1	20165424	20165760
chr1	20195115	20195612
chr1	20212753	20213441
chr1	20216579	20217086
chr1	20233328	20233878
chr1	20329765	20330147
chr1	20361708	20362357
chr1	20367215	20367516
chr1	20376797	20377389
chr1	20430096	20431034
chr1	20483651	20484042
chr1	20493415	20494590
chr1	20522251	20522905
chr1	20574895	20575795
chr1	20625370	20625752
chr1	20633073	20634895
chr1	20639732	20640623
chr1	20654315	20654694
chr1	20696245	20697208
chr1	20727864	20728362
chr1	20733149	20733409
chr1	21194857	21195621
chr1	21216921	21218276
chr1	21231849	21232442
chr1	21255055	21255684
chr1	21270120	21270703
chr1	21302628	21303106
chr1	21334668	21335251
chr1	21345577	21345894
chr1	21368172	21369121
chr1	21370295	21371102
chr1	21468584	21468945
chr1	21488695	21489015
chr1	21490717	21491261
chr1	21497605	21498120
chr1	21508905	21511555
chr1	21534712	21535131
chr1	21573768	21575128
chr1	21595408	21596040
chr1	21655703	21656107
chr1	21657917	21659624
chr1	21668895	21670060
chr1	21781851	21783845
chr1	21805212	21805472
chr1	21814327	21814889
chr1	21963600	21964426
chr1	21980508	21980967
chr1	22005104	22005622
chr1	22019309	22019651
chr1	22022773	22023301
chr1	22024795	22025444
chr1	22052661	22053533
chr1	22105503	22106086
chr1	22131758	22132500
chr1	22226160	22226695
chr1	22275722	22276347
chr1	22286544	22286877
chr1	22317223	22317704
chr1	22412411	22412789
chr1	22416249	22417161
chr1	22420084	22421009
chr1	22442223	22442552
chr1	22450880	22452436
chr1	22527849	22528236
chr1	22542916	22543193
chr1	22639215	22639677
chr1	22641749	22642543
chr1	22665718	22666301
chr1	22674091	22674608
chr1	22704321	22704973
chr1	22731810	22732242
chr1	22818237	22818500
chr1	22862016	22862515
chr1	22889223	22889507
chr1	22914769	22915218
chr1	22930116	22930827
chr1	22964131	22964648
chr1	22976182	22977256
chr1	23098446	23099337
chr1	23184475	23185284
chr1	23210213	23210607
chr1	23215814	23217583
chr1	23263494	23263842
chr1	23357470	23357730
chr1	23367868	23369289
chr1	23403674	23404387
chr1	23496931	23497587
chr1	23539542	23540306
chr1	23544466	23545601
chr1	23554606	23557258
chr1	23558502	23559690
chr1	23566302	23566715
chr1	23597582	23599104
chr1	23634818	23635370
chr1	23637201	23638008
chr1	23657552	23658080
chr1	23665170	23665685
chr1	23751217	23751772
chr1	23771975	23772724
chr1	23809595	23811210
chr1	23868235	23868741
chr1	23916648	23917341
chr1	23959620	23959954
chr1	24028037	24028398
chr1	24041005	24041265
chr1	24070694	24071439
chr1	24112330	24112963
chr1	24150430	24151092
chr1	24155394	24155804
chr1	24199234	24199749
chr1	24201659	24202457
chr1	24253545	24253854
chr1	24286640	24287363
chr1	24308476	24309142
chr1	24316724	24317013
chr1	24385055	24385653
chr1	24389832	24393087
chr1	24415180	24416124
chr1	24527073	24527578
chr1	24541842	24542425
chr1	24555825	24556184
chr1	24587117	24587611
chr1	24635129	24635705
chr1	24685503	24686118
chr1	24688319	24689188
chr1	24742306	24742566
chr1	24743943	24746859
chr1	24830494	24831896
chr1	24847710	24850319
chr1	24898024	24898526
chr1	24909468	24909984
chr1	24931978	24932841
chr1	24962184	24962656
chr1	25037084	25038106
chr1	25039267	25039527
chr1	25101328	25101862
chr1	25117399	25117907
chr1	25148589	25149158
chr1	25204756	25205303
chr1	25239837	25240391
chr1	25247331	25248130
chr1	25290026	25290363
chr1	25402826	25403419
chr1	25486619	25487902
chr1	25501638	25502167
chr1	25503555	25504356
chr1	25517549	25518022
chr1	25520419	25520855
chr1	25543271	25543679
chr1	25568246	25568657
chr1	25572837	25573222
chr1	25608562	25609047
chr1	25618681	25619584
chr1	25692551	25693012
chr1	25695062	25695490
chr1	25707181	25707578
chr1	25743966	25744556
chr1	25796526	25798408
chr1	25810751	25811316
chr1	25818051	25818476
chr1	25837208	25837676
chr1	25875250	25875801
chr1	25895230	25895931
chr1	25997749	25998706
chr1	26010057	26010451
chr1	26029827	26030303
chr1	26035742	26036415
chr1	26104835	26105445
chr1	26144887	26145610
chr1	26161777	26162183
chr1	26164158	26165057
chr1	26169618	26170010
chr1	26190251	26190806
chr1	26201067	26201667
chr1	26204042	26204390
chr1	26233603	26234576
chr1	26275436	26276107
chr1	26279548	26280174
chr1	26284950	26286269
chr1	26321390	26322207
chr1	26363736	26364412
chr1	26391256	26392141
chr1	26409028	26410998
chr1	26412342	26412920
chr1	26416873	26417586
chr1	26418947	26419463
chr1	26431350	26432390
chr1	26470215	26470538
chr1	26500058	26500877
chr1	26531110	26531574
chr1	26584045	26584596
chr1	26602263	26603105
chr1	26619334	26621563
chr1	26677331	26678058
chr1	26692678	26693247
chr1	26695072	26697140
chr1	26744148	26744427
chr1	26788901	26789675
chr1	26810013	26810549
chr1	26852781	26853524
chr1	26862661	26863178
chr1	26877836	26878536
chr1	26960364	26960624
chr1	26966794	26967481
chr1	26997467	26999816
chr1	27004570	27008194
chr1	27011098	27011476
chr1	27012569	27012956
chr1	27031380	27031765
chr1	27044230	27046402
chr1	27097161	27097970
chr1	27102625	27103172
chr1	27109237	27109504
chr1	27135947	27136389
chr1	27197856	27198388
chr1	27284476	27285320
chr1	27296739	27297095
chr1	27300650	27301574
chr1	27306764	27307254
chr1	27332733	27333252
chr1	27351180	27351592
chr1	27357233	27357892
chr1	27368866	27369220
chr1	27372589	27373246
chr1	27388200	27388836
chr1	27392188	27392929
chr1	27395290	27395833
chr1	27402290	27403247
chr1	27405188	27406321
chr1	27416408	27416972
chr1	27428574	27428839
chr1	27496723	27497234
chr1	27508249	27508576
chr1	27523075	27523556
chr1	27552957	27553217
chr1	27556598	27557497
chr1	27568396	27568978
chr1	27575243	27576181
chr1	27602569	27606963
chr1	27608464	27609066
chr1	27643654	27644299
chr1	27656494	27656996
chr1	27662789	27663637
chr1	27669125	27669579
chr1	27672252	27672584
chr1	27725692	27725994
chr1	27760522	27760782
chr1	27857793	27858695
chr1	27934828	27935147
chr1	27940326	27940735
chr1	27947533	27947918
chr1	27959870	27960557
chr1	27979454	27980006
chr1	28036545	28036805
chr1	28090992	28091752
chr1	28113000	28113469
chr1	28208696	28209306
chr1	28248326	28249162
chr1	28328824	28329156
chr1	28359432	28360091
chr1	28368149	28368491
chr1	28409671	28409976
chr1	28471431	28471830
chr1	28517722	28518942
chr1	28552509	28553341
chr1	28602750	28603274
chr1	28642868	28643647
chr1	28648559	28649317
chr1	28653720	28654326
chr1	28736250	28738023
chr1	28756884	28757189
chr1	28784893	28785804
chr1	28796791	28797248
chr1	28846108	28846763
chr1	28876942	28877703
chr1	28881915	28882672
chr1	28893451	28894162
chr1	28983501	28984191
chr1	29033736	29034261
chr1	29117369	29117824
chr1	29121122	29122348
chr1	29124265	29124872
chr1	29164587	29164847
chr1	29181715	29182383
chr1	29186020	29187307
chr1	29197471	29198033
chr1	29202619	29203333
chr1	29235913	29236997
chr1	29240025	29240819
chr1	29245765	29246240
chr1	29313066	29313473
chr1	29332127	29332631
chr1	29340913	29341335
chr1	29379144	29380065
chr1	29415399	29416697
chr1	29453580	29453902
chr1	29513116	29513805
chr1	29656468	29656902
chr1	29698000	29698392
chr1	29703528	29703841
chr1	29706899	29707401
chr1	29792870	29793540
chr1	29848950	29849634
chr1	29876728	29877305
chr1	29912470	29912840
chr1	29973582	29974295
chr1	30006064	30007087
chr1	30085384	30086494
chr1	30106020	30106559
chr1	30111394	30111967
chr1	30232239	30232739
chr1	30322996	30323295
chr1	30340909	30341303
chr1	30380100	30380870
chr1	30408688	30409001
chr1	30427565	30428023
chr1	30685081	30685489
chr1	30707723	30708765
chr1	30718759	30719878
chr1	30779361	30780015
chr1	30782217	30783191
chr1	30801455	30802425
chr1	30804087	30804692
chr1	30911005	30911919
chr1	30929346	30930071
chr1	31065489	31066196
chr1	31154446	31155647
chr1	31162607	31163061
chr1	31181396	31184485
chr1	31185633	31186038
chr1	31334957	31335396
chr1	31394481	31395233
chr1	31396609	31397080
chr1	31421484	31423174
chr1	31459594	31460717
chr1	31462514	31462925
chr1	31548201	31549952
chr1	31563565	31564727
chr1	31587101	31588089
chr1	31593933	31594453
chr1	31618016	31618554
chr1	31632973	31633496
chr1	31663779	31664302
chr1	31705189	31705633
chr1	31714309	31716184
chr1	31745554	31746078
chr1	31762446	31763060
chr1	31764595	31765699
chr1	31788697	31789939
chr1	31815665	31816464
chr1	31937952	31938440
chr1	31939789	31940248
chr1	31944494	31944847
chr1	31956137	31956411
chr1	31963565	31964775
chr1	31977659	31978281
chr1	32003586	32003910
chr1	32063325	32063820
chr1	32073212	32073517
chr1	32201024	32201305
chr1	32205328	32205699
chr1	32215560	32216116
chr1	32239829	32241707
chr1	32248015	32248886
chr1	32316238	32316932
chr1	32335097	32335501
chr1	32361761	32362623
chr1	32400691	32401375
chr1	32413854	32414514
chr1	32437967	32438466
chr1	32447967	32449614
chr1	32470989	32471351
chr1	32520298	32521636
chr1	32650227	32651362
chr1	32711775	32712938
chr1	32736883	32737152
chr1	32741306	32741783
chr1	32753589	32755333
chr1	32759978	32760518
chr1	32772358	32774009
chr1	32872460	32873093
chr1	32876319	32877085
chr1	32886518	32886938
chr1	32892829	32893231
chr1	32924995	32925953
chr1	32933349	32934310
chr1	32972812	32973143
chr1	33001357	33001617
chr1	33007251	33007689
chr1	33055036	33055856
chr1	33086178	33086822
chr1	33095041	33095451
chr1	33112023	33112324
chr1	33127290	33127550
chr1	33132108	33132369
chr1	33137713	33138254
chr1	33140658	33141253
chr1	33147936	33148310
chr1	33218621	33219106
chr1	33295262	33295989
chr1	33298527	33299058
chr1	33363740	33364263
chr1	33367493	33368231
chr1	33430940	33431686
chr1	33455734	33456228
chr1	33470300	33470938
chr1	33612712	33613393
chr1	33624966	33625293
chr1	33632916	33633539
chr1	33641090	33641482
chr1	33654301	33654707
chr1	33724313	33724696
chr1	33842346	33842643
chr1	34013921	34014459
chr1	34113134	34114417
chr1	34156696	34157180
chr1	34162421	34167871
chr1	34177067	34177480
chr1	34188439	34188912
chr1	34292476	34292835
chr1	34398810	34399327
chr1	34401760	34402020
chr1	34419645	34420140
chr1	34460092	34460722
chr1	34546944	34547476
chr1	34549130	34549619
chr1	34597637	34598616
chr1	34642637	34643199
chr1	34681328	34681948
chr1	34740470	34740765
chr1	34742514	34743451
chr1	34781617	34781891
chr1	34786403	34786925
chr1	34788156	34788567
chr1	34851985	34853430
chr1	34866044	34866698
chr1	34879224	34879572
chr1	34884905	34885900
chr1	34896704	34896964
chr1	34919136	34919498
chr1	34985218	34985653
chr1	35160195	35160497
chr1	35201962	35202584
chr1	35298504	35299008
chr1	35345350	35345723
chr1	35443967	35444530
chr1	35450883	35451562
chr1	35544843	35545493
chr1	35564626	35565100
chr1	35568728	35569528
chr1	35646076	35646384
chr1	35715378	35715932
chr1	35726692	35727345
chr1	35774476	35775135
chr1	35855311	35855627
chr1	35857766	35858286
chr1	35861377	35861731
chr1	35882909	35883677
chr1	35886003	35886392
chr1	35930341	35930997
chr1	36088658	36088976
chr1	36099514	36100481
chr1	36134597	36135231
chr1	36149213	36150200
chr1	36176299	36176684
chr1	36187683	36188614
chr1	36217674	36217940
chr1	36285456	36285825
chr1	36306327	36307224
chr1	36342650	36343165
chr1	36368971	36369427
chr1	36420634	36421418
chr1	36446293	36446753
chr1	36516212	36516856
chr1	36553437	36554315
chr1	36575973	36576722
chr1	36591225	36591704
chr1	36609118	36609834
chr1	36650383	36650872
chr1	36703504	36705950
chr1	36864205	36864616
chr1	36885472	36885901
chr1	37017699	37018130
chr1	37020641	37021076
chr1	37028829	37029398
chr1	37035984	37036582
chr1	37038103	37038599
chr1	37085338	37085819
chr1	37089764	37090180
chr1	37092896	37093338
chr1	37096542	37097097
chr1	37177143	37177773
chr1	37213704	37214630
chr1	37255325	37256098
chr1	37273772	37274065
chr1	37315112	37315871
chr1	37322987	37324384
chr1	37391169	37391644
chr1	37394890	37395555
chr1	37434066	37434944
chr1	37454549	37455656
chr1	37487298	37487877
chr1	37561675	37562233
chr1	37603107	37603535
chr1	37622118	37622509
chr1	37682206	37682797
chr1	37692367	37692646
chr1	37765129	37766754
chr1	37811063	37811460
chr1	37860111	37860476
chr1	37890347	37890793
chr1	37936004	37936397
chr1	37974970	37975455
chr1	37989805	37990456
chr1	38018791	38019300
chr1	38026500	38027045
chr1	38028762	38029511
chr1	38040447	38040960
chr1	38047102	38047516
chr1	38050889	38051211
chr1	38071817	38072266
chr1	38129464	38129894
chr1	38140018	38140427
chr1	38182991	38183402
chr1	38244238	38244612
chr1	38256123	38256480
chr1	38270342	38270992
chr1	38291984	38292463
chr1	38360795	38361436
chr1	38371015	38371976
chr1	38392740	38393773
chr1	38403637	38404118
chr1	38424931	38425346
chr1	38431194	38433555
chr1	38475335	38476845
chr1	38489672	38490380
chr1	38499994	38500645
chr1	38502482	38503359
chr1	38521914	38522562
chr1	38586890	38587625
chr1	38607917	38609073
chr1	38626018	38626332
chr1	38726625	38728003
chr1	38803961	38804339
chr1	38817434	38819449
chr1	38835076	38835984
chr1	38859567	38860057
chr1	38872757	38873874
chr1	38891639	38892072
chr1	38919067	38919410
chr1	38953434	38953786
chr1	38964051	38964549
chr1	38990683	38992596
chr1	39001471	39001906
chr1	39006776	39007198
chr1	39014979	39015401
chr1	39016771	39017040
chr1	39026157	39027005
chr1	39092291	39092778
chr1	39098420	39099177
chr1	39102248	39104004
chr1	39105316	39107411
chr1	39129412	39129995
chr1	39132406	39133498
chr1	39142006	39142985
chr1	39158696	39159440
chr1	39183661	39184676
chr1	39191353	39192907
chr1	39258387	39259216
chr1	39266215	39266649
chr1	39378308	39378608
chr1	39410854	39411298
chr1	39507242	39507667
chr1	39539051	39539661
chr1	39606049	39606661
chr1	39609539	39610016
chr1	39639626	39640146
chr1	39653384	39654019
chr1	39658001	39658416
chr1	39672561	39673036
chr1	39701783	39702324
chr1	39719950	39720461
chr1	39799489	39800158
chr1	39816691	39817581
chr1	39896928	39897188
chr1	39901566	39902790
chr1	39917580	39918259
chr1	39919370	39920164
chr1	39973408	39974141
chr1	40032088	40032686
chr1	40059215	40059475
chr1	40078466	40078957
chr1	40084623	40085144
chr1	40143821	40144526
chr1	40152972	40153454
chr1	40257848	40258234
chr1	40305435	40305850
chr1	40315236	40315676
chr1	40338474	40339267
chr1	40404706	40405254
chr1	40449776	40450158
chr1	40532818	40533253
chr1	40592133	40592647
chr1	40612211	40612835
chr1	40630489	40630930
chr1	40650101	40650458
chr1	40668784	40669356
chr1	40691546	40691881
chr1	40770675	40771021
chr1	40774004	40774574
chr1	40782593	40782895
chr1	40820409	40820785
chr1	40848311	40850450
chr1	40855534	40855810
chr1	40862304	40863048
chr1	40948843	40949368
chr1	40952314	40953065
chr1	41117189	41117613
chr1	41267989	41268827
chr1	41282657	41283114
chr1	41313578	41314027
chr1	41322802	41323364
chr1	41354947	41355413
chr1	41360998	41361508
chr1	41367014	41367519
chr1	41416809	41417616
chr1	41423275	41423850
chr1	41432520	41433327
chr1	41516053	41516562
chr1	41573982	41574565
chr1	41578921	41579271
chr1	41599895	41600316
chr1	41754342	41754674
chr1	41762169	41762665
chr1	41779373	41779738
chr1	41795396	41795765
chr1	41811939	41812525
chr1	41823430	41823795
chr1	41868532	41868952
chr1	42035400	42036003
chr1	42146748	42147525
chr1	42157672	42157987
chr1	42173291	42173703
chr1	42176887	42177367
chr1	42314403	42314871
chr1	42334536	42335574
chr1	42344143	42344866
chr1	42404070	42404369
chr1	42456294	42457020
chr1	42463111	42463386
chr1	42511308	42512084
chr1	42577841	42578557
chr1	42646441	42647006
chr1	42730078	42731565
chr1	42747095	42747707
chr1	42757040	42757385
chr1	42759142	42759491
chr1	42765892	42766170
chr1	42777789	42778395
chr1	42816785	42817126
chr1	42830649	42831071
chr1	42913344	42914112
chr1	42922815	42924550
chr1	42930992	42931477
chr1	42958351	42958755
chr1	43007314	43009266
chr1	43068121	43069335
chr1	43072926	43074713
chr1	43091155	43091549
chr1	43143312	43144006
chr1	43197467	43197727
chr1	43227051	43228259
chr1	43237825	43238790
chr1	43270702	43271357
chr1	43285439	43285818
chr1	43349021	43349818
chr1	43357973	43359005
chr1	43368164	43368503
chr1	43389563	43390028
chr1	43414531	43415043
chr1	43422386	43422709
chr1	43453237	43454197
chr1	43520450	43520710
chr1	43528952	43529756
chr1	43531540	43532460
chr1	43590537	43590834
chr1	43653164	43653879
chr1	43659928	43660657
chr1	43763158	43764873
chr1	43765965	43767419
chr1	43875461	43875731
chr1	43881494	43881767
chr1	43908919	43909250
chr1	43930331	43931029
chr1	43933643	43935371
chr1	43936514	43936907
chr1	43946060	43947144
chr1	43994725	43995167
chr1	44005456	44006176
chr1	44030563	44031684
chr1	44036053	44037017
chr1	44047418	44048151
chr1	44092081	44092820
chr1	44103424	44104038
chr1	44213165	44213594
chr1	44217677	44218353
chr1	44238039	44238491
chr1	44294652	44295308
chr1	44314343	44314772
chr1	44318111	44318735
chr1	44378007	44378892
chr1	44408477	44409086
chr1	44484065	44484979
chr1	44500489	44501911
chr1	44523911	44524403
chr1	44534748	44535177
chr1	44542464	44543700
chr1	44546682	44547070
chr1	44572043	44572472
chr1	44594964	44595703
chr1	44608137	44609980
chr1	44652762	44653402
chr1	44655530	44655999
chr1	44677114	44677497
chr1	44707839	44708384
chr1	44714915	44715455
chr1	44721657	44722091
chr1	44729238	44729663
chr1	44730708	44731690
chr1	44784795	44786608
chr1	44793529	44794121
chr1	44799571	44800206
chr1	44814965	44815345
chr1	44818825	44820285
chr1	44827285	44827666
chr1	44835666	44836420
chr1	44843277	44843721
chr1	45011125	45012255
chr1	45014412	45014971
chr1	45018492	45019225
chr1	45230508	45230972
chr1	45300056	45300870
chr1	45303553	45304357
chr1	45321494	45321797
chr1	45326714	45327001
chr1	45339710	45340488
chr1	45359566	45360984
chr1	45492915	45493584
chr1	45499725	45500411
chr1	45512554	45513053
chr1	45569993	45570728
chr1	45584050	45584310
chr1	45686107	45686676
chr1	45750296	45750979
chr1	45803336	45804067
chr1	45843628	45843889
chr1	45881507	45881962
chr1	46034826	46035184
chr1	46036267	46037903
chr1	46179271	46180745
chr1	46197850	46198422
chr1	46223269	46224015
chr1	46248049	46248561
chr1	46302037	46302419
chr1	46333459	46333972
chr1	46340486	46340959
chr1	46347992	46348529
chr1	46406281	46406709
chr1	46442179	46443170
chr1	46446554	46448607
chr1	46477266	46478180
chr1	46487673	46488160
chr1	46493021	46493692
chr1	46527258	46528982
chr1	46532759	46533528
chr1	46547981	46548375
chr1	46603832	46604392
chr1	46622425	46622959
chr1	46725115	46725745
chr1	46735842	46736123
chr1	46747608	46748230
chr1	46876081	46876428
chr1	46878280	46878580
chr1	46934874	46935204
chr1	46969247	46969568
chr1	46990911	46991702
chr1	47002279	47002617
chr1	47089345	47089689
chr1	47091513	47091868
chr1	47143677	47144067
chr1	47173720	47175805
chr1	47179112	47179627
chr1	47192727	47193507
chr1	47238339	47238728
chr1	47262794	47263194
chr1	47388698	47389259
chr1	47424327	47424883
chr1	47432283	47432959
chr1	47436387	47438229
chr1	47449873	47450386
chr1	47503817	47504217
chr1	47523848	47524647
chr1	47527359	47528236
chr1	47529307	47529961
chr1	47533299	47533763
chr1	47546036	47546608
chr1	47564658	47564960
chr1	47569824	47570227
chr1	47624295	47625161
chr1	47675070	47675394
chr1	47709754	47710945
chr1	47724952	47726815
chr1	47738541	47739108
chr1	47755397	47755748
chr1	47785520	47786040
chr1	47931391	47931783
chr1	47948017	47948643
chr1	47973032	47973457
chr1	47996423	47998104
chr1	48060965	48061721
chr1	48093666	48094172
chr1	48109159	48110120
chr1	48123752	48124062
chr1	48177062	48177386
chr1	48201981	48203783
chr1	48228108	48228595
chr1	48236644	48237331
chr1	48284760	48285020
chr1	48472063	48472655
chr1	48497947	48498964
chr1	48530537	48531174
chr1	48552424	48552863
chr1	48572322	48573231
chr1	48673656	48674070
chr1	48677285	48677785
chr1	48680406	48680752
chr1	48697033	48697558
chr1	48817258	48817984
chr1	48869539	48871024
chr1	48916076	48916933
chr1	49036790	49037098
chr1	50272024	50272288
chr1	50332789	50333942
chr1	50348588	50349194
chr1	50368233	50370309
chr1	50415324	50416326
chr1	50605453	50605914
chr1	50620442	50621042
chr1	50703897	50704463
chr1	50735214	50735708
chr1	50774697	50775173
chr1	50873189	50873982
chr1	50929387	50929715
chr1	50968145	50969317
chr1	51058686	51059158
chr1	51189270	51189894
chr1	51192154	51192488
chr1	51296524	51297303
chr1	51313468	51313887
chr1	51341894	51342157
chr1	51344910	51345176
chr1	51519224	51519663
chr1	51534928	51535430
chr1	51566263	51566678
chr1	51627570	51628273
chr1	51729280	51729614
chr1	51768888	51769541
chr1	51896690	51897645
chr1	51926160	51926694
chr1	52002076	52002901
chr1	52033197	52033595
chr1	52127363	52127930
chr1	52141609	52142661
chr1	52296123	52296807
chr1	52348557	52349157
chr1	52368287	52368715
chr1	52403600	52405071
chr1	52551846	52553867
chr1	52633320	52633635
chr1	52666382	52666704
chr1	52685651	52686859
chr1	52700656	52701392
chr1	52825910	52826317
chr1	52842534	52843283
chr1	52904783	52905398
chr1	52913578	52914032
chr1	52921433	52922021
chr1	52927288	52927548
chr1	52969351	52970563
chr1	53172740	53173000
chr1	53176775	53177088
chr1	53181950	53182435
chr1	53185474	53186073
chr1	53220191	53220487
chr1	53278163	53278711
chr1	53321472	53321756
chr1	53328672	53329127
chr1	53363302	53363711
chr1	53393126	53393929
chr1	53430568	53431258
chr1	53434715	53435474
chr1	53444478	53445148
chr1	53448390	53450602
chr1	53470036	53470636
chr1	53485256	53486529
chr1	53577243	53577563
chr1	53592730	53594605
chr1	53622595	53622932
chr1	53681930	53682517
chr1	53684155	53684656
chr1	53715427	53715937
chr1	53725366	53725876
chr1	53754611	53755211
chr1	53860692	53861481
chr1	53878479	53878968
chr1	53948848	53949439
chr1	53959630	53960031
chr1	53992042	53992497
chr1	54070065	54070464
chr1	54081531	54082175
chr1	54121471	54122051
chr1	54125701	54126074
chr1	54181610	54182139
chr1	54199564	54199954
chr1	54228209	54228469
chr1	54272850	54273229
chr1	54310088	54311645
chr1	54323102	54323615
chr1	54360453	54361699
chr1	54375732	54376076
chr1	54403804	54404064
chr1	54405198	54408427
chr1	54474652	54474959
chr1	54487510	54490855
chr1	54499569	54499842
chr1	54519650	54520079
chr1	54542112	54543209
chr1	54547730	54548006
chr1	54571867	54572130
chr1	54671924	54672625
chr1	54768144	54768495
chr1	54791805	54792381
chr1	54801081	54801550
chr1	54810350	54810854
chr1	54938118	54939331
chr1	54944875	54945581
chr1	54950498	54951264
chr1	54973108	54973625
chr1	54995196	54997862
chr1	55010747	55011180
chr1	55021752	55022626
chr1	55071440	55071911
chr1	55140377	55141054
chr1	55143705	55144045
chr1	55273049	55273317
chr1	55277327	55278157
chr1	55284695	55285414
chr1	55337922	55338653
chr1	55375654	55376114
chr1	55378385	55378992
chr1	55478744	55479181
chr1	55483485	55483889
chr1	55701966	55702442
chr1	55848815	55849355
chr1	55861040	55861593
chr1	55892747	55893517
chr1	56069803	56070144
chr1	56189779	56190320
chr1	56370529	56370835
chr1	56390390	56390650
chr1	56408827	56409673
chr1	56411395	56411731
chr1	56434873	56437465
chr1	56453216	56454227
chr1	56461164	56461650
chr1	56534218	56536028
chr1	56549991	56550766
chr1	56565225	56566243
chr1	56576922	56581518
chr1	56583352	56586239
chr1	56666259	56666519
chr1	56709243	56709854
chr1	56758062	56758593
chr1	56803424	56803996
chr1	56819433	56821525
chr1	56831665	56832331
chr1	56968020	56968884
chr1	56978119	56979157
chr1	57017649	57018075
chr1	57079306	57080233
chr1	57232539	57232903
chr1	57377780	57378109
chr1	57421522	57425640
chr1	57517631	57517938
chr1	57600339	57600980
chr1	57623055	57623315
chr1	57629606	57630004
chr1	57683009	57683619
chr1	57707665	57708072
chr1	57966164	57967310
chr1	58003152	58004474
chr1	58006623	58006989
chr1	58013216	58013793
chr1	58017577	58018120
chr1	58031343	58032191
chr1	58035447	58035942
chr1	58047167	58047760
chr1	58065549	58066064
chr1	58095288	58095606
chr1	58155054	58156856
chr1	58158691	58159276
chr1	58162665	58163429
chr1	58204319	58204730
chr1	58249754	58252031
chr1	58352475	58352810
chr1	58432603	58433659
chr1	58515681	58516261
chr1	58546048	58547317
chr1	58652529	58653047
chr1	58699991	58700251
chr1	58704592	58705014
chr1	58727422	58727682
chr1	58739766	58740616
chr1	58769168	58769708
chr1	58781738	58785754
chr1	58815468	58816732
chr1	58841498	58841874
chr1	58903771	58904404
chr1	58950823	58951326
chr1	59027465	59027751
chr1	59046814	59047074
chr1	59062780	59063695
chr1	59072690	59072990
chr1	59077519	59080317
chr1	59084169	59084593
chr1	59107895	59108395
chr1	59116884	59117302
chr1	59146739	59147499
chr1	59289952	59290597
chr1	59296345	59296897
chr1	59666161	59666464
chr1	59670037	59670312
chr1	59698242	59699770
chr1	59717284	59718493
chr1	59759132	59759981
chr1	59777497	59777825
chr1	59879602	59880005
chr1	59900742	59901016
chr1	59903136	59903607
chr1	59947061	59947835
chr1	59971297	59971874
chr1	59976740	59977338
chr1	60126722	60127240
chr1	60130011	60130322
chr1	60156633	60157234
chr1	60281129	60281945
chr1	60425502	60425791
chr1	60514358	60514703
chr1	60764947	60765646
chr1	60848406	60849717
chr1	60861331	60862334
chr1	60906090	60906442
chr1	60969875	60970450
chr1	60978855	60979571
chr1	61042593	61043729
chr1	61049703	61050569
chr1	61076883	61077489
chr1	61079771	61080264
chr1	61285502	61286024
chr1	61294814	61295115
chr1	61337047	61338738
chr1	61350029	61350446
chr1	61453189	61453995
chr1	61547219	61547697
chr1	61588500	61589124
chr1	61641610	61642170
chr1	61659117	61659507
chr1	61725062	61725404
chr1	61842896	61843166
chr1	61852089	61852557
chr1	61921429	61921933
chr1	61950328	61952262
chr1	61994497	61994806
chr1	62070188	62070861
chr1	62082680	62083236
chr1	62131003	62131576
chr1	62135719	62136122
chr1	62144109	62144651
chr1	62175445	62177080
chr1	62181201	62181861
chr1	62194404	62194892
chr1	62198183	62198966
chr1	62211365	62214044
chr1	62233080	62233518
chr1	62294076	62294645
chr1	62338221	62338481
chr1	62391329	62391813
chr1	62406778	62408065
chr1	62508152	62508668
chr1	62530291	62531006
chr1	62688334	62688609
chr1	62746098	62747127
chr1	62841479	62842020
chr1	62849012	62849398
chr1	62906437	62907043
chr1	62911989	62912434
chr1	62926735	62927078
chr1	62962055	62963718
chr1	62989421	62989983
chr1	63004676	63005356
chr1	63063270	63064262
chr1	63073922	63074362
chr1	63103667	63104130
chr1	63143505	63143785
chr1	63148985	63149604
chr1	63189571	63190412
chr1	63198568	63199374
chr1	63229169	63229724
chr1	63294604	63295226
chr1	63316648	63317948
chr1	63319774	63324131
chr1	63326127	63328666
chr1	63330587	63330940
chr1	63367350	63367952
chr1	63441515	63442145
chr1	63454148	63454591
chr1	63466723	63467074
chr1	63537838	63538330
chr1	63557326	63558028
chr1	63574457	63575684
chr1	63593059	63593842
chr1	63615697	63616215
chr1	63674169	63674942
chr1	63691488	63692521
chr1	63728521	63728998
chr1	63739382	63739894
chr1	63772956	63776161
chr1	63802112	63802406
chr1	63868491	63868840
chr1	63904872	63905282
chr1	63914952	63915573
chr1	63917719	63918299
chr1	63920589	63920945
chr1	63924562	63924870
chr1	63935132	63935392
chr1	64136906	64137713
chr1	64163909	64164492
chr1	64242740	64243863
chr1	64245797	64246916
chr1	64268968	64269926
chr1	64357032	64357698
chr1	64378632	64379313
chr1	64396795	64397260
chr1	64469602	64473502
chr1	64486991	64487689
chr1	64491568	64491877
chr1	64493777	64494349
chr1	64497400	64497887
chr1	64499900	64500331
chr1	64505112	64505540
chr1	64508552	64508965
chr1	64518636	64518896
chr1	64553328	64553657
chr1	64584417	64584917
chr1	64675766	64676218
chr1	64686647	64687218
chr1	64744227	64744993
chr1	64823738	64824726
chr1	64861493	64862147
chr1	64905661	64906121
chr1	64955711	64956037
chr1	64965243	64966763
chr1	65020564	65021146
chr1	65059899	65060324
chr1	65063115	65063380
chr1	65075159	65075864
chr1	65148548	65149941
chr1	65209227	65209696
chr1	65229983	65230395
chr1	65235642	65236891
chr1	65254163	65254775
chr1	65264588	65265957
chr1	65309225	65310403
chr1	65419837	65420215
chr1	65430963	65431740
chr1	65459181	65459866
chr1	65467568	65467846
chr1	65581065	65581574
chr1	65687263	65688178
chr1	65717815	65718245
chr1	65948910	65949332
chr1	65958762	65959351
chr1	66239939	66240215
chr1	66241967	66243215
chr1	66253116	66253965
chr1	66332199	66332487
chr1	66375056	66375550
chr1	66436446	66436769
chr1	66444944	66446974
chr1	66503779	66504359
chr1	66607529	66607919
chr1	66711421	66711803
chr1	66725921	66726561
chr1	66752022	66752552
chr1	66764810	66765536
chr1	66876762	66877071
chr1	66995819	66996660
chr1	67148566	67149728
chr1	67211398	67211932
chr1	67213162	67214854
chr1	67233973	67234459
chr1	67347557	67348496
chr1	67430635	67431155
chr1	67458765	67459117
chr1	67489614	67490055
chr1	67500167	67501083
chr1	67532360	67532955
chr1	67535329	67535851
chr1	67561430	67562187
chr1	67648611	67649037
chr1	67686251	67686682
chr1	67760109	67760715
chr1	67766069	67766933
chr1	67849791	67850698
chr1	67853278	67854138
chr1	68010076	68010456
chr1	68051483	68051848
chr1	68057650	68058311
chr1	68111711	68112101
chr1	68116460	68117220
chr1	68119863	68120780
chr1	68162739	68163235
chr1	68320999	68321563
chr1	68342410	68343366
chr1	68346218	68346597
chr1	68442195	68443415
chr1	68448338	68448725
chr1	68470331	68470835
chr1	68599795	68600669
chr1	68758693	68759210
chr1	68782662	68783416
chr1	68791806	68792288
chr1	68819378	68819903
chr1	68974413	68974924
chr1	69073081	69073587
chr1	69157106	69157427
chr1	69175212	69175564
chr1	69221414	69221788
chr1	69305559	69306424
chr1	69312437	69312711
chr1	69459301	69459616
chr1	69700593	69701287
chr1	69737401	69738058
chr1	69787185	69787554
chr1	70034319	70034892
chr1	70112970	70113248
chr1	70132859	70133508
chr1	70142223	70143309
chr1	70314970	70315247
chr1	70324674	70324961
chr1	70410634	70411684
chr1	70436602	70436899
chr1	70487581	70488509
chr1	70509857	70510492
chr1	70528597	70529329
chr1	70617659	70618197
chr1	70685153	70685758
chr1	70714153	70714453
chr1	70745188	70745856
chr1	70896241	70896604
chr1	70963377	70963861
chr1	70970504	70970794
chr1	71049709	71050460
chr1	71093979	71094252
chr1	71101999	71102352
chr1	71170895	71171305
chr1	71195722	71196963
chr1	71344024	71344373
chr1	71357511	71358113
chr1	71521458	71522123
chr1	71588003	71588368
chr1	71593463	71593896
chr1	71922264	71922550
chr1	72037704	72038252
chr1	72186686	72187210
chr1	72284202	72284760
chr1	72557395	72557839
chr1	72623142	72623648
chr1	72724721	72725624
chr1	72830641	72831331
chr1	72845328	72845830
chr1	72985227	72985487
chr1	72986842	72988286
chr1	73100145	73100707
chr1	73205538	73206343
chr1	73401657	73402131
chr1	73627655	73628148
chr1	73634961	73635489
chr1	73674886	73675374
chr1	73839752	73840460
chr1	73998139	73998860
chr1	74468923	74469409
chr1	74503995	74504709
chr1	74689573	74690540
chr1	74733633	74734117
chr1	74771797	74772440
chr1	74883962	74884245
chr1	74949338	74949708
chr1	75053090	75054377
chr1	75068086	75068371
chr1	75104898	75105158
chr1	75124535	75124981
chr1	75127909	75128507
chr1	75130178	75131301
chr1	75133665	75134503
chr1	75136289	75136810
chr1	75203413	75204198
chr1	75233238	75233865
chr1	75257336	75257732
chr1	75265567	75266272
chr1	75423671	75424084
chr1	75614423	75615116
chr1	75632251	75632808
chr1	75672498	75672853
chr1	75842485	75842862
chr1	75908522	75909341
chr1	75991378	75992025
chr1	76035081	76035495
chr1	76095822	76096243
chr1	76140193	76140598
chr1	76153816	76155283
chr1	76230931	76231340
chr1	76330804	76331624
chr1	76547939	76548343
chr1	76867921	76868629
chr1	76901018	76901804
chr1	77031241	77031630
chr1	77126126	77126757
chr1	77148149	77148712
chr1	77313515	77313911
chr1	77417051	77417495
chr1	77515362	77515938
chr1	77533586	77534209
chr1	77682299	77683818
chr1	77687598	77687931
chr1	77796797	77797156
chr1	77825232	77825685
chr1	77900510	77901172
chr1	77949157	77949417
chr1	77979319	77979660
chr1	78114149	78115013
chr1	78130579	78131194
chr1	78144890	78145651
chr1	78333383	78333797
chr1	78553678	78554298
chr1	78570584	78570898
chr1	78607254	78607755
chr1	78617326	78618054
chr1	78676193	78676787
chr1	78688646	78689025
chr1	78839670	78840898
chr1	79006502	79006767
chr1	79044963	79045382
chr1	79197361	79197906
chr1	79259505	79260351
chr1	79262168	79263450
chr1	79353264	79353753
chr1	79380078	79380518
chr1	79496941	79497867
chr1	79604755	79605124
chr1	79617798	79618215
chr1	79974558	79975133
chr1	80153713	80154204
chr1	80155269	80155831
chr1	80217278	80218666
chr1	80252085	80252414
chr1	80441786	80442047
chr1	80655980	80656400
chr1	80779283	80779663
chr1	80799211	80800015
chr1	81114178	81114684
chr1	81238272	81238628
chr1	81243627	81245595
chr1	81250800	81251306
chr1	81253052	81254972
chr1	81305786	81306621
chr1	81308052	81308528
chr1	81312226	81313450
chr1	81377208	81377981
chr1	81403124	81403460
chr1	81412958	81415075
chr1	81547416	81548172
chr1	81549332	81550239
chr1	81557666	81557926
chr1	81760436	81760915
chr1	81799779	81804422
chr1	81808841	81809284
chr1	81920452	81920790
chr1	82015470	82015822
chr1	82090140	82090416
chr1	82091541	82092093
chr1	82485669	82486209
chr1	82517572	82517838
chr1	82604477	82605013
chr1	82775176	82775943
chr1	82778590	82779006
chr1	82848152	82848468
chr1	83497554	83497928
chr1	83545418	83545899
chr1	83583542	83584075
chr1	83592996	83593667
chr1	83692735	83693321
chr1	83860123	83861198
chr1	83882976	83883256
chr1	83905352	83905703
chr1	83931525	83932245
chr1	84122758	84123233
chr1	84433370	84434230
chr1	84442221	84442513
chr1	84479658	84479934
chr1	84541666	84542253
chr1	84559821	84560299
chr1	84604323	84605101
chr1	84620571	84621488
chr1	84668149	84668734
chr1	84690290	84690691
chr1	84724171	84724792
chr1	84753300	84754089
chr1	84771832	84772852
chr1	84775240	84775500
chr1	84782380	84782880
chr1	84935959	84936643
chr1	84944541	84945416
chr1	85078833	85079322
chr1	85109280	85109972
chr1	85200897	85202086
chr1	85230639	85231941
chr1	85239988	85240798
chr1	85254722	85255165
chr1	85259504	85260110
chr1	85307889	85309018
chr1	85343876	85344777
chr1	85398658	85399001
chr1	85417074	85417350
chr1	85464472	85465244
chr1	85494717	85495294
chr1	85502614	85503260
chr1	85576417	85578089
chr1	85580067	85585106
chr1	85602528	85602900
chr1	85606023	85607745
chr1	85612984	85613487
chr1	85692641	85693199
chr1	85707974	85708603
chr1	85824148	85824475
chr1	85884554	85885107
chr1	85894655	85895012
chr1	85911837	85912127
chr1	85976002	85976425
chr1	86018176	86018792
chr1	86356142	86356549
chr1	86380168	86380752
chr1	86419260	86419777
chr1	86473990	86474486
chr1	86501940	86503202
chr1	86507852	86508586
chr1	86515534	86516102
chr1	86650083	86650502
chr1	86704211	86704960
chr1	86741919	86742379
chr1	86753674	86754070
chr1	86811562	86812012
chr1	86817302	86817599
chr1	86833469	86834065
chr1	86915323	86915775
chr1	86965133	86965794
chr1	87025081	87025653
chr1	87084171	87084603
chr1	87120823	87121105
[truncated: 48,167 more rows]
