# Supplementary material for: Cohesin-mediated loop anchors confine the locations of human replication origins
Source: Nature. 2022 Jun 8;606(7915):812–9. doi: 10.1038/s41586-022-04803-0 (PMC9217744; doi:10.1038/s41586-022-04803-0)
Supplement: Supplementary file 3 — This zipped file contains Supplementary Tables 1–19 (see Supplementary Information for full descriptions). [file 41586_2022_4803_MOESM3_ESM.zip › Supplementary Table 7.xlsx]

## Sheet: layout
Supplementary Table 7. Six classes of TAD/subTAD boundaries stratified by CTCF+cohesin co-occupancy and CTCF motif orientation genome-wide in H1 human ES cells
in situ Hi-C on H1-hESC (Tier 1) with DpnII
hg38 build
Total boundaries split into 6 classes based on presence/absence of CTCF+cohesin peaks and CTCF motifs (1 class per sheet, 6 total)
2nd column - boundary location, 3rd column - start coordinate (boundary - 100kb), 4th column - end coordinate (boundary + 100kb), 5th column - # motifs in total 200kb boundary (for 1+ tandem categories only)
	# autosomal boundaries	# chrX boundaries
class 1: 2+ intersecting CTCF+cohesin, complex CTCF motifs, Dot	4404	139
class 2: 1+ intersecting CTCF+cohesin, tandem+single CTCF motifs, Dot	2258	146
class 3: 0 intersecting CTCF+cohesin, Dot	126	23
class 4: 2+ intersecting CTCF+cohesin, complex CTCF motifs, Dotless	51	3
class 5: 1+ intersecting CTCF+cohesin, tandem+single CTCF motifs, Dotless	320	26
class 6: 0 intersecting CTCF+cohesin, Dotless	346	54

## Sheet: class 1
class 1: 2+ intersecting CTCF+cohesin, complex CTCF motifs, Dot
chromosome	boundary location	start	end
chrX	10170000	10070000	10270000
chrX	11130000	11030000	11230000
chrX	11780000	11680000	11880000
chrX	12780000	12680000	12880000
chrX	14040000	13940000	14140000
chrX	13740000	13640000	13840000
chrX	15290000	15190000	15390000
chrX	16860000	16760000	16960000
chrX	17090000	16990000	17190000
chrX	19350000	19250000	19450000
chrX	20490000	20390000	20590000
chrX	23650000	23550000	23750000
chrX	25020000	24920000	25120000
chrX	30880000	30780000	30980000
chrX	38150000	38050000	38250000
chrX	39240000	39140000	39340000
chrX	43560000	43460000	43660000
chrX	46410000	46310000	46510000
chrX	47110000	47010000	47210000
chrX	54800000	54700000	54900000
chrX	65560000	65460000	65660000
chrX	68160000	68060000	68260000
chrX	74360000	74260000	74460000
chrX	100630000	100530000	100730000
chrX	100800000	100700000	100900000
chrX	104120000	104020000	104220000
chrX	106840000	106740000	106940000
chrX	109480000	109380000	109580000
chrX	109650000	109550000	109750000
chrX	109900000	109800000	110000000
chrX	110420000	110320000	110520000
chrX	129380000	129280000	129480000
chrX	134790000	134690000	134890000
chrX	138120000	138020000	138220000
chrX	138750000	138650000	138850000
chrX	140000000	139900000	140100000
chrX	140740000	140640000	140840000
chrX	150710000	150610000	150810000
chrX	151700000	151600000	151800000
chrX	152890000	152790000	152990000
chrX	43790000	43690000	43890000
chrX	56720000	56620000	56820000
chrX	64860000	64760000	64960000
chrX	111300000	111200000	111400000
chrX	104190000	104090000	104290000
chrX	48960000	48860000	49060000
chrX	135180000	135080000	135280000
chrX	8750000	8650000	8850000
chrX	8360000	8260000	8460000
chrX	12920000	12820000	13020000
chrX	13490000	13390000	13590000
chrX	13650000	13550000	13750000
chrX	15470000	15370000	15570000
chrX	17740000	17640000	17840000
chrX	17550000	17450000	17650000
chrX	18380000	18280000	18480000
chrX	18900000	18800000	19000000
chrX	19530000	19430000	19630000
chrX	23310000	23210000	23410000
chrX	24260000	24160000	24360000
chrX	37840000	37740000	37940000
chrX	40300000	40200000	40400000
chrX	43340000	43240000	43440000
chrX	47760000	47660000	47860000
chrX	47650000	47550000	47750000
chrX	47520000	47420000	47620000
chrX	48030000	47930000	48130000
chrX	49890000	49790000	49990000
chrX	49840000	49740000	49940000
chrX	50680000	50580000	50780000
chrX	51470000	51370000	51570000
chrX	53100000	53000000	53200000
chrX	68720000	68620000	68820000
chrX	68810000	68710000	68910000
chrX	70420000	70320000	70520000
chrX	70730000	70630000	70830000
chrX	71190000	71090000	71290000
chrX	76260000	76160000	76360000
chrX	102920000	102820000	103020000
chrX	103500000	103400000	103600000
chrX	103830000	103730000	103930000
chrX	104920000	104820000	105020000
chrX	106390000	106290000	106490000
chrX	107650000	107550000	107750000
chrX	110150000	110050000	110250000
chrX	111130000	111030000	111230000
chrX	110850000	110750000	110950000
chrX	118610000	118510000	118710000
chrX	119080000	118980000	119180000
chrX	118820000	118720000	118920000
chrX	119500000	119400000	119600000
chrX	125140000	125040000	125240000
chrX	130270000	130170000	130370000
chrX	129910000	129810000	130010000
chrX	130950000	130850000	131050000
chrX	133770000	133670000	133870000
chrX	133270000	133170000	133370000
chrX	134930000	134830000	135030000
chrX	135080000	134980000	135180000
chrX	135530000	135430000	135630000
chrX	136940000	136840000	137040000
chrX	150500000	150400000	150600000
chrX	151140000	151040000	151240000
chrX	151390000	151290000	151490000
chrX	152940000	152840000	153040000
chrX	154340000	154240000	154440000
chrX	153680000	153580000	153780000
chrX	153970000	153870000	154070000
chrX	4540000	4440000	4640000
chrX	8850000	8750000	8950000
chrX	37740000	37640000	37840000
chrX	52880000	52780000	52980000
chrX	70530000	70430000	70630000
chrX	109400000	109300000	109500000
chrX	110690000	110590000	110790000
chrX	136700000	136600000	136800000
chrX	154860000	154760000	154960000
chrX	7940000	7840000	8040000
chrX	27530000	27430000	27630000
chrX	34340000	34240000	34440000
chrX	41770000	41670000	41870000
chrX	103190000	103090000	103290000
chrX	119930000	119830000	120030000
chrX	120770000	120670000	120870000
chrX	85580000	85480000	85680000
chrX	16430000	16330000	16530000
chrX	22190000	22090000	22290000
chrX	33400000	33300000	33500000
chrX	66030000	65930000	66130000
chrX	66750000	66650000	66850000
chrX	76540000	76440000	76640000
chrX	96190000	96090000	96290000
chrX	101200000	101100000	101300000
chrX	22760000	22660000	22860000
chrX	108590000	108490000	108690000
chrX	115650000	115550000	115750000
chrX	119790000	119690000	119890000
chrX	120690000	120590000	120790000
chrX	147570000	147470000	147670000
chr9	1010000	910000	1110000
chr9	5790000	5690000	5890000
chr9	7560000	7460000	7660000
chr9	9970000	9870000	10070000
chr9	12670000	12570000	12770000
chr9	15810000	15710000	15910000
chr9	17500000	17400000	17600000
chr9	19030000	18930000	19130000
chr9	21150000	21050000	21250000
chr9	27230000	27130000	27330000
chr9	32360000	32260000	32460000
chr9	33000000	32900000	33100000
chr9	33730000	33630000	33830000
chr9	35920000	35820000	36020000
chr9	36190000	36090000	36290000
chr9	37440000	37340000	37540000
chr9	70590000	70490000	70690000
chr9	71270000	71170000	71370000
chr9	72030000	71930000	72130000
chr9	72840000	72740000	72940000
chr9	73100000	73000000	73200000
chr9	73180000	73080000	73280000
chr9	76360000	76260000	76460000
chr9	84340000	84240000	84440000
chr9	85800000	85700000	85900000
chr9	85620000	85520000	85720000
chr9	96320000	96220000	96420000
chr9	96220000	96120000	96320000
chr9	96680000	96580000	96780000
chr9	97650000	97550000	97750000
chr9	99140000	99040000	99240000
chr9	100590000	100490000	100690000
chr9	101590000	101490000	101690000
chr9	101370000	101270000	101470000
chr9	105770000	105670000	105870000
chr9	108820000	108720000	108920000
chr9	109530000	109430000	109630000
chr9	110180000	110080000	110280000
chr9	110290000	110190000	110390000
chr9	111630000	111530000	111730000
chr9	112080000	111980000	112180000
chr9	112860000	112760000	112960000
chr9	114370000	114270000	114470000
chr9	115560000	115460000	115660000
chr9	116690000	116590000	116790000
chr9	117510000	117410000	117610000
chr9	117600000	117500000	117700000
chr9	122050000	121950000	122150000
chr9	121530000	121430000	121630000
chr9	124400000	124300000	124500000
chr9	126590000	126490000	126690000
chr9	126260000	126160000	126360000
chr9	126830000	126730000	126930000
chr9	127450000	127350000	127550000
chr9	129800000	129700000	129900000
chr9	130690000	130590000	130790000
chr9	131040000	130940000	131140000
chr9	131530000	131430000	131630000
chr9	132270000	132170000	132370000
chr9	133000000	132900000	133100000
chr9	134150000	134050000	134250000
chr9	135560000	135460000	135660000
chr9	135950000	135850000	136050000
chr9	136310000	136210000	136410000
chr9	136710000	136610000	136810000
chr9	19460000	19360000	19560000
chr9	22270000	22170000	22370000
chr9	35760000	35660000	35860000
chr9	36040000	35940000	36140000
chr9	107320000	107220000	107420000
chr9	133510000	133410000	133610000
chr9	88130000	88030000	88230000
chr9	3210000	3110000	3310000
chr9	6040000	5940000	6140000
chr9	6330000	6230000	6430000
chr9	14440000	14340000	14540000
chr9	15150000	15050000	15250000
chr9	18230000	18130000	18330000
chr9	21800000	21700000	21900000
chr9	21460000	21360000	21560000
chr9	22470000	22370000	22570000
chr9	23110000	23010000	23210000
chr9	26640000	26540000	26740000
chr9	32580000	32480000	32680000
chr9	33350000	33250000	33450000
chr9	33910000	33810000	34010000
chr9	34340000	34240000	34440000
chr9	35080000	34980000	35180000
chr9	36750000	36650000	36850000
chr9	36350000	36250000	36450000
chr9	36850000	36750000	36950000
chr9	36980000	36880000	37080000
chr9	69030000	68930000	69130000
chr9	69940000	69840000	70040000
chr9	72260000	72160000	72360000
chr9	75170000	75070000	75270000
chr9	76720000	76620000	76820000
chr9	79130000	79030000	79230000
chr9	83600000	83500000	83700000
chr9	85460000	85360000	85560000
chr9	85290000	85190000	85390000
chr9	84970000	84870000	85070000
chr9	87320000	87220000	87420000
chr9	87680000	87580000	87780000
chr9	88580000	88480000	88680000
chr9	89580000	89480000	89680000
chr9	90120000	90020000	90220000
chr9	90890000	90790000	90990000
chr9	90780000	90680000	90880000
chr9	91720000	91620000	91820000
chr9	92680000	92580000	92780000
chr9	94000000	93900000	94100000
chr9	97390000	97290000	97490000
chr9	98800000	98700000	98900000
chr9	98290000	98190000	98390000
chr9	99250000	99150000	99350000
chr9	100010000	99910000	100110000
chr9	109420000	109320000	109520000
chr9	109860000	109760000	109960000
chr9	110630000	110530000	110730000
chr9	112380000	112280000	112480000
chr9	113670000	113570000	113770000
chr9	113410000	113310000	113510000
chr9	114660000	114560000	114760000
chr9	114910000	114810000	115010000
chr9	116140000	116040000	116240000
chr9	116570000	116470000	116670000
chr9	119370000	119270000	119470000
chr9	119510000	119410000	119610000
chr9	121430000	121330000	121530000
chr9	122360000	122260000	122460000
chr9	123390000	123290000	123490000
chr9	125390000	125290000	125490000
chr9	126500000	126400000	126600000
chr9	127730000	127630000	127830000
chr9	127930000	127830000	128030000
chr9	129080000	128980000	129180000
chr9	128830000	128730000	128930000
chr9	130440000	130340000	130540000
chr9	131340000	131240000	131440000
chr9	131750000	131650000	131850000
chr9	132160000	132060000	132260000
chr9	132590000	132490000	132690000
chr9	133340000	133240000	133440000
chr9	133740000	133640000	133840000
chr9	134450000	134350000	134550000
chr9	134760000	134660000	134860000
chr9	136130000	136030000	136230000
chr9	135800000	135700000	135900000
chr9	137260000	137160000	137360000
chr9	137040000	136940000	137140000
chr9	840000	740000	940000
chr9	6190000	6090000	6290000
chr9	17800000	17700000	17900000
chr9	20940000	20840000	21040000
chr9	34900000	34800000	35000000
chr9	34990000	34890000	35090000
chr9	38400000	38300000	38500000
chr9	72360000	72260000	72460000
chr9	77650000	77550000	77750000
chr9	83700000	83600000	83800000
chr9	92200000	92100000	92300000
chr9	92480000	92380000	92580000
chr9	99000000	98900000	99100000
chr9	113590000	113490000	113690000
chr9	114070000	113970000	114170000
chr9	116500000	116400000	116600000
chr9	121680000	121580000	121780000
chr9	124770000	124670000	124870000
chr9	127590000	127490000	127690000
chr9	129630000	129530000	129730000
chr9	130240000	130140000	130340000
chr9	130350000	130250000	130450000
chr9	130890000	130790000	130990000
chr9	131860000	131760000	131960000
chr9	132670000	132570000	132770000
chr9	133150000	133050000	133250000
chr9	136940000	136840000	137040000
chr9	4350000	4250000	4450000
chr9	4740000	4640000	4840000
chr9	16150000	16050000	16250000
chr9	34640000	34540000	34740000
chr9	71770000	71670000	71870000
chr9	74740000	74640000	74840000
chr9	78360000	78260000	78460000
chr9	104750000	104650000	104850000
chr9	128140000	128040000	128240000
chr9	3490000	3390000	3590000
chr9	10330000	10230000	10430000
chr9	12460000	12360000	12560000
chr9	77430000	77330000	77530000
chr9	82500000	82400000	82600000
chr9	94620000	94520000	94720000
chr9	97920000	97820000	98020000
chr9	98040000	97940000	98140000
chr9	4590000	4490000	4690000
chr9	82610000	82510000	82710000
chr9	108290000	108190000	108390000
chr9	121080000	120980000	121180000
chr8	6390000	6290000	6490000
chr8	13670000	13570000	13770000
chr8	20180000	20080000	20280000
chr8	21920000	21820000	22020000
chr8	23440000	23340000	23540000
chr8	23720000	23620000	23820000
chr8	25100000	25000000	25200000
chr8	25480000	25380000	25580000
chr8	27270000	27170000	27370000
chr8	27600000	27500000	27700000
chr8	28760000	28660000	28860000
chr8	29060000	28960000	29160000
chr8	30610000	30510000	30710000
chr8	30140000	30040000	30240000
chr8	31210000	31110000	31310000
chr8	36800000	36700000	36900000
chr8	38780000	38680000	38880000
chr8	39880000	39780000	39980000
chr8	41530000	41430000	41630000
chr8	48950000	48850000	49050000
chr8	52010000	51910000	52110000
chr8	51820000	51720000	51920000
chr8	52510000	52410000	52610000
chr8	56100000	56000000	56200000
chr8	56220000	56120000	56320000
chr8	60400000	60300000	60500000
chr8	64480000	64380000	64580000
chr8	66430000	66330000	66530000
chr8	68540000	68440000	68640000
chr8	69620000	69520000	69720000
chr8	70700000	70600000	70800000
chr8	71820000	71720000	71920000
chr8	72290000	72190000	72390000
chr8	74340000	74240000	74440000
chr8	74930000	74830000	75030000
chr8	75580000	75480000	75680000
chr8	75400000	75300000	75500000
chr8	78450000	78350000	78550000
chr8	78660000	78560000	78760000
chr8	81940000	81840000	82040000
chr8	84620000	84520000	84720000
chr8	85110000	85010000	85210000
chr8	89700000	89600000	89800000
chr8	91090000	90990000	91190000
chr8	93670000	93570000	93770000
chr8	95270000	95170000	95370000
chr8	96250000	96150000	96350000
chr8	97590000	97490000	97690000
chr8	98450000	98350000	98550000
chr8	100130000	100030000	100230000
chr8	101300000	101200000	101400000
chr8	103060000	102960000	103160000
chr8	107790000	107690000	107890000
chr8	109730000	109630000	109830000
chr8	119450000	119350000	119550000
chr8	119810000	119710000	119910000
chr8	120940000	120840000	121040000
chr8	122640000	122540000	122740000
chr8	124490000	124390000	124590000
chr8	125690000	125590000	125790000
chr8	125870000	125770000	125970000
chr8	126820000	126720000	126920000
chr8	130720000	130620000	130820000
chr8	132180000	132080000	132280000
chr8	133470000	133370000	133570000
chr8	137860000	137760000	137960000
chr8	138130000	138030000	138230000
chr8	138710000	138610000	138810000
chr8	140440000	140340000	140540000
chr8	141180000	141080000	141280000
chr8	143760000	143660000	143860000
chr8	143950000	143850000	144050000
chr8	144450000	144350000	144550000
chr8	144340000	144240000	144440000
chr8	41640000	41540000	41740000
chr8	117320000	117220000	117420000
chr8	98120000	98020000	98220000
chr8	9820000	9720000	9920000
chr8	1020000	920000	1120000
chr8	1710000	1610000	1810000
chr8	2040000	1940000	2140000
chr8	2320000	2220000	2420000
chr8	6810000	6710000	6910000
chr8	6920000	6820000	7020000
chr8	8740000	8640000	8840000
chr8	9020000	8920000	9120000
chr8	10840000	10740000	10940000
chr8	11340000	11240000	11440000
chr8	11560000	11460000	11660000
chr8	13040000	12940000	13140000
chr8	16770000	16670000	16870000
chr8	19330000	19230000	19430000
chr8	18860000	18760000	18960000
chr8	22190000	22090000	22290000
chr8	22600000	22500000	22700000
chr8	24440000	24340000	24540000
chr8	24230000	24130000	24330000
chr8	27790000	27690000	27890000
chr8	28430000	28330000	28530000
chr8	31560000	31460000	31660000
chr8	32250000	32150000	32350000
chr8	32550000	32450000	32650000
chr8	33110000	33010000	33210000
chr8	37160000	37060000	37260000
chr8	38140000	38040000	38240000
chr8	40220000	40120000	40320000
chr8	41420000	41320000	41520000
chr8	41920000	41820000	42020000
chr8	52950000	52850000	53050000
chr8	53830000	53730000	53930000
chr8	54740000	54640000	54840000
chr8	56440000	56340000	56540000
chr8	57390000	57290000	57490000
chr8	56580000	56480000	56680000
chr8	57990000	57890000	58090000
chr8	58700000	58600000	58800000
chr8	58790000	58690000	58890000
chr8	59980000	59880000	60080000
chr8	61130000	61030000	61230000
chr8	61720000	61620000	61820000
chr8	63310000	63210000	63410000
chr8	63390000	63290000	63490000
chr8	72000000	71900000	72100000
chr8	73660000	73560000	73760000
chr8	73510000	73410000	73610000
chr8	75280000	75180000	75380000
chr8	78930000	78830000	79030000
chr8	80600000	80500000	80700000
chr8	80990000	80890000	81090000
chr8	86810000	86710000	86910000
chr8	90010000	89910000	90110000
chr8	93980000	93880000	94080000
chr8	94490000	94390000	94590000
chr8	95840000	95740000	95940000
chr8	97220000	97120000	97320000
chr8	99370000	99270000	99470000
chr8	100840000	100740000	100940000
chr8	101640000	101540000	101740000
chr8	102610000	102510000	102710000
chr8	104780000	104680000	104880000
chr8	109330000	109230000	109430000
chr8	119080000	118980000	119180000
chr8	120110000	120010000	120210000
chr8	122450000	122350000	122550000
chr8	123070000	122970000	123170000
chr8	123250000	123150000	123350000
chr8	123770000	123670000	123870000
chr8	126280000	126180000	126380000
chr8	130110000	130010000	130210000
chr8	132480000	132380000	132580000
chr8	133210000	133110000	133310000
chr8	134690000	134590000	134790000
chr8	138970000	138870000	139070000
chr8	140130000	140030000	140230000
chr8	142490000	142390000	142590000
chr8	142620000	142520000	142720000
chr8	143100000	143000000	143200000
chr8	142740000	142640000	142840000
chr8	143580000	143480000	143680000
chr8	144110000	144010000	144210000
chr8	9740000	9640000	9840000
chr8	11010000	10910000	11110000
chr8	12850000	12750000	12950000
chr8	17580000	17480000	17680000
chr8	20380000	20280000	20480000
chr8	22410000	22310000	22510000
chr8	23290000	23190000	23390000
chr8	23850000	23750000	23950000
chr8	25000000	24900000	25100000
chr8	28060000	27960000	28160000
chr8	37080000	36980000	37180000
chr8	38390000	38290000	38490000
chr8	42680000	42580000	42780000
chr8	54170000	54070000	54270000
chr8	60160000	60060000	60260000
chr8	65450000	65350000	65550000
chr8	70130000	70030000	70230000
chr8	80050000	79950000	80150000
chr8	86030000	85930000	86130000
chr8	94080000	93980000	94180000
chr8	97170000	97070000	97270000
chr8	97870000	97770000	97970000
chr8	139400000	139300000	139500000
chr8	140650000	140550000	140750000
chr8	4800000	4700000	4900000
chr8	5000000	4900000	5100000
chr8	14280000	14180000	14380000
chr8	15370000	15270000	15470000
chr8	23030000	22930000	23130000
chr8	26410000	26310000	26510000
chr8	26660000	26560000	26760000
chr8	37740000	37640000	37840000
chr8	54500000	54400000	54600000
chr8	65720000	65620000	65820000
chr8	79640000	79540000	79740000
chr8	81710000	81610000	81810000
chr8	91400000	91300000	91500000
chr8	113450000	113350000	113550000
chr8	118660000	118560000	118760000
chr8	10490000	10390000	10590000
chr8	10330000	10230000	10430000
chr8	21040000	20940000	21140000
chr8	29720000	29620000	29820000
chr8	41000000	40900000	41100000
chr8	69110000	69010000	69210000
chr8	90550000	90450000	90650000
chr8	98970000	98870000	99070000
chr8	121620000	121520000	121720000
chr8	3290000	3190000	3390000
chr8	29650000	29550000	29750000
chr8	43070000	42970000	43170000
chr8	87570000	87470000	87670000
chr8	116760000	116660000	116860000
chr7	1530000	1430000	1630000
chr7	2420000	2320000	2520000
chr7	2710000	2610000	2810000
chr7	4750000	4650000	4850000
chr7	5140000	5040000	5240000
chr7	5820000	5720000	5920000
chr7	11360000	11260000	11460000
chr7	12510000	12410000	12610000
chr7	13270000	13170000	13370000
chr7	14700000	14600000	14800000
chr7	16080000	15980000	16180000
chr7	16660000	16560000	16760000
chr7	16900000	16800000	17000000
chr7	18340000	18240000	18440000
chr7	22090000	21990000	22190000
chr7	23540000	23440000	23640000
chr7	25860000	25760000	25960000
chr7	28110000	28010000	28210000
chr7	29640000	29540000	29740000
chr7	30760000	30660000	30860000
chr7	30950000	30850000	31050000
chr7	31130000	31030000	31230000
chr7	32490000	32390000	32590000
chr7	33150000	33050000	33250000
chr7	33950000	33850000	34050000
chr7	34090000	33990000	34190000
chr7	36380000	36280000	36480000
chr7	37870000	37770000	37970000
chr7	38360000	38260000	38460000
chr7	41910000	41810000	42010000
chr7	41740000	41640000	41840000
chr7	42900000	42800000	43000000
chr7	45140000	45040000	45240000
chr7	47920000	47820000	48020000
chr7	47240000	47140000	47340000
chr7	51420000	51320000	51520000
chr7	79260000	79160000	79360000
chr7	80040000	79940000	80140000
chr7	80420000	80320000	80520000
chr7	80660000	80560000	80760000
chr7	81480000	81380000	81580000
chr7	82740000	82640000	82840000
chr7	85850000	85750000	85950000
chr7	87240000	87140000	87340000
chr7	86880000	86780000	86980000
chr7	88200000	88100000	88300000
chr7	91050000	90950000	91150000
chr7	92510000	92410000	92610000
chr7	94280000	94180000	94380000
chr7	94430000	94330000	94530000
chr7	95700000	95600000	95800000
chr7	95500000	95400000	95600000
chr7	95890000	95790000	95990000
chr7	98210000	98110000	98310000
chr7	100080000	99980000	100180000
chr7	101110000	101010000	101210000
chr7	100430000	100330000	100530000
chr7	101300000	101200000	101400000
chr7	104840000	104740000	104940000
chr7	104210000	104110000	104310000
chr7	106170000	106070000	106270000
chr7	111730000	111630000	111830000
chr7	112510000	112410000	112610000
chr7	113730000	113630000	113830000
chr7	116130000	116030000	116230000
chr7	120750000	120650000	120850000
chr7	122070000	121970000	122170000
chr7	128330000	128230000	128430000
chr7	130050000	129950000	130150000
chr7	131490000	131390000	131590000
chr7	131670000	131570000	131770000
chr7	134400000	134300000	134500000
chr7	135670000	135570000	135770000
chr7	137610000	137510000	137710000
chr7	139360000	139260000	139460000
chr7	139420000	139320000	139520000
chr7	140660000	140560000	140760000
chr7	148250000	148150000	148350000
chr7	149800000	149700000	149900000
chr7	151300000	151200000	151400000
chr7	151110000	151010000	151210000
chr7	151010000	150910000	151110000
chr7	151890000	151790000	151990000
chr7	154810000	154710000	154910000
chr7	155780000	155680000	155880000
chr7	29940000	29840000	30040000
chr7	108580000	108480000	108680000
chr7	135260000	135160000	135360000
chr7	93150000	93050000	93250000
chr7	104920000	104820000	105020000
chr7	34930000	34830000	35030000
chr7	1180000	1080000	1280000
chr7	5480000	5380000	5580000
chr7	12370000	12270000	12470000
chr7	12640000	12540000	12740000
chr7	16980000	16880000	17080000
chr7	18680000	18580000	18780000
chr7	21260000	21160000	21360000
chr7	22500000	22400000	22600000
chr7	23090000	22990000	23190000
chr7	24780000	24680000	24880000
chr7	26670000	26570000	26770000
chr7	26370000	26270000	26470000
chr7	27660000	27560000	27760000
chr7	28030000	27930000	28130000
chr7	28270000	28170000	28370000
chr7	30110000	30010000	30210000
chr7	30610000	30510000	30710000
chr7	31650000	31550000	31750000
chr7	31760000	31660000	31860000
chr7	32210000	32110000	32310000
chr7	37210000	37110000	37310000
chr7	39540000	39440000	39640000
chr7	44970000	44870000	45070000
chr7	44840000	44740000	44940000
chr7	50430000	50330000	50530000
chr7	51150000	51050000	51250000
chr7	54840000	54740000	54940000
chr7	55250000	55150000	55350000
chr7	55430000	55330000	55530000
chr7	65980000	65880000	66080000
chr7	71530000	71430000	71630000
chr7	73740000	73640000	73840000
chr7	73860000	73760000	73960000
chr7	74190000	74090000	74290000
chr7	74050000	73950000	74150000
chr7	74400000	74300000	74500000
chr7	82020000	81920000	82120000
chr7	83360000	83260000	83460000
chr7	85020000	84920000	85120000
chr7	88780000	88680000	88880000
chr7	90430000	90330000	90530000
chr7	90690000	90590000	90790000
chr7	93230000	93130000	93330000
chr7	97070000	96970000	97170000
chr7	97190000	97090000	97290000
chr7	98870000	98770000	98970000
chr7	98400000	98300000	98500000
chr7	100880000	100780000	100980000
chr7	100570000	100470000	100670000
chr7	101530000	101430000	101630000
chr7	102260000	102160000	102360000
chr7	105560000	105460000	105660000
chr7	106050000	105950000	106150000
chr7	106770000	106670000	106870000
chr7	107180000	107080000	107280000
chr7	113420000	113320000	113520000
chr7	116840000	116740000	116940000
chr7	117400000	117300000	117500000
chr7	121110000	121010000	121210000
chr7	121330000	121230000	121430000
chr7	123180000	123080000	123280000
chr7	129120000	129020000	129220000
chr7	128770000	128670000	128870000
chr7	129200000	129100000	129300000
chr7	131850000	131750000	131950000
chr7	132300000	132200000	132400000
chr7	134610000	134510000	134710000
chr7	135210000	135110000	135310000
chr7	135790000	135690000	135890000
chr7	137890000	137790000	137990000
chr7	138010000	137910000	138110000
chr7	139050000	138950000	139150000
chr7	140040000	139940000	140140000
chr7	141010000	140910000	141110000
chr7	142850000	142750000	142950000
chr7	143230000	143130000	143330000
chr7	148520000	148420000	148620000
chr7	149610000	149510000	149710000
chr7	150440000	150340000	150540000
chr7	150890000	150790000	150990000
chr7	151530000	151430000	151630000
chr7	151760000	151660000	151860000
chr7	155550000	155450000	155650000
chr7	2560000	2460000	2660000
chr7	4970000	4870000	5070000
chr7	6590000	6490000	6690000
chr7	20450000	20350000	20550000
chr7	24590000	24490000	24690000
chr7	29110000	29010000	29210000
chr7	30470000	30370000	30570000
chr7	39810000	39710000	39910000
chr7	66920000	66820000	67020000
chr7	98740000	98640000	98840000
chr7	100220000	100120000	100320000
chr7	100700000	100600000	100800000
chr7	106540000	106440000	106640000
chr7	107740000	107640000	107840000
chr7	116240000	116140000	116340000
chr7	116590000	116490000	116690000
chr7	117720000	117620000	117820000
chr7	131940000	131840000	132040000
chr7	134520000	134420000	134620000
chr7	135370000	135270000	135470000
chr7	135500000	135400000	135600000
chr7	143000000	142900000	143100000
chr7	8400000	8300000	8500000
chr7	83900000	83800000	84000000
chr7	87440000	87340000	87540000
chr7	123570000	123470000	123670000
chr7	132610000	132510000	132710000
chr7	136030000	135930000	136130000
chr7	144390000	144290000	144490000
chr7	146110000	146010000	146210000
chr7	148970000	148870000	149070000
chr7	149200000	149100000	149300000
chr7	157420000	157320000	157520000
chr7	75030000	74930000	75130000
chr7	108130000	108030000	108230000
chr7	157270000	157170000	157370000
chr7	130530000	130430000	130630000
chr7	3690000	3590000	3790000
chr7	8240000	8140000	8340000
chr7	49830000	49730000	49930000
chr7	66510000	66410000	66610000
chr7	71740000	71640000	71840000
chr7	75760000	75660000	75860000
chr7	77940000	77840000	78040000
chr7	78090000	77990000	78190000
chr7	91860000	91760000	91960000
chr7	93640000	93540000	93740000
chr7	112930000	112830000	113030000
chr7	119230000	119130000	119330000
chr7	123460000	123360000	123560000
chr7	123920000	123820000	124020000
chr7	127600000	127500000	127700000
chr7	157880000	157780000	157980000
chr7	2160000	2060000	2260000
chr7	15040000	14940000	15140000
chr7	33420000	33320000	33520000
chr7	43270000	43170000	43370000
chr7	87500000	87400000	87600000
chr7	99330000	99230000	99430000
chr7	126910000	126810000	127010000
chr6	2740000	2640000	2840000
chr6	3730000	3630000	3830000
chr6	5040000	4940000	5140000
chr6	5410000	5310000	5510000
chr6	8080000	7980000	8180000
chr6	10450000	10350000	10550000
chr6	11550000	11450000	11650000
chr6	13300000	13200000	13400000
chr6	14120000	14020000	14220000
chr6	16230000	16130000	16330000
chr6	15660000	15560000	15760000
chr6	17120000	17020000	17220000
chr6	18520000	18420000	18620000
chr6	20120000	20020000	20220000
chr6	24390000	24290000	24490000
chr6	26020000	25920000	26120000
chr6	27680000	27580000	27780000
chr6	29640000	29540000	29740000
chr6	29000000	28900000	29100000
chr6	30450000	30350000	30550000
chr6	30200000	30100000	30300000
chr6	30560000	30460000	30660000
chr6	31630000	31530000	31730000
chr6	33190000	33090000	33290000
chr6	32930000	32830000	33030000
chr6	33430000	33330000	33530000
chr6	35250000	35150000	35350000
chr6	37690000	37590000	37790000
chr6	39320000	39220000	39420000
chr6	41070000	40970000	41170000
chr6	41770000	41670000	41870000
chr6	43570000	43470000	43670000
chr6	44460000	44360000	44560000
chr6	46000000	45900000	46100000
chr6	47050000	46950000	47150000
chr6	47780000	47680000	47880000
chr6	50070000	49970000	50170000
chr6	52060000	51960000	52160000
chr6	53730000	53630000	53830000
chr6	53950000	53850000	54050000
chr6	63860000	63760000	63960000
chr6	68820000	68720000	68920000
chr6	70180000	70080000	70280000
chr6	71360000	71260000	71460000
chr6	72390000	72290000	72490000
chr6	73670000	73570000	73770000
chr6	75220000	75120000	75320000
chr6	79890000	79790000	79990000
chr6	83200000	83100000	83300000
chr6	83570000	83470000	83670000
chr6	85330000	85230000	85430000
chr6	87030000	86930000	87130000
chr6	99270000	99170000	99370000
chr6	99830000	99730000	99930000
chr6	106310000	106210000	106410000
chr6	107880000	107780000	107980000
chr6	109440000	109340000	109540000
chr6	110430000	110330000	110530000
chr6	112160000	112060000	112260000
chr6	112060000	111960000	112160000
chr6	112320000	112220000	112420000
chr6	113930000	113830000	114030000
chr6	117320000	117220000	117420000
chr6	119120000	119020000	119220000
chr6	123360000	123260000	123460000
chr6	127550000	127450000	127650000
chr6	127210000	127110000	127310000
chr6	129580000	129480000	129680000
chr6	129450000	129350000	129550000
chr6	130800000	130700000	130900000
chr6	131650000	131550000	131750000
chr6	132810000	132710000	132910000
chr6	134120000	134020000	134220000
chr6	135460000	135360000	135560000
chr6	136570000	136470000	136670000
chr6	137990000	137890000	138090000
chr6	138780000	138680000	138880000
chr6	138100000	138000000	138200000
chr6	139370000	139270000	139470000
chr6	141610000	141510000	141710000
chr6	142160000	142060000	142260000
chr6	142430000	142330000	142530000
chr6	144070000	143970000	144170000
chr6	144540000	144440000	144640000
chr6	148150000	148050000	148250000
chr6	148530000	148430000	148630000
chr6	149520000	149420000	149620000
chr6	152980000	152880000	153080000
chr6	155300000	155200000	155400000
chr6	159140000	159040000	159240000
chr6	160620000	160520000	160720000
chr6	160740000	160640000	160840000
chr6	161390000	161290000	161490000
chr6	166150000	166050000	166250000
chr6	167150000	167050000	167250000
chr6	168110000	168010000	168210000
chr6	1410000	1310000	1510000
chr6	95170000	95070000	95270000
chr6	99440000	99340000	99540000
chr6	38950000	38850000	39050000
chr6	97430000	97330000	97530000
chr6	53490000	53390000	53590000
chr6	125240000	125140000	125340000
chr6	1590000	1490000	1690000
chr6	3090000	2990000	3190000
chr6	3260000	3160000	3360000
chr6	4960000	4860000	5060000
chr6	7270000	7170000	7370000
chr6	8940000	8840000	9040000
chr6	10890000	10790000	10990000
chr6	11080000	10980000	11180000
chr6	12610000	12510000	12710000
chr6	12140000	12040000	12240000
chr6	16320000	16220000	16420000
chr6	17590000	17490000	17690000
chr6	26590000	26490000	26690000
chr6	27800000	27700000	27900000
chr6	28450000	28350000	28550000
chr6	30070000	29970000	30170000
chr6	30730000	30630000	30830000
chr6	31480000	31380000	31580000
chr6	31110000	31010000	31210000
chr6	31390000	31290000	31490000
chr6	32180000	32080000	32280000
chr6	32820000	32720000	32920000
chr6	33520000	33420000	33620000
chr6	34160000	34060000	34260000
chr6	33710000	33610000	33810000
chr6	34240000	34140000	34340000
chr6	33830000	33730000	33930000
chr6	34040000	33940000	34140000
chr6	34430000	34330000	34530000
chr6	35150000	35050000	35250000
chr6	35490000	35390000	35590000
chr6	36120000	36020000	36220000
chr6	36870000	36770000	36970000
chr6	37280000	37180000	37380000
chr6	36760000	36660000	36860000
chr6	39920000	39820000	40020000
chr6	40320000	40220000	40420000
chr6	40850000	40750000	40950000
chr6	41330000	41230000	41430000
chr6	42200000	42100000	42300000
chr6	42060000	41960000	42160000
chr6	42900000	42800000	43000000
chr6	43170000	43070000	43270000
chr6	44090000	43990000	44190000
chr6	45930000	45830000	46030000
chr6	49450000	49350000	49550000
chr6	50700000	50600000	50800000
chr6	50810000	50710000	50910000
chr6	51850000	51750000	51950000
chr6	52670000	52570000	52770000
chr6	56310000	56210000	56410000
chr6	55960000	55860000	56060000
chr6	56600000	56500000	56700000
chr6	56870000	56770000	56970000
chr6	68970000	68870000	69070000
chr6	70440000	70340000	70540000
chr6	72600000	72500000	72700000
chr6	73820000	73720000	73920000
chr6	76360000	76260000	76460000
chr6	89310000	89210000	89410000
chr6	97060000	96960000	97160000
chr6	100100000	100000000	100200000
chr6	105080000	104980000	105180000
chr6	105400000	105300000	105500000
chr6	107680000	107580000	107780000
chr6	107960000	107860000	108060000
chr6	108080000	107980000	108180000
chr6	108530000	108430000	108630000
chr6	110990000	110890000	111090000
chr6	111670000	111570000	111770000
chr6	117820000	117720000	117920000
chr6	121410000	121310000	121510000
chr6	122850000	122750000	122950000
chr6	123780000	123680000	123880000
chr6	125130000	125030000	125230000
chr6	130310000	130210000	130410000
chr6	131140000	131040000	131240000
chr6	131910000	131810000	132010000
chr6	132260000	132160000	132360000
chr6	132510000	132410000	132610000
chr6	133920000	133820000	134020000
chr6	132950000	132850000	133050000
chr6	133550000	133450000	133650000
chr6	137050000	136950000	137150000
chr6	136950000	136850000	137050000
chr6	137660000	137560000	137760000
chr6	137260000	137160000	137360000
chr6	138410000	138310000	138510000
chr6	138590000	138490000	138690000
chr6	147490000	147390000	147590000
chr6	149040000	148940000	149140000
chr6	149930000	149830000	150030000
chr6	150840000	150740000	150940000
chr6	152710000	152610000	152810000
chr6	154640000	154540000	154740000
chr6	158160000	158060000	158260000
chr6	157660000	157560000	157760000
chr6	158090000	157990000	158190000
chr6	159000000	158900000	159100000
chr6	158640000	158540000	158740000
chr6	159700000	159600000	159800000
chr6	160080000	159980000	160180000
chr6	165860000	165760000	165960000
chr6	166990000	166890000	167090000
chr6	168360000	168260000	168460000
chr6	3840000	3740000	3940000
chr6	5130000	5030000	5230000
chr6	10380000	10280000	10480000
chr6	16480000	16380000	16580000
chr6	26140000	26040000	26240000
chr6	27610000	27510000	27710000
chr6	29840000	29740000	29940000
chr6	30900000	30800000	31000000
chr6	33950000	33850000	34050000
chr6	34520000	34420000	34620000
chr6	36980000	36880000	37080000
chr6	41190000	41090000	41290000
chr6	41610000	41510000	41710000
chr6	41690000	41590000	41790000
chr6	42570000	42470000	42670000
chr6	43360000	43260000	43460000
chr6	43760000	43660000	43860000
chr6	46820000	46720000	46920000
chr6	51980000	51880000	52080000
chr6	52400000	52300000	52500000
chr6	68250000	68150000	68350000
chr6	70290000	70190000	70390000
chr6	70690000	70590000	70790000
chr6	79740000	79640000	79840000
chr6	89150000	89050000	89250000
chr6	89630000	89530000	89730000
chr6	90240000	90140000	90340000
chr6	99130000	99030000	99230000
chr6	108850000	108750000	108950000
chr6	109700000	109600000	109800000
chr6	112410000	112310000	112510000
chr6	118560000	118460000	118660000
chr6	133830000	133730000	133930000
chr6	142750000	142650000	142850000
chr6	152130000	152030000	152230000
chr6	160480000	160380000	160580000
chr6	160920000	160820000	161020000
chr6	13660000	13560000	13760000
chr6	76910000	76810000	77010000
chr6	84250000	84150000	84350000
chr6	93440000	93340000	93540000
chr6	115950000	115850000	116050000
chr6	116710000	116610000	116810000
chr6	118840000	118740000	118940000
chr6	120050000	119950000	120150000
chr6	125990000	125890000	126090000
chr6	135000000	134900000	135100000
chr6	146820000	146720000	146920000
chr6	151440000	151340000	151540000
chr6	157220000	157120000	157320000
chr6	168900000	168800000	169000000
chr6	6600000	6500000	6700000
chr6	4280000	4180000	4380000
chr6	7620000	7520000	7720000
chr6	38020000	37920000	38120000
chr6	54670000	54570000	54770000
chr6	95370000	95270000	95470000
chr6	107060000	106960000	107160000
chr6	117610000	117510000	117710000
chr6	161720000	161620000	161820000
chr6	40590000	40490000	40690000
chr6	54270000	54170000	54370000
chr6	81750000	81650000	81850000
chr6	116450000	116350000	116550000
chr6	116550000	116450000	116650000
chr6	119980000	119880000	120080000
chr6	126340000	126240000	126440000
chr6	169360000	169260000	169460000
chr5	910000	810000	1010000
chr5	2040000	1940000	2140000
chr5	15040000	14940000	15140000
chr5	18300000	18200000	18400000
chr5	23170000	23070000	23270000
chr5	23950000	23850000	24050000
chr5	33420000	33320000	33520000
chr5	35940000	35840000	36040000
chr5	35020000	34920000	35120000
chr5	36220000	36120000	36320000
chr5	38810000	38710000	38910000
chr5	38210000	38110000	38310000
chr5	38930000	38830000	39030000
chr5	39350000	39250000	39450000
chr5	39570000	39470000	39670000
chr5	42890000	42790000	42990000
chr5	55160000	55060000	55260000
chr5	57280000	57180000	57380000
chr5	58870000	58770000	58970000
chr5	59800000	59700000	59900000
chr5	60630000	60530000	60730000
chr5	64110000	64010000	64210000
chr5	64210000	64110000	64310000
chr5	67180000	67080000	67280000
chr5	73560000	73460000	73660000
chr5	73830000	73730000	73930000
chr5	77080000	76980000	77180000
chr5	76820000	76720000	76920000
chr5	78990000	78890000	79090000
chr5	79860000	79760000	79960000
chr5	80670000	80570000	80770000
chr5	82280000	82180000	82380000
chr5	88700000	88600000	88800000
chr5	91460000	91360000	91560000
chr5	98840000	98740000	98940000
chr5	99080000	98980000	99180000
chr5	103540000	103440000	103640000
chr5	108370000	108270000	108470000
chr5	110370000	110270000	110470000
chr5	110700000	110600000	110800000
chr5	112160000	112060000	112260000
chr5	113640000	113540000	113740000
chr5	115270000	115170000	115370000
chr5	119450000	119350000	119550000
chr5	120630000	120530000	120730000
chr5	123640000	123540000	123740000
chr5	126590000	126490000	126690000
chr5	127530000	127430000	127630000
chr5	132730000	132630000	132830000
chr5	132520000	132420000	132620000
chr5	132850000	132750000	132950000
chr5	133980000	133880000	134080000
chr5	134890000	134790000	134990000
chr5	135420000	135320000	135520000
chr5	136210000	136110000	136310000
chr5	138440000	138340000	138540000
chr5	139400000	139300000	139500000
chr5	140170000	140070000	140270000
chr5	141610000	141510000	141710000
chr5	142960000	142860000	143060000
chr5	144180000	144080000	144280000
chr5	146510000	146410000	146610000
chr5	147620000	147520000	147720000
chr5	147380000	147280000	147480000
chr5	147840000	147740000	147940000
chr5	147940000	147840000	148040000
chr5	149300000	149200000	149400000
chr5	151780000	151680000	151880000
chr5	153970000	153870000	154070000
chr5	154960000	154860000	155060000
chr5	157300000	157200000	157400000
chr5	157140000	157040000	157240000
chr5	157740000	157640000	157840000
chr5	159150000	159050000	159250000
chr5	160430000	160330000	160530000
chr5	168240000	168140000	168340000
chr5	170220000	170120000	170320000
chr5	170420000	170320000	170520000
chr5	170630000	170530000	170730000
chr5	173290000	173190000	173390000
chr5	174790000	174690000	174890000
chr5	175490000	175390000	175590000
chr5	177570000	177470000	177670000
chr5	177040000	176940000	177140000
chr5	4860000	4760000	4960000
chr5	54890000	54790000	54990000
chr5	72310000	72210000	72410000
chr5	90400000	90300000	90500000
chr5	115080000	114980000	115180000
chr5	118960000	118860000	119060000
chr5	129860000	129760000	129960000
chr5	74680000	74580000	74780000
chr5	73210000	73110000	73310000
chr5	6750000	6650000	6850000
chr5	9320000	9220000	9420000
chr5	14670000	14570000	14770000
chr5	14370000	14270000	14470000
chr5	18350000	18250000	18450000
chr5	21790000	21690000	21890000
chr5	32640000	32540000	32740000
chr5	33980000	33880000	34080000
chr5	34910000	34810000	35010000
chr5	34440000	34340000	34540000
chr5	35610000	35510000	35710000
chr5	36710000	36610000	36810000
chr5	38390000	38290000	38490000
chr5	39700000	39600000	39800000
chr5	40890000	40790000	40990000
chr5	41850000	41750000	41950000
chr5	54490000	54390000	54590000
chr5	56860000	56760000	56960000
chr5	58460000	58360000	58560000
chr5	59180000	59080000	59280000
chr5	59380000	59280000	59480000
chr5	64620000	64520000	64720000
chr5	64800000	64700000	64900000
chr5	66790000	66690000	66890000
chr5	68270000	68170000	68370000
chr5	69010000	68910000	69110000
chr5	73080000	72980000	73180000
chr5	74940000	74840000	75040000
chr5	76700000	76600000	76800000
chr5	80080000	79980000	80180000
chr5	95850000	95750000	95950000
chr5	96600000	96500000	96700000
chr5	96340000	96240000	96440000
chr5	102560000	102460000	102660000
chr5	103220000	103120000	103320000
chr5	112530000	112430000	112630000
chr5	115600000	115500000	115700000
chr5	122190000	122090000	122290000
chr5	122500000	122400000	122600000
chr5	127290000	127190000	127390000
chr5	128890000	128790000	128990000
chr5	128200000	128100000	128300000
chr5	129770000	129670000	129870000
chr5	130080000	129980000	130180000
chr5	132060000	131960000	132160000
chr5	134140000	134040000	134240000
chr5	135870000	135770000	135970000
chr5	137310000	137210000	137410000
chr5	137750000	137650000	137850000
chr5	138150000	138050000	138250000
chr5	138020000	137920000	138120000
chr5	138550000	138450000	138650000
chr5	139770000	139670000	139870000
chr5	140360000	140260000	140460000
chr5	141080000	140980000	141180000
chr5	141980000	141880000	142080000
chr5	142710000	142610000	142810000
chr5	142140000	142040000	142240000
chr5	142580000	142480000	142680000
chr5	147200000	147100000	147300000
chr5	148410000	148310000	148510000
chr5	148720000	148620000	148820000
chr5	149110000	149010000	149210000
chr5	149620000	149520000	149720000
chr5	150420000	150320000	150520000
chr5	151000000	150900000	151100000
chr5	150360000	150260000	150460000
chr5	150790000	150690000	150890000
chr5	151200000	151100000	151300000
chr5	151650000	151550000	151750000
chr5	152530000	152430000	152630000
chr5	153470000	153370000	153570000
chr5	154430000	154330000	154530000
chr5	154650000	154550000	154750000
chr5	154850000	154750000	154950000
chr5	158050000	157950000	158150000
chr5	158690000	158590000	158790000
chr5	159290000	159190000	159390000
chr5	159990000	159890000	160090000
chr5	167250000	167150000	167350000
chr5	168070000	167970000	168170000
chr5	170090000	169990000	170190000
chr5	170800000	170700000	170900000
chr5	171870000	171770000	171970000
chr5	172700000	172600000	172800000
chr5	173580000	173480000	173680000
chr5	174010000	173910000	174110000
chr5	174320000	174220000	174420000
chr5	176830000	176730000	176930000
chr5	177310000	177210000	177410000
chr5	178170000	178070000	178270000
chr5	1190000	1090000	1290000
chr5	1460000	1360000	1560000
chr5	12250000	12150000	12350000
chr5	33570000	33470000	33670000
chr5	51380000	51280000	51480000
chr5	76580000	76480000	76680000
chr5	79130000	79030000	79230000
chr5	95280000	95180000	95380000
chr5	95770000	95670000	95870000
chr5	113370000	113270000	113470000
chr5	113520000	113420000	113620000
chr5	122420000	122320000	122520000
chr5	134360000	134260000	134460000
chr5	135550000	135450000	135650000
chr5	136350000	136250000	136450000
chr5	138630000	138530000	138730000
chr5	138780000	138680000	138880000
chr5	141420000	141320000	141520000
chr5	146340000	146240000	146440000
chr5	149830000	149730000	149930000
chr5	150250000	150150000	150350000
chr5	150560000	150460000	150660000
chr5	156830000	156730000	156930000
chr5	157570000	157470000	157670000
chr5	169300000	169200000	169400000
chr5	174410000	174310000	174510000
chr5	174950000	174850000	175050000
chr5	175720000	175620000	175820000
chr5	180290000	180190000	180390000
chr5	7890000	7790000	7990000
chr5	13960000	13860000	14060000
chr5	31260000	31160000	31360000
chr5	52660000	52560000	52760000
chr5	66190000	66090000	66290000
chr5	77490000	77390000	77590000
chr5	80350000	80250000	80450000
chr5	87390000	87290000	87490000
chr5	129150000	129050000	129250000
chr5	131420000	131320000	131520000
chr5	90820000	90720000	90920000
chr5	94910000	94810000	95010000
chr5	9530000	9430000	9630000
chr5	10680000	10580000	10780000
chr5	11230000	11130000	11330000
chr5	25050000	24950000	25150000
chr5	42050000	41950000	42150000
chr5	53400000	53300000	53500000
chr5	65050000	64950000	65150000
chr5	76270000	76170000	76370000
chr5	108150000	108050000	108250000
chr5	112940000	112840000	113040000
chr5	133290000	133190000	133390000
chr5	155920000	155820000	156020000
chr5	176610000	176510000	176710000
chr5	43310000	43210000	43410000
chr5	66300000	66200000	66400000
chr5	72560000	72460000	72660000
chr5	101890000	101790000	101990000
chr5	108650000	108550000	108750000
chr4	2200000	2100000	2300000
chr4	4350000	4250000	4450000
chr4	5820000	5720000	5920000
chr4	5990000	5890000	6090000
chr4	8430000	8330000	8530000
chr4	8630000	8530000	8730000
chr4	8920000	8820000	9020000
chr4	10560000	10460000	10660000
chr4	12690000	12590000	12790000
chr4	13610000	13510000	13710000
chr4	15460000	15360000	15560000
chr4	15210000	15110000	15310000
chr4	15740000	15640000	15840000
chr4	16270000	16170000	16370000
chr4	17520000	17420000	17620000
chr4	21770000	21670000	21870000
chr4	25380000	25280000	25480000
chr4	25820000	25720000	25920000
chr4	26440000	26340000	26540000
chr4	27030000	26930000	27130000
chr4	37810000	37710000	37910000
chr4	37580000	37480000	37680000
chr4	38740000	38640000	38840000
chr4	38860000	38760000	38960000
chr4	39450000	39350000	39550000
chr4	40830000	40730000	40930000
chr4	44700000	44600000	44800000
chr4	54270000	54170000	54370000
chr4	57000000	56900000	57100000
chr4	64570000	64470000	64670000
chr4	70570000	70470000	70670000
chr4	71710000	71610000	71810000
chr4	74170000	74070000	74270000
chr4	75490000	75390000	75590000
chr4	76150000	76050000	76250000
chr4	77360000	77260000	77460000
chr4	77210000	77110000	77310000
chr4	78910000	78810000	79010000
chr4	80290000	80190000	80390000
chr4	85030000	84930000	85130000
chr4	87240000	87140000	87340000
chr4	89140000	89040000	89240000
chr4	104010000	103910000	104110000
chr4	105480000	105380000	105580000
chr4	107960000	107860000	108060000
chr4	109980000	109880000	110080000
chr4	109400000	109300000	109500000
chr4	112060000	111960000	112160000
chr4	114740000	114640000	114840000
chr4	120060000	119960000	120160000
chr4	124280000	124180000	124380000
chr4	125310000	125210000	125410000
chr4	127570000	127470000	127670000
chr4	138960000	138860000	139060000
chr4	139560000	139460000	139660000
chr4	140360000	140260000	140460000
chr4	143540000	143440000	143640000
chr4	147900000	147800000	148000000
chr4	149940000	149840000	150040000
chr4	151020000	150920000	151120000
chr4	153750000	153650000	153850000
chr4	153640000	153540000	153740000
chr4	154540000	154440000	154640000
chr4	155380000	155280000	155480000
chr4	158210000	158110000	158310000
chr4	159460000	159360000	159560000
chr4	162470000	162370000	162570000
chr4	163550000	163450000	163650000
chr4	164750000	164650000	164850000
chr4	165480000	165380000	165580000
chr4	166140000	166040000	166240000
chr4	168140000	168040000	168240000
chr4	170100000	170000000	170200000
chr4	173450000	173350000	173550000
chr4	174200000	174100000	174300000
chr4	174340000	174240000	174440000
chr4	176360000	176260000	176460000
chr4	180660000	180560000	180760000
chr4	181540000	181440000	181640000
chr4	182840000	182740000	182940000
chr4	183440000	183340000	183540000
chr4	184200000	184100000	184300000
chr4	185010000	184910000	185110000
chr4	186200000	186100000	186300000
chr4	1690000	1590000	1790000
chr4	15980000	15880000	16080000
chr4	20710000	20610000	20810000
chr4	53000000	52900000	53100000
chr4	72480000	72380000	72580000
chr4	1350000	1250000	1450000
chr4	2470000	2370000	2570000
chr4	4470000	4370000	4570000
chr4	5420000	5320000	5520000
chr4	10100000	10000000	10200000
chr4	16470000	16370000	16570000
chr4	16750000	16650000	16850000
chr4	17340000	17240000	17440000
chr4	17630000	17530000	17730000
chr4	22390000	22290000	22490000
chr4	38050000	37950000	38150000
chr4	41260000	41160000	41360000
chr4	41660000	41560000	41760000
chr4	42540000	42440000	42640000
chr4	42270000	42170000	42370000
chr4	48110000	48010000	48210000
chr4	48310000	48210000	48410000
chr4	48490000	48390000	48590000
chr4	53700000	53600000	53800000
chr4	54970000	54870000	55070000
chr4	55400000	55300000	55500000
chr4	69880000	69780000	69980000
chr4	72320000	72220000	72420000
chr4	73660000	73560000	73760000
chr4	75990000	75890000	76090000
chr4	77050000	76950000	77150000
chr4	76410000	76310000	76510000
chr4	81060000	80960000	81160000
chr4	81370000	81270000	81470000
chr4	83640000	83540000	83740000
chr4	84520000	84420000	84620000
chr4	85760000	85660000	85860000
chr4	86900000	86800000	87000000
chr4	88000000	87900000	88100000
chr4	87490000	87390000	87590000
chr4	87850000	87750000	87950000
chr4	88210000	88110000	88310000
chr4	93770000	93670000	93870000
chr4	94400000	94300000	94500000
chr4	99470000	99370000	99570000
chr4	102430000	102330000	102530000
chr4	107030000	106930000	107130000
chr4	108610000	108510000	108710000
chr4	109710000	109610000	109810000
chr4	111630000	111530000	111730000
chr4	111860000	111760000	111960000
chr4	112300000	112200000	112400000
chr4	112530000	112430000	112630000
chr4	114380000	114280000	114480000
chr4	119330000	119230000	119430000
chr4	118980000	118880000	119080000
chr4	121150000	121050000	121250000
chr4	120140000	120040000	120240000
chr4	121330000	121230000	121430000
chr4	138020000	137920000	138120000
chr4	138560000	138460000	138660000
chr4	139730000	139630000	139830000
chr4	140850000	140750000	140950000
chr4	142860000	142760000	142960000
chr4	144130000	144030000	144230000
chr4	147110000	147010000	147210000
chr4	149280000	149180000	149380000
chr4	150260000	150160000	150360000
chr4	153130000	153030000	153230000
chr4	154960000	154860000	155060000
chr4	154620000	154520000	154720000
chr4	157980000	157880000	158080000
chr4	158660000	158560000	158760000
chr4	158850000	158750000	158950000
chr4	163070000	162970000	163170000
chr4	165340000	165240000	165440000
chr4	166300000	166200000	166400000
chr4	168920000	168820000	169020000
chr4	169580000	169480000	169680000
chr4	169010000	168910000	169110000
chr4	170260000	170160000	170360000
chr4	173270000	173170000	173370000
chr4	182920000	182820000	183020000
chr4	185620000	185520000	185720000
chr4	186040000	185940000	186140000
chr4	186720000	186620000	186820000
chr4	1050000	950000	1150000
chr4	6250000	6150000	6350000
chr4	7190000	7090000	7290000
chr4	11980000	11880000	12080000
chr4	16370000	16270000	16470000
chr4	21170000	21070000	21270000
chr4	22110000	22010000	22210000
chr4	42400000	42300000	42500000
chr4	56530000	56430000	56630000
chr4	70280000	70180000	70380000
chr4	74320000	74220000	74420000
chr4	75730000	75630000	75830000
chr4	76500000	76400000	76600000
chr4	80180000	80080000	80280000
chr4	88370000	88270000	88470000
chr4	88800000	88700000	88900000
chr4	122730000	122630000	122830000
chr4	124130000	124030000	124230000
chr4	140150000	140050000	140250000
chr4	140280000	140180000	140380000
chr4	152780000	152680000	152880000
chr4	186580000	186480000	186680000
chr4	6560000	6460000	6660000
chr4	24430000	24330000	24530000
chr4	25150000	25050000	25250000
chr4	41950000	41850000	42050000
chr4	46720000	46620000	46820000
chr4	46290000	46190000	46390000
chr4	82310000	82210000	82410000
chr4	95130000	95030000	95230000
chr4	98030000	97930000	98130000
chr4	99920000	99820000	100020000
chr4	172860000	172760000	172960000
chr4	177060000	176960000	177160000
chr4	42920000	42820000	43020000
chr4	175540000	175440000	175640000
chr4	8160000	8060000	8260000
chr4	7740000	7640000	7840000
chr4	18630000	18530000	18730000
chr4	36400000	36300000	36500000
chr4	37170000	37070000	37270000
chr4	45450000	45350000	45550000
chr4	47630000	47530000	47730000
chr4	48870000	48770000	48970000
chr4	63510000	63410000	63610000
chr4	67880000	67780000	67980000
chr4	74820000	74720000	74920000
chr4	89460000	89360000	89560000
chr4	98860000	98760000	98960000
chr4	107730000	107630000	107830000
chr4	127140000	127040000	127240000
chr4	151670000	151570000	151770000
chr4	154330000	154230000	154430000
chr4	157200000	157100000	157300000
chr4	166590000	166490000	166690000
chr4	174730000	174630000	174830000
chr4	24700000	24600000	24800000
chr4	82200000	82100000	82300000
chr4	98130000	98030000	98230000
chr4	99980000	99880000	100080000
chr4	130740000	130640000	130840000
chr4	189120000	189020000	189220000
chr3	3180000	3080000	3280000
chr3	4300000	4200000	4400000
chr3	5110000	5010000	5210000
chr3	8430000	8330000	8530000
chr3	8650000	8550000	8750000
chr3	9340000	9240000	9440000
chr3	14630000	14530000	14730000
chr3	14150000	14050000	14250000
chr3	16260000	16160000	16360000
chr3	27280000	27180000	27380000
chr3	33100000	33000000	33200000
chr3	33850000	33750000	33950000
chr3	36710000	36610000	36810000
chr3	36910000	36810000	37010000
chr3	38000000	37900000	38100000
chr3	39400000	39300000	39500000
chr3	40310000	40210000	40410000
chr3	42220000	42120000	42320000
chr3	42890000	42790000	42990000
chr3	44290000	44190000	44390000
chr3	44990000	44890000	45090000
chr3	45970000	45870000	46070000
chr3	46430000	46330000	46530000
chr3	46910000	46810000	47010000
chr3	47390000	47290000	47490000
chr3	48180000	48080000	48280000
chr3	50250000	50150000	50350000
chr3	51950000	51850000	52050000
chr3	52420000	52320000	52520000
chr3	56300000	56200000	56400000
chr3	56990000	56890000	57090000
chr3	58300000	58200000	58400000
chr3	58510000	58410000	58610000
chr3	58640000	58540000	58740000
chr3	62200000	62100000	62300000
chr3	66230000	66130000	66330000
chr3	66930000	66830000	67030000
chr3	69990000	69890000	70090000
chr3	71690000	71590000	71790000
chr3	73090000	72990000	73190000
chr3	73850000	73750000	73950000
chr3	75200000	75100000	75300000
chr3	77310000	77210000	77410000
chr3	78650000	78550000	78750000
chr3	79510000	79410000	79610000
chr3	85800000	85700000	85900000
chr3	86660000	86560000	86760000
chr3	87240000	87140000	87340000
chr3	98030000	97930000	98130000
chr3	98570000	98470000	98670000
chr3	99800000	99700000	99900000
chr3	100330000	100230000	100430000
chr3	101710000	101610000	101810000
chr3	107180000	107080000	107280000
chr3	108480000	108380000	108580000
chr3	107840000	107740000	107940000
chr3	108590000	108490000	108690000
chr3	112070000	111970000	112170000
chr3	113010000	112910000	113110000
chr3	115900000	115800000	116000000
chr3	116750000	116650000	116850000
chr3	118850000	118750000	118950000
chr3	120560000	120460000	120660000
chr3	122370000	122270000	122470000
chr3	123590000	123490000	123690000
chr3	127580000	127480000	127680000
chr3	128040000	127940000	128140000
chr3	132420000	132320000	132520000
chr3	132220000	132120000	132320000
chr3	132700000	132600000	132800000
chr3	133640000	133540000	133740000
chr3	133430000	133330000	133530000
chr3	134560000	134460000	134660000
chr3	136050000	135950000	136150000
chr3	138050000	137950000	138150000
chr3	139380000	139280000	139480000
chr3	141270000	141170000	141370000
chr3	143070000	142970000	143170000
chr3	143820000	143720000	143920000
chr3	148940000	148840000	149040000
chr3	149490000	149390000	149590000
chr3	151180000	151080000	151280000
chr3	152980000	152880000	153080000
chr3	154290000	154190000	154390000
chr3	155970000	155870000	156070000
chr3	157150000	157050000	157250000
chr3	157580000	157480000	157680000
chr3	158810000	158710000	158910000
chr3	160010000	159910000	160110000
chr3	161460000	161360000	161560000
chr3	167360000	167260000	167460000
chr3	168030000	167930000	168130000
chr3	170900000	170800000	171000000
chr3	172770000	172670000	172870000
chr3	176470000	176370000	176570000
chr3	183860000	183760000	183960000
chr3	184340000	184240000	184440000
chr3	184810000	184710000	184910000
chr3	185580000	185480000	185680000
chr3	186830000	186730000	186930000
chr3	189230000	189130000	189330000
chr3	191090000	190990000	191190000
chr3	192450000	192350000	192550000
chr3	194400000	194300000	194500000
chr3	194610000	194510000	194710000
chr3	195590000	195490000	195690000
chr3	195960000	195860000	196060000
chr3	196950000	196850000	197050000
chr3	30750000	30650000	30850000
chr3	46100000	46000000	46200000
chr3	88180000	88080000	88280000
chr3	98780000	98680000	98880000
chr3	111650000	111550000	111750000
chr3	148690000	148590000	148790000
chr3	197530000	197430000	197630000
chr3	62570000	62470000	62670000
chr3	113800000	113700000	113900000
chr3	169760000	169660000	169860000
chr3	4650000	4550000	4750000
chr3	9760000	9660000	9860000
chr3	10940000	10840000	11040000
chr3	10740000	10640000	10840000
chr3	11840000	11740000	11940000
chr3	13080000	12980000	13180000
chr3	13900000	13800000	14000000
chr3	13650000	13550000	13750000
chr3	13480000	13380000	13580000
chr3	14940000	14840000	15040000
chr3	16570000	16470000	16670000
chr3	18780000	18680000	18880000
chr3	19330000	19230000	19430000
chr3	19870000	19770000	19970000
chr3	24710000	24610000	24810000
chr3	24950000	24850000	25050000
chr3	27700000	27600000	27800000
chr3	32160000	32060000	32260000
chr3	32370000	32270000	32470000
chr3	32480000	32380000	32580000
chr3	32940000	32840000	33040000
chr3	32680000	32580000	32780000
chr3	37800000	37700000	37900000
chr3	39060000	38960000	39160000
chr3	38670000	38570000	38770000
chr3	38500000	38400000	38600000
chr3	40170000	40070000	40270000
chr3	42120000	42020000	42220000
chr3	42760000	42660000	42860000
chr3	43160000	43060000	43260000
chr3	43530000	43430000	43630000
chr3	45740000	45640000	45840000
chr3	45840000	45740000	45940000
chr3	47010000	46910000	47110000
chr3	48440000	48340000	48540000
chr3	47810000	47710000	47910000
chr3	48560000	48460000	48660000
chr3	49700000	49600000	49800000
chr3	49530000	49430000	49630000
chr3	50110000	50010000	50210000
chr3	50570000	50470000	50670000
chr3	51380000	51280000	51480000
chr3	51690000	51590000	51790000
chr3	51500000	51400000	51600000
chr3	52540000	52440000	52640000
chr3	52200000	52100000	52300000
chr3	53100000	53000000	53200000
chr3	53710000	53610000	53810000
chr3	54420000	54320000	54520000
chr3	57080000	56980000	57180000
chr3	58170000	58070000	58270000
chr3	60750000	60650000	60850000
chr3	63290000	63190000	63390000
chr3	64510000	64410000	64610000
chr3	65330000	65230000	65430000
chr3	65430000	65330000	65530000
chr3	65760000	65660000	65860000
chr3	66370000	66270000	66470000
chr3	66840000	66740000	66940000
chr3	67830000	67730000	67930000
chr3	72840000	72740000	72940000
chr3	97740000	97640000	97840000
chr3	99000000	98900000	99100000
chr3	100850000	100750000	100950000
chr3	102610000	102510000	102710000
chr3	108980000	108880000	109080000
chr3	112560000	112460000	112660000
chr3	117010000	116910000	117110000
chr3	120220000	120120000	120320000
chr3	122080000	121980000	122180000
chr3	123280000	123180000	123380000
chr3	123730000	123630000	123830000
chr3	124720000	124620000	124820000
chr3	124560000	124460000	124660000
chr3	124310000	124210000	124410000
chr3	124910000	124810000	125010000
chr3	126120000	126020000	126220000
chr3	126650000	126550000	126750000
chr3	128600000	128500000	128700000
chr3	128890000	128790000	128990000
chr3	130950000	130850000	131050000
chr3	132040000	131940000	132140000
chr3	134160000	134060000	134260000
chr3	134770000	134670000	134870000
chr3	135700000	135600000	135800000
chr3	135900000	135800000	136000000
chr3	135510000	135410000	135610000
chr3	137050000	136950000	137150000
chr3	136750000	136650000	136850000
chr3	138950000	138850000	139050000
chr3	139570000	139470000	139670000
chr3	140900000	140800000	141000000
chr3	140060000	139960000	140160000
chr3	141940000	141840000	142040000
chr3	143650000	143550000	143750000
chr3	149320000	149220000	149420000
chr3	152460000	152360000	152560000
chr3	156540000	156440000	156640000
chr3	157500000	157400000	157600000
chr3	157820000	157720000	157920000
chr3	159810000	159710000	159910000
chr3	159260000	159160000	159360000
chr3	161250000	161150000	161350000
chr3	168180000	168080000	168280000
chr3	168500000	168400000	168600000
chr3	170410000	170310000	170510000
chr3	171610000	171510000	171710000
chr3	179330000	179230000	179430000
chr3	181190000	181090000	181290000
chr3	181700000	181600000	181800000
chr3	183120000	183020000	183220000
chr3	186560000	186460000	186660000
chr3	188760000	188660000	188860000
chr3	189950000	189850000	190050000
chr3	192800000	192700000	192900000
chr3	193150000	193050000	193250000
chr3	193460000	193360000	193560000
chr3	194320000	194220000	194420000
chr3	195260000	195160000	195360000
chr3	196200000	196100000	196300000
chr3	196520000	196420000	196620000
chr3	8800000	8700000	8900000
chr3	13280000	13180000	13380000
chr3	14500000	14400000	14600000
chr3	24250000	24150000	24350000
chr3	39510000	39410000	39610000
chr3	47490000	47390000	47590000
chr3	49450000	49350000	49550000
chr3	49790000	49690000	49890000
chr3	52280000	52180000	52380000
chr3	73510000	73410000	73610000
chr3	79050000	78950000	79150000
chr3	99140000	99040000	99240000
chr3	102230000	102130000	102330000
chr3	115830000	115730000	115930000
chr3	124480000	124380000	124580000
chr3	127470000	127370000	127570000
chr3	128400000	128300000	128500000
chr3	128500000	128400000	128600000
chr3	133580000	133480000	133680000
chr3	137970000	137870000	138070000
chr3	138150000	138050000	138250000
chr3	150220000	150120000	150320000
chr3	155730000	155630000	155830000
chr3	169840000	169740000	169940000
chr3	170500000	170400000	170600000
chr3	181300000	181200000	181400000
chr3	183260000	183160000	183360000
chr3	184550000	184450000	184650000
chr3	186260000	186160000	186360000
chr3	190230000	190130000	190330000
chr3	196600000	196500000	196700000
chr3	197030000	196930000	197130000
chr3	197200000	197100000	197300000
chr3	22110000	22010000	22210000
chr3	25620000	25520000	25720000
chr3	31550000	31450000	31650000
chr3	49010000	48910000	49110000
chr3	56550000	56450000	56650000
chr3	63980000	63880000	64080000
chr3	81360000	81260000	81460000
chr3	81650000	81550000	81750000
chr3	109240000	109140000	109340000
chr3	129320000	129220000	129420000
chr3	147350000	147250000	147450000
chr3	150880000	150780000	150980000
chr3	151410000	151310000	151510000
chr3	154000000	153900000	154100000
chr3	154550000	154450000	154650000
chr3	158530000	158430000	158630000
chr3	174100000	174000000	174200000
chr3	190450000	190350000	190550000
chr3	31680000	31580000	31780000
chr3	190790000	190690000	190890000
chr3	12860000	12760000	12960000
chr3	123030000	122930000	123130000
chr3	5780000	5680000	5880000
chr3	22920000	22820000	23020000
chr3	46700000	46600000	46800000
chr3	70990000	70890000	71090000
chr3	72270000	72170000	72370000
chr3	76120000	76020000	76220000
chr3	85370000	85270000	85470000
chr3	84940000	84840000	85040000
chr3	99510000	99410000	99610000
chr3	100610000	100510000	100710000
chr3	113320000	113220000	113420000
chr3	114430000	114330000	114530000
chr3	119110000	119010000	119210000
chr3	119480000	119380000	119580000
chr3	122730000	122630000	122830000
chr3	123950000	123850000	124050000
chr3	127010000	126910000	127110000
chr3	145770000	145670000	145870000
chr3	149840000	149740000	149940000
chr3	153790000	153690000	153890000
chr3	154690000	154590000	154790000
chr3	167060000	166960000	167160000
chr3	168850000	168750000	168950000
chr3	170060000	169960000	170160000
chr3	171820000	171720000	171920000
chr3	172350000	172250000	172450000
chr3	175940000	175840000	176040000
chr3	176940000	176840000	177040000
chr3	1360000	1260000	1460000
chr3	12120000	12020000	12220000
chr3	28740000	28640000	28840000
chr3	30200000	30100000	30300000
chr3	87770000	87670000	87870000
chr3	113480000	113380000	113580000
chr3	172450000	172350000	172550000
chr22	20340000	20240000	20440000
chr22	23140000	23040000	23240000
chr22	23860000	23760000	23960000
chr22	25340000	25240000	25440000
chr22	26670000	26570000	26770000
chr22	27870000	27770000	27970000
chr22	29270000	29170000	29370000
chr22	33250000	33150000	33350000
chr22	35250000	35150000	35350000
chr22	41650000	41550000	41750000
chr22	43170000	43070000	43270000
chr22	46340000	46240000	46440000
chr22	46120000	46020000	46220000
chr22	46780000	46680000	46880000
chr22	19700000	19600000	19800000
chr22	26360000	26260000	26460000
chr22	26470000	26370000	26570000
chr22	46550000	46450000	46650000
chr22	34020000	33920000	34120000
chr22	19960000	19860000	20060000
chr22	20740000	20640000	20840000
chr22	22950000	22850000	23050000
chr22	23310000	23210000	23410000
chr22	24860000	24760000	24960000
chr22	25060000	24960000	25160000
chr22	25760000	25660000	25860000
chr22	28020000	27920000	28120000
chr22	28590000	28490000	28690000
chr22	28830000	28730000	28930000
chr22	29160000	29060000	29260000
chr22	29580000	29480000	29680000
chr22	30290000	30190000	30390000
chr22	30400000	30300000	30500000
chr22	31160000	31060000	31260000
chr22	30930000	30830000	31030000
chr22	32380000	32280000	32480000
chr22	32480000	32380000	32580000
chr22	33000000	32900000	33100000
chr22	36170000	36070000	36270000
chr22	36280000	36180000	36380000
chr22	37030000	36930000	37130000
chr22	38200000	38100000	38300000
chr22	38860000	38760000	38960000
chr22	39130000	39030000	39230000
chr22	40650000	40550000	40750000
chr22	41930000	41830000	42030000
chr22	42570000	42470000	42670000
chr22	42120000	42020000	42220000
chr22	43380000	43280000	43480000
chr22	45560000	45460000	45660000
chr22	45980000	45880000	46080000
chr22	20510000	20410000	20610000
chr22	21750000	21650000	21850000
chr22	23390000	23290000	23490000
chr22	24760000	24660000	24860000
chr22	29500000	29400000	29600000
chr22	35150000	35050000	35250000
chr22	36770000	36670000	36870000
chr22	37220000	37120000	37320000
chr22	39000000	38900000	39100000
chr22	39620000	39520000	39720000
chr22	40500000	40400000	40600000
chr22	45440000	45340000	45540000
chr22	21980000	21880000	22080000
chr22	37590000	37490000	37690000
chr22	44680000	44580000	44780000
chr22	22710000	22610000	22810000
chr22	24250000	24150000	24350000
chr22	31650000	31550000	31750000
chr22	37820000	37720000	37920000
chr22	43940000	43840000	44040000
chr22	43810000	43710000	43910000
chr22	48740000	48640000	48840000
chr22	33500000	33400000	33600000
chr22	37490000	37390000	37590000
chr22	38590000	38490000	38690000
chr22	50350000	50250000	50450000
chr21	17620000	17520000	17720000
chr21	18270000	18170000	18370000
chr21	20950000	20850000	21050000
chr21	25400000	25300000	25500000
chr21	28990000	28890000	29090000
chr21	30260000	30160000	30360000
chr21	31090000	30990000	31190000
chr21	36110000	36010000	36210000
chr21	36400000	36300000	36500000
chr21	36960000	36860000	37060000
chr21	39770000	39670000	39870000
chr21	45140000	45040000	45240000
chr21	17310000	17210000	17410000
chr21	21190000	21090000	21290000
chr21	29420000	29320000	29520000
chr21	31190000	31090000	31290000
chr21	32620000	32520000	32720000
chr21	33180000	33080000	33280000
chr21	34700000	34600000	34800000
chr21	37680000	37580000	37780000
chr21	40130000	40030000	40230000
chr21	40440000	40340000	40540000
chr21	41600000	41500000	41700000
chr21	41840000	41740000	41940000
chr21	42120000	42020000	42220000
chr21	42300000	42200000	42400000
chr21	42810000	42710000	42910000
chr21	45280000	45180000	45380000
chr21	17950000	17850000	18050000
chr21	18380000	18280000	18480000
chr21	33360000	33260000	33460000
chr21	40840000	40740000	40940000
chr21	26760000	26660000	26860000
chr21	39440000	39340000	39540000
chr21	41120000	41020000	41220000
chr21	25880000	25780000	25980000
chr21	30470000	30370000	30570000
chr21	15560000	15460000	15660000
chr21	31460000	31360000	31560000
chr21	36620000	36520000	36720000
chr20	780000	680000	880000
chr20	2490000	2390000	2590000
chr20	3710000	3610000	3810000
chr20	4200000	4100000	4300000
chr20	5110000	5010000	5210000
chr20	5500000	5400000	5600000
chr20	7920000	7820000	8020000
chr20	9610000	9510000	9710000
chr20	9390000	9290000	9490000
chr20	9940000	9840000	10040000
chr20	10560000	10460000	10660000
chr20	13790000	13690000	13890000
chr20	16780000	16680000	16880000
chr20	17480000	17380000	17580000
chr20	20010000	19910000	20110000
chr20	21650000	21550000	21750000
[truncated: 2,545 more rows]

## Sheet: class 2
class 2: 1+ intersecting CTCF+cohesin, tandem+single CTCF motifs, Dot
chromosome	boundary location	start	end	# motifs in boundary
chrX	10640000	10540000	10740000	4
chrX	10740000	10640000	10840000	2
chrX	19900000	19800000	20000000	2
chrX	41300000	41200000	41400000	2
chrX	50250000	50150000	50350000	2
chrX	51880000	51780000	51980000	2
chrX	53490000	53390000	53590000	3
chrX	69290000	69190000	69390000	2
chrX	70040000	69940000	70140000	3
chrX	70150000	70050000	70250000	2
chrX	74580000	74480000	74680000	2
chrX	78120000	78020000	78220000	2
chrX	101800000	101700000	101900000	2
chrX	107900000	107800000	108000000	2
chrX	108000000	107900000	108100000	3
chrX	112050000	111950000	112150000	2
chrX	112660000	112560000	112760000	2
chrX	112730000	112630000	112830000	2
chrX	118180000	118080000	118280000	2
chrX	118270000	118170000	118370000	2
chrX	120490000	120390000	120590000	2
chrX	128980000	128880000	129080000	2
chrX	131710000	131610000	131810000	3
chrX	132630000	132530000	132730000	4
chrX	132730000	132630000	132830000	2
chrX	136270000	136170000	136370000	2
chrX	152630000	152530000	152730000	2
chrX	3080000	2980000	3180000	2
chrX	9870000	9770000	9970000	2
chrX	11520000	11420000	11620000	3
chrX	15700000	15600000	15800000	2
chrX	21960000	21860000	22060000	2
chrX	32450000	32350000	32550000	2
chrX	32500000	32400000	32600000	2
chrX	38650000	38550000	38750000	3
chrX	40080000	39980000	40180000	2
chrX	40520000	40420000	40620000	2
chrX	69120000	69020000	69220000	3
chrX	85090000	84990000	85190000	2
chrX	94800000	94700000	94900000	2
chrX	100360000	100260000	100460000	2
chrX	100430000	100330000	100530000	2
chrX	101570000	101470000	101670000	2
chrX	111800000	111700000	111900000	2
chrX	113880000	113780000	113980000	2
chrX	114590000	114490000	114690000	3
chrX	123760000	123660000	123860000	2
chrX	124200000	124100000	124300000	2
chrX	124370000	124270000	124470000	2
chrX	132220000	132120000	132320000	2
chrX	132990000	132890000	133090000	3
chrX	148050000	147950000	148150000	2
chrX	149520000	149420000	149620000	2
chrX	149900000	149800000	150000000	2
chrX	2850000	2750000	2950000	1
chrX	3620000	3520000	3720000	1
chrX	6510000	6410000	6610000	1
chrX	9340000	9240000	9440000	1
chrX	9730000	9630000	9830000	1
chrX	14540000	14440000	14640000	1
chrX	20120000	20020000	20220000	1
chrX	20730000	20630000	20830000	1
chrX	21740000	21640000	21840000	1
chrX	22970000	22870000	23070000	1
chrX	25990000	25890000	26090000	1
chrX	30270000	30170000	30370000	1
chrX	31670000	31570000	31770000	1
chrX	32670000	32570000	32770000	1
chrX	37070000	36970000	37170000	1
chrX	38350000	38250000	38450000	1
chrX	41490000	41390000	41590000	1
chrX	44250000	44150000	44350000	1
chrX	45180000	45080000	45280000	1
chrX	46800000	46700000	46900000	1
chrX	51040000	50940000	51140000	1
chrX	56250000	56150000	56350000	1
chrX	56990000	56890000	57090000	1
chrX	70970000	70870000	71070000	1
chrX	71660000	71560000	71760000	1
chrX	72460000	72360000	72560000	1
chrX	72600000	72500000	72700000	1
chrX	74030000	73930000	74130000	1
chrX	78570000	78470000	78670000	1
chrX	79080000	78980000	79180000	1
chrX	80650000	80550000	80750000	1
chrX	87320000	87220000	87420000	1
chrX	87710000	87610000	87810000	1
chrX	94080000	93980000	94180000	1
chrX	94290000	94190000	94390000	1
chrX	105190000	105090000	105290000	1
chrX	105760000	105660000	105860000	1
chrX	114970000	114870000	115070000	1
chrX	118100000	118000000	118200000	1
chrX	134030000	133930000	134130000	1
chrX	134150000	134050000	134250000	1
chrX	134270000	134170000	134370000	1
chrX	137840000	137740000	137940000	1
chrX	139760000	139660000	139860000	1
chrX	145210000	145110000	145310000	1
chrX	146230000	146130000	146330000	1
chrX	149290000	149190000	149390000	1
chrX	154570000	154470000	154670000	1
chrX	12490000	12390000	12590000	1
chrX	15830000	15730000	15930000	1
chrX	24720000	24620000	24820000	1
chrX	25480000	25380000	25580000	1
chrX	26430000	26330000	26530000	1
chrX	45290000	45190000	45390000	1
chrX	49290000	49190000	49390000	1
chrX	50090000	49990000	50190000	1
chrX	52560000	52460000	52660000	1
chrX	64560000	64460000	64660000	1
chrX	68490000	68390000	68590000	1
chrX	69500000	69400000	69600000	1
chrX	69630000	69530000	69730000	1
chrX	72240000	72140000	72340000	1
chrX	73080000	72980000	73180000	1
chrX	73260000	73160000	73360000	1
chrX	73850000	73750000	73950000	1
chrX	77440000	77340000	77540000	1
chrX	80830000	80730000	80930000	1
chrX	84710000	84610000	84810000	1
chrX	88110000	88010000	88210000	1
chrX	93870000	93770000	93970000	1
chrX	95060000	94960000	95160000	1
chrX	95330000	95230000	95430000	1
chrX	95750000	95650000	95850000	1
chrX	105960000	105860000	106060000	1
chrX	106050000	105950000	106150000	1
chrX	114430000	114330000	114530000	1
chrX	115320000	115220000	115420000	1
chrX	115930000	115830000	116030000	1
chrX	116200000	116100000	116300000	1
chrX	116480000	116380000	116580000	1
chrX	123170000	123070000	123270000	1
chrX	123430000	123330000	123530000	1
chrX	125980000	125880000	126080000	1
chrX	130510000	130410000	130610000	1
chrX	131240000	131140000	131340000	1
chrX	137420000	137320000	137520000	1
chrX	139110000	139010000	139210000	1
chrX	140510000	140410000	140610000	1
chrX	143410000	143310000	143510000	1
chrX	143720000	143620000	143820000	1
chrX	145370000	145270000	145470000	1
chrX	145810000	145710000	145910000	1
chr9	1890000	1790000	1990000	3
chr9	5010000	4910000	5110000	3
chr9	14800000	14700000	14900000	2
chr9	23500000	23400000	23600000	2
chr9	34120000	34020000	34220000	2
chr9	35440000	35340000	35540000	2
chr9	69560000	69460000	69660000	2
chr9	77010000	76910000	77110000	3
chr9	78120000	78020000	78220000	2
chr9	93330000	93230000	93430000	2
chr9	95150000	95050000	95250000	4
chr9	100320000	100220000	100420000	2
chr9	104440000	104340000	104540000	2
chr9	111340000	111240000	111440000	2
chr9	2850000	2750000	2950000	2
chr9	4100000	4000000	4200000	2
chr9	13420000	13320000	13520000	2
chr9	17050000	16950000	17150000	2
chr9	37890000	37790000	37990000	4
chr9	69410000	69310000	69510000	2
chr9	83920000	83820000	84020000	3
chr9	86330000	86230000	86430000	2
chr9	86620000	86520000	86720000	3
chr9	93120000	93020000	93220000	3
chr9	105570000	105470000	105670000	2
chr9	109190000	109090000	109290000	5
chr9	117040000	116940000	117140000	2
chr9	124060000	123960000	124160000	2
chr9	127210000	127110000	127310000	2
chr9	5440000	5340000	5540000	1
chr9	9300000	9200000	9400000	1
chr9	11340000	11240000	11440000	1
chr9	13140000	13040000	13240000	1
chr9	18830000	18730000	18930000	1
chr9	23620000	23520000	23720000	1
chr9	24250000	24150000	24350000	1
chr9	24830000	24730000	24930000	1
chr9	26330000	26230000	26430000	1
chr9	26870000	26770000	26970000	1
chr9	27560000	27460000	27660000	1
chr9	28100000	28000000	28200000	1
chr9	31790000	31690000	31890000	1
chr9	69230000	69130000	69330000	1
chr9	72580000	72480000	72680000	1
chr9	74100000	74000000	74200000	1
chr9	75490000	75390000	75590000	1
chr9	75880000	75780000	75980000	1
chr9	82980000	82880000	83080000	1
chr9	83060000	82960000	83160000	1
chr9	89010000	88910000	89110000	1
chr9	89920000	89820000	90020000	1
chr9	91430000	91330000	91530000	1
chr9	105160000	105060000	105260000	1
chr9	120120000	120020000	120220000	1
chr9	122820000	122720000	122920000	1
chr9	135070000	134970000	135170000	1
chr9	310000	210000	410000	1
chr9	1440000	1340000	1540000	1
chr9	1640000	1540000	1740000	1
chr9	3000000	2900000	3100000	1
chr9	5180000	5080000	5280000	1
chr9	6560000	6460000	6660000	1
chr9	7040000	6940000	7140000	1
chr9	9520000	9420000	9620000	1
chr9	19920000	19820000	20020000	1
chr9	20370000	20270000	20470000	1
chr9	20610000	20510000	20710000	1
chr9	22800000	22700000	22900000	1
chr9	25940000	25840000	26040000	1
chr9	27690000	27590000	27790000	1
chr9	28740000	28640000	28840000	1
chr9	31130000	31030000	31230000	1
chr9	69670000	69570000	69770000	1
chr9	70890000	70790000	70990000	1
chr9	71480000	71380000	71580000	1
chr9	78590000	78490000	78690000	1
chr9	79570000	79470000	79670000	1
chr9	79740000	79640000	79840000	1
chr9	80150000	80050000	80250000	1
chr9	80620000	80520000	80720000	1
chr9	83330000	83230000	83430000	1
chr9	84670000	84570000	84770000	1
chr9	86030000	85930000	86130000	1
chr9	98540000	98440000	98640000	1
chr9	99810000	99710000	99910000	1
chr9	101120000	101020000	101220000	1
chr9	104100000	104000000	104200000	1
chr9	106550000	106450000	106650000	1
chr9	115880000	115780000	115980000	1
chr9	118170000	118070000	118270000	1
chr9	118530000	118430000	118630000	1
chr9	118800000	118700000	118900000	1
chr9	120550000	120450000	120650000	1
chr9	128440000	128340000	128540000	1
chr9	128550000	128450000	128650000	1
chr9	137510000	137410000	137610000	1
chr8	3600000	3500000	3700000	2
chr8	17170000	17070000	17270000	2
chr8	17930000	17830000	18030000	3
chr8	26100000	26000000	26200000	2
chr8	33340000	33240000	33440000	3
chr8	58430000	58330000	58530000	3
chr8	64730000	64630000	64830000	2
chr8	72890000	72790000	72990000	4
chr8	73010000	72910000	73110000	4
chr8	73250000	73150000	73350000	2
chr8	93460000	93360000	93560000	2
chr8	100550000	100450000	100650000	2
chr8	102830000	102730000	102930000	2
chr8	103390000	103290000	103490000	2
chr8	104490000	104390000	104590000	2
chr8	114270000	114170000	114370000	2
chr8	115110000	115010000	115210000	2
chr8	117050000	116950000	117150000	2
chr8	118430000	118330000	118530000	3
chr8	125340000	125240000	125440000	2
chr8	127190000	127090000	127290000	2
chr8	131870000	131770000	131970000	2
chr8	136750000	136650000	136850000	2
chr8	139650000	139550000	139750000	2
chr8	4240000	4140000	4340000	2
chr8	66020000	65920000	66120000	2
chr8	69920000	69820000	70020000	3
chr8	70930000	70830000	71030000	3
chr8	74070000	73970000	74170000	4
chr8	77590000	77490000	77690000	2
chr8	81250000	81150000	81350000	3
chr8	85440000	85340000	85540000	3
chr8	103710000	103610000	103810000	3
chr8	105880000	105780000	105980000	6
chr8	108870000	108770000	108970000	2
chr8	112730000	112630000	112830000	2
chr8	126580000	126480000	126680000	2
chr8	127710000	127610000	127810000	2
chr8	131010000	130910000	131110000	2
chr8	132800000	132700000	132900000	3
chr8	132870000	132770000	132970000	2
chr8	135450000	135350000	135550000	2
chr8	650000	550000	750000	1
chr8	1500000	1400000	1600000	1
chr8	2620000	2520000	2720000	1
chr8	14900000	14800000	15000000	1
chr8	15660000	15560000	15760000	1
chr8	19060000	18960000	19160000	1
chr8	33640000	33540000	33740000	1
chr8	36150000	36050000	36250000	1
chr8	37520000	37420000	37620000	1
chr8	42160000	42060000	42260000	1
chr8	42390000	42290000	42490000	1
chr8	47760000	47660000	47860000	1
chr8	47970000	47870000	48070000	1
chr8	48700000	48600000	48800000	1
chr8	50420000	50320000	50520000	1
chr8	56940000	56840000	57040000	1
chr8	57140000	57040000	57240000	1
chr8	60630000	60530000	60730000	1
chr8	64270000	64170000	64370000	1
chr8	68080000	67980000	68180000	1
chr8	74650000	74550000	74750000	1
chr8	77180000	77080000	77280000	1
chr8	77400000	77300000	77500000	1
chr8	82520000	82420000	82620000	1
chr8	88310000	88210000	88410000	1
chr8	92820000	92720000	92920000	1
chr8	99860000	99760000	99960000	1
chr8	102210000	102110000	102310000	1
chr8	103510000	103410000	103610000	1
chr8	107540000	107440000	107640000	1
chr8	108080000	107980000	108180000	1
chr8	108740000	108640000	108840000	1
chr8	112400000	112300000	112500000	1
chr8	112480000	112380000	112580000	1
chr8	114480000	114380000	114580000	1
chr8	118130000	118030000	118230000	1
chr8	120610000	120510000	120710000	1
chr8	121840000	121740000	121940000	1
chr8	123990000	123890000	124090000	1
chr8	125000000	124900000	125100000	1
chr8	125440000	125340000	125540000	1
chr8	128190000	128090000	128290000	1
chr8	129560000	129460000	129660000	1
chr8	133900000	133800000	134000000	1
chr8	136070000	135970000	136170000	1
chr8	137500000	137400000	137600000	1
chr8	1310000	1210000	1410000	1
chr8	9350000	9250000	9450000	1
chr8	10050000	9950000	10150000	1
chr8	13350000	13250000	13450000	1
chr8	17260000	17160000	17360000	1
chr8	18070000	17970000	18170000	1
chr8	19760000	19660000	19860000	1
chr8	21590000	21490000	21690000	1
chr8	29300000	29200000	29400000	1
chr8	33790000	33690000	33890000	1
chr8	35130000	35030000	35230000	1
chr8	47260000	47160000	47360000	1
chr8	48320000	48220000	48420000	1
chr8	49280000	49180000	49380000	1
chr8	52720000	52620000	52820000	1
chr8	53230000	53130000	53330000	1
chr8	55300000	55200000	55400000	1
chr8	55790000	55690000	55890000	1
chr8	63600000	63500000	63700000	1
chr8	66660000	66560000	66760000	1
chr8	66910000	66810000	67010000	1
chr8	67060000	66960000	67160000	1
chr8	67280000	67180000	67380000	1
chr8	67810000	67710000	67910000	1
chr8	72530000	72430000	72630000	1
chr8	75800000	75700000	75900000	1
chr8	76350000	76250000	76450000	1
chr8	82300000	82200000	82400000	1
chr8	83340000	83240000	83440000	1
chr8	83850000	83750000	83950000	1
chr8	89060000	88960000	89160000	1
chr8	89250000	89150000	89350000	1
chr8	91830000	91730000	91930000	1
chr8	91940000	91840000	92040000	1
chr8	94900000	94800000	95000000	1
chr8	95040000	94940000	95140000	1
chr8	105050000	104950000	105150000	1
chr8	105400000	105300000	105500000	1
chr8	106730000	106630000	106830000	1
chr8	110030000	109930000	110130000	1
chr8	110340000	110240000	110440000	1
chr8	110830000	110730000	110930000	1
chr8	111070000	110970000	111170000	1
chr8	111400000	111300000	111500000	1
chr8	111900000	111800000	112000000	1
chr8	113220000	113120000	113320000	1
chr8	114810000	114710000	114910000	1
chr8	120430000	120330000	120530000	1
chr8	121250000	121150000	121350000	1
chr8	125090000	124990000	125190000	1
chr8	129280000	129180000	129380000	1
chr8	134460000	134360000	134560000	1
chr8	141620000	141520000	141720000	1
chr7	3210000	3110000	3310000	2
chr7	3300000	3200000	3400000	2
chr7	8780000	8680000	8880000	2
chr7	25180000	25080000	25280000	5
chr7	25550000	25450000	25650000	3
chr7	27090000	26990000	27190000	3
chr7	27190000	27090000	27290000	3
chr7	28630000	28530000	28730000	2
chr7	29420000	29320000	29520000	2
chr7	35590000	35490000	35690000	5
chr7	35880000	35780000	35980000	3
chr7	37510000	37410000	37610000	2
chr7	43730000	43630000	43830000	2
chr7	43850000	43750000	43950000	2
chr7	44570000	44470000	44670000	2
chr7	48130000	48030000	48230000	2
chr7	50640000	50540000	50740000	2
chr7	92860000	92760000	92960000	2
chr7	97870000	97770000	97970000	2
chr7	115860000	115760000	115960000	2
chr7	117190000	117090000	117290000	2
chr7	118220000	118120000	118320000	2
chr7	121580000	121480000	121680000	3
chr7	122550000	122450000	122650000	2
chr7	124830000	124730000	124930000	2
chr7	129620000	129520000	129720000	3
chr7	133790000	133690000	133890000	2
chr7	134980000	134880000	135080000	2
chr7	141260000	141160000	141360000	2
chr7	158230000	158130000	158330000	2
chr7	15290000	15190000	15390000	3
chr7	17670000	17570000	17770000	3
chr7	19670000	19570000	19770000	4
chr7	23750000	23650000	23850000	2
chr7	28900000	28800000	29000000	4
chr7	36960000	36860000	37060000	2
chr7	41000000	40900000	41100000	2
chr7	44230000	44130000	44330000	2
chr7	45860000	45760000	45960000	5
chr7	46780000	46680000	46880000	2
chr7	48290000	48190000	48390000	2
chr7	48400000	48300000	48500000	2
chr7	50080000	49980000	50180000	2
chr7	64890000	64790000	64990000	2
chr7	67280000	67180000	67380000	2
chr7	67360000	67260000	67460000	2
chr7	70810000	70710000	70910000	4
chr7	76160000	76060000	76260000	2
chr7	90140000	90040000	90240000	2
chr7	141950000	141850000	142050000	2
chr7	142300000	142200000	142400000	9
chr7	142600000	142500000	142700000	7
chr7	152860000	152760000	152960000	3
chr7	3910000	3810000	4010000	1
chr7	7600000	7500000	7700000	1
chr7	11580000	11480000	11680000	1
chr7	13750000	13650000	13850000	1
chr7	14490000	14390000	14590000	1
chr7	20750000	20650000	20850000	1
chr7	21540000	21440000	21640000	1
chr7	21770000	21670000	21870000	1
chr7	36680000	36580000	36780000	1
chr7	39310000	39210000	39410000	1
chr7	40160000	40060000	40260000	1
chr7	40630000	40530000	40730000	1
chr7	43470000	43370000	43570000	1
chr7	43970000	43870000	44070000	1
chr7	46360000	46260000	46460000	1
chr7	48900000	48800000	49000000	1
chr7	49330000	49230000	49430000	1
chr7	65370000	65270000	65470000	1
chr7	70170000	70070000	70270000	1
chr7	72340000	72240000	72440000	1
chr7	72490000	72390000	72590000	1
chr7	73450000	73350000	73550000	1
chr7	75560000	75460000	75660000	1
chr7	76030000	75930000	76130000	1
chr7	77400000	77300000	77500000	1
chr7	78460000	78360000	78560000	1
chr7	78940000	78840000	79040000	1
chr7	85560000	85460000	85660000	1
chr7	86550000	86450000	86650000	1
chr7	89660000	89560000	89760000	1
chr7	92070000	91970000	92170000	1
chr7	96780000	96680000	96880000	1
chr7	102460000	102360000	102560000	1
chr7	103420000	103320000	103520000	1
chr7	107460000	107360000	107560000	1
chr7	108960000	108860000	109060000	1
chr7	110460000	110360000	110560000	1
chr7	120280000	120180000	120380000	1
chr7	124370000	124270000	124470000	1
chr7	125680000	125580000	125780000	1
chr7	129490000	129390000	129590000	1
chr7	129830000	129730000	129930000	1
chr7	134010000	133910000	134110000	1
chr7	138850000	138750000	138950000	1
chr7	140350000	140250000	140450000	1
chr7	141540000	141440000	141640000	1
chr7	145860000	145760000	145960000	1
chr7	147050000	146950000	147150000	1
chr7	152640000	152540000	152740000	1
chr7	152720000	152620000	152820000	1
chr7	156490000	156390000	156590000	1
chr7	156900000	156800000	157000000	1
chr7	158600000	158500000	158700000	1
chr7	7100000	7000000	7200000	1
chr7	7400000	7300000	7500000	1
chr7	11820000	11720000	11920000	1
chr7	12050000	11950000	12150000	1
chr7	13480000	13380000	13580000	1
chr7	19100000	19000000	19200000	1
chr7	31370000	31270000	31470000	1
chr7	34310000	34210000	34410000	1
chr7	34700000	34600000	34800000	1
chr7	38750000	38650000	38850000	1
chr7	38910000	38810000	39010000	1
chr7	40320000	40220000	40420000	1
chr7	51750000	51650000	51850000	1
chr7	55730000	55630000	55830000	1
chr7	55960000	55860000	56060000	1
chr7	67480000	67380000	67580000	1
chr7	67620000	67520000	67720000	1
chr7	69380000	69280000	69480000	1
chr7	72120000	72020000	72220000	1
chr7	72800000	72700000	72900000	1
chr7	77630000	77530000	77730000	1
chr7	91270000	91170000	91370000	1
chr7	96400000	96300000	96500000	1
chr7	102710000	102610000	102810000	1
chr7	105760000	105660000	105860000	1
chr7	111100000	111000000	111200000	1
chr7	113130000	113030000	113230000	1
chr7	114000000	113900000	114100000	1
chr7	114420000	114320000	114520000	1
chr7	115350000	115250000	115450000	1
chr7	118860000	118760000	118960000	1
chr7	119910000	119810000	120010000	1
chr7	124990000	124890000	125090000	1
chr7	131040000	130940000	131140000	1
chr7	145010000	144910000	145110000	1
chr7	146700000	146600000	146800000	1
chr7	153100000	153000000	153200000	1
chr7	153190000	153090000	153290000	1
chr7	153360000	153260000	153460000	1
chr6	2160000	2060000	2260000	2
chr6	2460000	2360000	2560000	2
chr6	4040000	3940000	4140000	4
chr6	12900000	12800000	13000000	2
chr6	25080000	24980000	25180000	2
chr6	25500000	25400000	25600000	2
chr6	25600000	25500000	25700000	2
chr6	31970000	31870000	32070000	2
chr6	35790000	35690000	35890000	3
chr6	38550000	38450000	38650000	2
chr6	71010000	70910000	71110000	2
chr6	73180000	73080000	73280000	3
chr6	73390000	73290000	73490000	2
chr6	77460000	77360000	77560000	2
chr6	84990000	84890000	85090000	2
chr6	85130000	85030000	85230000	2
chr6	100490000	100390000	100590000	2
chr6	104530000	104430000	104630000	2
chr6	106570000	106470000	106670000	2
chr6	110060000	109960000	110160000	2
chr6	125780000	125680000	125880000	2
chr6	130030000	129930000	130130000	3
chr6	136000000	135900000	136100000	2
chr6	140010000	139910000	140110000	2
chr6	155530000	155430000	155630000	2
chr6	156690000	156590000	156790000	2
chr6	164100000	164000000	164200000	2
chr6	167380000	167280000	167480000	3
chr6	6000000	5900000	6100000	2
chr6	8490000	8390000	8590000	2
chr6	9530000	9430000	9630000	2
chr6	13870000	13770000	13970000	2
chr6	18980000	18880000	19080000	3
chr6	19870000	19770000	19970000	2
chr6	24850000	24750000	24950000	2
chr6	27280000	27180000	27380000	2
chr6	29360000	29260000	29460000	2
chr6	32400000	32300000	32500000	3
chr6	53060000	52960000	53160000	3
chr6	55250000	55150000	55350000	2
chr6	63310000	63210000	63410000	4
chr6	63630000	63530000	63730000	2
chr6	68550000	68450000	68650000	2
chr6	74070000	73970000	74170000	2
chr6	75840000	75740000	75940000	3
chr6	75930000	75830000	76030000	3
chr6	88930000	88830000	89030000	2
chr6	89910000	89810000	90010000	3
chr6	90590000	90490000	90690000	2
chr6	97660000	97560000	97760000	2
chr6	113400000	113300000	113500000	2
chr6	116200000	116100000	116300000	7
chr6	122400000	122300000	122500000	2
chr6	143470000	143370000	143570000	2
chr6	145980000	145880000	146080000	2
chr6	150400000	150300000	150500000	2
chr6	151760000	151660000	151860000	2
chr6	153210000	153110000	153310000	2
chr6	154130000	154030000	154230000	2
chr6	162840000	162740000	162940000	2
chr6	166750000	166650000	166850000	2
chr6	3520000	3420000	3620000	1
chr6	16780000	16680000	16880000	1
chr6	17810000	17710000	17910000	1
chr6	18150000	18050000	18250000	1
chr6	21590000	21490000	21690000	1
chr6	21970000	21870000	22070000	1
chr6	45720000	45620000	45820000	1
chr6	49860000	49760000	49960000	1
chr6	62290000	62190000	62390000	1
chr6	64450000	64350000	64550000	1
chr6	69480000	69380000	69580000	1
chr6	72110000	72010000	72210000	1
chr6	75430000	75330000	75530000	1
chr6	78890000	78790000	78990000	1
chr6	79470000	79370000	79570000	1
chr6	81460000	81360000	81560000	1
chr6	82040000	81940000	82140000	1
chr6	82610000	82510000	82710000	1
chr6	85560000	85460000	85660000	1
chr6	86190000	86090000	86290000	1
chr6	88260000	88160000	88360000	1
chr6	98850000	98750000	98950000	1
chr6	103160000	103060000	103260000	1
chr6	109110000	109010000	109210000	1
chr6	122070000	121970000	122170000	1
chr6	124840000	124740000	124940000	1
chr6	126680000	126580000	126780000	1
chr6	128340000	128240000	128440000	1
chr6	134650000	134550000	134750000	1
chr6	136330000	136230000	136430000	1
chr6	140450000	140350000	140550000	1
chr6	145040000	144940000	145140000	1
chr6	145220000	145120000	145320000	1
chr6	152390000	152290000	152490000	1
chr6	159480000	159380000	159580000	1
chr6	165060000	164960000	165160000	1
chr6	165260000	165160000	165360000	1
chr6	5750000	5650000	5850000	1
chr6	8700000	8600000	8800000	1
chr6	9250000	9150000	9350000	1
chr6	10020000	9920000	10120000	1
chr6	18270000	18170000	18370000	1
chr6	20540000	20440000	20640000	1
chr6	24060000	23960000	24160000	1
chr6	28690000	28590000	28790000	1
chr6	46200000	46100000	46300000	1
chr6	46510000	46410000	46610000	1
chr6	47350000	47250000	47450000	1
chr6	51540000	51440000	51640000	1
chr6	55430000	55330000	55530000	1
chr6	61760000	61660000	61860000	1
chr6	64340000	64240000	64440000	1
chr6	76680000	76580000	76780000	1
chr6	77140000	77040000	77240000	1
chr6	77580000	77480000	77680000	1
chr6	77640000	77540000	77740000	1
chr6	83840000	83740000	83940000	1
chr6	85700000	85600000	85800000	1
chr6	85910000	85810000	86010000	1
chr6	87480000	87380000	87580000	1
chr6	90920000	90820000	91020000	1
chr6	91050000	90950000	91150000	1
chr6	91300000	91200000	91400000	1
chr6	93020000	92920000	93120000	1
chr6	93680000	93580000	93780000	1
chr6	96520000	96420000	96620000	1
chr6	102810000	102710000	102910000	1
chr6	104640000	104540000	104740000	1
chr6	104780000	104680000	104880000	1
chr6	105720000	105620000	105820000	1
chr6	107320000	107220000	107420000	1
chr6	112750000	112650000	112850000	1
chr6	113280000	113180000	113380000	1
chr6	118270000	118170000	118370000	1
chr6	119730000	119630000	119830000	1
chr6	121020000	120920000	121120000	1
chr6	126790000	126690000	126890000	1
chr6	139870000	139770000	139970000	1
chr6	143210000	143110000	143310000	1
chr6	147760000	147660000	147860000	1
chr6	151640000	151540000	151740000	1
chr6	163160000	163060000	163260000	1
chr6	165410000	165310000	165510000	1
chr5	10140000	10040000	10240000	2
chr5	16460000	16360000	16560000	2
chr5	17210000	17110000	17310000	3
chr5	32130000	32030000	32230000	2
chr5	32920000	32820000	33020000	2
chr5	52010000	51910000	52110000	2
chr5	54230000	54130000	54330000	3
chr5	55710000	55610000	55810000	2
chr5	60950000	60850000	61050000	2
chr5	62790000	62690000	62890000	3
chr5	75330000	75230000	75430000	2
chr5	81250000	81150000	81350000	3
chr5	83500000	83400000	83600000	3
chr5	93830000	93730000	93930000	3
chr5	101680000	101580000	101780000	2
chr5	102250000	102150000	102350000	2
chr5	114800000	114700000	114900000	2
chr5	115840000	115740000	115940000	2
chr5	119760000	119660000	119860000	2
chr5	123380000	123280000	123480000	3
chr5	134610000	134510000	134710000	3
chr5	145250000	145150000	145350000	2
chr5	145840000	145740000	145940000	4
chr5	146070000	145970000	146170000	4
chr5	146980000	146880000	147080000	2
chr5	152270000	152170000	152370000	2
chr5	164520000	164420000	164620000	2
chr5	172080000	171980000	172180000	2
chr5	172960000	172860000	173060000	2
chr5	7050000	6950000	7150000	2
chr5	8840000	8740000	8940000	2
chr5	43620000	43520000	43720000	4
chr5	50940000	50840000	51040000	3
chr5	62380000	62280000	62480000	2
chr5	78480000	78380000	78580000	2
chr5	81500000	81400000	81600000	2
chr5	83670000	83570000	83770000	3
chr5	92860000	92760000	92960000	2
chr5	100420000	100320000	100520000	2
chr5	103800000	103700000	103900000	2
chr5	111510000	111410000	111610000	2
chr5	114010000	113910000	114110000	2
chr5	126330000	126230000	126430000	2
chr5	127870000	127770000	127970000	2
chr5	140750000	140650000	140850000	3
chr5	144460000	144360000	144560000	2
chr5	159510000	159410000	159610000	2
chr5	167000000	166900000	167100000	2
chr5	168670000	168570000	168770000	3
chr5	168950000	168850000	169050000	2
chr5	2830000	2730000	2930000	1
chr5	3410000	3310000	3510000	1
chr5	4300000	4200000	4400000	1
chr5	10440000	10340000	10540000	1
chr5	11490000	11390000	11590000	1
chr5	12030000	11930000	12130000	1
chr5	15830000	15730000	15930000	1
chr5	16000000	15900000	16100000	1
chr5	16590000	16490000	16690000	1
chr5	22240000	22140000	22340000	1
chr5	26010000	25910000	26110000	1
chr5	26490000	26390000	26590000	1
chr5	26710000	26610000	26810000	1
chr5	28790000	28690000	28890000	1
chr5	33190000	33090000	33290000	1
chr5	36990000	36890000	37090000	1
chr5	41530000	41430000	41630000	1
chr5	44430000	44330000	44530000	1
chr5	44790000	44690000	44890000	1
chr5	52360000	52260000	52460000	1
chr5	52930000	52830000	53030000	1
chr5	53120000	53020000	53220000	1
chr5	53880000	53780000	53980000	1
chr5	56250000	56150000	56350000	1
chr5	60260000	60160000	60360000	1
chr5	61690000	61590000	61790000	1
chr5	62220000	62120000	62320000	1
chr5	75700000	75600000	75800000	1
chr5	78020000	77920000	78120000	1
chr5	86730000	86630000	86830000	1
chr5	93920000	93820000	94020000	1
chr5	97550000	97450000	97650000	1
chr5	99340000	99240000	99440000	1
chr5	101380000	101280000	101480000	1
chr5	104200000	104100000	104300000	1
chr5	109690000	109590000	109790000	1
chr5	114340000	114240000	114440000	1
chr5	114470000	114370000	114570000	1
chr5	116090000	115990000	116190000	1
chr5	116350000	116250000	116450000	1
chr5	123090000	122990000	123190000	1
chr5	126830000	126730000	126930000	1
chr5	128490000	128390000	128590000	1
chr5	136780000	136680000	136880000	1
chr5	143840000	143740000	143940000	1
chr5	152150000	152050000	152250000	1
chr5	153150000	153050000	153250000	1
chr5	160800000	160700000	160900000	1
chr5	163450000	163350000	163550000	1
chr5	167580000	167480000	167680000	1
chr5	169600000	169500000	169700000	1
chr5	171380000	171280000	171480000	1
chr5	172340000	172240000	172440000	1
chr5	176390000	176290000	176490000	1
chr5	178620000	178520000	178720000	1
chr5	179350000	179250000	179450000	1
chr5	179540000	179440000	179640000	1
chr5	180490000	180390000	180590000	1
chr5	660000	560000	760000	1
chr5	5470000	5370000	5570000	1
chr5	5880000	5780000	5980000	1
chr5	17570000	17470000	17670000	1
chr5	22870000	22770000	22970000	1
chr5	24620000	24520000	24720000	1
chr5	28310000	28210000	28410000	1
chr5	28910000	28810000	29010000	1
chr5	31510000	31410000	31610000	1
chr5	32430000	32330000	32530000	1
chr5	37370000	37270000	37470000	1
chr5	39940000	39840000	40040000	1
chr5	41270000	41170000	41370000	1
chr5	44530000	44430000	44630000	1
chr5	55900000	55800000	56000000	1
chr5	56470000	56370000	56570000	1
chr5	57770000	57670000	57870000	1
chr5	63380000	63280000	63480000	1
chr5	76040000	75940000	76140000	1
chr5	79510000	79410000	79610000	1
chr5	81850000	81750000	81950000	1
chr5	83920000	83820000	84020000	1
chr5	88140000	88040000	88240000	1
chr5	91920000	91820000	92020000	1
chr5	92300000	92200000	92400000	1
chr5	93570000	93470000	93670000	1
chr5	97270000	97170000	97370000	1
chr5	110030000	109930000	110130000	1
chr5	111140000	111040000	111240000	1
chr5	111830000	111730000	111930000	1
chr5	117050000	116950000	117150000	1
chr5	124650000	124550000	124750000	1
chr5	124740000	124640000	124840000	1
chr5	130930000	130830000	131030000	1
chr5	131790000	131690000	131890000	1
chr5	133090000	132990000	133190000	1
chr5	137060000	136960000	137160000	1
chr5	148150000	148050000	148250000	1
chr5	155600000	155500000	155700000	1
chr5	162210000	162110000	162310000	1
chr5	163690000	163590000	163790000	1
chr5	164000000	163900000	164100000	1
chr5	171220000	171120000	171320000	1
chr5	177930000	177830000	178030000	1
chr5	178730000	178630000	178830000	1
chr5	179140000	179040000	179240000	1
chr4	3470000	3370000	3570000	3
chr4	3540000	3440000	3640000	3
chr4	40340000	40240000	40440000	3
chr4	67400000	67300000	67500000	2
chr4	68210000	68110000	68310000	2
chr4	73050000	72950000	73150000	2
chr4	76770000	76670000	76870000	3
chr4	77700000	77600000	77800000	2
chr4	83320000	83220000	83420000	3
chr4	84170000	84070000	84270000	3
chr4	86050000	85950000	86150000	2
chr4	94140000	94040000	94240000	2
chr4	99080000	98980000	99180000	2
chr4	103020000	102920000	103120000	4
chr4	103100000	103000000	103200000	4
chr4	103190000	103090000	103290000	2
chr4	110560000	110460000	110660000	5
chr4	114120000	114020000	114220000	2
chr4	118270000	118170000	118370000	3
chr4	121780000	121680000	121880000	2
chr4	126590000	126490000	126690000	2
chr4	127810000	127710000	127910000	2
chr4	132620000	132520000	132720000	2
chr4	141710000	141610000	141810000	2
chr4	145610000	145510000	145710000	2
chr4	154080000	153980000	154180000	2
chr4	156970000	156870000	157070000	2
chr4	163750000	163650000	163850000	3
chr4	3070000	2970000	3170000	2
chr4	3750000	3650000	3850000	2
chr4	4900000	4800000	5000000	2
chr4	11740000	11640000	11840000	2
chr4	20390000	20290000	20490000	3
chr4	22900000	22800000	23000000	3
chr4	26020000	25920000	26120000	6
chr4	30350000	30250000	30450000	2
chr4	40140000	40040000	40240000	2
chr4	71180000	71080000	71280000	3
chr4	90320000	90220000	90420000	3
chr4	90400000	90300000	90500000	3
chr4	106330000	106230000	106430000	2
chr4	113350000	113250000	113450000	2
chr4	128560000	128460000	128660000	2
chr4	129340000	129240000	129440000	2
chr4	130350000	130250000	130450000	2
chr4	137760000	137660000	137860000	2
chr4	142280000	142180000	142380000	2
chr4	146230000	146130000	146330000	2
chr4	146340000	146240000	146440000	4
chr4	147590000	147490000	147690000	2
chr4	161280000	161180000	161380000	2
chr4	183820000	183720000	183920000	2
chr4	3950000	3850000	4050000	1
chr4	11430000	11330000	11530000	1
chr4	20250000	20150000	20350000	1
chr4	22720000	22620000	22820000	1
chr4	26740000	26640000	26840000	1
chr4	32790000	32690000	32890000	1
chr4	47410000	47310000	47510000	1
chr4	55740000	55640000	55840000	1
chr4	58040000	57940000	58140000	1
chr4	62710000	62610000	62810000	1
chr4	63740000	63640000	63840000	1
chr4	69190000	69090000	69290000	1
chr4	78580000	78480000	78680000	1
chr4	82820000	82720000	82920000	1
chr4	91480000	91380000	91580000	1
chr4	92240000	92140000	92340000	1
chr4	96430000	96330000	96530000	1
chr4	97730000	97630000	97830000	1
chr4	101740000	101640000	101840000	1
chr4	103800000	103700000	103900000	1
chr4	104880000	104780000	104980000	1
chr4	107280000	107180000	107380000	1
chr4	110620000	110520000	110720000	1
chr4	112980000	112880000	113080000	1
chr4	115820000	115720000	115920000	1
chr4	117710000	117610000	117810000	1
chr4	123670000	123570000	123770000	1
chr4	125770000	125670000	125870000	1
chr4	128910000	128810000	129010000	1
chr4	129660000	129560000	129760000	1
chr4	132690000	132590000	132790000	1
chr4	133850000	133750000	133950000	1
chr4	136660000	136560000	136760000	1
chr4	136890000	136790000	136990000	1
chr4	140590000	140490000	140690000	1
chr4	163350000	163250000	163450000	1
chr4	165110000	165010000	165210000	1
chr4	167340000	167240000	167440000	1
chr4	167620000	167520000	167720000	1
chr4	172210000	172110000	172310000	1
chr4	173990000	173890000	174090000	1
chr4	175930000	175830000	176030000	1
chr4	177370000	177270000	177470000	1
chr4	179320000	179220000	179420000	1
chr4	180050000	179950000	180150000	1
chr4	182140000	182040000	182240000	1
chr4	2730000	2630000	2830000	1
chr4	2960000	2860000	3060000	1
chr4	3240000	3140000	3340000	1
chr4	3670000	3570000	3770000	1
chr4	28200000	28100000	28300000	1
chr4	30700000	30600000	30800000	1
chr4	31360000	31260000	31460000	1
chr4	31460000	31360000	31560000	1
chr4	32380000	32280000	32480000	1
chr4	38310000	38210000	38410000	1
chr4	38400000	38300000	38500000	1
chr4	44440000	44340000	44540000	1
chr4	44920000	44820000	45020000	1
chr4	53390000	53290000	53490000	1
chr4	54660000	54560000	54760000	1
chr4	57420000	57320000	57520000	1
chr4	64140000	64040000	64240000	1
chr4	65000000	64900000	65100000	1
chr4	68480000	68380000	68580000	1
chr4	69620000	69520000	69720000	1
chr4	73300000	73200000	73400000	1
chr4	77880000	77780000	77980000	1
chr4	77950000	77850000	78050000	1
chr4	80610000	80510000	80710000	1
chr4	83020000	82920000	83120000	1
chr4	85400000	85300000	85500000	1
chr4	86210000	86110000	86310000	1
chr4	86490000	86390000	86590000	1
chr4	89920000	89820000	90020000	1
chr4	91110000	91010000	91210000	1
chr4	94610000	94510000	94710000	1
chr4	98440000	98340000	98540000	1
chr4	101100000	101000000	101200000	1
chr4	105130000	105030000	105230000	1
chr4	110310000	110210000	110410000	1
chr4	113100000	113000000	113200000	1
chr4	113770000	113670000	113870000	1
chr4	115080000	114980000	115180000	1
chr4	118030000	117930000	118130000	1
chr4	122350000	122250000	122450000	1
chr4	123080000	122980000	123180000	1
chr4	123330000	123230000	123430000	1
chr4	129890000	129790000	129990000	1
chr4	130540000	130440000	130640000	1
chr4	131070000	130970000	131170000	1
chr4	134430000	134330000	134530000	1
chr4	137260000	137160000	137360000	1
chr4	141140000	141040000	141240000	1
chr4	141270000	141170000	141370000	1
chr4	142110000	142010000	142210000	1
chr4	144580000	144480000	144680000	1
chr4	145180000	145080000	145280000	1
chr4	146650000	146550000	146750000	1
chr4	149020000	148920000	149120000	1
chr4	155800000	155700000	155900000	1
chr4	156160000	156060000	156260000	1
chr4	158410000	158310000	158510000	1
chr4	159760000	159660000	159860000	1
chr4	159920000	159820000	160020000	1
chr4	167000000	166900000	167100000	1
chr4	168530000	168430000	168630000	1
chr4	171810000	171710000	171910000	1
chr4	177520000	177420000	177620000	1
chr4	178550000	178450000	178650000	1
chr4	179850000	179750000	179950000	1
chr4	181250000	181150000	181350000	1
chr4	182450000	182350000	182550000	1
chr4	184730000	184630000	184830000	1
chr4	187580000	187480000	187680000	1
chr3	10320000	10220000	10420000	2
chr3	15420000	15320000	15520000	2
chr3	18310000	18210000	18410000	3
chr3	33390000	33290000	33490000	2
chr3	42450000	42350000	42550000	5
chr3	42550000	42450000	42650000	4
chr3	45400000	45300000	45500000	2
chr3	45510000	45410000	45610000	2
chr3	55900000	55800000	56000000	2
chr3	57950000	57850000	58050000	2
chr3	59870000	59770000	59970000	2
chr3	61390000	61290000	61490000	2
chr3	68880000	68780000	68980000	4
chr3	69440000	69340000	69540000	2
chr3	76590000	76490000	76690000	3
chr3	76650000	76550000	76750000	3
chr3	79750000	79650000	79850000	2
chr3	85590000	85490000	85690000	2
chr3	89100000	89000000	89200000	2
chr3	98350000	98250000	98450000	2
chr3	107430000	107330000	107530000	3
chr3	111290000	111190000	111390000	2
chr3	151840000	151740000	151940000	2
chr3	160430000	160330000	160530000	3
chr3	182270000	182170000	182370000	2
chr3	182700000	182600000	182800000	3
chr3	187710000	187610000	187810000	3
chr3	188960000	188860000	189060000	3
chr3	1070000	970000	1170000	2
chr3	9990000	9890000	10090000	2
chr3	15240000	15140000	15340000	3
chr3	30000000	29900000	30100000	2
chr3	39720000	39620000	39820000	3
chr3	40540000	40440000	40640000	2
chr3	43740000	43640000	43840000	2
chr3	53360000	53260000	53460000	2
chr3	54830000	54730000	54930000	3
chr3	54950000	54850000	55050000	2
chr3	81860000	81760000	81960000	2
chr3	104590000	104490000	104690000	3
chr3	130680000	130580000	130780000	2
chr3	131780000	131680000	131880000	2
chr3	133910000	133810000	134010000	2
chr3	136350000	136250000	136450000	2
chr3	138440000	138340000	138540000	2
chr3	146190000	146090000	146290000	2
chr3	148360000	148260000	148460000	2
chr3	154900000	154800000	155000000	2
chr3	155330000	155230000	155430000	2
chr3	163750000	163650000	163850000	2
chr3	169120000	169020000	169220000	2
chr3	178400000	178300000	178500000	2
chr3	179000000	178900000	179100000	2
chr3	179760000	179660000	179860000	4
chr3	180600000	180500000	180700000	2
chr3	180660000	180560000	180760000	2
chr3	184130000	184030000	184230000	2
chr3	185930000	185830000	186030000	3
chr3	187310000	187210000	187410000	2
chr3	192130000	192030000	192230000	2
chr3	193740000	193640000	193840000	3
chr3	4000000	3900000	4100000	1
chr3	11350000	11250000	11450000	1
chr3	12570000	12470000	12670000	1
chr3	17420000	17320000	17520000	1
chr3	17860000	17760000	17960000	1
chr3	18420000	18320000	18520000	1
chr3	19020000	18920000	19120000	1
chr3	19550000	19450000	19650000	1
chr3	20970000	20870000	21070000	1
chr3	21490000	21390000	21590000	1
chr3	21910000	21810000	22010000	1
chr3	26720000	26620000	26820000	1
chr3	28340000	28240000	28440000	1
chr3	31220000	31120000	31320000	1
chr3	34690000	34590000	34790000	1
chr3	45210000	45110000	45310000	1
chr3	53500000	53400000	53600000	1
chr3	55760000	55660000	55860000	1
chr3	61530000	61430000	61630000	1
chr3	69670000	69570000	69770000	1
chr3	70400000	70300000	70500000	1
chr3	82150000	82050000	82250000	1
chr3	87510000	87410000	87610000	1
chr3	97140000	97040000	97240000	1
chr3	101200000	101100000	101300000	1
chr3	101280000	101180000	101380000	1
chr3	106610000	106510000	106710000	1
chr3	109470000	109370000	109570000	1
chr3	117550000	117450000	117650000	1
chr3	125450000	125350000	125550000	1
chr3	129940000	129840000	130040000	1
chr3	135210000	135110000	135310000	1
chr3	140550000	140450000	140650000	1
chr3	142320000	142220000	142420000	1
chr3	159600000	159500000	159700000	1
chr3	160550000	160450000	160650000	1
chr3	160950000	160850000	161050000	1
chr3	164020000	163920000	164120000	1
chr3	169300000	169200000	169400000	1
chr3	169390000	169290000	169490000	1
chr3	182850000	182750000	182950000	1
chr3	8110000	8010000	8210000	1
chr3	16030000	15930000	16130000	1
chr3	17250000	17150000	17350000	1
chr3	18530000	18430000	18630000	1
chr3	20500000	20400000	20600000	1
chr3	23960000	23860000	24060000	1
chr3	27910000	27810000	28010000	1
chr3	28450000	28350000	28550000	1
chr3	34260000	34160000	34360000	1
chr3	37550000	37450000	37650000	1
chr3	41880000	41780000	41980000	1
chr3	50960000	50860000	51060000	1
chr3	54130000	54030000	54230000	1
chr3	55420000	55320000	55520000	1
chr3	59010000	58910000	59110000	1
chr3	59550000	59450000	59650000	1
chr3	62820000	62720000	62920000	1
chr3	67370000	67270000	67470000	1
chr3	70520000	70420000	70620000	1
chr3	74250000	74150000	74350000	1
chr3	77030000	76930000	77130000	1
chr3	84510000	84410000	84610000	1
chr3	89530000	89430000	89630000	1
chr3	96820000	96720000	96920000	1
chr3	112280000	112180000	112380000	1
chr3	119700000	119600000	119800000	1
chr3	119790000	119690000	119890000	1
chr3	125210000	125110000	125310000	1
chr3	125710000	125610000	125810000	1
chr3	125920000	125820000	126020000	1
chr3	129120000	129020000	129220000	1
chr3	131490000	131390000	131590000	1
chr3	133040000	132940000	133140000	1
chr3	138590000	138490000	138690000	1
chr3	142560000	142460000	142660000	1
chr3	146040000	145940000	146140000	1
chr3	150680000	150580000	150780000	1
chr3	152050000	151950000	152150000	1
chr3	161840000	161740000	161940000	1
chr3	174360000	174260000	174460000	1
chr3	189430000	189330000	189530000	1
chr3	189650000	189550000	189750000	1
chr3	191400000	191300000	191500000	1
chr3	194980000	194880000	195080000	1
chr22	30090000	29990000	30190000	3
chr22	31370000	31270000	31470000	2
chr22	32090000	31990000	32190000	2
chr22	35600000	35500000	35700000	3
chr22	40040000	39940000	40140000	4
chr22	49320000	49220000	49420000	2
chr22	25540000	25440000	25640000	2
chr22	31960000	31860000	32060000	2
chr22	42850000	42750000	42950000	2
chr22	23610000	23510000	23710000	1
chr22	34670000	34570000	34770000	1
chr22	36520000	36420000	36620000	1
chr22	41240000	41140000	41340000	1
chr22	47850000	47750000	47950000	1
chr22	48520000	48420000	48620000	1
chr22	27380000	27280000	27480000	1
chr22	41380000	41280000	41480000	1
chr22	49740000	49640000	49840000	1
chr21	27710000	27610000	27810000	2
chr21	28340000	28240000	28440000	2
chr21	38370000	38270000	38470000	2
chr21	39180000	39080000	39280000	2
chr21	44340000	44240000	44440000	2
chr21	45530000	45430000	45630000	3
chr21	32930000	32830000	33030000	4
chr21	34070000	33970000	34170000	2
chr21	38140000	38040000	38240000	3
chr21	38690000	38590000	38790000	2
chr21	42500000	42400000	42600000	2
chr21	44920000	44820000	45020000	2
chr21	16360000	16260000	16460000	1
chr21	20430000	20330000	20530000	1
chr21	21950000	21850000	22050000	1
chr21	22820000	22720000	22920000	1
chr21	23070000	22970000	23170000	1
chr21	23460000	23360000	23560000	1
chr21	24010000	23910000	24110000	1
chr21	25060000	24960000	25160000	1
chr21	29930000	29830000	30030000	1
chr21	33590000	33490000	33690000	1
chr21	35850000	35750000	35950000	1
chr21	16920000	16820000	17020000	1
chr21	24860000	24760000	24960000	1
chr21	30830000	30730000	30930000	1
chr21	33900000	33800000	34000000	1
chr21	37370000	37270000	37470000	1
chr21	43780000	43680000	43880000	1
chr21	44490000	44390000	44590000	1
chr20	8460000	8360000	8560000	2
chr20	13550000	13450000	13650000	2
chr20	15920000	15820000	16020000	2
chr20	43200000	43100000	43300000	2
chr20	61240000	61140000	61340000	2
chr20	61930000	61830000	62030000	3
chr20	62140000	62040000	62240000	2
chr20	23870000	23770000	23970000	6
chr20	37150000	37050000	37250000	3
chr20	41700000	41600000	41800000	3
chr20	47190000	47090000	47290000	4
chr20	58860000	58760000	58960000	2
chr20	61120000	61020000	61220000	2
chr20	62500000	62400000	62600000	3
chr20	7390000	7290000	7490000	1
chr20	14090000	13990000	14190000	1
chr20	59220000	59120000	59320000	1
chr20	15480000	15380000	15580000	1
chr20	18590000	18490000	18690000	1
chr20	19060000	18960000	19160000	1
chr20	19200000	19100000	19300000	1
chr20	32200000	32100000	32300000	1
chr20	35020000	34920000	35120000	1
chr20	53550000	53450000	53650000	1
chr20	54940000	54840000	55040000	1
chr20	55390000	55290000	55490000	1
chr20	59020000	58920000	59120000	1
chr20	60850000	60750000	60950000	1
chr2	10440000	10340000	10540000	2
chr2	18190000	18090000	18290000	2
chr2	31360000	31260000	31460000	2
chr2	35420000	35320000	35520000	2
chr2	38760000	38660000	38860000	2
chr2	39250000	39150000	39350000	2
chr2	55480000	55380000	55580000	2
chr2	63460000	63360000	63560000	4
chr2	63570000	63470000	63670000	3
chr2	63920000	63820000	64020000	3
chr2	67840000	67740000	67940000	2
chr2	72150000	72050000	72250000	3
chr2	73230000	73130000	73330000	5
chr2	75450000	75350000	75550000	2
chr2	96240000	96140000	96340000	2
chr2	96950000	96850000	97050000	2
chr2	99130000	99030000	99230000	2
chr2	108570000	108470000	108670000	3
chr2	108670000	108570000	108770000	3
chr2	114560000	114460000	114660000	2
chr2	142620000	142520000	142720000	2
chr2	152710000	152610000	152810000	2
chr2	176650000	176550000	176750000	3
chr2	176850000	176750000	176950000	2
chr2	181930000	181830000	182030000	2
chr2	185760000	185660000	185860000	2
chr2	205950000	205850000	206050000	3
chr2	208070000	207970000	208170000	4
chr2	209560000	209460000	209660000	2
chr2	210220000	210120000	210320000	2
chr2	224350000	224250000	224450000	4
chr2	232150000	232050000	232250000	2
chr2	233930000	233830000	234030000	2
chr2	3150000	3050000	3250000	2
chr2	9780000	9680000	9880000	4
chr2	10800000	10700000	10900000	3
chr2	18740000	18640000	18840000	2
chr2	25930000	25830000	26030000	4
chr2	26180000	26080000	26280000	2
chr2	39010000	38910000	39110000	2
chr2	39510000	39410000	39610000	2
chr2	40240000	40140000	40340000	2
chr2	44470000	44370000	44570000	2
chr2	45970000	45870000	46070000	3
chr2	64330000	64230000	64430000	2
chr2	73630000	73530000	73730000	2
chr2	73780000	73680000	73880000	2
chr2	73900000	73800000	74000000	2
chr2	76140000	76040000	76240000	2
chr2	78420000	78320000	78520000	2
chr2	98590000	98490000	98690000	3
chr2	103960000	103860000	104060000	2
chr2	112500000	112400000	112600000	2
chr2	118430000	118330000	118530000	2
chr2	118870000	118770000	118970000	2
chr2	121950000	121850000	122050000	2
chr2	126240000	126140000	126340000	2
chr2	147040000	146940000	147140000	2
chr2	157480000	157380000	157580000	2
chr2	169510000	169410000	169610000	3
chr2	170310000	170210000	170410000	6
chr2	170390000	170290000	170490000	5
chr2	171560000	171460000	171660000	3
chr2	171690000	171590000	171790000	2
chr2	178080000	177980000	178180000	4
chr2	189020000	188920000	189120000	3
chr2	201780000	201680000	201880000	2
chr2	202550000	202450000	202650000	2
chr2	207730000	207630000	207830000	2
chr2	210430000	210330000	210530000	2
chr2	210590000	210490000	210690000	2
chr2	216770000	216670000	216870000	4
chr2	222010000	221910000	222110000	2
chr2	223720000	223620000	223820000	3
chr2	223930000	223830000	224030000	2
chr2	4750000	4650000	4850000	1
chr2	5370000	5270000	5470000	1
chr2	5930000	5830000	6030000	1
chr2	6530000	6430000	6630000	1
chr2	7670000	7570000	7770000	1
chr2	9430000	9330000	9530000	1
chr2	12720000	12620000	12820000	1
chr2	13040000	12940000	13140000	1
chr2	15170000	15070000	15270000	1
chr2	17170000	17070000	17270000	1
chr2	19880000	19780000	19980000	1
chr2	32950000	32850000	33050000	1
chr2	33040000	32940000	33140000	1
chr2	34730000	34630000	34830000	1
chr2	37530000	37430000	37630000	1
chr2	40560000	40460000	40660000	1
chr2	40780000	40680000	40880000	1
chr2	44730000	44630000	44830000	1
chr2	52660000	52560000	52760000	1
chr2	52990000	52890000	53090000	1
chr2	55230000	55130000	55330000	1
chr2	56780000	56680000	56880000	1
chr2	58570000	58470000	58670000	1
chr2	61030000	60930000	61130000	1
chr2	67230000	67130000	67330000	1
chr2	67330000	67230000	67430000	1
chr2	76610000	76510000	76710000	1
chr2	80480000	80380000	80580000	1
chr2	96710000	96610000	96810000	1
chr2	98840000	98740000	98940000	1
chr2	104420000	104320000	104520000	1
chr2	104510000	104410000	104610000	1
chr2	109520000	109420000	109620000	1
chr2	109610000	109510000	109710000	1
chr2	113700000	113600000	113800000	1
chr2	117440000	117340000	117540000	1
chr2	122480000	122380000	122580000	1
chr2	125560000	125460000	125660000	1
chr2	133180000	133080000	133280000	1
chr2	133230000	133130000	133330000	1
chr2	138380000	138280000	138480000	1
chr2	140010000	139910000	140110000	1
chr2	147330000	147230000	147430000	1
chr2	148210000	148110000	148310000	1
chr2	151240000	151140000	151340000	1
chr2	153630000	153530000	153730000	1
chr2	156590000	156490000	156690000	1
chr2	156900000	156800000	157000000	1
chr2	159190000	159090000	159290000	1
chr2	164070000	163970000	164170000	1
chr2	166900000	166800000	167000000	1
chr2	183000000	182900000	183100000	1
chr2	186260000	186160000	186360000	1
chr2	186470000	186370000	186570000	1
chr2	187870000	187770000	187970000	1
chr2	190520000	190420000	190620000	1
chr2	192180000	192080000	192280000	1
chr2	197380000	197280000	197480000	1
chr2	207560000	207460000	207660000	1
chr2	220680000	220580000	220780000	1
chr2	221100000	221000000	221200000	1
chr2	225050000	224950000	225150000	1
chr2	230610000	230510000	230710000	1
chr2	236550000	236450000	236650000	1
chr2	3930000	3830000	4030000	1
chr2	7410000	7310000	7510000	1
chr2	8460000	8360000	8560000	1
chr2	8690000	8590000	8790000	1
chr2	8770000	8670000	8870000	1
chr2	10690000	10590000	10790000	1
chr2	17440000	17340000	17540000	1
chr2	21890000	21790000	21990000	1
chr2	27390000	27290000	27490000	1
chr2	28810000	28710000	28910000	1
chr2	28950000	28850000	29050000	1
chr2	34050000	33950000	34150000	1
chr2	35120000	35020000	35220000	1
chr2	37300000	37200000	37400000	1
chr2	44360000	44260000	44460000	1
chr2	47160000	47060000	47260000	1
chr2	48930000	48830000	49030000	1
chr2	52410000	52310000	52510000	1
chr2	54490000	54390000	54590000	1
chr2	55660000	55560000	55760000	1
chr2	58730000	58630000	58830000	1
chr2	61520000	61420000	61620000	1
chr2	62840000	62740000	62940000	1
chr2	64020000	63920000	64120000	1
chr2	74640000	74540000	74740000	1
chr2	78330000	78230000	78430000	1
chr2	84640000	84540000	84740000	1
chr2	100570000	100470000	100670000	1
chr2	101480000	101380000	101580000	1
chr2	103150000	103050000	103250000	1
chr2	108300000	108200000	108400000	1
chr2	111110000	111010000	111210000	1
chr2	111840000	111740000	111940000	1
chr2	121780000	121680000	121880000	1
chr2	128450000	128350000	128550000	1
chr2	132670000	132570000	132770000	1
chr2	134090000	133990000	134190000	1
chr2	135480000	135380000	135580000	1
chr2	146910000	146810000	147010000	1
chr2	153140000	153040000	153240000	1
chr2	153740000	153640000	153840000	1
chr2	154700000	154600000	154800000	1
chr2	157750000	157650000	157850000	1
chr2	160500000	160400000	160600000	1
chr2	161570000	161470000	161670000	1
chr2	162840000	162740000	162940000	1
chr2	167870000	167770000	167970000	1
chr2	175670000	175570000	175770000	1
chr2	186830000	186730000	186930000	1
chr2	187130000	187030000	187230000	1
chr2	198910000	198810000	199010000	1
chr2	199020000	198920000	199120000	1
chr2	202840000	202740000	202940000	1
chr2	205280000	205180000	205380000	1
chr2	205360000	205260000	205460000	1
chr2	206160000	206060000	206260000	1
chr2	206970000	206870000	207070000	1
chr2	208890000	208790000	208990000	1
chr2	211720000	211620000	211820000	1
chr2	215440000	215340000	215540000	1
chr2	223280000	223180000	223380000	1
chr2	223450000	223350000	223550000	1
chr2	223860000	223760000	223960000	1
chr2	225260000	225160000	225360000	1
chr2	226210000	226110000	226310000	1
chr2	228300000	228200000	228400000	1
chr2	229110000	229010000	229210000	1
chr2	232840000	232740000	232940000	1
chr2	233320000	233220000	233420000	1
chr2	239770000	239670000	239870000	1
chr2	241080000	240980000	241180000	1
chr19	6880000	6780000	6980000	2
chr19	51750000	51650000	51850000	3
chr19	52480000	52380000	52580000	3
chr19	7050000	6950000	7150000	2
chr19	9550000	9450000	9650000	2
chr19	11850000	11750000	11950000	3
chr19	12020000	11920000	12120000	6
chr19	29880000	29780000	29980000	2
chr19	32240000	32140000	32340000	2
chr19	32340000	32240000	32440000	2
chr19	37840000	37740000	37940000	2
chr19	37890000	37790000	37990000	3
chr19	53040000	52940000	53140000	4
chr19	53760000	53660000	53860000	6
chr19	55700000	55600000	55800000	3
chr19	56050000	55950000	56150000	3
chr19	21740000	21640000	21840000	1
chr19	30450000	30350000	30550000	1
chr19	56620000	56520000	56720000	1
chr19	9110000	9010000	9210000	1
chr19	9170000	9070000	9270000	1
chr19	16660000	16560000	16760000	1
chr19	19950000	19850000	20050000	1
chr19	20220000	20120000	20320000	1
chr19	21180000	21080000	21280000	1
chr19	30070000	29970000	30170000	1
chr19	52780000	52680000	52880000	1
chr18	3690000	3590000	3790000	2
chr18	6910000	6810000	7010000	2
chr18	11160000	11060000	11260000	2
chr18	49800000	49700000	49900000	2
chr18	54160000	54060000	54260000	2
chr18	55800000	55700000	55900000	2
chr18	64430000	64330000	64530000	2
chr18	68680000	68580000	68780000	2
chr18	75860000	75760000	75960000	2
chr18	5840000	5740000	5940000	2
chr18	7210000	7110000	7310000	3
chr18	13750000	13650000	13850000	3
chr18	26370000	26270000	26470000	3
chr18	29850000	29750000	29950000	2
chr18	32260000	32160000	32360000	2
chr18	33760000	33660000	33860000	2
chr18	34110000	34010000	34210000	2
chr18	37750000	37650000	37850000	2
chr18	42560000	42460000	42660000	2
chr18	44120000	44020000	44220000	2
chr18	45610000	45510000	45710000	3
chr18	54370000	54270000	54470000	2
chr18	59620000	59520000	59720000	2
chr18	59890000	59790000	59990000	2
chr18	60640000	60540000	60740000	2
chr18	2560000	2460000	2660000	1
chr18	3770000	3670000	3870000	1
chr18	3870000	3770000	3970000	1
chr18	7020000	6920000	7120000	1
chr18	23810000	23710000	23910000	1
chr18	23920000	23820000	24020000	1
chr18	26590000	26490000	26690000	1
chr18	26990000	26890000	27090000	1
chr18	28200000	28100000	28300000	1
chr18	30280000	30180000	30380000	1
chr18	34330000	34230000	34430000	1
chr18	36290000	36190000	36390000	1
chr18	38820000	38720000	38920000	1
chr18	39570000	39470000	39670000	1
chr18	40160000	40060000	40260000	1
chr18	43280000	43180000	43380000	1
chr18	44330000	44230000	44430000	1
chr18	49240000	49140000	49340000	1
chr18	52690000	52590000	52790000	1
chr18	52910000	52810000	53010000	1
chr18	52990000	52890000	53090000	1
chr18	55590000	55490000	55690000	1
chr18	61920000	61820000	62020000	1
chr18	66830000	66730000	66930000	1
chr18	73140000	73040000	73240000	1
chr18	73530000	73430000	73630000	1
chr18	75480000	75380000	75580000	1
chr18	2250000	2150000	2350000	1
chr18	5570000	5470000	5670000	1
chr18	9030000	8930000	9130000	1
chr18	10550000	10450000	10650000	1
chr18	10750000	10650000	10850000	1
chr18	11300000	11200000	11400000	1
chr18	22180000	22080000	22280000	1
chr18	24840000	24740000	24940000	1
chr18	27350000	27250000	27450000	1
chr18	32140000	32040000	32240000	1
chr18	34590000	34490000	34690000	1
chr18	38520000	38420000	38620000	1
chr18	40930000	40830000	41030000	1
chr18	51640000	51540000	51740000	1
chr18	51740000	51640000	51840000	1
chr18	53560000	53460000	53660000	1
chr18	56310000	56210000	56410000	1
chr18	61080000	60980000	61180000	1
chr18	61310000	61210000	61410000	1
chr18	67480000	67380000	67580000	1
chr18	70100000	70000000	70200000	1
chr18	72320000	72220000	72420000	1
chr18	78780000	78680000	78880000	1
chr18	78870000	78770000	78970000	1
chr17	12020000	11920000	12120000	2
chr17	15540000	15440000	15640000	2
chr17	19760000	19660000	19860000	3
chr17	19800000	19700000	19900000	3
chr17	28320000	28220000	28420000	3
chr17	35570000	35470000	35670000	3
chr17	37260000	37160000	37360000	3
chr17	37880000	37780000	37980000	2
chr17	62120000	62020000	62220000	2
chr17	63620000	63520000	63720000	3
chr17	70170000	70070000	70270000	2
chr17	12250000	12150000	12350000	3
chr17	12330000	12230000	12430000	2
chr17	13310000	13210000	13410000	2
chr17	31370000	31270000	31470000	2
chr17	41360000	41260000	41460000	2
chr17	57230000	57130000	57330000	3
chr17	62640000	62540000	62740000	3
chr17	63070000	62970000	63170000	3
chr17	66710000	66610000	66810000	2
chr17	11660000	11560000	11760000	1
chr17	12750000	12650000	12850000	1
chr17	14820000	14720000	14920000	1
chr17	20990000	20890000	21090000	1
chr17	31240000	31140000	31340000	1
chr17	31870000	31770000	31970000	1
chr17	53960000	53860000	54060000	1
chr17	54430000	54330000	54530000	1
chr17	61850000	61750000	61950000	1
chr17	65560000	65460000	65660000	1
chr17	67040000	66940000	67140000	1
chr17	9250000	9150000	9350000	1
chr17	12540000	12440000	12640000	1
chr17	13590000	13490000	13690000	1
chr17	32460000	32360000	32560000	1
chr17	33520000	33420000	33620000	1
chr17	33950000	33850000	34050000	1
chr17	52350000	52250000	52450000	1
chr17	56110000	56010000	56210000	1
chr17	60960000	60860000	61060000	1
chr17	62400000	62300000	62500000	1
chr17	71750000	71650000	71850000	1
chr16	5500000	5400000	5600000	2
chr16	6130000	6030000	6230000	2
chr16	11720000	11620000	11820000	3
chr16	13460000	13360000	13560000	2
chr16	26470000	26370000	26570000	2
chr16	26650000	26550000	26750000	2
chr16	27380000	27280000	27480000	4
chr16	31180000	31080000	31280000	3
chr16	48160000	48060000	48260000	3
chr16	48640000	48540000	48740000	2
chr16	52020000	51920000	52120000	2
chr16	53510000	53410000	53610000	2
chr16	70650000	70550000	70750000	2
chr16	70780000	70680000	70880000	2
chr16	71630000	71530000	71730000	4
chr16	73870000	73770000	73970000	2
chr16	73960000	73860000	74060000	3
chr16	87090000	86990000	87190000	3
chr16	89920000	89820000	90020000	2
chr16	3650000	3550000	3750000	2
chr16	3890000	3790000	3990000	2
chr16	3960000	3860000	4060000	2
chr16	5920000	5820000	6020000	2
chr16	16860000	16760000	16960000	2
chr16	17190000	17090000	17290000	3
chr16	53920000	53820000	54020000	2
chr16	68840000	68740000	68940000	2
chr16	81330000	81230000	81430000	3
chr16	8190000	8090000	8290000	1
chr16	11840000	11740000	11940000	1
chr16	14540000	14440000	14640000	1
chr16	23160000	23060000	23260000	1
chr16	25710000	25610000	25810000	1
chr16	27480000	27380000	27580000	1
chr16	53330000	53230000	53430000	1
chr16	57180000	57080000	57280000	1
chr16	69960000	69860000	70060000	1
chr16	71790000	71690000	71890000	1
chr16	73220000	73120000	73320000	1
chr16	79610000	79510000	79710000	1
chr16	80100000	80000000	80200000	1
chr16	83240000	83140000	83340000	1
chr16	6450000	6350000	6550000	1
chr16	7010000	6910000	7110000	1
chr16	7310000	7210000	7410000	1
chr16	9660000	9560000	9760000	1
chr16	12570000	12470000	12670000	1
chr16	17020000	16920000	17120000	1
chr16	22630000	22530000	22730000	1
chr16	23300000	23200000	23400000	1
chr16	24830000	24730000	24930000	1
chr16	24930000	24830000	25030000	1
chr16	25020000	24920000	25120000	1
chr16	25820000	25720000	25920000	1
chr16	26940000	26840000	27040000	1
chr16	54630000	54530000	54730000	1
chr16	59260000	59160000	59360000	1
chr16	70090000	69990000	70190000	1
chr16	73550000	73450000	73650000	1
chr16	83110000	83010000	83210000	1
chr15	33720000	33620000	33820000	3
chr15	37930000	37830000	38030000	2
chr15	43330000	43230000	43430000	2
chr15	44250000	44150000	44350000	2
chr15	51400000	51300000	51500000	4
chr15	51780000	51680000	51880000	3
chr15	55890000	55790000	55990000	3
chr15	60930000	60830000	61030000	2
chr15	61640000	61540000	61740000	2
chr15	62050000	61950000	62150000	2
chr15	62340000	62240000	62440000	2
chr15	64100000	64000000	64200000	3
chr15	70370000	70270000	70470000	2
chr15	79610000	79510000	79710000	3
chr15	80780000	80680000	80880000	2
chr15	82050000	81950000	82150000	2
chr15	89890000	89790000	89990000	3
chr15	99790000	99690000	99890000	2
chr15	23620000	23520000	23720000	3
chr15	34690000	34590000	34790000	2
chr15	35070000	34970000	35170000	2
chr15	40010000	39910000	40110000	2
chr15	46290000	46190000	46390000	4
chr15	47170000	47070000	47270000	2
chr15	58920000	58820000	59020000	2
chr15	67440000	67340000	67540000	2
chr15	67840000	67740000	67940000	2
chr15	72660000	72560000	72760000	3
chr15	72780000	72680000	72880000	2
chr15	79320000	79220000	79420000	2
chr15	91850000	91750000	91950000	2
chr15	93020000	92920000	93120000	3
chr15	94560000	94460000	94660000	2
chr15	94650000	94550000	94750000	3
chr15	95020000	94920000	95120000	2
chr15	97860000	97760000	97960000	3
chr15	23880000	23780000	23980000	1
chr15	27360000	27260000	27460000	1
chr15	35290000	35190000	35390000	1
chr15	37130000	37030000	37230000	1
chr15	41100000	41000000	41200000	1
chr15	48550000	48450000	48650000	1
chr15	49450000	49350000	49550000	1
chr15	50920000	50820000	51020000	1
chr15	70100000	70000000	70200000	1
chr15	81800000	81700000	81900000	1
chr15	85560000	85460000	85660000	1
chr15	86210000	86110000	86310000	1
chr15	86760000	86660000	86860000	1
chr15	97250000	97150000	97350000	1
chr15	31600000	31500000	31700000	1
chr15	36490000	36390000	36590000	1
chr15	36870000	36770000	36970000	1
chr15	44800000	44700000	44900000	1
chr15	46080000	45980000	46180000	1
chr15	63710000	63610000	63810000	1
chr15	66300000	66200000	66400000	1
chr15	69030000	68930000	69130000	1
chr15	82370000	82270000	82470000	1
chr15	86620000	86520000	86720000	1
chr15	87640000	87540000	87740000	1
chr15	95740000	95640000	95840000	1
chr15	96350000	96250000	96450000	1
chr14	21200000	21100000	21300000	2
chr14	25160000	25060000	25260000	2
chr14	30240000	30140000	30340000	3
chr14	32250000	32150000	32350000	2
chr14	34310000	34210000	34410000	4
chr14	35430000	35330000	35530000	3
chr14	44850000	44750000	44950000	2
chr14	51780000	51680000	51880000	2
chr14	57370000	57270000	57470000	2
chr14	65830000	65730000	65930000	2
chr14	78590000	78490000	78690000	2
chr14	81170000	81070000	81270000	2
chr14	90780000	90680000	90880000	3
chr14	92380000	92280000	92480000	2
chr14	100660000	100560000	100760000	2
chr14	104350000	104250000	104450000	2
chr14	31910000	31810000	32010000	2
chr14	42210000	42110000	42310000	2
chr14	50540000	50440000	50640000	2
chr14	55680000	55580000	55780000	2
chr14	61560000	61460000	61660000	2
chr14	73140000	73040000	73240000	2
chr14	80200000	80100000	80300000	2
chr14	81980000	81880000	82080000	3
chr14	96540000	96440000	96640000	2
chr14	100870000	100770000	100970000	2
chr14	26770000	26670000	26870000	1
chr14	30020000	29920000	30120000	1
chr14	31090000	30990000	31190000	1
chr14	34120000	34020000	34220000	1
chr14	37880000	37780000	37980000	1
chr14	38880000	38780000	38980000	1
chr14	41600000	41500000	41700000	1
chr14	45290000	45190000	45390000	1
chr14	50120000	50020000	50220000	1
chr14	52290000	52190000	52390000	1
chr14	53070000	52970000	53170000	1
chr14	57210000	57110000	57310000	1
chr14	61030000	60930000	61130000	1
chr14	66100000	66000000	66200000	1
chr14	70590000	70490000	70690000	1
chr14	70730000	70630000	70830000	1
chr14	73890000	73790000	73990000	1
chr14	80640000	80540000	80740000	1
chr14	83080000	82980000	83180000	1
chr14	83470000	83370000	83570000	1
chr14	85150000	85050000	85250000	1
chr14	85530000	85430000	85630000	1
chr14	86650000	86550000	86750000	1
chr14	88880000	88780000	88980000	1
chr14	91510000	91410000	91610000	1
chr14	95110000	95010000	95210000	1
chr14	25830000	25730000	25930000	1
chr14	26150000	26050000	26250000	1
chr14	28330000	28230000	28430000	1
chr14	34640000	34540000	34740000	1
chr14	34750000	34650000	34850000	1
chr14	38210000	38110000	38310000	1
chr14	38680000	38580000	38780000	1
chr14	39020000	38920000	39120000	1
chr14	39980000	39880000	40080000	1
chr14	40240000	40140000	40340000	1
chr14	40410000	40310000	40510000	1
chr14	40510000	40410000	40610000	1
chr14	46020000	45920000	46120000	1
chr14	47030000	46930000	47130000	1
chr14	47880000	47780000	47980000	1
chr14	50900000	50800000	51000000	1
chr14	52780000	52680000	52880000	1
chr14	55190000	55090000	55290000	1
chr14	59930000	59830000	60030000	1
chr14	67820000	67720000	67920000	1
chr14	68240000	68140000	68340000	1
chr14	76010000	75910000	76110000	1
chr14	78430000	78330000	78530000	1
chr14	80020000	79920000	80120000	1
chr14	82680000	82580000	82780000	1
chr14	83290000	83190000	83390000	1
chr14	83980000	83880000	84080000	1
chr14	88460000	88360000	88560000	1
chr14	88650000	88550000	88750000	1
chr14	88990000	88890000	89090000	1
chr14	89220000	89120000	89320000	1
chr14	91630000	91530000	91730000	1
chr14	98140000	98040000	98240000	1
chr14	105570000	105470000	105670000	1
chr13	24280000	24180000	24380000	2
chr13	29740000	29640000	29840000	2
chr13	32580000	32480000	32680000	4
chr13	32670000	32570000	32770000	4
chr13	33530000	33430000	33630000	3
chr13	35190000	35090000	35290000	2
chr13	35740000	35640000	35840000	4
chr13	38930000	38830000	39030000	3
chr13	46140000	46040000	46240000	2
chr13	46350000	46250000	46450000	2
chr13	67240000	67140000	67340000	2
chr13	76980000	76880000	77080000	2
chr13	77760000	77660000	77860000	2
chr13	85870000	85770000	85970000	3
chr13	87670000	87570000	87770000	2
chr13	91790000	91690000	91890000	2
chr13	20180000	20080000	20280000	2
chr13	21590000	21490000	21690000	2
chr13	28280000	28180000	28380000	2
chr13	46470000	46370000	46570000	2
chr13	49620000	49520000	49720000	4
chr13	53780000	53680000	53880000	2
chr13	71250000	71150000	71350000	2
chr13	92130000	92030000	92230000	2
chr13	94630000	94530000	94730000	3
chr13	99980000	99880000	100080000	3
chr13	110930000	110830000	111030000	3
chr13	20730000	20630000	20830000	1
chr13	23040000	22940000	23140000	1
chr13	23300000	23200000	23400000	1
chr13	30340000	30240000	30440000	1
chr13	31130000	31030000	31230000	1
chr13	38590000	38490000	38690000	1
chr13	42110000	42010000	42210000	1
chr13	42280000	42180000	42380000	1
chr13	46020000	45920000	46120000	1
chr13	50800000	50700000	50900000	1
chr13	52130000	52030000	52230000	1
chr13	55250000	55150000	55350000	1
chr13	55310000	55210000	55410000	1
chr13	55570000	55470000	55670000	1
chr13	61000000	60900000	61100000	1
chr13	61990000	61890000	62090000	1
chr13	69900000	69800000	70000000	1
chr13	70590000	70490000	70690000	1
chr13	71480000	71380000	71580000	1
chr13	73430000	73330000	73530000	1
chr13	76480000	76380000	76580000	1
chr13	77320000	77220000	77420000	1
chr13	78590000	78490000	78690000	1
chr13	78990000	78890000	79090000	1
chr13	80380000	80280000	80480000	1
chr13	89710000	89610000	89810000	1
chr13	95850000	95750000	95950000	1
chr13	97220000	97120000	97320000	1
chr13	97570000	97470000	97670000	1
chr13	105240000	105140000	105340000	1
chr13	106530000	106430000	106630000	1
chr13	108510000	108410000	108610000	1
chr13	20490000	20390000	20590000	1
chr13	21240000	21140000	21340000	1
chr13	23570000	23470000	23670000	1
chr13	30610000	30510000	30710000	1
chr13	35970000	35870000	36070000	1
chr13	37840000	37740000	37940000	1
chr13	41340000	41240000	41440000	1
chr13	41650000	41550000	41750000	1
chr13	42590000	42490000	42690000	1
chr13	43160000	43060000	43260000	1
chr13	46770000	46670000	46870000	1
chr13	47580000	47480000	47680000	1
chr13	48310000	48210000	48410000	1
chr13	50370000	50270000	50470000	1
chr13	52600000	52500000	52700000	1
chr13	54540000	54440000	54640000	1
chr13	61280000	61180000	61380000	1
chr13	62380000	62280000	62480000	1
chr13	68280000	68180000	68380000	1
chr13	70090000	69990000	70190000	1
chr13	72720000	72620000	72820000	1
chr13	75550000	75450000	75650000	1
chr13	84830000	84730000	84930000	1
chr13	84910000	84810000	85010000	1
chr13	91930000	91830000	92030000	1
chr13	94570000	94470000	94670000	1
chr13	101490000	101390000	101590000	1
chr13	103180000	103080000	103280000	1
chr13	104760000	104660000	104860000	1
chr13	109130000	109030000	109230000	1
chr13	113170000	113070000	113270000	1
chr12	950000	850000	1050000	2
chr12	8940000	8840000	9040000	3
chr12	22340000	22240000	22440000	2
chr12	26730000	26630000	26830000	2
chr12	27710000	27610000	27810000	2
chr12	30830000	30730000	30930000	2
chr12	42420000	42320000	42520000	2
chr12	46690000	46590000	46790000	2
chr12	51530000	51430000	51630000	2
chr12	59810000	59710000	59910000	3
chr12	62820000	62720000	62920000	2
chr12	66120000	66020000	66220000	2
chr12	74390000	74290000	74490000	3
chr12	80770000	80670000	80870000	2
chr12	82360000	82260000	82460000	3
chr12	98690000	98590000	98790000	2
chr12	105100000	105000000	105200000	2
chr12	114510000	114410000	114610000	2
chr12	119660000	119560000	119760000	2
chr12	119950000	119850000	120050000	2
chr12	125710000	125610000	125810000	2
chr12	127360000	127260000	127460000	3
chr12	127450000	127350000	127550000	2
chr12	127690000	127590000	127790000	4
chr12	1100000	1000000	1200000	2
chr12	6490000	6390000	6590000	2
chr12	9290000	9190000	9390000	2
chr12	19700000	19600000	19800000	2
chr12	23190000	23090000	23290000	2
chr12	29500000	29400000	29600000	2
chr12	38910000	38810000	39010000	2
chr12	45980000	45880000	46080000	3
chr12	46150000	46050000	46250000	2
chr12	54690000	54590000	54790000	6
chr12	65280000	65180000	65380000	2
chr12	65550000	65450000	65650000	2
chr12	66330000	66230000	66430000	2
chr12	68810000	68710000	68910000	2
chr12	69860000	69760000	69960000	2
chr12	72330000	72230000	72430000	2
chr12	89000000	88900000	89100000	3
chr12	96980000	96880000	97080000	2
chr12	114620000	114520000	114720000	2
chr12	114700000	114600000	114800000	2
chr12	118080000	117980000	118180000	2
chr12	122780000	122680000	122880000	3
chr12	128600000	128500000	128700000	4
chr12	129070000	128970000	129170000	2
chr12	129180000	129080000	129280000	4
chr12	2390000	2290000	2490000	1
chr12	4560000	4460000	4660000	1
chr12	5440000	5340000	5540000	1
chr12	10720000	10620000	10820000	1
chr12	11210000	11110000	11310000	1
chr12	15960000	15860000	16060000	1
chr12	19320000	19220000	19420000	1
chr12	27960000	27860000	28060000	1
chr12	28170000	28070000	28270000	1
chr12	28980000	28880000	29080000	1
chr12	29340000	29240000	29440000	1
chr12	29920000	29820000	30020000	1
chr12	39110000	39010000	39210000	1
chr12	39700000	39600000	39800000	1
chr12	41740000	41640000	41840000	1
chr12	45480000	45380000	45580000	1
chr12	46300000	46200000	46400000	1
chr12	61530000	61430000	61630000	1
chr12	62000000	61900000	62100000	1
chr12	62200000	62100000	62300000	1
chr12	63300000	63200000	63400000	1
chr12	71610000	71510000	71710000	1
chr12	76040000	75940000	76140000	1
chr12	79130000	79030000	79230000	1
chr12	84510000	84410000	84610000	1
chr12	92150000	92050000	92250000	1
chr12	96220000	96120000	96320000	1
chr12	99370000	99270000	99470000	1
chr12	99640000	99540000	99740000	1
chr12	113650000	113550000	113750000	1
chr12	115180000	115080000	115280000	1
chr12	116270000	116170000	116370000	1
chr12	120100000	120000000	120200000	1
chr12	122470000	122370000	122570000	1
chr12	123630000	123530000	123730000	1
chr12	124330000	124230000	124430000	1
chr12	124480000	124380000	124580000	1
chr12	5680000	5580000	5780000	1
chr12	5810000	5710000	5910000	1
chr12	8500000	8400000	8600000	1
chr12	16140000	16040000	16240000	1
chr12	19550000	19450000	19650000	1
chr12	20370000	20270000	20470000	1
chr12	32030000	31930000	32130000	1
chr12	40610000	40510000	40710000	1
chr12	41260000	41160000	41360000	1
chr12	45730000	45630000	45830000	1
chr12	48510000	48410000	48610000	1
chr12	51050000	50950000	51150000	1
chr12	51380000	51280000	51480000	1
chr12	53930000	53830000	54030000	1
chr12	58330000	58230000	58430000	1
chr12	62420000	62320000	62520000	1
chr12	62540000	62440000	62640000	1
chr12	64550000	64450000	64650000	1
chr12	74090000	73990000	74190000	1
chr12	82640000	82540000	82740000	1
chr12	83430000	83330000	83530000	1
chr12	87250000	87150000	87350000	1
chr12	88590000	88490000	88690000	1
chr12	91800000	91700000	91900000	1
chr12	92990000	92890000	93090000	1
chr12	97700000	97600000	97800000	1
chr12	99010000	98910000	99110000	1
chr12	102150000	102050000	102250000	1
chr12	103320000	103220000	103420000	1
chr12	103750000	103650000	103850000	1
chr12	103910000	103810000	104010000	1
chr12	104670000	104570000	104770000	1
chr12	115450000	115350000	115550000	1
chr12	118700000	118600000	118800000	1
chr12	126050000	125950000	126150000	1
chr12	127090000	126990000	127190000	1
chr12	128790000	128690000	128890000	1
chr12	131700000	131600000	131800000	1
chr12	132110000	132010000	132210000	1
chr11	5810000	5710000	5910000	3
chr11	15230000	15130000	15330000	2
chr11	15300000	15200000	15400000	2
chr11	16630000	16530000	16730000	2
[truncated: 406 more rows]

## Sheet: class 3
class 3: 0 intersecting CTCF+cohesin, Dot
chromosome	boundary location	start	end
chrX	390000	290000	490000
chrX	1160000	1060000	1260000
chrX	1220000	1120000	1320000
chrX	1420000	1320000	1520000
chrX	1630000	1530000	1730000
chrX	1920000	1820000	2020000
chrX	2450000	2350000	2550000
chrX	2630000	2530000	2730000
chrX	10430000	10330000	10530000
chrX	25680000	25580000	25780000
chrX	45520000	45420000	45620000
chrX	45750000	45650000	45850000
chrX	45840000	45740000	45940000
chrX	46000000	45900000	46100000
chrX	46200000	46100000	46300000
chrX	67730000	67630000	67830000
chrX	100070000	99970000	100170000
chrX	112340000	112240000	112440000
chrX	121580000	121480000	121680000
chrX	122240000	122140000	122340000
chrX	125380000	125280000	125480000
chrX	144520000	144420000	144620000
chrX	150100000	150000000	150200000
chr9	8220000	8120000	8320000
chr9	94320000	94220000	94420000
chr8	12080000	11980000	12180000
chr8	34490000	34390000	34590000
chr8	39490000	39390000	39590000
chr8	69320000	69220000	69420000
chr7	1820000	1720000	1920000
chr7	17300000	17200000	17400000
chr7	32720000	32620000	32820000
chr7	86120000	86020000	86220000
chr7	88530000	88430000	88630000
chr7	94660000	94560000	94760000
chr7	95080000	94980000	95180000
chr7	118610000	118510000	118710000
chr7	150070000	149970000	150170000
chr7	154030000	153930000	154130000
chr7	157680000	157580000	157780000
chr6	74890000	74790000	74990000
chr6	94280000	94180000	94380000
chr6	101260000	101160000	101360000
chr6	124070000	123970000	124170000
chr6	131340000	131240000	131440000
chr6	141300000	141200000	141400000
chr6	168560000	168460000	168660000
chr5	12660000	12560000	12760000
chr5	12930000	12830000	13030000
chr5	18650000	18550000	18750000
chr5	21460000	21360000	21560000
chr5	50570000	50470000	50670000
chr5	85060000	84960000	85160000
chr5	85200000	85100000	85300000
chr5	98630000	98530000	98730000
chr5	109310000	109210000	109410000
chr5	143410000	143310000	143510000
chr5	152730000	152630000	152830000
chr4	9170000	9070000	9270000
chr4	9470000	9370000	9570000
chr4	111120000	111020000	111220000
chr4	116970000	116870000	117070000
chr4	133480000	133380000	133580000
chr4	157410000	157310000	157510000
chr4	175280000	175180000	175380000
chr3	65030000	64930000	65130000
chr3	74640000	74540000	74740000
chr3	75610000	75510000	75710000
chr3	77530000	77430000	77630000
chr3	104260000	104160000	104360000
chr3	121430000	121330000	121530000
chr3	163490000	163390000	163590000
chr22	47620000	47520000	47720000
chr21	23770000	23670000	23870000
chr21	28060000	27960000	28160000
chr20	41470000	41370000	41570000
chr20	55740000	55640000	55840000
chr2	13420000	13320000	13520000
chr2	32670000	32570000	32770000
chr2	51510000	51410000	51610000
chr2	77100000	77000000	77200000
chr2	78670000	78570000	78770000
chr2	82060000	81960000	82160000
chr2	97230000	97130000	97330000
chr2	97540000	97440000	97640000
chr2	99820000	99720000	99920000
chr2	107510000	107410000	107610000
chr2	111480000	111380000	111580000
chr2	116670000	116570000	116770000
chr2	116960000	116860000	117060000
chr2	122800000	122700000	122900000
chr2	131780000	131680000	131880000
chr2	135180000	135080000	135280000
chr2	135270000	135170000	135370000
chr2	155830000	155730000	155930000
chr2	200200000	200100000	200300000
chr2	201430000	201330000	201530000
chr19	20530000	20430000	20630000
chr19	20800000	20700000	20900000
chr19	36510000	36410000	36610000
chr19	56840000	56740000	56940000
chr18	1840000	1740000	1940000
chr18	39840000	39740000	39940000
chr17	52600000	52500000	52700000
chr17	52900000	52800000	53000000
chr17	53010000	52910000	53110000
chr16	59050000	58950000	59150000
chr15	24100000	24000000	24200000
chr15	36260000	36160000	36360000
chr14	30880000	30780000	30980000
chr14	41900000	41800000	42000000
chr14	42660000	42560000	42760000
chr14	47640000	47540000	47740000
chr14	48220000	48120000	48320000
chr14	71420000	71320000	71520000
chr14	79680000	79580000	79780000
chr14	82230000	82130000	82330000
chr14	84330000	84230000	84430000
chr14	97590000	97490000	97690000
chr13	74440000	74340000	74540000
chr13	86090000	85990000	86190000
chr13	87390000	87290000	87490000
chr13	89370000	89270000	89470000
chr13	90310000	90210000	90410000
chr13	112290000	112190000	112390000
chr12	10970000	10870000	11070000
chr12	29710000	29610000	29810000
chr12	60670000	60570000	60770000
chr12	75110000	75010000	75210000
chr12	86250000	86150000	86350000
chr11	28090000	27990000	28190000
chr11	63230000	63130000	63330000
chr11	85050000	84950000	85150000
chr11	110750000	110650000	110850000
chr10	4360000	4260000	4460000
chr10	50090000	49990000	50190000
chr10	54410000	54310000	54510000
chr10	73410000	73310000	73510000
chr10	108550000	108450000	108650000
chr10	119030000	118930000	119130000
chr1	50060000	49960000	50160000
chr1	81100000	81000000	81200000
chr1	103920000	103820000	104020000
chr1	104270000	104170000	104370000
chr1	159420000	159320000	159520000
chr1	190610000	190510000	190710000
chr1	197050000	196950000	197150000
chr1	238500000	238400000	238600000
chr1	245690000	245590000	245790000

## Sheet: class 4
class 4: 2+ intersecting CTCF+cohesin, complex CTCF motifs, Dotless
chromosome	boundary location	start	end
chrX	99280000	99180000	99380000
chrX	7130000	7030000	7230000
chrX	83880000	83780000	83980000
chr8	6090000	5990000	6190000
chr8	35570000	35470000	35670000
chr6	67040000	66940000	67140000
chr6	128720000	128620000	128820000
chr6	104250000	104150000	104350000
chr5	165590000	165490000	165690000
chr5	42420000	42320000	42520000
chr5	104780000	104680000	104880000
chr4	33070000	32970000	33170000
chr4	93240000	93140000	93340000
chr4	120800000	120700000	120900000
chr4	128180000	128080000	128280000
chr4	152400000	152300000	152500000
chr3	165220000	165120000	165320000
chr3	80590000	80490000	80690000
chr3	25960000	25860000	26060000
chr3	59300000	59200000	59400000
chr3	173540000	173440000	173640000
chr3	2730000	2630000	2830000
chr22	22330000	22230000	22430000
chr21	19950000	19850000	20050000
chr21	20050000	19950000	20150000
chr21	35510000	35410000	35610000
chr20	48300000	48200000	48400000
chr2	14640000	14540000	14740000
chr2	14920000	14820000	15020000
chr2	192740000	192640000	192840000
chr2	23460000	23360000	23560000
chr2	238720000	238620000	238820000
chr18	25900000	25800000	26000000
chr18	1580000	1480000	1680000
chr18	7970000	7870000	8070000
chr18	44980000	44880000	45080000
chr16	17840000	17740000	17940000
chr15	25230000	25130000	25330000
chr15	51150000	51050000	51250000
chr13	81030000	80930000	81130000
chr13	22260000	22160000	22360000
chr13	86500000	86400000	86600000
chr13	93220000	93120000	93320000
chr13	96120000	96020000	96220000
chr12	26400000	26300000	26500000
chr11	106080000	105980000	106180000
chr11	105020000	104920000	105120000
chr10	11030000	10930000	11130000
chr10	18680000	18580000	18780000
chr10	50300000	50200000	50400000
chr10	127610000	127510000	127710000
chr1	168080000	167980000	168180000
chr1	190360000	190260000	190460000
chr1	48880000	48780000	48980000

## Sheet: class 5
class 5: 1+ intersecting CTCF+cohesin, tandem+single CTCF motifs, Dotless
chromosome	boundary location	start	end	# motifs in boundary
chrX	79450000	79350000	79550000	2
chrX	34660000	34560000	34760000	2
chrX	102090000	101990000	102190000	2
chrX	5920000	5820000	6020000	1
chrX	7720000	7620000	7820000	1
chrX	21370000	21270000	21470000	1
chrX	21500000	21400000	21600000	1
chrX	29500000	29400000	29600000	1
chrX	80300000	80200000	80400000	1
chrX	97690000	97590000	97790000	1
chrX	117540000	117440000	117640000	1
chrX	128540000	128440000	128640000	1
chrX	16190000	16090000	16290000	1
chrX	28120000	28020000	28220000	1
chrX	34910000	34810000	35010000	1
chrX	35860000	35760000	35960000	1
chrX	42300000	42200000	42400000	1
chrX	82200000	82100000	82300000	1
chrX	86100000	86000000	86200000	1
chrX	86190000	86090000	86290000	1
chrX	86800000	86700000	86900000	1
chrX	86970000	86870000	87070000	1
chrX	96760000	96660000	96860000	1
chrX	96820000	96720000	96920000	1
chrX	104670000	104570000	104770000	1
chrX	142770000	142670000	142870000	1
chr9	30780000	30680000	30880000	2
chr9	138040000	137940000	138140000	2
chr9	9010000	8910000	9110000	1
chr9	13770000	13670000	13870000	1
chr9	74380000	74280000	74480000	1
chr9	86950000	86850000	87050000	1
chr9	8480000	8380000	8580000	1
chr9	81510000	81410000	81610000	1
chr9	87090000	86990000	87190000	1
chr9	103340000	103240000	103440000	1
chr8	16030000	15930000	16130000	1
chr8	16110000	16010000	16210000	1
chr8	51530000	51430000	51630000	1
chr8	115600000	115500000	115700000	1
chr8	115670000	115570000	115770000	1
chr8	128590000	128490000	128690000	1
chr8	128670000	128570000	128770000	1
chr8	128940000	128840000	129040000	1
chr8	5680000	5580000	5780000	1
chr8	71230000	71130000	71330000	1
chr8	127500000	127400000	127600000	1
chr7	64640000	64540000	64740000	2
chr7	133250000	133150000	133350000	2
chr7	136860000	136760000	136960000	2
chr7	4130000	4030000	4230000	2
chr7	68160000	68060000	68260000	2
chr7	10150000	10050000	10250000	1
chr7	10430000	10330000	10530000	1
chr7	52930000	52830000	53030000	1
chr7	69080000	68980000	69180000	1
chr7	77020000	76920000	77120000	1
chr7	143700000	143600000	143800000	1
chr7	154510000	154410000	154610000	1
chr7	156130000	156030000	156230000	1
chr7	4220000	4120000	4320000	1
chr7	9860000	9760000	9960000	1
chr7	41290000	41190000	41390000	1
chr7	53360000	53260000	53460000	1
chr7	68050000	67950000	68150000	1
chr7	68550000	68450000	68650000	1
chr7	109830000	109730000	109930000	1
chr7	110080000	109980000	110180000	1
chr7	136330000	136230000	136430000	1
chr7	147420000	147320000	147520000	1
chr6	69700000	69600000	69800000	2
chr6	74590000	74490000	74690000	2
chr6	88490000	88390000	88590000	2
chr6	92700000	92600000	92800000	2
chr6	95890000	95790000	95990000	2
chr6	145720000	145620000	145820000	2
chr6	80580000	80480000	80680000	2
chr6	14710000	14610000	14810000	1
chr6	22740000	22640000	22840000	1
chr6	22840000	22740000	22940000	1
chr6	22920000	22820000	23020000	1
chr6	23450000	23350000	23550000	1
chr6	62720000	62620000	62820000	1
chr6	62840000	62740000	62940000	1
chr6	65790000	65690000	65890000	1
chr6	103800000	103700000	103900000	1
chr6	103980000	103880000	104080000	1
chr6	115560000	115460000	115660000	1
chr6	140850000	140750000	140950000	1
chr6	140930000	140830000	141030000	1
chr6	162110000	162010000	162210000	1
chr6	162230000	162130000	162330000	1
chr6	22330000	22230000	22430000	1
chr6	66480000	66380000	66580000	1
chr6	78480000	78380000	78580000	1
chr6	102100000	102000000	102200000	1
chr6	114730000	114630000	114830000	1
chr6	120380000	120280000	120480000	1
chr6	162390000	162290000	162490000	1
chr6	162440000	162340000	162540000	1
chr5	9750000	9650000	9850000	2
chr5	11720000	11620000	11820000	2
chr5	13240000	13140000	13340000	2
chr5	108920000	108820000	109020000	2
chr5	8330000	8230000	8430000	1
chr5	8460000	8360000	8560000	1
chr5	13670000	13570000	13770000	1
chr5	98350000	98250000	98450000	1
chr5	106150000	106050000	106250000	1
chr5	107250000	107150000	107350000	1
chr5	6290000	6190000	6390000	1
chr5	17950000	17850000	18050000	1
chr5	24380000	24280000	24480000	1
chr5	25520000	25420000	25620000	1
chr5	25640000	25540000	25740000	1
chr5	29950000	29850000	30050000	1
chr5	30390000	30290000	30490000	1
chr5	67480000	67380000	67580000	1
chr5	117450000	117350000	117550000	1
chr5	117570000	117470000	117670000	1
chr5	161540000	161440000	161640000	1
chr5	161840000	161740000	161940000	1
chr5	161940000	161840000	162040000	1
chr5	164990000	164890000	165090000	1
chr5	166370000	166270000	166470000	1
chr4	150790000	150690000	150890000	2
chr4	23340000	23240000	23440000	2
chr4	13350000	13250000	13450000	1
chr4	13820000	13720000	13920000	1
chr4	13900000	13800000	14000000	1
chr4	23710000	23610000	23810000	1
chr4	34740000	34640000	34840000	1
chr4	35160000	35060000	35260000	1
chr4	35950000	35850000	36050000	1
chr4	60210000	60110000	60310000	1
chr4	66180000	66080000	66280000	1
chr4	97190000	97090000	97290000	1
chr4	100750000	100650000	100850000	1
chr4	148690000	148590000	148790000	1
chr4	188480000	188380000	188580000	1
chr4	29780000	29680000	29880000	1
chr4	31080000	30980000	31180000	1
chr4	32120000	32020000	32220000	1
chr4	35650000	35550000	35750000	1
chr4	45850000	45750000	45950000	1
chr4	58490000	58390000	58590000	1
chr4	59050000	58950000	59150000	1
chr4	60780000	60680000	60880000	1
chr4	79270000	79170000	79370000	1
chr4	79900000	79800000	80000000	1
chr4	95530000	95430000	95630000	1
chr4	106630000	106530000	106730000	1
chr4	116180000	116080000	116280000	1
chr4	116350000	116250000	116450000	1
chr4	135480000	135380000	135580000	1
chr4	145950000	145850000	146050000	1
chr4	152050000	151950000	152150000	1
chr4	161670000	161570000	161770000	1
chr3	165820000	165720000	165920000	2
chr3	2010000	1910000	2110000	1
chr3	2140000	2040000	2240000	1
chr3	6810000	6710000	6910000	1
chr3	41240000	41140000	41340000	1
chr3	55180000	55080000	55280000	1
chr3	68260000	68160000	68360000	1
chr3	77800000	77700000	77900000	1
chr3	83930000	83830000	84030000	1
chr3	110310000	110210000	110410000	1
chr3	111000000	110900000	111100000	1
chr3	118000000	117900000	118100000	1
chr3	121190000	121090000	121290000	1
chr3	144830000	144730000	144930000	1
chr3	175160000	175060000	175260000	1
chr3	177790000	177690000	177890000	1
chr3	6200000	6100000	6300000	1
chr3	7270000	7170000	7370000	1
chr3	29710000	29610000	29810000	1
chr3	61160000	61060000	61260000	1
chr3	82490000	82390000	82590000	1
chr3	103300000	103200000	103400000	1
chr3	103980000	103880000	104080000	1
chr3	109710000	109610000	109810000	1
chr3	145250000	145150000	145350000	1
chr22	44390000	44290000	44490000	1
chr22	28230000	28130000	28330000	1
chr21	18920000	18820000	19020000	2
chr21	18820000	18720000	18920000	1
chr21	19490000	19390000	19590000	1
chr20	11240000	11140000	11340000	2
chr20	3320000	3220000	3420000	1
chr20	11990000	11890000	12090000	1
chr20	12360000	12260000	12460000	1
chr20	11070000	10970000	11170000	1
chr20	52750000	52650000	52850000	1
chr20	52830000	52730000	52930000	1
chr2	129300000	129200000	129400000	2
chr2	143510000	143410000	143610000	2
chr2	2660000	2560000	2760000	1
chr2	80990000	80890000	81090000	1
chr2	81520000	81420000	81620000	1
chr2	116080000	115980000	116180000	1
chr2	129190000	129090000	129290000	1
chr2	140870000	140770000	140970000	1
chr2	141940000	141840000	142040000	1
chr2	167590000	167490000	167690000	1
chr2	193240000	193140000	193340000	1
chr2	194810000	194710000	194910000	1
chr2	195300000	195200000	195400000	1
chr2	195380000	195280000	195480000	1
chr2	213960000	213860000	214060000	1
chr2	3420000	3320000	3520000	1
chr2	22880000	22780000	22980000	1
chr2	23200000	23100000	23300000	1
chr2	81270000	81170000	81370000	1
chr2	82300000	82200000	82400000	1
chr2	83730000	83630000	83830000	1
chr2	115150000	115050000	115250000	1
chr2	115890000	115790000	115990000	1
chr2	140580000	140480000	140680000	1
chr2	183220000	183120000	183320000	1
chr2	184570000	184470000	184670000	1
chr2	196790000	196690000	196890000	1
chr2	211460000	211360000	211560000	1
chr2	214410000	214310000	214510000	1
chr19	57390000	57290000	57490000	2
chr19	57560000	57460000	57660000	3
chr19	31050000	30950000	31150000	1
chr18	75050000	74950000	75150000	2
chr18	77200000	77100000	77300000	2
chr18	28610000	28510000	28710000	1
chr18	65490000	65390000	65590000	1
chr18	65580000	65480000	65680000	1
chr18	71790000	71690000	71890000	1
chr18	72090000	71990000	72190000	1
chr18	7770000	7670000	7870000	1
chr18	25350000	25250000	25450000	1
chr18	28940000	28840000	29040000	1
chr18	65200000	65100000	65300000	1
chr18	70900000	70800000	71000000	1
chr18	78430000	78330000	78530000	1
chr17	18950000	18850000	19050000	1
chr16	28480000	28380000	28580000	2
chr16	64890000	64790000	64990000	2
chr16	64980000	64880000	65080000	2
chr16	13250000	13150000	13350000	1
chr16	60220000	60120000	60320000	1
chr16	60970000	60870000	61070000	1
chr16	65120000	65020000	65220000	1
chr16	66050000	65950000	66150000	1
chr16	60750000	60650000	60850000	1
chr16	61400000	61300000	61500000	1
chr16	61500000	61400000	61600000	1
chr16	65690000	65590000	65790000	1
chr15	47470000	47370000	47570000	2
chr15	54050000	53950000	54150000	2
chr15	83850000	83750000	83950000	1
chr15	23040000	22940000	23140000	1
chr15	27680000	27580000	27780000	1
chr15	35750000	35650000	35850000	1
chr15	93340000	93240000	93440000	1
chr15	93500000	93400000	93600000	1
chr14	26980000	26880000	27080000	2
chr14	86060000	85960000	86160000	3
chr14	87050000	86950000	87150000	2
chr14	21850000	21750000	21950000	8
chr14	27550000	27450000	27650000	1
chr14	43920000	43820000	44020000	1
chr14	44150000	44050000	44250000	1
chr14	86890000	86790000	86990000	1
chr13	59170000	59070000	59270000	2
chr13	59270000	59170000	59370000	3
chr13	71890000	71790000	71990000	2
chr13	82390000	82290000	82490000	2
chr13	33030000	32930000	33130000	2
chr13	58980000	58880000	59080000	1
chr13	65640000	65540000	65740000	1
chr13	67870000	67770000	67970000	1
chr13	82760000	82660000	82860000	1
chr13	83790000	83690000	83890000	1
chr13	21850000	21750000	21950000	1
chr13	33210000	33110000	33310000	1
chr13	63070000	62970000	63170000	1
chr13	63540000	63440000	63640000	1
chr13	67680000	67580000	67780000	1
chr13	81480000	81380000	81580000	1
chr13	81990000	81890000	82090000	1
chr13	88060000	87960000	88160000	1
chr13	92870000	92770000	92970000	1
chr13	103850000	103750000	103950000	1
chr12	17640000	17540000	17740000	2
chr12	30510000	30410000	30610000	2
chr12	17530000	17430000	17630000	1
chr12	24830000	24730000	24930000	1
chr12	90080000	89980000	90180000	1
chr12	17240000	17140000	17340000	1
chr12	38660000	38560000	38760000	1
chr12	44250000	44150000	44350000	1
chr12	74650000	74550000	74750000	1
chr12	74740000	74640000	74840000	1
chr12	74870000	74770000	74970000	1
chr11	104530000	104430000	104630000	2
chr11	28450000	28350000	28550000	1
chr11	38790000	38690000	38890000	1
chr11	38840000	38740000	38940000	1
chr11	39380000	39280000	39480000	1
chr11	42420000	42320000	42520000	1
chr11	81250000	81150000	81350000	1
chr11	91270000	91170000	91370000	1
chr11	100030000	99930000	100130000	1
chr11	105870000	105770000	105970000	1
chr11	37650000	37550000	37750000	1
chr11	37870000	37770000	37970000	1
chr11	37920000	37820000	38020000	1
chr11	107940000	107840000	108040000	1
chr10	113160000	113060000	113260000	2
chr10	113300000	113200000	113400000	2
chr10	113450000	113350000	113550000	3
chr10	1710000	1610000	1810000	2
chr10	131290000	131190000	131390000	3
chr10	55640000	55540000	55740000	1
chr10	56140000	56040000	56240000	1
chr10	56840000	56740000	56940000	1
chr10	66190000	66090000	66290000	1
chr10	83370000	83270000	83470000	1
chr10	131520000	131420000	131620000	1
chr10	8480000	8380000	8580000	1
chr10	16070000	15970000	16170000	1
chr10	31080000	30980000	31180000	1
chr10	64730000	64630000	64830000	1
chr10	85540000	85440000	85640000	1
chr1	61660000	61560000	61760000	2
chr1	41790000	41690000	41890000	2
chr1	80160000	80060000	80260000	2
chr1	82700000	82600000	82800000	2
chr1	247930000	247830000	248030000	2
chr1	57690000	57590000	57790000	1
chr1	60550000	60450000	60650000	1
chr1	76630000	76530000	76730000	1
chr1	97820000	97720000	97920000	1
chr1	102770000	102670000	102870000	1
chr1	57400000	57300000	57500000	1
chr1	57510000	57410000	57610000	1
chr1	82140000	82040000	82240000	1
chr1	164420000	164320000	164520000	1
chr1	188590000	188490000	188690000	1
chr1	239360000	239260000	239460000	1

## Sheet: class 6
class 6: 0 intersecting CTCF+cohesin, Dotless
chromosome	boundary location	start	end
chrX	3340000	3240000	3440000
chrX	14870000	14770000	14970000
chrX	22550000	22450000	22650000
chrX	27030000	26930000	27130000
chrX	28770000	28670000	28870000
chrX	29070000	28970000	29170000
chrX	29160000	29060000	29260000
chrX	32020000	31920000	32120000
chrX	32090000	31990000	32190000
chrX	33160000	33060000	33260000
chrX	36670000	36570000	36770000
chrX	42540000	42440000	42640000
chrX	43130000	43030000	43230000
chrX	44670000	44570000	44770000
chrX	53950000	53850000	54050000
chrX	54040000	53940000	54140000
chrX	54180000	54080000	54280000
chrX	67300000	67200000	67400000
chrX	67390000	67290000	67490000
chrX	74810000	74710000	74910000
chrX	74910000	74810000	75010000
chrX	75020000	74920000	75120000
chrX	77690000	77590000	77790000
chrX	81940000	81840000	82040000
chrX	82600000	82500000	82700000
chrX	82980000	82880000	83080000
chrX	84330000	84230000	84430000
chrX	96540000	96440000	96640000
chrX	97430000	97330000	97530000
chrX	98870000	98770000	98970000
chrX	98970000	98870000	99070000
chrX	117070000	116970000	117170000
chrX	117750000	117650000	117850000
chrX	122530000	122430000	122630000
chrX	122710000	122610000	122810000
chrX	122780000	122680000	122880000
chrX	122940000	122840000	123040000
chrX	124840000	124740000	124940000
chrX	125670000	125570000	125770000
chrX	126510000	126410000	126610000
chrX	127300000	127200000	127400000
chrX	127630000	127530000	127730000
chrX	141930000	141830000	142030000
chrX	142270000	142170000	142370000
chrX	143010000	142910000	143110000
chrX	144920000	144820000	145020000
chrX	146590000	146490000	146690000
chrX	146750000	146650000	146850000
chrX	146850000	146750000	146950000
chrX	147030000	146930000	147130000
chrX	148570000	148470000	148670000
chrX	148690000	148590000	148790000
chrX	148870000	148770000	148970000
chrX	148980000	148880000	149080000
chr9	2450000	2350000	2550000
chr9	2530000	2430000	2630000
chr9	11580000	11480000	11680000
chr9	12000000	11900000	12100000
chr9	14040000	13940000	14140000
chr9	16410000	16310000	16510000
chr9	81080000	80980000	81180000
chr9	102230000	102130000	102330000
chr9	102490000	102390000	102590000
chr9	103110000	103010000	103210000
chr8	12610000	12510000	12710000
chr8	40680000	40580000	40780000
chr8	47470000	47370000	47570000
chr8	49600000	49500000	49700000
chr8	50190000	50090000	50290000
chr8	51050000	50950000	51150000
chr8	51150000	51050000	51250000
chr8	53470000	53370000	53570000
chr8	59450000	59350000	59550000
chr8	59530000	59430000	59630000
chr8	62410000	62310000	62510000
chr8	76070000	75970000	76170000
chr8	79390000	79290000	79490000
chr8	82830000	82730000	82930000
chr8	83120000	83020000	83220000
chr8	88020000	87920000	88120000
chr8	90250000	90150000	90350000
chr8	101900000	101800000	102000000
chr8	113730000	113630000	113830000
chr8	115920000	115820000	116020000
chr7	9130000	9030000	9230000
chr7	9260000	9160000	9360000
chr7	9580000	9480000	9680000
chr7	14180000	14080000	14280000
chr7	53760000	53660000	53860000
chr7	53900000	53800000	54000000
chr7	56350000	56250000	56450000
chr7	57110000	57010000	57210000
chr7	76580000	76480000	76680000
chr7	84640000	84540000	84740000
chr7	89320000	89220000	89420000
chr7	109230000	109130000	109330000
chr7	109370000	109270000	109470000
chr7	109590000	109490000	109690000
chr7	119490000	119390000	119590000
chr7	126110000	126010000	126210000
chr7	126380000	126280000	126480000
chr7	145470000	145370000	145570000
chr7	145640000	145540000	145740000
chr7	146330000	146230000	146430000
chr7	147810000	147710000	147910000
chr6	57650000	57550000	57750000
chr6	64800000	64700000	64900000
chr6	65120000	65020000	65220000
chr6	65310000	65210000	65410000
chr6	65480000	65380000	65580000
chr6	66090000	65990000	66190000
chr6	67400000	67300000	67500000
chr6	67530000	67430000	67630000
chr6	67630000	67530000	67730000
chr6	67750000	67650000	67850000
chr6	72830000	72730000	72930000
chr6	72940000	72840000	73040000
chr6	86690000	86590000	86790000
chr6	95610000	95510000	95710000
chr6	98250000	98150000	98350000
chr6	98390000	98290000	98490000
chr6	115160000	115060000	115260000
chr6	127970000	127870000	128070000
chr6	155730000	155630000	155830000
chr5	2430000	2330000	2530000
chr5	19240000	19140000	19340000
chr5	19540000	19440000	19640000
chr5	20270000	20170000	20370000
chr5	20590000	20490000	20690000
chr5	22440000	22340000	22540000
chr5	27650000	27550000	27750000
chr5	28030000	27930000	28130000
chr5	30800000	30700000	30900000
chr5	31020000	30920000	31120000
chr5	40370000	40270000	40470000
chr5	68030000	67930000	68130000
chr5	84830000	84730000	84930000
chr5	85610000	85510000	85710000
chr5	85940000	85840000	86040000
chr5	86130000	86030000	86230000
chr5	86340000	86240000	86440000
chr5	89260000	89160000	89360000
chr5	89920000	89820000	90020000
chr5	97830000	97730000	97930000
chr5	98000000	97900000	98100000
chr5	98100000	98000000	98200000
chr5	99650000	99550000	99750000
chr5	99730000	99630000	99830000
chr5	101020000	100920000	101120000
chr5	105080000	104980000	105180000
chr5	105280000	105180000	105380000
chr5	106970000	106870000	107070000
chr5	118060000	117960000	118160000
chr5	118300000	118200000	118400000
chr5	121040000	120940000	121140000
chr5	121190000	121090000	121290000
chr5	121280000	121180000	121380000
chr5	121560000	121460000	121660000
chr5	125420000	125320000	125520000
chr5	144930000	144830000	145030000
chr5	156330000	156230000	156430000
chr5	162410000	162310000	162510000
chr5	162540000	162440000	162640000
chr5	162680000	162580000	162780000
chr5	162840000	162740000	162940000
chr4	19480000	19380000	19580000
chr4	19600000	19500000	19700000
chr4	29150000	29050000	29250000
chr4	33350000	33250000	33450000
chr4	33460000	33360000	33560000
chr4	33610000	33510000	33710000
chr4	34340000	34240000	34440000
chr4	35420000	35320000	35520000
chr4	43670000	43570000	43770000
chr4	58750000	58650000	58850000
chr4	59640000	59540000	59740000
chr4	59730000	59630000	59830000
chr4	59880000	59780000	59980000
chr4	61140000	61040000	61240000
chr4	62310000	62210000	62410000
chr4	65550000	65450000	65650000
chr4	66970000	66870000	67070000
chr4	90630000	90530000	90730000
chr4	91780000	91680000	91880000
chr4	91880000	91780000	91980000
chr4	91990000	91890000	92090000
chr4	92630000	92530000	92730000
chr4	92740000	92640000	92840000
chr4	92840000	92740000	92940000
chr4	92980000	92880000	93080000
chr4	94860000	94760000	94960000
chr4	102070000	101970000	102170000
chr4	104470000	104370000	104570000
chr4	115410000	115310000	115510000
chr4	115520000	115420000	115620000
chr4	135680000	135580000	135780000
chr4	135880000	135780000	135980000
chr4	136120000	136020000	136220000
chr4	136390000	136290000	136490000
chr4	148160000	148060000	148260000
chr4	149540000	149440000	149640000
chr4	160230000	160130000	160330000
chr4	160370000	160270000	160470000
chr4	160890000	160790000	160990000
chr4	165850000	165750000	165950000
chr3	1640000	1540000	1740000
chr3	2430000	2330000	2530000
chr3	6480000	6380000	6580000
chr3	6610000	6510000	6710000
chr3	23390000	23290000	23490000
chr3	23580000	23480000	23680000
chr3	29130000	29030000	29230000
chr3	35020000	34920000	35120000
chr3	35160000	35060000	35260000
chr3	35280000	35180000	35380000
chr3	35660000	35560000	35760000
chr3	60090000	59990000	60190000
chr3	78070000	77970000	78170000
chr3	81030000	80930000	81130000
chr3	82700000	82600000	82800000
chr3	88630000	88530000	88730000
chr3	95680000	95580000	95780000
chr3	103670000	103570000	103770000
chr3	106370000	106270000	106470000
chr3	144500000	144400000	144600000
chr3	162300000	162200000	162400000
chr3	164550000	164450000	164650000
chr3	164690000	164590000	164790000
chr3	164810000	164710000	164910000
chr3	165590000	165490000	165690000
chr3	166460000	166360000	166560000
chr3	175400000	175300000	175500000
chr3	188390000	188290000	188490000
chr22	48190000	48090000	48290000
chr21	24530000	24430000	24630000
chr21	26440000	26340000	26540000
chr21	26520000	26420000	26620000
chr21	35200000	35100000	35300000
chr20	42860000	42760000	42960000
chr2	13890000	13790000	13990000
chr2	14080000	13980000	14180000
chr2	29510000	29410000	29610000
chr2	32360000	32260000	32460000
chr2	49240000	49140000	49340000
chr2	66930000	66830000	67030000
chr2	77720000	77620000	77820000
chr2	78110000	78010000	78210000
chr2	82530000	82430000	82630000
chr2	82770000	82670000	82870000
chr2	107120000	107020000	107220000
chr2	107290000	107190000	107390000
chr2	114200000	114100000	114300000
chr2	114950000	114850000	115050000
chr2	123250000	123150000	123350000
chr2	123380000	123280000	123480000
chr2	125320000	125220000	125420000
chr2	128980000	128880000	129080000
chr2	134650000	134550000	134750000
chr2	139360000	139260000	139460000
chr2	140220000	140120000	140320000
chr2	144740000	144640000	144840000
chr2	144880000	144780000	144980000
chr2	145040000	144940000	145140000
chr2	145440000	145340000	145540000
chr2	146010000	145910000	146110000
chr2	146200000	146100000	146300000
chr2	150210000	150110000	150310000
chr2	182410000	182310000	182510000
chr2	183720000	183620000	183820000
chr2	192960000	192860000	193060000
chr2	194330000	194230000	194430000
chr2	194470000	194370000	194570000
chr2	194560000	194460000	194660000
chr19	36710000	36610000	36810000
chr19	36850000	36750000	36950000
chr19	44170000	44070000	44270000
chr19	44310000	44210000	44410000
chr18	1240000	1140000	1340000
chr18	25080000	24980000	25180000
chr18	29350000	29250000	29450000
chr18	38020000	37920000	38120000
chr18	39180000	39080000	39280000
chr18	56070000	55970000	56170000
chr18	67900000	67800000	68000000
chr17	13990000	13890000	14090000
chr17	18670000	18570000	18770000
chr17	70370000	70270000	70470000
chr16	7510000	7410000	7610000
chr16	7910000	7810000	8010000
chr16	47650000	47550000	47750000
chr16	64660000	64560000	64760000
chr15	22640000	22540000	22740000
chr15	28510000	28410000	28610000
chr15	54260000	54160000	54360000
chr15	54640000	54540000	54740000
chr15	54840000	54740000	54940000
chr15	100130000	100030000	100230000
chr14	33170000	33070000	33270000
chr14	40900000	40800000	41000000
chr14	42910000	42810000	43010000
chr14	56120000	56020000	56220000
chr14	84870000	84770000	84970000
chr14	105960000	105860000	106060000
chr14	106090000	105990000	106190000
chr14	106340000	106240000	106440000
chr13	34390000	34290000	34490000
chr13	35470000	35370000	35570000
chr13	56360000	56260000	56460000
chr13	57150000	57050000	57250000
chr13	57380000	57280000	57480000
chr13	58240000	58140000	58340000
chr13	58580000	58480000	58680000
chr13	63830000	63730000	63930000
chr13	64030000	63930000	64130000
chr13	74810000	74710000	74910000
chr13	74930000	74830000	75030000
chr13	83160000	83060000	83260000
chr13	83450000	83350000	83550000
chr13	84440000	84340000	84540000
chr13	85330000	85230000	85430000
chr13	88790000	88690000	88890000
chr13	88880000	88780000	88980000
chr13	93950000	93850000	94050000
chr13	96550000	96450000	96650000
chr13	105690000	105590000	105790000
chr13	109420000	109320000	109520000
chr12	18690000	18590000	18790000
chr12	28550000	28450000	28650000
chr12	43010000	42910000	43110000
chr12	60070000	59970000	60170000
chr12	60240000	60140000	60340000
chr12	61200000	61100000	61300000
chr12	61290000	61190000	61390000
chr12	70240000	70140000	70340000
chr12	73240000	73140000	73340000
chr12	84120000	84020000	84220000
chr12	84210000	84110000	84310000
chr12	86650000	86550000	86750000
chr12	90580000	90480000	90680000
chr12	91580000	91480000	91680000
chr12	129500000	129400000	129600000
chr11	24740000	24640000	24840000
chr11	25180000	25080000	25280000
chr11	38470000	38370000	38570000
chr11	41820000	41720000	41920000
chr11	41960000	41860000	42060000
chr11	55430000	55330000	55530000
chr11	90920000	90820000	91020000
chr11	91040000	90940000	91140000
chr11	91520000	91420000	91620000
chr11	96680000	96580000	96780000
chr11	97540000	97440000	97640000
chr11	98090000	97990000	98190000
chr11	100290000	100190000	100390000
chr11	105320000	105220000	105420000
chr11	109430000	109330000	109530000
chr10	8730000	8630000	8830000
chr10	8870000	8770000	8970000
chr10	19020000	18920000	19120000
chr10	20370000	20270000	20470000
chr10	20490000	20390000	20590000
chr10	33650000	33550000	33750000
chr10	33890000	33790000	33990000
chr10	36100000	36000000	36200000
chr10	37380000	37280000	37480000
chr10	37760000	37660000	37860000
chr10	56360000	56260000	56460000
chr10	57050000	56950000	57150000
chr10	64970000	64870000	65070000
chr10	65090000	64990000	65190000
chr10	65430000	65330000	65530000
chr10	65520000	65420000	65620000
chr10	65720000	65620000	65820000
chr10	83630000	83530000	83730000
chr10	85250000	85150000	85350000
chr10	85770000	85670000	85870000
chr10	87200000	87100000	87300000
chr10	105300000	105200000	105400000
chr10	109140000	109040000	109240000
chr1	49470000	49370000	49570000
chr1	49570000	49470000	49670000
chr1	49660000	49560000	49760000
chr1	49760000	49660000	49860000
chr1	69020000	68920000	69120000
chr1	80780000	80680000	80880000
chr1	82360000	82260000	82460000
chr1	98270000	98170000	98370000
chr1	105030000	104930000	105130000
chr1	106280000	106180000	106380000
chr1	188130000	188030000	188230000
chr1	188300000	188200000	188400000
chr1	189170000	189070000	189270000
chr1	191490000	191390000	191590000
chr1	191650000	191550000	191750000
chr1	194870000	194770000	194970000
chr1	195450000	195350000	195550000
chr1	218780000	218680000	218880000
chr1	218890000	218790000	218990000
chr1	234870000	234770000	234970000
chr1	239620000	239520000	239720000
