# Supplementary material for: Cohesin-mediated loop anchors confine the locations of human replication origins
Source: Nature. 2022 Jun 8;606(7915):812–9. doi: 10.1038/s41586-022-04803-0 (PMC9217744; doi:10.1038/s41586-022-04803-0)
Supplement: Supplementary file 3 — This zipped file contains Supplementary Tables 1–19 (see Supplementary Information for full descriptions). [file 41586_2022_4803_MOESM3_ESM.zip › Supplementary Table 8. Twelve classes of TAD subTAD boundaries in H1 human ES cells.xlsx]

## Sheet: layout
Supplementary Table 8. Twelve classes of TAD/subTAD boundaries stratified by CTCF+cohesin co-occupancy, CTCF motif orientation, and co-localization with transcribed genes in H1 human ES cells
in situ Hi-C on H1-hESC (Tier 1) with DpnII
hg38 build
Total boundaries split into 12 classes based on presence/absence of CTCF+cohesin peaks, CTCF motifs, and gene transcription (1 class per sheet, 12 total)
2nd column - boundary location, 3rd column - start coordinate (boundary - 100kb), 4th column - end coordinate (boundary + 100kb)
	# autosomal boundaries	# chrX boundaries
class 1a: 2+ intersecting CTCF+cohesin, complex CTCF motifs, Dot, transcripts	3302	98
class 1b: 2+ intersecting CTCF+cohesin, complex CTCF motifs, Dot, no transcripts	1102	41
class 2a: 1+ intersecting CTCF+cohesin, tandem+single CTCF motifs, Dot, transcripts	1200	79
class 2b: 1+ intersecting CTCF+cohesin, tandem+single CTCF motifs, Dot, no transcripts	1058	67
class 3a: 0 intersecting CTCF+cohesin, Dot, transcripts	46	5
class 3b: 0 intersecting CTCF+cohesin, Dot, no transcripts	80	18
class 4a: 2+ intersecting CTCF+cohesin, complex CTCF motifs, Dotless, transcripts	18	2
class 4b: 2+ intersecting CTCF+cohesin, complex CTCF motifs, Dotless, no transcripts	33	1
class 5a: 1+ intersecting CTCF+cohesin, tandem+single CTCF motifs, Dotless, transcripts	63	9
class 5b: 1+ intersecting CTCF+cohesin, tandem+single CTCF motifs, Dotless, no transcripts	257	17
class 6a: 0 intersecting CTCF+cohesin, Dotless, transcripts	68	6
class 6b: 0 intersecting CTCF+cohesin, Dotless, no transcripts	278	48

## Sheet: class 1a
class 1a: 2+ intersecting CTCF+cohesin, complex CTCF motifs, Dot, transcripts
chromosome	boundary location	start	end
chrX	10170000	10070000	10270000
chrX	11130000	11030000	11230000
chrX	11780000	11680000	11880000
chrX	12780000	12680000	12880000
chrX	14040000	13940000	14140000
chrX	13740000	13640000	13840000
chrX	15290000	15190000	15390000
chrX	16860000	16760000	16960000
chrX	17090000	16990000	17190000
chrX	19350000	19250000	19450000
chrX	23650000	23550000	23750000
chrX	25020000	24920000	25120000
chrX	30880000	30780000	30980000
chrX	38150000	38050000	38250000
chrX	46410000	46310000	46510000
chrX	47110000	47010000	47210000
chrX	54800000	54700000	54900000
chrX	65560000	65460000	65660000
chrX	74360000	74260000	74460000
chrX	100630000	100530000	100730000
chrX	100800000	100700000	100900000
chrX	104120000	104020000	104220000
chrX	106840000	106740000	106940000
chrX	109480000	109380000	109580000
chrX	109650000	109550000	109750000
chrX	110420000	110320000	110520000
chrX	134790000	134690000	134890000
chrX	140000000	139900000	140100000
chrX	150710000	150610000	150810000
chrX	151700000	151600000	151800000
chrX	152890000	152790000	152990000
chrX	43790000	43690000	43890000
chrX	111300000	111200000	111400000
chrX	104190000	104090000	104290000
chrX	48960000	48860000	49060000
chrX	135180000	135080000	135280000
chrX	8750000	8650000	8850000
chrX	13650000	13550000	13750000
chrX	15470000	15370000	15570000
chrX	17740000	17640000	17840000
chrX	17550000	17450000	17650000
chrX	18380000	18280000	18480000
chrX	18900000	18800000	19000000
chrX	19530000	19430000	19630000
chrX	23310000	23210000	23410000
chrX	24260000	24160000	24360000
chrX	37840000	37740000	37940000
chrX	43340000	43240000	43440000
chrX	47650000	47550000	47750000
chrX	47520000	47420000	47620000
chrX	48030000	47930000	48130000
chrX	49890000	49790000	49990000
chrX	49840000	49740000	49940000
chrX	51470000	51370000	51570000
chrX	53100000	53000000	53200000
chrX	68720000	68620000	68820000
chrX	68810000	68710000	68910000
chrX	70420000	70320000	70520000
chrX	71190000	71090000	71290000
chrX	76260000	76160000	76360000
chrX	102920000	102820000	103020000
chrX	103500000	103400000	103600000
chrX	103830000	103730000	103930000
chrX	107650000	107550000	107750000
chrX	110850000	110750000	110950000
chrX	118820000	118720000	118920000
chrX	119500000	119400000	119600000
chrX	125140000	125040000	125240000
chrX	130270000	130170000	130370000
chrX	129910000	129810000	130010000
chrX	130950000	130850000	131050000
chrX	134930000	134830000	135030000
chrX	135080000	134980000	135180000
chrX	135530000	135430000	135630000
chrX	136940000	136840000	137040000
chrX	150500000	150400000	150600000
chrX	151140000	151040000	151240000
chrX	151390000	151290000	151490000
chrX	152940000	152840000	153040000
chrX	154340000	154240000	154440000
chrX	153680000	153580000	153780000
chrX	153970000	153870000	154070000
chrX	4540000	4440000	4640000
chrX	8850000	8750000	8950000
chrX	37740000	37640000	37840000
chrX	70530000	70430000	70630000
chrX	109400000	109300000	109500000
chrX	136700000	136600000	136800000
chrX	154860000	154760000	154960000
chrX	7940000	7840000	8040000
chrX	41770000	41670000	41870000
chrX	103190000	103090000	103290000
chrX	119930000	119830000	120030000
chrX	22190000	22090000	22290000
chrX	101200000	101100000	101300000
chrX	115650000	115550000	115750000
chrX	119790000	119690000	119890000
chrX	120690000	120590000	120790000
chr9	1010000	910000	1110000
chr9	5790000	5690000	5890000
chr9	17500000	17400000	17600000
chr9	19030000	18930000	19130000
chr9	21150000	21050000	21250000
chr9	32360000	32260000	32460000
chr9	33000000	32900000	33100000
chr9	33730000	33630000	33830000
chr9	35920000	35820000	36020000
chr9	36190000	36090000	36290000
chr9	37440000	37340000	37540000
chr9	70590000	70490000	70690000
chr9	72030000	71930000	72130000
chr9	73100000	73000000	73200000
chr9	73180000	73080000	73280000
chr9	76360000	76260000	76460000
chr9	85800000	85700000	85900000
chr9	96320000	96220000	96420000
chr9	96680000	96580000	96780000
chr9	97650000	97550000	97750000
chr9	99140000	99040000	99240000
chr9	101590000	101490000	101690000
chr9	101370000	101270000	101470000
chr9	105770000	105670000	105870000
chr9	109530000	109430000	109630000
chr9	110180000	110080000	110280000
chr9	110290000	110190000	110390000
chr9	111630000	111530000	111730000
chr9	112080000	111980000	112180000
chr9	112860000	112760000	112960000
chr9	114370000	114270000	114470000
chr9	116690000	116590000	116790000
chr9	117510000	117410000	117610000
chr9	122050000	121950000	122150000
chr9	121530000	121430000	121630000
chr9	124400000	124300000	124500000
chr9	126590000	126490000	126690000
chr9	126830000	126730000	126930000
chr9	127450000	127350000	127550000
chr9	129800000	129700000	129900000
chr9	130690000	130590000	130790000
chr9	131040000	130940000	131140000
chr9	131530000	131430000	131630000
chr9	132270000	132170000	132370000
chr9	133000000	132900000	133100000
chr9	134150000	134050000	134250000
chr9	135560000	135460000	135660000
chr9	135950000	135850000	136050000
chr9	136310000	136210000	136410000
chr9	136710000	136610000	136810000
chr9	19460000	19360000	19560000
chr9	35760000	35660000	35860000
chr9	36040000	35940000	36140000
chr9	107320000	107220000	107420000
chr9	133510000	133410000	133610000
chr9	3210000	3110000	3310000
chr9	6040000	5940000	6140000
chr9	6330000	6230000	6430000
chr9	14440000	14340000	14540000
chr9	21800000	21700000	21900000
chr9	21460000	21360000	21560000
chr9	32580000	32480000	32680000
chr9	33350000	33250000	33450000
chr9	33910000	33810000	34010000
chr9	34340000	34240000	34440000
chr9	35080000	34980000	35180000
chr9	36350000	36250000	36450000
chr9	36850000	36750000	36950000
chr9	69030000	68930000	69130000
chr9	72260000	72160000	72360000
chr9	75170000	75070000	75270000
chr9	83600000	83500000	83700000
chr9	85460000	85360000	85560000
chr9	87680000	87580000	87780000
chr9	88580000	88480000	88680000
chr9	89580000	89480000	89680000
chr9	90120000	90020000	90220000
chr9	90890000	90790000	90990000
chr9	90780000	90680000	90880000
chr9	92680000	92580000	92780000
chr9	94000000	93900000	94100000
chr9	97390000	97290000	97490000
chr9	98800000	98700000	98900000
chr9	98290000	98190000	98390000
chr9	99250000	99150000	99350000
chr9	100010000	99910000	100110000
chr9	109420000	109320000	109520000
chr9	109860000	109760000	109960000
chr9	110630000	110530000	110730000
chr9	112380000	112280000	112480000
chr9	113670000	113570000	113770000
chr9	113410000	113310000	113510000
chr9	114660000	114560000	114760000
chr9	116570000	116470000	116670000
chr9	119370000	119270000	119470000
chr9	121430000	121330000	121530000
chr9	122360000	122260000	122460000
chr9	123390000	123290000	123490000
chr9	127730000	127630000	127830000
chr9	127930000	127830000	128030000
chr9	129080000	128980000	129180000
chr9	128830000	128730000	128930000
chr9	130440000	130340000	130540000
chr9	131340000	131240000	131440000
chr9	131750000	131650000	131850000
chr9	132160000	132060000	132260000
chr9	132590000	132490000	132690000
chr9	133340000	133240000	133440000
chr9	133740000	133640000	133840000
chr9	136130000	136030000	136230000
chr9	135800000	135700000	135900000
chr9	137260000	137160000	137360000
chr9	137040000	136940000	137140000
chr9	34900000	34800000	35000000
chr9	34990000	34890000	35090000
chr9	38400000	38300000	38500000
chr9	72360000	72260000	72460000
chr9	77650000	77550000	77750000
chr9	83700000	83600000	83800000
chr9	92200000	92100000	92300000
chr9	92480000	92380000	92580000
chr9	113590000	113490000	113690000
chr9	114070000	113970000	114170000
chr9	116500000	116400000	116600000
chr9	124770000	124670000	124870000
chr9	127590000	127490000	127690000
chr9	129630000	129530000	129730000
chr9	130240000	130140000	130340000
chr9	130350000	130250000	130450000
chr9	130890000	130790000	130990000
chr9	132670000	132570000	132770000
chr9	133150000	133050000	133250000
chr9	136940000	136840000	137040000
chr9	4350000	4250000	4450000
chr9	4740000	4640000	4840000
chr9	34640000	34540000	34740000
chr9	71770000	71670000	71870000
chr9	78360000	78260000	78460000
chr9	104750000	104650000	104850000
chr9	128140000	128040000	128240000
chr9	3490000	3390000	3590000
chr9	77430000	77330000	77530000
chr9	94620000	94520000	94720000
chr9	97920000	97820000	98020000
chr9	98040000	97940000	98140000
chr9	4590000	4490000	4690000
chr9	121080000	120980000	121180000
chr8	6390000	6290000	6490000
chr8	13670000	13570000	13770000
chr8	20180000	20080000	20280000
chr8	21920000	21820000	22020000
chr8	23440000	23340000	23540000
chr8	23720000	23620000	23820000
chr8	25100000	25000000	25200000
chr8	25480000	25380000	25580000
chr8	27270000	27170000	27370000
chr8	27600000	27500000	27700000
chr8	29060000	28960000	29160000
chr8	30610000	30510000	30710000
chr8	30140000	30040000	30240000
chr8	31210000	31110000	31310000
chr8	36800000	36700000	36900000
chr8	38780000	38680000	38880000
chr8	39880000	39780000	39980000
chr8	41530000	41430000	41630000
chr8	48950000	48850000	49050000
chr8	51820000	51720000	51920000
chr8	52510000	52410000	52610000
chr8	56100000	56000000	56200000
chr8	56220000	56120000	56320000
chr8	66430000	66330000	66530000
chr8	70700000	70600000	70800000
chr8	71820000	71720000	71920000
chr8	74340000	74240000	74440000
chr8	74930000	74830000	75030000
chr8	75400000	75300000	75500000
chr8	78450000	78350000	78550000
chr8	78660000	78560000	78760000
chr8	81940000	81840000	82040000
chr8	85110000	85010000	85210000
chr8	89700000	89600000	89800000
chr8	91090000	90990000	91190000
chr8	93670000	93570000	93770000
chr8	95270000	95170000	95370000
chr8	96250000	96150000	96350000
chr8	97590000	97490000	97690000
chr8	98450000	98350000	98550000
chr8	100130000	100030000	100230000
chr8	101300000	101200000	101400000
chr8	103060000	102960000	103160000
chr8	109730000	109630000	109830000
chr8	119450000	119350000	119550000
chr8	119810000	119710000	119910000
chr8	122640000	122540000	122740000
chr8	124490000	124390000	124590000
chr8	132180000	132080000	132280000
chr8	133470000	133370000	133570000
chr8	140440000	140340000	140540000
chr8	141180000	141080000	141280000
chr8	143950000	143850000	144050000
chr8	144450000	144350000	144550000
chr8	144340000	144240000	144440000
chr8	41640000	41540000	41740000
chr8	98120000	98020000	98220000
chr8	2040000	1940000	2140000
chr8	8740000	8640000	8840000
chr8	9020000	8920000	9120000
chr8	11340000	11240000	11440000
chr8	11560000	11460000	11660000
chr8	19330000	19230000	19430000
chr8	18860000	18760000	18960000
chr8	22190000	22090000	22290000
chr8	22600000	22500000	22700000
chr8	24440000	24340000	24540000
chr8	24230000	24130000	24330000
chr8	27790000	27690000	27890000
chr8	28430000	28330000	28530000
chr8	31560000	31460000	31660000
chr8	38140000	38040000	38240000
chr8	40220000	40120000	40320000
chr8	41420000	41320000	41520000
chr8	41920000	41820000	42020000
chr8	52950000	52850000	53050000
chr8	53830000	53730000	53930000
chr8	56440000	56340000	56540000
chr8	57990000	57890000	58090000
chr8	58700000	58600000	58800000
chr8	61720000	61620000	61820000
chr8	63310000	63210000	63410000
chr8	72000000	71900000	72100000
chr8	73660000	73560000	73760000
chr8	73510000	73410000	73610000
chr8	80600000	80500000	80700000
chr8	86810000	86710000	86910000
chr8	90010000	89910000	90110000
chr8	93980000	93880000	94080000
chr8	94490000	94390000	94590000
chr8	97220000	97120000	97320000
chr8	99370000	99270000	99470000
chr8	100840000	100740000	100940000
chr8	101640000	101540000	101740000
chr8	102610000	102510000	102710000
chr8	109330000	109230000	109430000
chr8	119080000	118980000	119180000
chr8	123070000	122970000	123170000
chr8	123250000	123150000	123350000
chr8	123770000	123670000	123870000
chr8	130110000	130010000	130210000
chr8	132480000	132380000	132580000
chr8	133210000	133110000	133310000
chr8	134690000	134590000	134790000
chr8	138970000	138870000	139070000
chr8	140130000	140030000	140230000
chr8	142490000	142390000	142590000
chr8	142620000	142520000	142720000
chr8	143100000	143000000	143200000
chr8	142740000	142640000	142840000
chr8	143580000	143480000	143680000
chr8	144110000	144010000	144210000
chr8	11010000	10910000	11110000
chr8	12850000	12750000	12950000
chr8	17580000	17480000	17680000
chr8	20380000	20280000	20480000
chr8	22410000	22310000	22510000
chr8	23290000	23190000	23390000
chr8	23850000	23750000	23950000
chr8	25000000	24900000	25100000
chr8	28060000	27960000	28160000
chr8	38390000	38290000	38490000
chr8	42680000	42580000	42780000
chr8	54170000	54070000	54270000
chr8	70130000	70030000	70230000
chr8	80050000	79950000	80150000
chr8	86030000	85930000	86130000
chr8	97870000	97770000	97970000
chr8	140650000	140550000	140750000
chr8	14280000	14180000	14380000
chr8	15370000	15270000	15470000
chr8	23030000	22930000	23130000
chr8	26410000	26310000	26510000
chr8	37740000	37640000	37840000
chr8	54500000	54400000	54600000
chr8	65720000	65620000	65820000
chr8	79640000	79540000	79740000
chr8	81710000	81610000	81810000
chr8	113450000	113350000	113550000
chr8	118660000	118560000	118760000
chr8	10490000	10390000	10590000
chr8	29720000	29620000	29820000
chr8	69110000	69010000	69210000
chr8	90550000	90450000	90650000
chr8	98970000	98870000	99070000
chr8	29650000	29550000	29750000
chr8	43070000	42970000	43170000
chr8	116760000	116660000	116860000
chr7	1530000	1430000	1630000
chr7	2420000	2320000	2520000
chr7	2710000	2610000	2810000
chr7	4750000	4650000	4850000
chr7	5140000	5040000	5240000
chr7	5820000	5720000	5920000
chr7	11360000	11260000	11460000
chr7	12510000	12410000	12610000
chr7	13270000	13170000	13370000
chr7	16660000	16560000	16760000
chr7	16900000	16800000	17000000
chr7	23540000	23440000	23640000
chr7	25860000	25760000	25960000
chr7	28110000	28010000	28210000
chr7	29640000	29540000	29740000
chr7	30760000	30660000	30860000
chr7	30950000	30850000	31050000
chr7	31130000	31030000	31230000
chr7	32490000	32390000	32590000
chr7	33150000	33050000	33250000
chr7	33950000	33850000	34050000
chr7	36380000	36280000	36480000
chr7	38360000	38260000	38460000
chr7	41740000	41640000	41840000
chr7	42900000	42800000	43000000
chr7	45140000	45040000	45240000
chr7	47920000	47820000	48020000
chr7	80420000	80320000	80520000
chr7	87240000	87140000	87340000
chr7	88200000	88100000	88300000
chr7	92510000	92410000	92610000
chr7	94430000	94330000	94530000
chr7	95700000	95600000	95800000
chr7	95500000	95400000	95600000
chr7	98210000	98110000	98310000
chr7	100080000	99980000	100180000
chr7	101110000	101010000	101210000
chr7	100430000	100330000	100530000
chr7	101300000	101200000	101400000
chr7	104210000	104110000	104310000
chr7	106170000	106070000	106270000
chr7	111730000	111630000	111830000
chr7	112510000	112410000	112610000
chr7	116130000	116030000	116230000
chr7	120750000	120650000	120850000
chr7	122070000	121970000	122170000
chr7	128330000	128230000	128430000
chr7	130050000	129950000	130150000
chr7	131490000	131390000	131590000
chr7	134400000	134300000	134500000
chr7	135670000	135570000	135770000
chr7	139360000	139260000	139460000
chr7	139420000	139320000	139520000
chr7	140660000	140560000	140760000
chr7	149800000	149700000	149900000
chr7	151300000	151200000	151400000
chr7	151110000	151010000	151210000
chr7	151010000	150910000	151110000
chr7	151890000	151790000	151990000
chr7	155780000	155680000	155880000
chr7	29940000	29840000	30040000
chr7	108580000	108480000	108680000
chr7	135260000	135160000	135360000
chr7	93150000	93050000	93250000
chr7	104920000	104820000	105020000
chr7	34930000	34830000	35030000
chr7	1180000	1080000	1280000
chr7	5480000	5380000	5580000
chr7	12370000	12270000	12470000
chr7	12640000	12540000	12740000
chr7	16980000	16880000	17080000
chr7	21260000	21160000	21360000
chr7	23090000	22990000	23190000
chr7	24780000	24680000	24880000
chr7	26370000	26270000	26470000
chr7	27660000	27560000	27760000
chr7	28270000	28170000	28370000
chr7	30110000	30010000	30210000
chr7	30610000	30510000	30710000
chr7	31650000	31550000	31750000
chr7	31760000	31660000	31860000
chr7	32210000	32110000	32310000
chr7	39540000	39440000	39640000
chr7	44970000	44870000	45070000
chr7	44840000	44740000	44940000
chr7	54840000	54740000	54940000
chr7	55430000	55330000	55530000
chr7	65980000	65880000	66080000
chr7	73740000	73640000	73840000
chr7	73860000	73760000	73960000
chr7	74190000	74090000	74290000
chr7	74050000	73950000	74150000
chr7	74400000	74300000	74500000
chr7	83360000	83260000	83460000
chr7	85020000	84920000	85120000
chr7	90430000	90330000	90530000
chr7	90690000	90590000	90790000
chr7	93230000	93130000	93330000
chr7	97070000	96970000	97170000
chr7	97190000	97090000	97290000
chr7	98870000	98770000	98970000
chr7	98400000	98300000	98500000
chr7	100880000	100780000	100980000
chr7	100570000	100470000	100670000
chr7	101530000	101430000	101630000
chr7	102260000	102160000	102360000
chr7	105560000	105460000	105660000
chr7	106050000	105950000	106150000
chr7	106770000	106670000	106870000
chr7	107180000	107080000	107280000
chr7	116840000	116740000	116940000
chr7	117400000	117300000	117500000
chr7	121330000	121230000	121430000
chr7	123180000	123080000	123280000
chr7	129120000	129020000	129220000
chr7	128770000	128670000	128870000
chr7	129200000	129100000	129300000
chr7	131850000	131750000	131950000
chr7	135210000	135110000	135310000
chr7	135790000	135690000	135890000
chr7	137890000	137790000	137990000
chr7	138010000	137910000	138110000
chr7	139050000	138950000	139150000
chr7	140040000	139940000	140140000
chr7	141010000	140910000	141110000
chr7	142850000	142750000	142950000
chr7	143230000	143130000	143330000
chr7	149610000	149510000	149710000
chr7	150440000	150340000	150540000
chr7	150890000	150790000	150990000
chr7	151530000	151430000	151630000
chr7	155550000	155450000	155650000
chr7	2560000	2460000	2660000
chr7	4970000	4870000	5070000
chr7	6590000	6490000	6690000
chr7	24590000	24490000	24690000
chr7	29110000	29010000	29210000
chr7	30470000	30370000	30570000
chr7	66920000	66820000	67020000
chr7	100220000	100120000	100320000
chr7	100700000	100600000	100800000
chr7	107740000	107640000	107840000
chr7	116240000	116140000	116340000
chr7	116590000	116490000	116690000
chr7	131940000	131840000	132040000
chr7	134520000	134420000	134620000
chr7	135500000	135400000	135600000
chr7	8400000	8300000	8500000
chr7	87440000	87340000	87540000
chr7	123570000	123470000	123670000
chr7	136030000	135930000	136130000
chr7	144390000	144290000	144490000
chr7	148970000	148870000	149070000
chr7	149200000	149100000	149300000
chr7	157420000	157320000	157520000
chr7	108130000	108030000	108230000
chr7	157270000	157170000	157370000
chr7	130530000	130430000	130630000
chr7	3690000	3590000	3790000
chr7	8240000	8140000	8340000
chr7	66510000	66410000	66610000
chr7	75760000	75660000	75860000
chr7	91860000	91760000	91960000
chr7	93640000	93540000	93740000
chr7	112930000	112830000	113030000
chr7	123460000	123360000	123560000
chr7	123920000	123820000	124020000
chr7	127600000	127500000	127700000
chr7	157880000	157780000	157980000
chr7	2160000	2060000	2260000
chr7	15040000	14940000	15140000
chr7	33420000	33320000	33520000
chr7	43270000	43170000	43370000
chr7	87500000	87400000	87600000
chr7	99330000	99230000	99430000
chr6	2740000	2640000	2840000
chr6	3730000	3630000	3830000
chr6	5040000	4940000	5140000
chr6	8080000	7980000	8180000
chr6	10450000	10350000	10550000
chr6	11550000	11450000	11650000
chr6	13300000	13200000	13400000
chr6	14120000	14020000	14220000
chr6	16230000	16130000	16330000
chr6	15660000	15560000	15760000
chr6	20120000	20020000	20220000
chr6	24390000	24290000	24490000
chr6	26020000	25920000	26120000
chr6	29640000	29540000	29740000
chr6	30560000	30460000	30660000
chr6	31630000	31530000	31730000
chr6	33190000	33090000	33290000
chr6	33430000	33330000	33530000
chr6	35250000	35150000	35350000
chr6	37690000	37590000	37790000
chr6	39320000	39220000	39420000
chr6	41070000	40970000	41170000
chr6	41770000	41670000	41870000
chr6	43570000	43470000	43670000
chr6	44460000	44360000	44560000
chr6	46000000	45900000	46100000
chr6	47050000	46950000	47150000
chr6	52060000	51960000	52160000
chr6	53730000	53630000	53830000
chr6	53950000	53850000	54050000
chr6	71360000	71260000	71460000
chr6	73670000	73570000	73770000
chr6	75220000	75120000	75320000
chr6	79890000	79790000	79990000
chr6	83200000	83100000	83300000
chr6	83570000	83470000	83670000
chr6	85330000	85230000	85430000
chr6	87030000	86930000	87130000
chr6	99270000	99170000	99370000
chr6	106310000	106210000	106410000
chr6	107880000	107780000	107980000
chr6	109440000	109340000	109540000
chr6	110430000	110330000	110530000
chr6	112160000	112060000	112260000
chr6	112060000	111960000	112160000
chr6	112320000	112220000	112420000
chr6	119120000	119020000	119220000
chr6	123360000	123260000	123460000
chr6	127210000	127110000	127310000
chr6	130800000	130700000	130900000
chr6	131650000	131550000	131750000
chr6	132810000	132710000	132910000
chr6	134120000	134020000	134220000
chr6	135460000	135360000	135560000
chr6	136570000	136470000	136670000
chr6	138780000	138680000	138880000
chr6	138100000	138000000	138200000
chr6	139370000	139270000	139470000
chr6	142160000	142060000	142260000
chr6	144070000	143970000	144170000
chr6	149520000	149420000	149620000
chr6	152980000	152880000	153080000
chr6	155300000	155200000	155400000
chr6	159140000	159040000	159240000
chr6	160620000	160520000	160720000
chr6	160740000	160640000	160840000
chr6	167150000	167050000	167250000
chr6	168110000	168010000	168210000
chr6	99440000	99340000	99540000
chr6	38950000	38850000	39050000
chr6	125240000	125140000	125340000
chr6	1590000	1490000	1690000
chr6	3090000	2990000	3190000
chr6	3260000	3160000	3360000
chr6	4960000	4860000	5060000
chr6	7270000	7170000	7370000
chr6	10890000	10790000	10990000
chr6	11080000	10980000	11180000
chr6	16320000	16220000	16420000
chr6	17590000	17490000	17690000
chr6	26590000	26490000	26690000
chr6	28450000	28350000	28550000
chr6	30070000	29970000	30170000
chr6	30730000	30630000	30830000
chr6	31110000	31010000	31210000
chr6	33520000	33420000	33620000
chr6	34160000	34060000	34260000
chr6	33710000	33610000	33810000
chr6	34240000	34140000	34340000
chr6	33830000	33730000	33930000
chr6	34430000	34330000	34530000
chr6	35150000	35050000	35250000
chr6	35490000	35390000	35590000
chr6	36120000	36020000	36220000
chr6	36870000	36770000	36970000
chr6	37280000	37180000	37380000
chr6	36760000	36660000	36860000
chr6	39920000	39820000	40020000
chr6	40320000	40220000	40420000
chr6	42200000	42100000	42300000
chr6	42060000	41960000	42160000
chr6	42900000	42800000	43000000
chr6	43170000	43070000	43270000
chr6	44090000	43990000	44190000
chr6	49450000	49350000	49550000
chr6	50810000	50710000	50910000
chr6	52670000	52570000	52770000
chr6	56310000	56210000	56410000
chr6	55960000	55860000	56060000
chr6	56870000	56770000	56970000
chr6	70440000	70340000	70540000
chr6	72600000	72500000	72700000
chr6	89310000	89210000	89410000
chr6	105080000	104980000	105180000
chr6	105400000	105300000	105500000
chr6	107960000	107860000	108060000
chr6	108080000	107980000	108180000
chr6	108530000	108430000	108630000
chr6	110990000	110890000	111090000
chr6	111670000	111570000	111770000
chr6	121410000	121310000	121510000
chr6	122850000	122750000	122950000
chr6	123780000	123680000	123880000
chr6	125130000	125030000	125230000
chr6	130310000	130210000	130410000
chr6	131140000	131040000	131240000
chr6	131910000	131810000	132010000
chr6	132510000	132410000	132610000
chr6	133920000	133820000	134020000
chr6	137050000	136950000	137150000
chr6	136950000	136850000	137050000
chr6	137660000	137560000	137760000
chr6	137260000	137160000	137360000
chr6	138410000	138310000	138510000
chr6	147490000	147390000	147590000
chr6	149930000	149830000	150030000
chr6	150840000	150740000	150940000
chr6	152710000	152610000	152810000
chr6	158160000	158060000	158260000
chr6	157660000	157560000	157760000
chr6	158090000	157990000	158190000
chr6	159000000	158900000	159100000
chr6	158640000	158540000	158740000
chr6	159700000	159600000	159800000
chr6	160080000	159980000	160180000
chr6	166990000	166890000	167090000
chr6	168360000	168260000	168460000
chr6	3840000	3740000	3940000
chr6	5130000	5030000	5230000
chr6	10380000	10280000	10480000
chr6	26140000	26040000	26240000
chr6	29840000	29740000	29940000
chr6	30900000	30800000	31000000
chr6	34520000	34420000	34620000
chr6	36980000	36880000	37080000
chr6	41190000	41090000	41290000
chr6	41610000	41510000	41710000
chr6	41690000	41590000	41790000
chr6	42570000	42470000	42670000
chr6	43360000	43260000	43460000
chr6	43760000	43660000	43860000
chr6	46820000	46720000	46920000
chr6	51980000	51880000	52080000
chr6	52400000	52300000	52500000
chr6	70290000	70190000	70390000
chr6	70690000	70590000	70790000
chr6	89150000	89050000	89250000
chr6	89630000	89530000	89730000
chr6	90240000	90140000	90340000
chr6	99130000	99030000	99230000
chr6	108850000	108750000	108950000
chr6	109700000	109600000	109800000
chr6	118560000	118460000	118660000
chr6	133830000	133730000	133930000
chr6	160920000	160820000	161020000
chr6	13660000	13560000	13760000
chr6	84250000	84150000	84350000
chr6	93440000	93340000	93540000
chr6	116710000	116610000	116810000
chr6	118840000	118740000	118940000
chr6	125990000	125890000	126090000
chr6	135000000	134900000	135100000
chr6	151440000	151340000	151540000
chr6	6600000	6500000	6700000
chr6	7620000	7520000	7720000
chr6	38020000	37920000	38120000
chr6	107060000	106960000	107160000
chr6	117610000	117510000	117710000
chr6	40590000	40490000	40690000
chr6	81750000	81650000	81850000
chr6	116450000	116350000	116550000
chr6	116550000	116450000	116650000
chr6	169360000	169260000	169460000
chr5	910000	810000	1010000
chr5	33420000	33320000	33520000
chr5	35940000	35840000	36040000
chr5	36220000	36120000	36320000
chr5	38810000	38710000	38910000
chr5	38210000	38110000	38310000
chr5	38930000	38830000	39030000
chr5	39350000	39250000	39450000
chr5	39570000	39470000	39670000
chr5	55160000	55060000	55260000
chr5	60630000	60530000	60730000
chr5	64110000	64010000	64210000
chr5	64210000	64110000	64310000
chr5	67180000	67080000	67280000
chr5	73560000	73460000	73660000
chr5	77080000	76980000	77180000
chr5	76820000	76720000	76920000
chr5	78990000	78890000	79090000
chr5	80670000	80570000	80770000
chr5	91460000	91360000	91560000
chr5	98840000	98740000	98940000
chr5	103540000	103440000	103640000
chr5	108370000	108270000	108470000
chr5	110700000	110600000	110800000
chr5	112160000	112060000	112260000
chr5	115270000	115170000	115370000
chr5	119450000	119350000	119550000
chr5	126590000	126490000	126690000
chr5	127530000	127430000	127630000
chr5	132730000	132630000	132830000
chr5	132520000	132420000	132620000
chr5	132850000	132750000	132950000
chr5	133980000	133880000	134080000
chr5	134890000	134790000	134990000
chr5	135420000	135320000	135520000
chr5	136210000	136110000	136310000
chr5	138440000	138340000	138540000
chr5	139400000	139300000	139500000
chr5	140170000	140070000	140270000
chr5	141610000	141510000	141710000
chr5	144180000	144080000	144280000
chr5	146510000	146410000	146610000
chr5	147380000	147280000	147480000
chr5	147840000	147740000	147940000
chr5	147940000	147840000	148040000
chr5	149300000	149200000	149400000
chr5	151780000	151680000	151880000
chr5	153970000	153870000	154070000
chr5	154960000	154860000	155060000
chr5	157300000	157200000	157400000
chr5	157140000	157040000	157240000
chr5	157740000	157640000	157840000
chr5	159150000	159050000	159250000
chr5	160430000	160330000	160530000
chr5	168240000	168140000	168340000
chr5	170220000	170120000	170320000
chr5	170420000	170320000	170520000
chr5	170630000	170530000	170730000
chr5	173290000	173190000	173390000
chr5	174790000	174690000	174890000
chr5	175490000	175390000	175590000
chr5	177570000	177470000	177670000
chr5	177040000	176940000	177140000
chr5	54890000	54790000	54990000
chr5	72310000	72210000	72410000
chr5	90400000	90300000	90500000
chr5	129860000	129760000	129960000
chr5	74680000	74580000	74780000
chr5	73210000	73110000	73310000
chr5	6750000	6650000	6850000
chr5	14670000	14570000	14770000
chr5	32640000	32540000	32740000
chr5	33980000	33880000	34080000
chr5	34910000	34810000	35010000
chr5	35610000	35510000	35710000
chr5	36710000	36610000	36810000
chr5	40890000	40790000	40990000
chr5	41850000	41750000	41950000
chr5	56860000	56760000	56960000
chr5	58460000	58360000	58560000
chr5	64620000	64520000	64720000
chr5	64800000	64700000	64900000
chr5	68270000	68170000	68370000
chr5	69010000	68910000	69110000
chr5	73080000	72980000	73180000
chr5	74940000	74840000	75040000
chr5	76700000	76600000	76800000
chr5	80080000	79980000	80180000
chr5	96600000	96500000	96700000
chr5	102560000	102460000	102660000
chr5	103220000	103120000	103320000
chr5	115600000	115500000	115700000
chr5	127290000	127190000	127390000
chr5	132060000	131960000	132160000
chr5	134140000	134040000	134240000
chr5	135870000	135770000	135970000
chr5	137750000	137650000	137850000
chr5	138150000	138050000	138250000
chr5	138020000	137920000	138120000
chr5	138550000	138450000	138650000
chr5	139770000	139670000	139870000
chr5	140360000	140260000	140460000
chr5	141080000	140980000	141180000
chr5	141980000	141880000	142080000
chr5	142710000	142610000	142810000
chr5	142140000	142040000	142240000
chr5	147200000	147100000	147300000
chr5	148410000	148310000	148510000
chr5	149110000	149010000	149210000
chr5	149620000	149520000	149720000
chr5	150420000	150320000	150520000
chr5	151000000	150900000	151100000
chr5	150360000	150260000	150460000
chr5	150790000	150690000	150890000
chr5	151200000	151100000	151300000
chr5	151650000	151550000	151750000
chr5	153470000	153370000	153570000
chr5	154430000	154330000	154530000
chr5	154650000	154550000	154750000
chr5	154850000	154750000	154950000
chr5	159290000	159190000	159390000
chr5	159990000	159890000	160090000
chr5	167250000	167150000	167350000
chr5	170800000	170700000	170900000
chr5	172700000	172600000	172800000
chr5	173580000	173480000	173680000
chr5	174010000	173910000	174110000
chr5	176830000	176730000	176930000
chr5	177310000	177210000	177410000
chr5	178170000	178070000	178270000
chr5	1190000	1090000	1290000
chr5	1460000	1360000	1560000
chr5	51380000	51280000	51480000
chr5	76580000	76480000	76680000
chr5	79130000	79030000	79230000
chr5	95770000	95670000	95870000
chr5	113370000	113270000	113470000
chr5	113520000	113420000	113620000
chr5	122420000	122320000	122520000
chr5	134360000	134260000	134460000
chr5	135550000	135450000	135650000
chr5	136350000	136250000	136450000
chr5	138630000	138530000	138730000
chr5	138780000	138680000	138880000
chr5	141420000	141320000	141520000
chr5	149830000	149730000	149930000
chr5	150250000	150150000	150350000
chr5	150560000	150460000	150660000
chr5	156830000	156730000	156930000
chr5	157570000	157470000	157670000
chr5	175720000	175620000	175820000
chr5	180290000	180190000	180390000
chr5	7890000	7790000	7990000
chr5	13960000	13860000	14060000
chr5	31260000	31160000	31360000
chr5	52660000	52560000	52760000
chr5	66190000	66090000	66290000
chr5	80350000	80250000	80450000
chr5	87390000	87290000	87490000
chr5	129150000	129050000	129250000
chr5	9530000	9430000	9630000
chr5	10680000	10580000	10780000
chr5	53400000	53300000	53500000
chr5	65050000	64950000	65150000
chr5	76270000	76170000	76370000
chr5	112940000	112840000	113040000
chr5	155920000	155820000	156020000
chr5	176610000	176510000	176710000
chr5	43310000	43210000	43410000
chr5	66300000	66200000	66400000
chr5	108650000	108550000	108750000
chr4	2200000	2100000	2300000
chr4	4350000	4250000	4450000
chr4	5820000	5720000	5920000
chr4	5990000	5890000	6090000
chr4	8430000	8330000	8530000
chr4	8630000	8530000	8730000
chr4	8920000	8820000	9020000
chr4	12690000	12590000	12790000
chr4	13610000	13510000	13710000
chr4	15460000	15360000	15560000
chr4	15740000	15640000	15840000
chr4	16270000	16170000	16370000
chr4	17520000	17420000	17620000
chr4	25380000	25280000	25480000
chr4	25820000	25720000	25920000
chr4	37810000	37710000	37910000
chr4	38740000	38640000	38840000
chr4	39450000	39350000	39550000
chr4	40830000	40730000	40930000
chr4	44700000	44600000	44800000
chr4	54270000	54170000	54370000
chr4	57000000	56900000	57100000
chr4	71710000	71610000	71810000
chr4	74170000	74070000	74270000
chr4	75490000	75390000	75590000
chr4	76150000	76050000	76250000
chr4	77210000	77110000	77310000
chr4	78910000	78810000	79010000
chr4	80290000	80190000	80390000
chr4	85030000	84930000	85130000
chr4	87240000	87140000	87340000
chr4	89140000	89040000	89240000
chr4	105480000	105380000	105580000
chr4	107960000	107860000	108060000
chr4	109980000	109880000	110080000
chr4	109400000	109300000	109500000
chr4	112060000	111960000	112160000
chr4	120060000	119960000	120160000
chr4	127570000	127470000	127670000
chr4	138960000	138860000	139060000
chr4	139560000	139460000	139660000
chr4	140360000	140260000	140460000
chr4	143540000	143440000	143640000
chr4	147900000	147800000	148000000
chr4	151020000	150920000	151120000
chr4	153750000	153650000	153850000
chr4	153640000	153540000	153740000
chr4	154540000	154440000	154640000
chr4	155380000	155280000	155480000
chr4	158210000	158110000	158310000
chr4	163550000	163450000	163650000
chr4	168140000	168040000	168240000
chr4	170100000	170000000	170200000
chr4	173450000	173350000	173550000
chr4	174200000	174100000	174300000
chr4	174340000	174240000	174440000
chr4	176360000	176260000	176460000
chr4	182840000	182740000	182940000
chr4	184200000	184100000	184300000
chr4	185010000	184910000	185110000
chr4	186200000	186100000	186300000
chr4	1690000	1590000	1790000
chr4	15980000	15880000	16080000
chr4	20710000	20610000	20810000
chr4	72480000	72380000	72580000
chr4	1350000	1250000	1450000
chr4	2470000	2370000	2570000
chr4	4470000	4370000	4570000
chr4	5420000	5320000	5520000
chr4	10100000	10000000	10200000
chr4	17630000	17530000	17730000
chr4	41260000	41160000	41360000
chr4	42540000	42440000	42640000
chr4	48110000	48010000	48210000
chr4	48310000	48210000	48410000
chr4	48490000	48390000	48590000
chr4	53700000	53600000	53800000
chr4	54970000	54870000	55070000
chr4	55400000	55300000	55500000
chr4	69880000	69780000	69980000
chr4	75990000	75890000	76090000
chr4	77050000	76950000	77150000
chr4	76410000	76310000	76510000
chr4	81060000	80960000	81160000
chr4	83640000	83540000	83740000
chr4	84520000	84420000	84620000
chr4	86900000	86800000	87000000
chr4	88000000	87900000	88100000
chr4	87490000	87390000	87590000
chr4	87850000	87750000	87950000
chr4	88210000	88110000	88310000
chr4	93770000	93670000	93870000
chr4	94400000	94300000	94500000
chr4	99470000	99370000	99570000
chr4	102430000	102330000	102530000
chr4	108610000	108510000	108710000
chr4	109710000	109610000	109810000
chr4	111860000	111760000	111960000
chr4	112300000	112200000	112400000
chr4	119330000	119230000	119430000
chr4	121150000	121050000	121250000
chr4	120140000	120040000	120240000
chr4	121330000	121230000	121430000
chr4	139730000	139630000	139830000
chr4	140850000	140750000	140950000
chr4	142860000	142760000	142960000
chr4	153130000	153030000	153230000
chr4	154620000	154520000	154720000
chr4	158850000	158750000	158950000
chr4	163070000	162970000	163170000
chr4	165340000	165240000	165440000
chr4	168920000	168820000	169020000
chr4	169580000	169480000	169680000
chr4	169010000	168910000	169110000
chr4	170260000	170160000	170360000
chr4	173270000	173170000	173370000
chr4	182920000	182820000	183020000
chr4	185620000	185520000	185720000
chr4	186040000	185940000	186140000
chr4	186720000	186620000	186820000
chr4	1050000	950000	1150000
chr4	6250000	6150000	6350000
chr4	7190000	7090000	7290000
chr4	16370000	16270000	16470000
chr4	42400000	42300000	42500000
chr4	56530000	56430000	56630000
chr4	74320000	74220000	74420000
chr4	75730000	75630000	75830000
chr4	76500000	76400000	76600000
chr4	80180000	80080000	80280000
chr4	88370000	88270000	88470000
chr4	122730000	122630000	122830000
chr4	140150000	140050000	140250000
chr4	140280000	140180000	140380000
chr4	152780000	152680000	152880000
chr4	186580000	186480000	186680000
chr4	6560000	6460000	6660000
chr4	25150000	25050000	25250000
chr4	41950000	41850000	42050000
chr4	82310000	82210000	82410000
chr4	99920000	99820000	100020000
chr4	8160000	8060000	8260000
chr4	48870000	48770000	48970000
chr4	67880000	67780000	67980000
chr4	74820000	74720000	74920000
chr4	98860000	98760000	98960000
chr4	107730000	107630000	107830000
chr4	127140000	127040000	127240000
chr4	151670000	151570000	151770000
chr4	174730000	174630000	174830000
chr4	24700000	24600000	24800000
chr4	82200000	82100000	82300000
chr4	98130000	98030000	98230000
chr4	99980000	99880000	100080000
chr3	3180000	3080000	3280000
chr3	5110000	5010000	5210000
chr3	8430000	8330000	8530000
chr3	8650000	8550000	8750000
chr3	9340000	9240000	9440000
chr3	14630000	14530000	14730000
chr3	14150000	14050000	14250000
chr3	16260000	16160000	16360000
chr3	27280000	27180000	27380000
chr3	36710000	36610000	36810000
chr3	36910000	36810000	37010000
chr3	38000000	37900000	38100000
chr3	39400000	39300000	39500000
chr3	40310000	40210000	40410000
chr3	42220000	42120000	42320000
chr3	42890000	42790000	42990000
chr3	44990000	44890000	45090000
chr3	45970000	45870000	46070000
chr3	46430000	46330000	46530000
chr3	46910000	46810000	47010000
chr3	47390000	47290000	47490000
chr3	48180000	48080000	48280000
chr3	50250000	50150000	50350000
chr3	51950000	51850000	52050000
chr3	52420000	52320000	52520000
chr3	56990000	56890000	57090000
chr3	58300000	58200000	58400000
chr3	58510000	58410000	58610000
chr3	66230000	66130000	66330000
chr3	66930000	66830000	67030000
chr3	71690000	71590000	71790000
chr3	73090000	72990000	73190000
chr3	85800000	85700000	85900000
chr3	87240000	87140000	87340000
chr3	98030000	97930000	98130000
chr3	98570000	98470000	98670000
chr3	100330000	100230000	100430000
chr3	101710000	101610000	101810000
chr3	107180000	107080000	107280000
chr3	108480000	108380000	108580000
chr3	108590000	108490000	108690000
chr3	112070000	111970000	112170000
chr3	113010000	112910000	113110000
chr3	120560000	120460000	120660000
chr3	122370000	122270000	122470000
chr3	123590000	123490000	123690000
chr3	127580000	127480000	127680000
chr3	128040000	127940000	128140000
chr3	132420000	132320000	132520000
chr3	132220000	132120000	132320000
chr3	132700000	132600000	132800000
chr3	133640000	133540000	133740000
chr3	134560000	134460000	134660000
chr3	136050000	135950000	136150000
chr3	138050000	137950000	138150000
chr3	141270000	141170000	141370000
chr3	143820000	143720000	143920000
chr3	148940000	148840000	149040000
chr3	149490000	149390000	149590000
chr3	151180000	151080000	151280000
chr3	155970000	155870000	156070000
chr3	157150000	157050000	157250000
chr3	157580000	157480000	157680000
chr3	158810000	158710000	158910000
chr3	167360000	167260000	167460000
chr3	170900000	170800000	171000000
chr3	172770000	172670000	172870000
chr3	184340000	184240000	184440000
chr3	184810000	184710000	184910000
chr3	185580000	185480000	185680000
chr3	186830000	186730000	186930000
chr3	192450000	192350000	192550000
chr3	194400000	194300000	194500000
chr3	194610000	194510000	194710000
chr3	195590000	195490000	195690000
chr3	195960000	195860000	196060000
chr3	196950000	196850000	197050000
chr3	46100000	46000000	46200000
chr3	88180000	88080000	88280000
chr3	98780000	98680000	98880000
chr3	111650000	111550000	111750000
chr3	197530000	197430000	197630000
chr3	113800000	113700000	113900000
chr3	169760000	169660000	169860000
chr3	9760000	9660000	9860000
chr3	10940000	10840000	11040000
chr3	10740000	10640000	10840000
chr3	11840000	11740000	11940000
chr3	13900000	13800000	14000000
chr3	13650000	13550000	13750000
chr3	13480000	13380000	13580000
chr3	16570000	16470000	16670000
chr3	19870000	19770000	19970000
chr3	27700000	27600000	27800000
chr3	32160000	32060000	32260000
chr3	32370000	32270000	32470000
chr3	32480000	32380000	32580000
chr3	37800000	37700000	37900000
chr3	39060000	38960000	39160000
chr3	38500000	38400000	38600000
chr3	40170000	40070000	40270000
chr3	42760000	42660000	42860000
chr3	43160000	43060000	43260000
chr3	45740000	45640000	45840000
chr3	45840000	45740000	45940000
chr3	47010000	46910000	47110000
chr3	48440000	48340000	48540000
chr3	47810000	47710000	47910000
chr3	48560000	48460000	48660000
chr3	49700000	49600000	49800000
chr3	49530000	49430000	49630000
chr3	50110000	50010000	50210000
chr3	50570000	50470000	50670000
chr3	51380000	51280000	51480000
chr3	51690000	51590000	51790000
chr3	51500000	51400000	51600000
chr3	52540000	52440000	52640000
chr3	52200000	52100000	52300000
chr3	53100000	53000000	53200000
chr3	57080000	56980000	57180000
chr3	58170000	58070000	58270000
chr3	60750000	60650000	60850000
chr3	63290000	63190000	63390000
chr3	64510000	64410000	64610000
chr3	66370000	66270000	66470000
chr3	72840000	72740000	72940000
chr3	97740000	97640000	97840000
chr3	99000000	98900000	99100000
chr3	102610000	102510000	102710000
chr3	112560000	112460000	112660000
chr3	120220000	120120000	120320000
chr3	122080000	121980000	122180000
chr3	123280000	123180000	123380000
chr3	123730000	123630000	123830000
chr3	124720000	124620000	124820000
chr3	124910000	124810000	125010000
chr3	126120000	126020000	126220000
chr3	126650000	126550000	126750000
chr3	128600000	128500000	128700000
chr3	128890000	128790000	128990000
chr3	130950000	130850000	131050000
chr3	134160000	134060000	134260000
chr3	135900000	135800000	136000000
chr3	137050000	136950000	137150000
chr3	136750000	136650000	136850000
chr3	138950000	138850000	139050000
chr3	139570000	139470000	139670000
chr3	140900000	140800000	141000000
chr3	141940000	141840000	142040000
chr3	149320000	149220000	149420000
chr3	156540000	156440000	156640000
chr3	157500000	157400000	157600000
chr3	159810000	159710000	159910000
chr3	170410000	170310000	170510000
chr3	179330000	179230000	179430000
chr3	183120000	183020000	183220000
chr3	186560000	186460000	186660000
chr3	192800000	192700000	192900000
chr3	193150000	193050000	193250000
chr3	193460000	193360000	193560000
chr3	194320000	194220000	194420000
chr3	195260000	195160000	195360000
chr3	196200000	196100000	196300000
chr3	196520000	196420000	196620000
chr3	8800000	8700000	8900000
chr3	13280000	13180000	13380000
chr3	14500000	14400000	14600000
chr3	47490000	47390000	47590000
chr3	49450000	49350000	49550000
chr3	49790000	49690000	49890000
chr3	52280000	52180000	52380000
chr3	128400000	128300000	128500000
chr3	128500000	128400000	128600000
chr3	133580000	133480000	133680000
chr3	137970000	137870000	138070000
chr3	138150000	138050000	138250000
chr3	155730000	155630000	155830000
chr3	169840000	169740000	169940000
chr3	170500000	170400000	170600000
chr3	183260000	183160000	183360000
chr3	184550000	184450000	184650000
chr3	190230000	190130000	190330000
chr3	196600000	196500000	196700000
chr3	197030000	196930000	197130000
chr3	197200000	197100000	197300000
chr3	25620000	25520000	25720000
chr3	31550000	31450000	31650000
chr3	49010000	48910000	49110000
chr3	63980000	63880000	64080000
chr3	109240000	109140000	109340000
chr3	129320000	129220000	129420000
chr3	147350000	147250000	147450000
chr3	150880000	150780000	150980000
chr3	151410000	151310000	151510000
chr3	12860000	12760000	12960000
chr3	123030000	122930000	123130000
chr3	46700000	46600000	46800000
chr3	99510000	99410000	99610000
chr3	100610000	100510000	100710000
chr3	113320000	113220000	113420000
chr3	114430000	114330000	114530000
chr3	119110000	119010000	119210000
chr3	119480000	119380000	119580000
chr3	122730000	122630000	122830000
chr3	123950000	123850000	124050000
chr3	127010000	126910000	127110000
chr3	149840000	149740000	149940000
chr3	168850000	168750000	168950000
chr3	170060000	169960000	170160000
chr3	171820000	171720000	171920000
chr3	176940000	176840000	177040000
chr3	12120000	12020000	12220000
chr3	113480000	113380000	113580000
chr3	172450000	172350000	172550000
chr22	20340000	20240000	20440000
chr22	23140000	23040000	23240000
chr22	23860000	23760000	23960000
chr22	25340000	25240000	25440000
chr22	26670000	26570000	26770000
chr22	29270000	29170000	29370000
chr22	35250000	35150000	35350000
chr22	41650000	41550000	41750000
chr22	43170000	43070000	43270000
chr22	46340000	46240000	46440000
chr22	46120000	46020000	46220000
chr22	46780000	46680000	46880000
chr22	19700000	19600000	19800000
chr22	26360000	26260000	26460000
chr22	26470000	26370000	26570000
chr22	46550000	46450000	46650000
chr22	34020000	33920000	34120000
chr22	19960000	19860000	20060000
chr22	20740000	20640000	20840000
chr22	23310000	23210000	23410000
chr22	24860000	24760000	24960000
chr22	25760000	25660000	25860000
chr22	28590000	28490000	28690000
chr22	28830000	28730000	28930000
chr22	29580000	29480000	29680000
chr22	30290000	30190000	30390000
chr22	30400000	30300000	30500000
chr22	31160000	31060000	31260000
chr22	30930000	30830000	31030000
chr22	32380000	32280000	32480000
chr22	32480000	32380000	32580000
chr22	36170000	36070000	36270000
chr22	36280000	36180000	36380000
chr22	37030000	36930000	37130000
chr22	38200000	38100000	38300000
chr22	38860000	38760000	38960000
chr22	39130000	39030000	39230000
chr22	40650000	40550000	40750000
chr22	41930000	41830000	42030000
chr22	42570000	42470000	42670000
chr22	42120000	42020000	42220000
chr22	43380000	43280000	43480000
chr22	45560000	45460000	45660000
chr22	45980000	45880000	46080000
chr22	20510000	20410000	20610000
chr22	21750000	21650000	21850000
chr22	23390000	23290000	23490000
chr22	24760000	24660000	24860000
chr22	29500000	29400000	29600000
chr22	35150000	35050000	35250000
chr22	36770000	36670000	36870000
chr22	37220000	37120000	37320000
chr22	39000000	38900000	39100000
chr22	39620000	39520000	39720000
chr22	40500000	40400000	40600000
chr22	45440000	45340000	45540000
chr22	21980000	21880000	22080000
chr22	37590000	37490000	37690000
chr22	24250000	24150000	24350000
chr22	37820000	37720000	37920000
chr22	43940000	43840000	44040000
chr22	43810000	43710000	43910000
chr22	37490000	37390000	37590000
chr22	38590000	38490000	38690000
chr22	50350000	50250000	50450000
chr21	17620000	17520000	17720000
chr21	20950000	20850000	21050000
chr21	25400000	25300000	25500000
chr21	28990000	28890000	29090000
chr21	36110000	36010000	36210000
chr21	36400000	36300000	36500000
chr21	36960000	36860000	37060000
chr21	39770000	39670000	39870000
chr21	45140000	45040000	45240000
chr21	29420000	29320000	29520000
chr21	32620000	32520000	32720000
chr21	33180000	33080000	33280000
chr21	34700000	34600000	34800000
chr21	37680000	37580000	37780000
chr21	40440000	40340000	40540000
chr21	41840000	41740000	41940000
chr21	42120000	42020000	42220000
chr21	42300000	42200000	42400000
chr21	42810000	42710000	42910000
chr21	45280000	45180000	45380000
chr21	17950000	17850000	18050000
chr21	33360000	33260000	33460000
chr21	40840000	40740000	40940000
chr21	26760000	26660000	26860000
chr21	39440000	39340000	39540000
chr21	41120000	41020000	41220000
chr21	30470000	30370000	30570000
chr21	31460000	31360000	31560000
chr21	36620000	36520000	36720000
chr20	780000	680000	880000
chr20	2490000	2390000	2590000
chr20	3710000	3610000	3810000
chr20	4200000	4100000	4300000
chr20	5110000	5010000	5210000
chr20	7920000	7820000	8020000
chr20	9610000	9510000	9710000
chr20	9940000	9840000	10040000
chr20	13790000	13690000	13890000
chr20	16780000	16680000	16880000
chr20	17480000	17380000	17580000
chr20	20010000	19910000	20110000
chr20	21650000	21550000	21750000
chr20	23360000	23260000	23460000
chr20	23640000	23540000	23740000
chr20	24950000	24850000	25050000
chr20	34140000	34040000	34240000
chr20	35450000	35350000	35550000
chr20	37540000	37440000	37640000
chr20	38430000	38330000	38530000
chr20	38310000	38210000	38410000
chr20	39050000	38950000	39150000
chr20	43450000	43350000	43550000
chr20	44930000	44830000	45030000
chr20	44650000	44550000	44750000
chr20	45300000	45200000	45400000
chr20	45980000	45880000	46080000
chr20	46710000	46610000	46810000
chr20	49280000	49180000	49380000
chr20	50940000	50840000	51040000
chr20	52130000	52030000	52230000
chr20	54090000	53990000	54190000
chr20	56350000	56250000	56450000
chr20	57370000	57270000	57470000
chr20	57490000	57390000	57590000
chr20	58220000	58120000	58320000
chr20	59530000	59430000	59630000
chr20	62840000	62740000	62940000
chr20	63190000	63090000	63290000
chr20	350000	250000	450000
chr20	5190000	5090000	5290000
chr20	25440000	25340000	25540000
chr20	35260000	35160000	35360000
chr20	40960000	40860000	41060000
chr20	54210000	54110000	54310000
chr20	6120000	6020000	6220000
chr20	49940000	49840000	50040000
chr20	1120000	1020000	1220000
chr20	1460000	1360000	1560000
chr20	1780000	1680000	1880000
chr20	2180000	2080000	2280000
chr20	1960000	1860000	2060000
chr20	2660000	2560000	2760000
chr20	3880000	3780000	3980000
chr20	6770000	6670000	6870000
chr20	13290000	13190000	13390000
chr20	16480000	16380000	16580000
chr20	18040000	17940000	18140000
chr20	18390000	18290000	18490000
chr20	19680000	19580000	19780000
chr20	20830000	20730000	20930000
chr20	21040000	20940000	21140000
chr20	32820000	32720000	32920000
chr20	32670000	32570000	32770000
chr20	33100000	33000000	33200000
chr20	32890000	32790000	32990000
chr20	33220000	33120000	33320000
chr20	34810000	34710000	34910000
chr20	34530000	34430000	34630000
chr20	36580000	36480000	36680000
chr20	35950000	35850000	36050000
chr20	36770000	36670000	36870000
chr20	36200000	36100000	36300000
chr20	38030000	37930000	38130000
chr20	37900000	37800000	38000000
chr20	40690000	40590000	40790000
chr20	39250000	39150000	39350000
chr20	44090000	43990000	44190000
chr20	43720000	43620000	43820000
chr20	44740000	44640000	44840000
chr20	44480000	44380000	44580000
chr20	45480000	45380000	45580000
chr20	45790000	45690000	45890000
chr20	48930000	48830000	49030000
chr20	50090000	49990000	50190000
chr20	50780000	50680000	50880000
chr20	49530000	49430000	49630000
chr20	50170000	50070000	50270000
chr20	50600000	50500000	50700000
chr20	51610000	51510000	51710000
chr20	52230000	52130000	52330000
chr20	57610000	57510000	57710000
chr20	59930000	59830000	60030000
chr20	63030000	62930000	63130000
chr20	980000	880000	1080000
chr20	2100000	2000000	2200000
chr20	17640000	17540000	17740000
chr20	19760000	19660000	19860000
chr20	21750000	21650000	21850000
chr20	36300000	36200000	36400000
chr20	38760000	38660000	38860000
chr20	43840000	43740000	43940000
chr20	44380000	44280000	44480000
chr20	45110000	45010000	45210000
chr20	46090000	45990000	46190000
chr20	49710000	49610000	49810000
chr20	58460000	58360000	58560000
chr20	63290000	63190000	63390000
chr20	11590000	11490000	11690000
chr20	46370000	46270000	46470000
chr20	46470000	46370000	46570000
chr20	3040000	2940000	3140000
chr20	23030000	22930000	23130000
chr20	33760000	33660000	33860000
chr20	39810000	39710000	39910000
chr20	14290000	14190000	14390000
chr20	33860000	33760000	33960000
chr2	71070000	70970000	71170000
chr2	1840000	1740000	1940000
chr2	3660000	3560000	3760000
chr2	6800000	6700000	6900000
chr2	11680000	11580000	11780000
chr2	15590000	15490000	15690000
chr2	17810000	17710000	17910000
chr2	20660000	20560000	20760000
chr2	21140000	21040000	21240000
chr2	27040000	26940000	27140000
chr2	27680000	27580000	27780000
chr2	28550000	28450000	28650000
chr2	30130000	30030000	30230000
chr2	36340000	36240000	36440000
chr2	38530000	38430000	38630000
chr2	39770000	39670000	39870000
chr2	42090000	41990000	42190000
chr2	43580000	43480000	43680000
chr2	44000000	43900000	44100000
chr2	45610000	45510000	45710000
chr2	47800000	47700000	47900000
chr2	47380000	47280000	47480000
chr2	48590000	48490000	48690000
chr2	61880000	61780000	61980000
chr2	63050000	62950000	63150000
chr2	65600000	65500000	65700000
chr2	68080000	67980000	68180000
chr2	70280000	70180000	70380000
chr2	71520000	71420000	71620000
chr2	72880000	72780000	72980000
chr2	74900000	74800000	75000000
chr2	75680000	75580000	75780000
chr2	84420000	84320000	84520000
chr2	85600000	85500000	85700000
chr2	101250000	101150000	101350000
chr2	105330000	105230000	105430000
chr2	117840000	117740000	117940000
chr2	119500000	119400000	119600000
chr2	120200000	120100000	120300000
chr2	121080000	120980000	121180000
chr2	124010000	123910000	124110000
chr2	127050000	126950000	127150000
chr2	128170000	128070000	128270000
chr2	131410000	131310000	131510000
chr2	134930000	134830000	135030000
chr2	135860000	135760000	135960000
chr2	136760000	136660000	136860000
chr2	147920000	147820000	148020000
chr2	157250000	157150000	157350000
chr2	158800000	158700000	158900000
chr2	160030000	159930000	160130000
chr2	164680000	164580000	164780000
chr2	166160000	166060000	166260000
chr2	165940000	165840000	166040000
chr2	168940000	168840000	169040000
chr2	170880000	170780000	170980000
chr2	172750000	172650000	172850000
chr2	174400000	174300000	174500000
chr2	174560000	174460000	174660000
chr2	176090000	175990000	176190000
chr2	179810000	179710000	179910000
chr2	180090000	179990000	180190000
chr2	181540000	181440000	181640000
chr2	182700000	182600000	182800000
chr2	187470000	187370000	187570000
chr2	189450000	189350000	189550000
chr2	189680000	189580000	189780000
chr2	191020000	190920000	191120000
chr2	197790000	197690000	197890000
chr2	199640000	199540000	199740000
chr2	200820000	200720000	200920000
chr2	203950000	203850000	204050000
chr2	208280000	208180000	208380000
chr2	212590000	212490000	212690000
chr2	219660000	219560000	219760000
chr2	219730000	219630000	219830000
chr2	225660000	225560000	225760000
chr2	227110000	227010000	227210000
chr2	227880000	227780000	227980000
chr2	229740000	229640000	229840000
chr2	231050000	230950000	231150000
chr2	235760000	235660000	235860000
chr2	237080000	236980000	237180000
chr2	238240000	238140000	238340000
chr2	240150000	240050000	240250000
chr2	240010000	239910000	240110000
chr2	1550000	1450000	1650000
chr2	9140000	9040000	9240000
chr2	86180000	86080000	86280000
chr2	102830000	102730000	102930000
chr2	117970000	117870000	118070000
chr2	119320000	119220000	119420000
chr2	138860000	138760000	138960000
chr2	199870000	199770000	199970000
chr2	105250000	105150000	105350000
chr2	7080000	6980000	7180000
chr2	10040000	9940000	10140000
chr2	11130000	11030000	11230000
chr2	11460000	11360000	11560000
chr2	20350000	20250000	20450000
chr2	21010000	20910000	21110000
chr2	24930000	24830000	25030000
chr2	24080000	23980000	24180000
chr2	24200000	24100000	24300000
chr2	24590000	24490000	24690000
chr2	26480000	26380000	26580000
chr2	26580000	26480000	26680000
chr2	26770000	26670000	26870000
chr2	29860000	29760000	29960000
chr2	33420000	33320000	33520000
chr2	37900000	37800000	38000000
chr2	38280000	38180000	38380000
chr2	43240000	43140000	43340000
chr2	44960000	44860000	45060000
chr2	46920000	46820000	47020000
chr2	46460000	46360000	46560000
chr2	49620000	49520000	49720000
chr2	54700000	54600000	54800000
chr2	56160000	56060000	56260000
chr2	61980000	61880000	62080000
chr2	64900000	64800000	65000000
chr2	64570000	64470000	64670000
chr2	65240000	65140000	65340000
chr2	68310000	68210000	68410000
chr2	69530000	69430000	69630000
chr2	69850000	69750000	69950000
chr2	70650000	70550000	70750000
chr2	71430000	71330000	71530000
chr2	72750000	72650000	72850000
chr2	74210000	74110000	74310000
chr2	79240000	79140000	79340000
chr2	85320000	85220000	85420000
chr2	98390000	98290000	98490000
chr2	101000000	100900000	101100000
chr2	101870000	101770000	101970000
chr2	102240000	102140000	102340000
chr2	106080000	105980000	106180000
chr2	112090000	111990000	112190000
chr2	112720000	112620000	112820000
chr2	118020000	117920000	118120000
chr2	120680000	120580000	120780000
chr2	127520000	127420000	127620000
chr2	149000000	148900000	149100000
chr2	159800000	159700000	159900000
chr2	160230000	160130000	160330000
chr2	162140000	162040000	162240000
chr2	168330000	168230000	168430000
chr2	168760000	168660000	168860000
chr2	169100000	169000000	169200000
chr2	172130000	172030000	172230000
chr2	172550000	172450000	172650000
chr2	173410000	173310000	173510000
chr2	174680000	174580000	174780000
chr2	177140000	177040000	177240000
chr2	181060000	180960000	181160000
chr2	181470000	181370000	181570000
chr2	190780000	190680000	190880000
chr2	190310000	190210000	190410000
chr2	199950000	199850000	200050000
chr2	200510000	200410000	200610000
chr2	201230000	201130000	201330000
chr2	205680000	205580000	205780000
chr2	206360000	206260000	206460000
chr2	206770000	206670000	206870000
chr2	209970000	209870000	210070000
chr2	216500000	216400000	216600000
chr2	217760000	217660000	217860000
chr2	218850000	218750000	218950000
chr2	218740000	218640000	218840000
chr2	222650000	222550000	222750000
chr2	222950000	222850000	223050000
chr2	224680000	224580000	224780000
chr2	226810000	226710000	226910000
chr2	227330000	227230000	227430000
chr2	228670000	228570000	228770000
chr2	229330000	229230000	229430000
chr2	229980000	229880000	230080000
chr2	230810000	230710000	230910000
chr2	232550000	232450000	232650000
chr2	235120000	235020000	235220000
chr2	237470000	237370000	237570000
chr2	237790000	237690000	237890000
chr2	237580000	237480000	237680000
chr2	19360000	19260000	19460000
chr2	20100000	20000000	20200000
chr2	20220000	20120000	20320000
chr2	24490000	24390000	24590000
chr2	46380000	46280000	46480000
chr2	46620000	46520000	46720000
chr2	68720000	68620000	68820000
chr2	69720000	69620000	69820000
chr2	70790000	70690000	70890000
chr2	72980000	72880000	73080000
chr2	74130000	74030000	74230000
chr2	80280000	80180000	80380000
chr2	85820000	85720000	85920000
chr2	86030000	85930000	86130000
chr2	113200000	113100000	113300000
chr2	119630000	119530000	119730000
chr2	121360000	121260000	121460000
chr2	159720000	159620000	159820000
chr2	168250000	168150000	168350000
chr2	177330000	177230000	177430000
chr2	200700000	200600000	200800000
chr2	202190000	202090000	202290000
chr2	218270000	218170000	218370000
chr2	218400000	218300000	218500000
chr2	219550000	219450000	219650000
chr2	233060000	232960000	233160000
chr2	235600000	235500000	235700000
chr2	25210000	25110000	25310000
chr2	60690000	60590000	60790000
chr2	84910000	84810000	85010000
chr2	99530000	99430000	99630000
chr2	143040000	142940000	143140000
chr2	161210000	161110000	161310000
chr2	196050000	195950000	196150000
chr2	213240000	213140000	213340000
chr2	216080000	215980000	216180000
chr2	231490000	231390000	231590000
chr2	231780000	231680000	231880000
chr2	240450000	240350000	240550000
chr2	25350000	25250000	25450000
chr2	106850000	106750000	106950000
chr2	109020000	108920000	109120000
chr2	109110000	109010000	109210000
chr2	130280000	130180000	130380000
chr2	165220000	165120000	165320000
chr2	167210000	167110000	167310000
chr2	175040000	174940000	175140000
chr2	178420000	178320000	178520000
chr2	178910000	178810000	179010000
chr2	179150000	179050000	179250000
chr2	238500000	238400000	238600000
chr2	60590000	60490000	60690000
chr2	85060000	84960000	85160000
chr2	110810000	110710000	110910000
chr2	219160000	219060000	219260000
chr2	231910000	231810000	232010000
chr19	3720000	3620000	3820000
chr19	3540000	3440000	3640000
chr19	4230000	4130000	4330000
chr19	4700000	4600000	4800000
chr19	5690000	5590000	5790000
chr19	5800000	5700000	5900000
chr19	10070000	9970000	10170000
chr19	9810000	9710000	9910000
chr19	10420000	10320000	10520000
chr19	10870000	10770000	10970000
chr19	13160000	13060000	13260000
chr19	14550000	14450000	14650000
chr19	16200000	16100000	16300000
chr19	16420000	16320000	16520000
chr19	17210000	17110000	17310000
chr19	17330000	17230000	17430000
chr19	19530000	19430000	19630000
chr19	32580000	32480000	32680000
chr19	33160000	33060000	33260000
chr19	34360000	34260000	34460000
chr19	34170000	34070000	34270000
chr19	34500000	34400000	34600000
chr19	35020000	34920000	35120000
chr19	36150000	36050000	36250000
chr19	35690000	35590000	35790000
chr19	39430000	39330000	39530000
chr19	39530000	39430000	39630000
chr19	41410000	41310000	41510000
chr19	40630000	40530000	40730000
chr19	44660000	44560000	44760000
chr19	44890000	44790000	44990000
chr19	46630000	46530000	46730000
chr19	47930000	47830000	48030000
chr19	49880000	49780000	49980000
chr19	49460000	49360000	49560000
chr19	50300000	50200000	50400000
chr19	51100000	51000000	51200000
chr19	51420000	51320000	51520000
chr19	52260000	52160000	52360000
chr19	54180000	54080000	54280000
chr19	53370000	53270000	53470000
chr19	6020000	5920000	6120000
chr19	7890000	7790000	7990000
chr19	2820000	2720000	2920000
chr19	42070000	41970000	42170000
chr19	46010000	45910000	46110000
chr19	1020000	920000	1120000
chr19	1270000	1170000	1370000
chr19	1860000	1760000	1960000
chr19	1480000	1380000	1580000
chr19	2640000	2540000	2740000
chr19	3280000	3180000	3380000
chr19	5020000	4920000	5120000
chr19	5580000	5480000	5680000
chr19	6120000	6020000	6220000
chr19	6480000	6380000	6580000
chr19	10110000	10010000	10210000
chr19	11240000	11140000	11340000
chr19	10710000	10610000	10810000
chr19	13860000	13760000	13960000
chr19	13760000	13660000	13860000
chr19	13590000	13490000	13690000
chr19	14080000	13980000	14180000
chr19	15600000	15500000	15700000
chr19	14770000	14670000	14870000
chr19	15110000	15010000	15210000
chr19	16070000	15970000	16170000
chr19	17860000	17760000	17960000
chr19	18420000	18320000	18520000
chr19	18130000	18030000	18230000
chr19	19010000	18910000	19110000
chr19	18880000	18780000	18980000
chr19	19160000	19060000	19260000
chr19	19350000	19250000	19450000
chr19	29280000	29180000	29380000
chr19	31350000	31250000	31450000
chr19	33780000	33680000	33880000
chr19	33420000	33320000	33520000
chr19	34830000	34730000	34930000
chr19	35510000	35410000	35610000
chr19	35270000	35170000	35370000
chr19	38220000	38120000	38320000
chr19	38380000	38280000	38480000
chr19	38940000	38840000	39040000
chr19	38510000	38410000	38610000
chr19	38730000	38630000	38830000
chr19	39060000	38960000	39160000
chr19	39850000	39750000	39950000
chr19	41170000	41070000	41270000
chr19	42550000	42450000	42650000
chr19	43410000	43310000	43510000
chr19	46370000	46270000	46470000
chr19	46520000	46420000	46620000
chr19	46750000	46650000	46850000
chr19	47260000	47160000	47360000
chr19	47020000	46920000	47120000
chr19	47420000	47320000	47520000
chr19	47780000	47680000	47880000
chr19	48290000	48190000	48390000
chr19	48620000	48520000	48720000
chr19	49000000	48900000	49100000
chr19	48830000	48730000	48930000
chr19	49210000	49110000	49310000
chr19	55170000	55070000	55270000
chr19	55060000	54960000	55160000
chr19	56390000	56290000	56490000
chr19	660000	560000	760000
chr19	2100000	2000000	2200000
chr19	6280000	6180000	6380000
chr19	8150000	8050000	8250000
chr19	9910000	9810000	10010000
chr19	10250000	10150000	10350000
chr19	11140000	11040000	11240000
chr19	11380000	11280000	11480000
chr19	14690000	14590000	14790000
chr19	17780000	17680000	17880000
chr19	18680000	18580000	18780000
chr19	28720000	28620000	28820000
chr19	39200000	39100000	39300000
chr19	39680000	39580000	39780000
chr19	39980000	39880000	40080000
chr19	43530000	43430000	43630000
chr19	45150000	45050000	45250000
chr19	46850000	46750000	46950000
chr19	47130000	47030000	47230000
chr19	48170000	48070000	48270000
chr19	48470000	48370000	48570000
chr19	50490000	50390000	50590000
chr19	50920000	50820000	51020000
chr19	51310000	51210000	51410000
chr19	8610000	8510000	8710000
chr19	11630000	11530000	11730000
chr19	12940000	12840000	13040000
chr19	29660000	29560000	29760000
chr19	43730000	43630000	43830000
chr19	45390000	45290000	45490000
chr19	45490000	45390000	45590000
chr19	45800000	45700000	45900000
chr19	45690000	45590000	45790000
chr19	54450000	54350000	54550000
chr19	57190000	57090000	57290000
chr19	12720000	12620000	12820000
chr19	2360000	2260000	2460000
chr19	40260000	40160000	40360000
chr19	7350000	7250000	7450000
chr19	7660000	7560000	7760000
chr19	43820000	43720000	43920000
chr18	3250000	3150000	3350000
chr18	9950000	9850000	10050000
chr18	9540000	9440000	9640000
chr18	11610000	11510000	11710000
chr18	12060000	11960000	12160000
chr18	12250000	12150000	12350000
chr18	23480000	23380000	23580000
chr18	24490000	24390000	24590000
chr18	26790000	26690000	26890000
chr18	30960000	30860000	31060000
chr18	35370000	35270000	35470000
chr18	37540000	37440000	37640000
chr18	41970000	41870000	42070000
chr18	46090000	45990000	46190000
chr18	48460000	48360000	48560000
chr18	49470000	49370000	49570000
chr18	50450000	50350000	50550000
chr18	51090000	50990000	51190000
chr18	56610000	56510000	56710000
chr18	57600000	57500000	57700000
chr18	59170000	59070000	59270000
chr18	62160000	62060000	62260000
chr18	62270000	62170000	62370000
chr18	63480000	63380000	63580000
chr18	66520000	66420000	66620000
chr18	70500000	70400000	70600000
chr18	500000	400000	600000
chr18	22750000	22650000	22850000
chr18	12980000	12880000	13080000
chr18	12700000	12600000	12800000
chr18	13540000	13440000	13640000
chr18	24140000	24040000	24240000
chr18	31540000	31440000	31640000
chr18	35230000	35130000	35330000
chr18	36040000	35940000	36140000
chr18	35580000	35480000	35680000
chr18	41750000	41650000	41850000
chr18	48660000	48560000	48760000
chr18	50230000	50130000	50330000
chr18	50800000	50700000	50900000
chr18	52320000	52220000	52420000
chr18	54670000	54570000	54770000
chr18	57880000	57780000	57980000
chr18	62540000	62440000	62640000
chr18	12370000	12270000	12470000
chr18	23020000	22920000	23120000
chr18	24350000	24250000	24450000
chr18	48750000	48650000	48850000
chr18	50630000	50530000	50730000
chr18	58760000	58660000	58860000
chr18	62420000	62320000	62520000
chr18	8610000	8510000	8710000
chr18	36800000	36700000	36900000
chr18	45400000	45300000	45500000
chr18	46990000	46890000	47090000
chr18	55020000	54920000	55120000
chr18	64000000	63900000	64100000
chr18	74150000	74050000	74250000
chr18	74590000	74490000	74690000
chr18	79330000	79230000	79430000
chr18	21890000	21790000	21990000
chr18	63880000	63780000	63980000
chr18	37310000	37210000	37410000
chr18	45230000	45130000	45330000
chr18	72720000	72620000	72820000
chr18	76840000	76740000	76940000
chr18	2920000	2820000	3020000
chr18	47170000	47070000	47270000
chr17	1650000	1550000	1750000
chr17	2330000	2230000	2430000
chr17	2730000	2630000	2830000
chr17	3680000	3580000	3780000
chr17	4930000	4830000	5030000
chr17	4530000	4430000	4630000
chr17	5080000	4980000	5180000
chr17	7020000	6920000	7120000
chr17	6640000	6540000	6740000
chr17	8380000	8280000	8480000
chr17	8180000	8080000	8280000
chr17	8790000	8690000	8890000
chr17	9740000	9640000	9840000
chr17	9550000	9450000	9650000
chr17	17680000	17580000	17780000
chr17	28950000	28850000	29050000
chr17	29280000	29180000	29380000
chr17	32970000	32870000	33070000
chr17	39530000	39430000	39630000
chr17	40170000	40070000	40270000
chr17	40310000	40210000	40410000
chr17	40570000	40470000	40670000
chr17	41680000	41580000	41780000
chr17	43790000	43690000	43890000
chr17	43880000	43780000	43980000
chr17	44360000	44260000	44460000
chr17	45160000	45060000	45260000
chr17	45430000	45330000	45530000
chr17	48890000	48790000	48990000
chr17	48630000	48530000	48730000
chr17	49250000	49150000	49350000
chr17	50090000	49990000	50190000
chr17	51250000	51150000	51350000
[truncated: 1,402 more rows]

## Sheet: class 1b
class 1b: 2+ intersecting CTCF+cohesin, complex CTCF motifs, Dot, no transcripts
chromosome	boundary location	start	end
chrX	20490000	20390000	20590000
chrX	39240000	39140000	39340000
chrX	43560000	43460000	43660000
chrX	68160000	68060000	68260000
chrX	109900000	109800000	110000000
chrX	129380000	129280000	129480000
chrX	138120000	138020000	138220000
chrX	138750000	138650000	138850000
chrX	140740000	140640000	140840000
chrX	56720000	56620000	56820000
chrX	64860000	64760000	64960000
chrX	8360000	8260000	8460000
chrX	12920000	12820000	13020000
chrX	13490000	13390000	13590000
chrX	40300000	40200000	40400000
chrX	47760000	47660000	47860000
chrX	50680000	50580000	50780000
chrX	70730000	70630000	70830000
chrX	104920000	104820000	105020000
chrX	106390000	106290000	106490000
chrX	110150000	110050000	110250000
chrX	111130000	111030000	111230000
chrX	118610000	118510000	118710000
chrX	119080000	118980000	119180000
chrX	133770000	133670000	133870000
chrX	133270000	133170000	133370000
chrX	52880000	52780000	52980000
chrX	110690000	110590000	110790000
chrX	27530000	27430000	27630000
chrX	34340000	34240000	34440000
chrX	120770000	120670000	120870000
chrX	85580000	85480000	85680000
chrX	16430000	16330000	16530000
chrX	33400000	33300000	33500000
chrX	66030000	65930000	66130000
chrX	66750000	66650000	66850000
chrX	76540000	76440000	76640000
chrX	96190000	96090000	96290000
chrX	22760000	22660000	22860000
chrX	108590000	108490000	108690000
chrX	147570000	147470000	147670000
chr9	7560000	7460000	7660000
chr9	9970000	9870000	10070000
chr9	12670000	12570000	12770000
chr9	15810000	15710000	15910000
chr9	27230000	27130000	27330000
chr9	71270000	71170000	71370000
chr9	72840000	72740000	72940000
chr9	84340000	84240000	84440000
chr9	85620000	85520000	85720000
chr9	96220000	96120000	96320000
chr9	100590000	100490000	100690000
chr9	108820000	108720000	108920000
chr9	115560000	115460000	115660000
chr9	117600000	117500000	117700000
chr9	126260000	126160000	126360000
chr9	22270000	22170000	22370000
chr9	88130000	88030000	88230000
chr9	15150000	15050000	15250000
chr9	18230000	18130000	18330000
chr9	22470000	22370000	22570000
chr9	23110000	23010000	23210000
chr9	26640000	26540000	26740000
chr9	36750000	36650000	36850000
chr9	36980000	36880000	37080000
chr9	69940000	69840000	70040000
chr9	76720000	76620000	76820000
chr9	79130000	79030000	79230000
chr9	85290000	85190000	85390000
chr9	84970000	84870000	85070000
chr9	87320000	87220000	87420000
chr9	91720000	91620000	91820000
chr9	114910000	114810000	115010000
chr9	116140000	116040000	116240000
chr9	119510000	119410000	119610000
chr9	125390000	125290000	125490000
chr9	126500000	126400000	126600000
chr9	134450000	134350000	134550000
chr9	134760000	134660000	134860000
chr9	840000	740000	940000
chr9	6190000	6090000	6290000
chr9	17800000	17700000	17900000
chr9	20940000	20840000	21040000
chr9	99000000	98900000	99100000
chr9	121680000	121580000	121780000
chr9	131860000	131760000	131960000
chr9	16150000	16050000	16250000
chr9	74740000	74640000	74840000
chr9	10330000	10230000	10430000
chr9	12460000	12360000	12560000
chr9	82500000	82400000	82600000
chr9	82610000	82510000	82710000
chr9	108290000	108190000	108390000
chr8	28760000	28660000	28860000
chr8	52010000	51910000	52110000
chr8	60400000	60300000	60500000
chr8	64480000	64380000	64580000
chr8	68540000	68440000	68640000
chr8	69620000	69520000	69720000
chr8	72290000	72190000	72390000
chr8	75580000	75480000	75680000
chr8	84620000	84520000	84720000
chr8	107790000	107690000	107890000
chr8	120940000	120840000	121040000
chr8	125690000	125590000	125790000
chr8	125870000	125770000	125970000
chr8	126820000	126720000	126920000
chr8	130720000	130620000	130820000
chr8	137860000	137760000	137960000
chr8	138130000	138030000	138230000
chr8	138710000	138610000	138810000
chr8	143760000	143660000	143860000
chr8	117320000	117220000	117420000
chr8	9820000	9720000	9920000
chr8	1020000	920000	1120000
chr8	1710000	1610000	1810000
chr8	2320000	2220000	2420000
chr8	6810000	6710000	6910000
chr8	6920000	6820000	7020000
chr8	10840000	10740000	10940000
chr8	13040000	12940000	13140000
chr8	16770000	16670000	16870000
chr8	32250000	32150000	32350000
chr8	32550000	32450000	32650000
chr8	33110000	33010000	33210000
chr8	37160000	37060000	37260000
chr8	54740000	54640000	54840000
chr8	57390000	57290000	57490000
chr8	56580000	56480000	56680000
chr8	58790000	58690000	58890000
chr8	59980000	59880000	60080000
chr8	61130000	61030000	61230000
chr8	63390000	63290000	63490000
chr8	75280000	75180000	75380000
chr8	78930000	78830000	79030000
chr8	80990000	80890000	81090000
chr8	95840000	95740000	95940000
chr8	104780000	104680000	104880000
chr8	120110000	120010000	120210000
chr8	122450000	122350000	122550000
chr8	126280000	126180000	126380000
chr8	9740000	9640000	9840000
chr8	37080000	36980000	37180000
chr8	60160000	60060000	60260000
chr8	65450000	65350000	65550000
chr8	94080000	93980000	94180000
chr8	97170000	97070000	97270000
chr8	139400000	139300000	139500000
chr8	4800000	4700000	4900000
chr8	5000000	4900000	5100000
chr8	26660000	26560000	26760000
chr8	91400000	91300000	91500000
chr8	10330000	10230000	10430000
chr8	21040000	20940000	21140000
chr8	41000000	40900000	41100000
chr8	121620000	121520000	121720000
chr8	3290000	3190000	3390000
chr8	87570000	87470000	87670000
chr7	14700000	14600000	14800000
chr7	16080000	15980000	16180000
chr7	18340000	18240000	18440000
chr7	22090000	21990000	22190000
chr7	34090000	33990000	34190000
chr7	37870000	37770000	37970000
chr7	41910000	41810000	42010000
chr7	47240000	47140000	47340000
chr7	51420000	51320000	51520000
chr7	79260000	79160000	79360000
chr7	80040000	79940000	80140000
chr7	80660000	80560000	80760000
chr7	81480000	81380000	81580000
chr7	82740000	82640000	82840000
chr7	85850000	85750000	85950000
chr7	86880000	86780000	86980000
chr7	91050000	90950000	91150000
chr7	94280000	94180000	94380000
chr7	95890000	95790000	95990000
chr7	104840000	104740000	104940000
chr7	113730000	113630000	113830000
chr7	131670000	131570000	131770000
chr7	137610000	137510000	137710000
chr7	148250000	148150000	148350000
chr7	154810000	154710000	154910000
chr7	18680000	18580000	18780000
chr7	22500000	22400000	22600000
chr7	26670000	26570000	26770000
chr7	28030000	27930000	28130000
chr7	37210000	37110000	37310000
chr7	50430000	50330000	50530000
chr7	51150000	51050000	51250000
chr7	55250000	55150000	55350000
chr7	71530000	71430000	71630000
chr7	82020000	81920000	82120000
chr7	88780000	88680000	88880000
chr7	113420000	113320000	113520000
chr7	121110000	121010000	121210000
chr7	132300000	132200000	132400000
chr7	134610000	134510000	134710000
chr7	148520000	148420000	148620000
chr7	151760000	151660000	151860000
chr7	20450000	20350000	20550000
chr7	39810000	39710000	39910000
chr7	98740000	98640000	98840000
chr7	106540000	106440000	106640000
chr7	117720000	117620000	117820000
chr7	135370000	135270000	135470000
chr7	143000000	142900000	143100000
chr7	83900000	83800000	84000000
chr7	132610000	132510000	132710000
chr7	146110000	146010000	146210000
chr7	75030000	74930000	75130000
chr7	49830000	49730000	49930000
chr7	71740000	71640000	71840000
chr7	77940000	77840000	78040000
chr7	78090000	77990000	78190000
chr7	119230000	119130000	119330000
chr7	126910000	126810000	127010000
chr6	5410000	5310000	5510000
chr6	17120000	17020000	17220000
chr6	18520000	18420000	18620000
chr6	27680000	27580000	27780000
chr6	29000000	28900000	29100000
chr6	30450000	30350000	30550000
chr6	30200000	30100000	30300000
chr6	32930000	32830000	33030000
chr6	47780000	47680000	47880000
chr6	50070000	49970000	50170000
chr6	63860000	63760000	63960000
chr6	68820000	68720000	68920000
chr6	70180000	70080000	70280000
chr6	72390000	72290000	72490000
chr6	99830000	99730000	99930000
chr6	113930000	113830000	114030000
chr6	117320000	117220000	117420000
chr6	127550000	127450000	127650000
chr6	129580000	129480000	129680000
chr6	129450000	129350000	129550000
chr6	137990000	137890000	138090000
chr6	141610000	141510000	141710000
chr6	142430000	142330000	142530000
chr6	144540000	144440000	144640000
chr6	148150000	148050000	148250000
chr6	148530000	148430000	148630000
chr6	161390000	161290000	161490000
chr6	166150000	166050000	166250000
chr6	1410000	1310000	1510000
chr6	95170000	95070000	95270000
chr6	97430000	97330000	97530000
chr6	53490000	53390000	53590000
chr6	8940000	8840000	9040000
chr6	12610000	12510000	12710000
chr6	12140000	12040000	12240000
chr6	27800000	27700000	27900000
chr6	31480000	31380000	31580000
chr6	31390000	31290000	31490000
chr6	32180000	32080000	32280000
chr6	32820000	32720000	32920000
chr6	34040000	33940000	34140000
chr6	40850000	40750000	40950000
chr6	41330000	41230000	41430000
chr6	45930000	45830000	46030000
chr6	50700000	50600000	50800000
chr6	51850000	51750000	51950000
chr6	56600000	56500000	56700000
chr6	68970000	68870000	69070000
chr6	73820000	73720000	73920000
chr6	76360000	76260000	76460000
chr6	97060000	96960000	97160000
chr6	100100000	100000000	100200000
chr6	107680000	107580000	107780000
chr6	117820000	117720000	117920000
chr6	132260000	132160000	132360000
chr6	132950000	132850000	133050000
chr6	133550000	133450000	133650000
chr6	138590000	138490000	138690000
chr6	149040000	148940000	149140000
chr6	154640000	154540000	154740000
chr6	165860000	165760000	165960000
chr6	16480000	16380000	16580000
chr6	27610000	27510000	27710000
chr6	33950000	33850000	34050000
chr6	68250000	68150000	68350000
chr6	79740000	79640000	79840000
chr6	112410000	112310000	112510000
chr6	142750000	142650000	142850000
chr6	152130000	152030000	152230000
chr6	160480000	160380000	160580000
chr6	76910000	76810000	77010000
chr6	115950000	115850000	116050000
chr6	120050000	119950000	120150000
chr6	146820000	146720000	146920000
chr6	157220000	157120000	157320000
chr6	168900000	168800000	169000000
chr6	4280000	4180000	4380000
chr6	54670000	54570000	54770000
chr6	95370000	95270000	95470000
chr6	161720000	161620000	161820000
chr6	54270000	54170000	54370000
chr6	119980000	119880000	120080000
chr6	126340000	126240000	126440000
chr5	2040000	1940000	2140000
chr5	15040000	14940000	15140000
chr5	18300000	18200000	18400000
chr5	23170000	23070000	23270000
chr5	23950000	23850000	24050000
chr5	35020000	34920000	35120000
chr5	42890000	42790000	42990000
chr5	57280000	57180000	57380000
chr5	58870000	58770000	58970000
chr5	59800000	59700000	59900000
chr5	73830000	73730000	73930000
chr5	79860000	79760000	79960000
chr5	82280000	82180000	82380000
chr5	88700000	88600000	88800000
chr5	99080000	98980000	99180000
chr5	110370000	110270000	110470000
chr5	113640000	113540000	113740000
chr5	120630000	120530000	120730000
chr5	123640000	123540000	123740000
chr5	142960000	142860000	143060000
chr5	147620000	147520000	147720000
chr5	4860000	4760000	4960000
chr5	115080000	114980000	115180000
chr5	118960000	118860000	119060000
chr5	9320000	9220000	9420000
chr5	14370000	14270000	14470000
chr5	18350000	18250000	18450000
chr5	21790000	21690000	21890000
chr5	34440000	34340000	34540000
chr5	38390000	38290000	38490000
chr5	39700000	39600000	39800000
chr5	54490000	54390000	54590000
chr5	59180000	59080000	59280000
chr5	59380000	59280000	59480000
chr5	66790000	66690000	66890000
chr5	95850000	95750000	95950000
chr5	96340000	96240000	96440000
chr5	112530000	112430000	112630000
chr5	122190000	122090000	122290000
chr5	122500000	122400000	122600000
chr5	128890000	128790000	128990000
chr5	128200000	128100000	128300000
chr5	129770000	129670000	129870000
chr5	130080000	129980000	130180000
chr5	137310000	137210000	137410000
chr5	142580000	142480000	142680000
chr5	148720000	148620000	148820000
chr5	152530000	152430000	152630000
chr5	158050000	157950000	158150000
chr5	158690000	158590000	158790000
chr5	168070000	167970000	168170000
chr5	170090000	169990000	170190000
chr5	171870000	171770000	171970000
chr5	174320000	174220000	174420000
chr5	12250000	12150000	12350000
chr5	33570000	33470000	33670000
chr5	95280000	95180000	95380000
chr5	146340000	146240000	146440000
chr5	169300000	169200000	169400000
chr5	174410000	174310000	174510000
chr5	174950000	174850000	175050000
chr5	77490000	77390000	77590000
chr5	131420000	131320000	131520000
chr5	90820000	90720000	90920000
chr5	94910000	94810000	95010000
chr5	11230000	11130000	11330000
chr5	25050000	24950000	25150000
chr5	42050000	41950000	42150000
chr5	108150000	108050000	108250000
chr5	133290000	133190000	133390000
chr5	72560000	72460000	72660000
chr5	101890000	101790000	101990000
chr4	10560000	10460000	10660000
chr4	15210000	15110000	15310000
chr4	21770000	21670000	21870000
chr4	26440000	26340000	26540000
chr4	27030000	26930000	27130000
chr4	37580000	37480000	37680000
chr4	38860000	38760000	38960000
chr4	64570000	64470000	64670000
chr4	70570000	70470000	70670000
chr4	77360000	77260000	77460000
chr4	104010000	103910000	104110000
chr4	114740000	114640000	114840000
chr4	124280000	124180000	124380000
chr4	125310000	125210000	125410000
chr4	149940000	149840000	150040000
chr4	159460000	159360000	159560000
chr4	162470000	162370000	162570000
chr4	164750000	164650000	164850000
chr4	165480000	165380000	165580000
chr4	166140000	166040000	166240000
chr4	180660000	180560000	180760000
chr4	181540000	181440000	181640000
chr4	183440000	183340000	183540000
chr4	53000000	52900000	53100000
chr4	16470000	16370000	16570000
chr4	16750000	16650000	16850000
chr4	17340000	17240000	17440000
chr4	22390000	22290000	22490000
chr4	38050000	37950000	38150000
chr4	41660000	41560000	41760000
chr4	42270000	42170000	42370000
chr4	72320000	72220000	72420000
chr4	73660000	73560000	73760000
chr4	81370000	81270000	81470000
chr4	85760000	85660000	85860000
chr4	107030000	106930000	107130000
chr4	111630000	111530000	111730000
chr4	112530000	112430000	112630000
chr4	114380000	114280000	114480000
chr4	118980000	118880000	119080000
chr4	138020000	137920000	138120000
chr4	138560000	138460000	138660000
chr4	144130000	144030000	144230000
chr4	147110000	147010000	147210000
chr4	149280000	149180000	149380000
chr4	150260000	150160000	150360000
chr4	154960000	154860000	155060000
chr4	157980000	157880000	158080000
chr4	158660000	158560000	158760000
chr4	166300000	166200000	166400000
chr4	11980000	11880000	12080000
chr4	21170000	21070000	21270000
chr4	22110000	22010000	22210000
chr4	70280000	70180000	70380000
chr4	88800000	88700000	88900000
chr4	124130000	124030000	124230000
chr4	24430000	24330000	24530000
chr4	46720000	46620000	46820000
chr4	46290000	46190000	46390000
chr4	95130000	95030000	95230000
chr4	98030000	97930000	98130000
chr4	172860000	172760000	172960000
chr4	177060000	176960000	177160000
chr4	42920000	42820000	43020000
chr4	175540000	175440000	175640000
chr4	7740000	7640000	7840000
chr4	18630000	18530000	18730000
chr4	36400000	36300000	36500000
chr4	37170000	37070000	37270000
chr4	45450000	45350000	45550000
chr4	47630000	47530000	47730000
chr4	63510000	63410000	63610000
chr4	89460000	89360000	89560000
chr4	154330000	154230000	154430000
chr4	157200000	157100000	157300000
chr4	166590000	166490000	166690000
chr4	130740000	130640000	130840000
chr4	189120000	189020000	189220000
chr3	4300000	4200000	4400000
chr3	33100000	33000000	33200000
chr3	33850000	33750000	33950000
chr3	44290000	44190000	44390000
chr3	56300000	56200000	56400000
chr3	58640000	58540000	58740000
chr3	62200000	62100000	62300000
chr3	69990000	69890000	70090000
chr3	73850000	73750000	73950000
chr3	75200000	75100000	75300000
chr3	77310000	77210000	77410000
chr3	78650000	78550000	78750000
chr3	79510000	79410000	79610000
chr3	86660000	86560000	86760000
chr3	99800000	99700000	99900000
chr3	107840000	107740000	107940000
chr3	115900000	115800000	116000000
chr3	116750000	116650000	116850000
chr3	118850000	118750000	118950000
chr3	133430000	133330000	133530000
chr3	139380000	139280000	139480000
chr3	143070000	142970000	143170000
chr3	152980000	152880000	153080000
chr3	154290000	154190000	154390000
chr3	160010000	159910000	160110000
chr3	161460000	161360000	161560000
chr3	168030000	167930000	168130000
chr3	176470000	176370000	176570000
chr3	183860000	183760000	183960000
chr3	189230000	189130000	189330000
chr3	191090000	190990000	191190000
chr3	30750000	30650000	30850000
chr3	148690000	148590000	148790000
chr3	62570000	62470000	62670000
chr3	4650000	4550000	4750000
chr3	13080000	12980000	13180000
chr3	14940000	14840000	15040000
chr3	18780000	18680000	18880000
chr3	19330000	19230000	19430000
chr3	24710000	24610000	24810000
chr3	24950000	24850000	25050000
chr3	32940000	32840000	33040000
chr3	32680000	32580000	32780000
chr3	38670000	38570000	38770000
chr3	42120000	42020000	42220000
chr3	43530000	43430000	43630000
chr3	53710000	53610000	53810000
chr3	54420000	54320000	54520000
chr3	65330000	65230000	65430000
chr3	65430000	65330000	65530000
chr3	65760000	65660000	65860000
chr3	66840000	66740000	66940000
chr3	67830000	67730000	67930000
chr3	100850000	100750000	100950000
chr3	108980000	108880000	109080000
chr3	117010000	116910000	117110000
chr3	124560000	124460000	124660000
chr3	124310000	124210000	124410000
chr3	132040000	131940000	132140000
chr3	134770000	134670000	134870000
chr3	135700000	135600000	135800000
chr3	135510000	135410000	135610000
chr3	140060000	139960000	140160000
chr3	143650000	143550000	143750000
chr3	152460000	152360000	152560000
chr3	157820000	157720000	157920000
chr3	159260000	159160000	159360000
chr3	161250000	161150000	161350000
chr3	168180000	168080000	168280000
chr3	168500000	168400000	168600000
chr3	171610000	171510000	171710000
chr3	181190000	181090000	181290000
chr3	181700000	181600000	181800000
chr3	188760000	188660000	188860000
chr3	189950000	189850000	190050000
chr3	24250000	24150000	24350000
chr3	39510000	39410000	39610000
chr3	73510000	73410000	73610000
chr3	79050000	78950000	79150000
chr3	99140000	99040000	99240000
chr3	102230000	102130000	102330000
chr3	115830000	115730000	115930000
chr3	124480000	124380000	124580000
chr3	127470000	127370000	127570000
chr3	150220000	150120000	150320000
chr3	181300000	181200000	181400000
chr3	186260000	186160000	186360000
chr3	22110000	22010000	22210000
chr3	56550000	56450000	56650000
chr3	81360000	81260000	81460000
chr3	81650000	81550000	81750000
chr3	154000000	153900000	154100000
chr3	154550000	154450000	154650000
chr3	158530000	158430000	158630000
chr3	174100000	174000000	174200000
chr3	190450000	190350000	190550000
chr3	31680000	31580000	31780000
chr3	190790000	190690000	190890000
chr3	5780000	5680000	5880000
chr3	22920000	22820000	23020000
chr3	70990000	70890000	71090000
chr3	72270000	72170000	72370000
chr3	76120000	76020000	76220000
chr3	85370000	85270000	85470000
chr3	84940000	84840000	85040000
chr3	145770000	145670000	145870000
chr3	153790000	153690000	153890000
chr3	154690000	154590000	154790000
chr3	167060000	166960000	167160000
chr3	172350000	172250000	172450000
chr3	175940000	175840000	176040000
chr3	1360000	1260000	1460000
chr3	28740000	28640000	28840000
chr3	30200000	30100000	30300000
chr3	87770000	87670000	87870000
chr22	27870000	27770000	27970000
chr22	33250000	33150000	33350000
chr22	22950000	22850000	23050000
chr22	25060000	24960000	25160000
chr22	28020000	27920000	28120000
chr22	29160000	29060000	29260000
chr22	33000000	32900000	33100000
chr22	44680000	44580000	44780000
chr22	22710000	22610000	22810000
chr22	31650000	31550000	31750000
chr22	48740000	48640000	48840000
chr22	33500000	33400000	33600000
chr21	18270000	18170000	18370000
chr21	30260000	30160000	30360000
chr21	31090000	30990000	31190000
chr21	17310000	17210000	17410000
chr21	21190000	21090000	21290000
chr21	31190000	31090000	31290000
chr21	40130000	40030000	40230000
chr21	41600000	41500000	41700000
chr21	18380000	18280000	18480000
chr21	25880000	25780000	25980000
chr21	15560000	15460000	15660000
chr20	5500000	5400000	5600000
chr20	9390000	9290000	9490000
chr20	10560000	10460000	10660000
chr20	48630000	48530000	48730000
chr20	57080000	56980000	57180000
chr20	4600000	4500000	4700000
chr20	7110000	7010000	7210000
chr20	6580000	6480000	6680000
chr20	8740000	8640000	8840000
chr20	13110000	13010000	13210000
chr20	15690000	15590000	15790000
chr20	20620000	20520000	20720000
chr20	21510000	21410000	21610000
chr20	22310000	22210000	22410000
chr20	22690000	22590000	22790000
chr20	32460000	32360000	32560000
chr20	40260000	40160000	40360000
chr20	47650000	47550000	47750000
chr20	54660000	54560000	54760000
chr20	56170000	56070000	56270000
chr20	60210000	60110000	60310000
chr20	19600000	19500000	19700000
chr20	22120000	22020000	22220000
chr20	51350000	51250000	51450000
chr20	59770000	59670000	59870000
chr20	42540000	42440000	42640000
chr20	53170000	53070000	53270000
chr20	41980000	41880000	42080000
chr2	16760000	16660000	16860000
chr2	17690000	17590000	17790000
chr2	18390000	18290000	18490000
chr2	36690000	36590000	36790000
chr2	41810000	41710000	41910000
chr2	50500000	50400000	50600000
chr2	57510000	57410000	57610000
chr2	79000000	78900000	79100000
chr2	80020000	79920000	80120000
chr2	102460000	102360000	102560000
chr2	106590000	106490000	106690000
chr2	133860000	133760000	133960000
chr2	136400000	136300000	136500000
chr2	137850000	137750000	137950000
chr2	146710000	146610000	146810000
chr2	149580000	149480000	149680000
chr2	155330000	155230000	155430000
chr2	164490000	164390000	164590000
chr2	164960000	164860000	165060000
chr2	166510000	166410000	166610000
chr2	168130000	168030000	168230000
chr2	169230000	169130000	169330000
chr2	175300000	175200000	175400000
chr2	179400000	179300000	179500000
chr2	182140000	182040000	182240000
chr2	191530000	191430000	191630000
chr2	191750000	191650000	191850000
chr2	236240000	236140000	236340000
chr2	11810000	11710000	11910000
chr2	16610000	16510000	16710000
chr2	16510000	16410000	16610000
chr2	24390000	24290000	24490000
chr2	29240000	29140000	29340000
chr2	30700000	30600000	30800000
chr2	36780000	36680000	36880000
chr2	42930000	42830000	43030000
chr2	43030000	42930000	43130000
chr2	48090000	47990000	48190000
chr2	59240000	59140000	59340000
chr2	62430000	62330000	62530000
chr2	68450000	68350000	68550000
chr2	69320000	69220000	69420000
chr2	68940000	68840000	69040000
chr2	69020000	68920000	69120000
chr2	71860000	71760000	71960000
chr2	97770000	97670000	97870000
chr2	98270000	98170000	98370000
chr2	100260000	100160000	100360000
chr2	105540000	105440000	105640000
chr2	113040000	112940000	113140000
chr2	124800000	124700000	124900000
chr2	130010000	129910000	130110000
chr2	134430000	134330000	134530000
chr2	148490000	148390000	148590000
chr2	152010000	151910000	152110000
chr2	154400000	154300000	154500000
chr2	158010000	157910000	158110000
chr2	161950000	161850000	162050000
chr2	163150000	163050000	163250000
chr2	172960000	172860000	173060000
chr2	174060000	173960000	174160000
chr2	190080000	189980000	190180000
chr2	196330000	196230000	196430000
chr2	198310000	198210000	198410000
chr2	203440000	203340000	203540000
chr2	209320000	209220000	209420000
chr2	217140000	217040000	217240000
chr2	234540000	234440000	234640000
chr2	15780000	15680000	15880000
chr2	25570000	25470000	25670000
chr2	41410000	41310000	41510000
chr2	43120000	43020000	43220000
chr2	56030000	55930000	56130000
chr2	195660000	195560000	195760000
chr2	227000000	226900000	227100000
chr2	22330000	22230000	22430000
chr2	133560000	133460000	133660000
chr2	142160000	142060000	142260000
chr2	169940000	169840000	170040000
chr2	177770000	177670000	177870000
chr2	193640000	193540000	193740000
chr2	211080000	210980000	211180000
chr2	239000000	238900000	239100000
chr2	143280000	143180000	143380000
chr2	96500000	96400000	96600000
chr2	21370000	21270000	21470000
chr2	50730000	50630000	50830000
chr2	84020000	83920000	84120000
chr2	128750000	128650000	128850000
chr2	165370000	165270000	165470000
chr2	188540000	188440000	188640000
chr2	197070000	196970000	197170000
chr2	204240000	204140000	204340000
chr2	220000000	219900000	220100000
chr2	231610000	231510000	231710000
chr19	30670000	30570000	30770000
chr19	21450000	21350000	21550000
chr19	29380000	29280000	29480000
chr19	30770000	30670000	30870000
chr18	6520000	6420000	6620000
chr18	34860000	34760000	34960000
chr18	43590000	43490000	43690000
chr18	48010000	47910000	48110000
chr18	61530000	61430000	61630000
chr18	67200000	67100000	67300000
chr18	76370000	76270000	76470000
chr18	77720000	77620000	77820000
chr18	35150000	35050000	35250000
chr18	27610000	27510000	27710000
chr18	32620000	32520000	32720000
chr18	42280000	42180000	42380000
chr18	47770000	47670000	47870000
chr18	58380000	58280000	58480000
chr18	58180000	58080000	58280000
chr18	58500000	58400000	58600000
chr18	63000000	62900000	63100000
chr18	46540000	46440000	46640000
chr18	5060000	4960000	5160000
chr18	33200000	33100000	33300000
chr18	74020000	73920000	74120000
chr18	36670000	36570000	36770000
chr18	55200000	55100000	55300000
chr18	6240000	6140000	6340000
chr18	55330000	55230000	55430000
chr17	34390000	34290000	34490000
chr17	37620000	37520000	37720000
chr17	56490000	56390000	56590000
chr17	61590000	61490000	61690000
chr17	68030000	67930000	68130000
chr17	70620000	70520000	70720000
chr17	29140000	29040000	29240000
chr17	32770000	32670000	32870000
chr17	33720000	33620000	33820000
chr17	38500000	38400000	38600000
chr17	38420000	38320000	38520000
chr17	57820000	57720000	57920000
chr17	68770000	68670000	68870000
chr17	71460000	71360000	71560000
chr17	73990000	73890000	74090000
chr17	77270000	77170000	77370000
chr17	77780000	77680000	77880000
chr17	79400000	79300000	79500000
chr17	3030000	2930000	3130000
chr17	20120000	20020000	20220000
chr17	34530000	34430000	34630000
chr17	56590000	56490000	56690000
chr17	11320000	11220000	11420000
chr17	51750000	51650000	51850000
chr17	51580000	51480000	51680000
chr16	6660000	6560000	6760000
chr16	9120000	9020000	9220000
chr16	12280000	12180000	12380000
chr16	62150000	62050000	62250000
chr16	63320000	63220000	63420000
chr16	80520000	80420000	80620000
chr16	81890000	81790000	81990000
chr16	10510000	10410000	10610000
chr16	13900000	13800000	14000000
chr16	24040000	23940000	24140000
chr16	28230000	28130000	28330000
chr16	27880000	27780000	27980000
chr16	51780000	51680000	51880000
chr16	53030000	52930000	53130000
chr16	54990000	54890000	55090000
chr16	55890000	55790000	55990000
chr16	72480000	72380000	72580000
chr16	77610000	77510000	77710000
chr16	86010000	85910000	86110000
chr16	11500000	11400000	11600000
chr16	78770000	78670000	78870000
chr16	64070000	63970000	64170000
chr15	58070000	57970000	58170000
chr15	61850000	61750000	61950000
chr15	77900000	77800000	78000000
chr15	98430000	98330000	98530000
chr15	70650000	70550000	70750000
chr15	94350000	94250000	94450000
chr15	33210000	33110000	33310000
chr15	25940000	25840000	26040000
chr15	38690000	38590000	38790000
chr15	39080000	38980000	39180000
chr15	57860000	57760000	57960000
chr15	65890000	65790000	65990000
chr15	66560000	66460000	66660000
chr15	74600000	74500000	74700000
chr15	76060000	75960000	76160000
chr15	80560000	80460000	80660000
chr15	90280000	90180000	90380000
chr15	91290000	91190000	91390000
chr15	92090000	91990000	92190000
chr15	93980000	93880000	94080000
chr15	95270000	95170000	95370000
chr15	98510000	98410000	98610000
chr15	33010000	32910000	33110000
chr15	38800000	38700000	38900000
chr15	50060000	49960000	50160000
chr15	57140000	57040000	57240000
chr15	60340000	60240000	60440000
chr15	68690000	68590000	68790000
chr15	90720000	90620000	90820000
chr15	92230000	92130000	92330000
chr15	26270000	26170000	26370000
chr15	87990000	87890000	88090000
chr14	25420000	25320000	25520000
chr14	32550000	32450000	32650000
chr14	33820000	33720000	33920000
chr14	62140000	62040000	62240000
chr14	63340000	63240000	63440000
chr14	78900000	78800000	79000000
chr14	94600000	94500000	94700000
chr14	22300000	22200000	22400000
chr14	22380000	22280000	22480000
chr14	36630000	36530000	36730000
chr14	53320000	53220000	53420000
chr14	53410000	53310000	53510000
chr14	59030000	58930000	59130000
chr14	68830000	68730000	68930000
chr14	70050000	69950000	70150000
chr14	72480000	72380000	72580000
chr14	71740000	71640000	71840000
chr14	75310000	75210000	75410000
chr14	76400000	76300000	76500000
chr14	77990000	77890000	78090000
chr14	88200000	88100000	88300000
chr14	93630000	93530000	93730000
chr14	95510000	95410000	95610000
chr14	96100000	96000000	96200000
chr14	101230000	101130000	101330000
chr14	36950000	36850000	37050000
chr14	89800000	89700000	89900000
chr14	95430000	95330000	95530000
chr14	105360000	105260000	105460000
chr14	46350000	46250000	46450000
chr14	66670000	66570000	66770000
chr14	49170000	49070000	49270000
chr14	66360000	66260000	66460000
chr14	30450000	30350000	30550000
chr14	45550000	45450000	45650000
chr13	26940000	26840000	27040000
chr13	73730000	73630000	73830000
chr13	75310000	75210000	75410000
chr13	78130000	78030000	78230000
chr13	91050000	90950000	91150000
chr13	91330000	91230000	91430000
chr13	97820000	97720000	97920000
chr13	101130000	101030000	101230000
chr13	107170000	107070000	107270000
chr13	111430000	111330000	111530000
chr13	79590000	79490000	79690000
chr13	22770000	22670000	22870000
chr13	31420000	31320000	31520000
chr13	40040000	39940000	40140000
chr13	59780000	59680000	59880000
chr13	70330000	70230000	70430000
chr13	76020000	75920000	76120000
chr13	95180000	95080000	95280000
chr13	98440000	98340000	98540000
chr13	101770000	101670000	101870000
chr13	107660000	107560000	107760000
chr13	108910000	108810000	109010000
chr13	39290000	39190000	39390000
chr13	102100000	102000000	102200000
chr13	111310000	111210000	111410000
chr13	69530000	69430000	69630000
chr13	106020000	105920000	106120000
chr13	66590000	66490000	66690000
chr12	76930000	76830000	77030000
chr12	18060000	17960000	18160000
chr12	20620000	20520000	20720000
chr12	40320000	40220000	40420000
chr12	40930000	40830000	41030000
chr12	59400000	59300000	59500000
chr12	59140000	59040000	59240000
chr12	64310000	64210000	64410000
chr12	77960000	77860000	78060000
chr12	79370000	79270000	79470000
chr12	81620000	81520000	81720000
chr12	83820000	83720000	83920000
chr12	90940000	90840000	91040000
chr12	92690000	92590000	92790000
chr12	96530000	96430000	96630000
chr12	117860000	117760000	117960000
chr12	130030000	129930000	130130000
chr12	43410000	43310000	43510000
chr12	105390000	105290000	105490000
chr12	14170000	14070000	14270000
chr12	15530000	15430000	15630000
chr12	38320000	38220000	38420000
chr12	44950000	44850000	45050000
chr12	52350000	52250000	52450000
chr12	55120000	55020000	55220000
chr12	58530000	58430000	58630000
chr12	66690000	66590000	66790000
chr12	68000000	67900000	68100000
chr12	85450000	85350000	85550000
chr12	93430000	93330000	93530000
chr12	94540000	94440000	94640000
chr12	102840000	102740000	102940000
chr12	107420000	107320000	107520000
chr12	126740000	126640000	126840000
chr12	3650000	3550000	3750000
chr12	92410000	92310000	92510000
chr12	94770000	94670000	94870000
chr12	97310000	97210000	97410000
chr12	98160000	98060000	98260000
chr12	114160000	114060000	114260000
chr12	119430000	119330000	119530000
chr12	127930000	127830000	128030000
chr12	81400000	81300000	81500000
chr12	16900000	16800000	17000000
chr12	76360000	76260000	76460000
chr12	78590000	78490000	78690000
chr12	86910000	86810000	87010000
chr12	131110000	131010000	131210000
chr12	13710000	13610000	13810000
chr11	9130000	9030000	9230000
chr11	11810000	11710000	11910000
chr11	12280000	12180000	12380000
chr11	20130000	20030000	20230000
chr11	22160000	22060000	22260000
chr11	26270000	26170000	26370000
chr11	27150000	27050000	27250000
chr11	29350000	29250000	29450000
chr11	30960000	30860000	31060000
chr11	32300000	32200000	32400000
chr11	72570000	72470000	72670000
chr11	83820000	83720000	83920000
chr11	84540000	84440000	84640000
chr11	84720000	84620000	84820000
chr11	87320000	87220000	87420000
chr11	109940000	109840000	110040000
chr11	125440000	125340000	125540000
chr11	128020000	127920000	128120000
chr11	5090000	4990000	5190000
chr11	40300000	40200000	40400000
chr11	56810000	56710000	56910000
chr11	84350000	84250000	84450000
chr11	11010000	10910000	11110000
chr11	14250000	14150000	14350000
chr11	19550000	19450000	19650000
chr11	19920000	19820000	20020000
chr11	23540000	23440000	23640000
chr11	31070000	30970000	31170000
chr11	35810000	35710000	35910000
chr11	44920000	44820000	45020000
chr11	60640000	60540000	60740000
chr11	61220000	61120000	61320000
chr11	69890000	69790000	69990000
chr11	70770000	70670000	70870000
chr11	82280000	82180000	82380000
chr11	88560000	88460000	88660000
chr11	103650000	103550000	103750000
chr11	111250000	111150000	111350000
chr11	112570000	112470000	112670000
chr11	121630000	121530000	121730000
chr11	128150000	128050000	128250000
chr11	133060000	132960000	133160000
chr11	15940000	15840000	16040000
chr11	36070000	35970000	36170000
chr11	43570000	43470000	43670000
chr11	60350000	60250000	60450000
chr11	112790000	112690000	112890000
chr11	120660000	120560000	120760000
chr11	133160000	133060000	133260000
chr11	27620000	27520000	27720000
chr11	101360000	101260000	101460000
chr11	104220000	104120000	104320000
chr11	132260000	132160000	132360000
chr11	48150000	48050000	48250000
chr11	79160000	79060000	79260000
chr11	78970000	78870000	79070000
chr11	90460000	90360000	90560000
chr11	100560000	100460000	100660000
chr11	100980000	100880000	101080000
chr11	116210000	116110000	116310000
chr11	132150000	132050000	132250000
chr11	107730000	107630000	107830000
chr10	7480000	7380000	7580000
chr10	9320000	9220000	9420000
chr10	11480000	11380000	11580000
chr10	20810000	20710000	20910000
chr10	24560000	24460000	24660000
chr10	25690000	25590000	25790000
chr10	26580000	26480000	26680000
chr10	27360000	27260000	27460000
chr10	29410000	29310000	29510000
chr10	32220000	32120000	32320000
chr10	31810000	31710000	31910000
chr10	33160000	33060000	33260000
chr10	49540000	49440000	49640000
chr10	52790000	52690000	52890000
chr10	59610000	59510000	59710000
chr10	60070000	59970000	60170000
chr10	62260000	62160000	62360000
chr10	63840000	63740000	63940000
chr10	67610000	67510000	67710000
chr10	77750000	77650000	77850000
chr10	77130000	77030000	77230000
chr10	84560000	84460000	84660000
chr10	91280000	91180000	91380000
chr10	96320000	96220000	96420000
chr10	105780000	105680000	105880000
chr10	52610000	52510000	52710000
chr10	88470000	88370000	88570000
chr10	6410000	6310000	6510000
chr10	13780000	13680000	13880000
chr10	14180000	14080000	14280000
chr10	21050000	20950000	21150000
chr10	57670000	57570000	57770000
chr10	58080000	57980000	58180000
chr10	68210000	68110000	68310000
chr10	77000000	76900000	77100000
chr10	86380000	86280000	86480000
chr10	90690000	90590000	90790000
chr10	90140000	90040000	90240000
chr10	92460000	92360000	92560000
chr10	93360000	93260000	93460000
chr10	93900000	93800000	94000000
chr10	97030000	96930000	97130000
chr10	105930000	105830000	106030000
chr10	106610000	106510000	106710000
chr10	110720000	110620000	110820000
chr10	114460000	114360000	114560000
chr10	115440000	115340000	115540000
chr10	121740000	121640000	121840000
chr10	122560000	122460000	122660000
chr10	132650000	132550000	132750000
chr10	12710000	12610000	12810000
chr10	14290000	14190000	14390000
chr10	29310000	29210000	29410000
chr10	98740000	98640000	98840000
chr10	100740000	100640000	100840000
chr10	105700000	105600000	105800000
chr10	29980000	29880000	30080000
chr10	84010000	83910000	84110000
chr10	106370000	106270000	106470000
chr10	1370000	1270000	1470000
chr10	51430000	51330000	51530000
chr10	53830000	53730000	53930000
chr10	66610000	66510000	66710000
chr10	78660000	78560000	78760000
chr10	81830000	81730000	81930000
chr10	83870000	83770000	83970000
chr10	84760000	84660000	84860000
chr10	111690000	111590000	111790000
chr10	129750000	129650000	129850000
chr10	75650000	75550000	75750000
chr10	91510000	91410000	91610000
chr10	111350000	111250000	111450000
chr1	78120000	78020000	78220000
chr1	83890000	83790000	83990000
chr1	87110000	87010000	87210000
chr1	88100000	88000000	88200000
chr1	96920000	96820000	97020000
chr1	101430000	101330000	101530000
chr1	107750000	107650000	107850000
chr1	110510000	110410000	110610000
chr1	165110000	165010000	165210000
chr1	165380000	165280000	165480000
chr1	176870000	176770000	176970000
chr1	192450000	192350000	192550000
chr1	199540000	199440000	199640000
chr1	219820000	219720000	219920000
chr1	228570000	228470000	228670000
chr1	234110000	234010000	234210000
chr1	7220000	7120000	7320000
chr1	13950000	13850000	14050000
chr1	17650000	17550000	17750000
chr1	18580000	18480000	18680000
chr1	22420000	22320000	22520000
chr1	24850000	24750000	24950000
chr1	30110000	30010000	30210000
chr1	33620000	33520000	33720000
chr1	42150000	42050000	42250000
chr1	47730000	47630000	47830000
chr1	53450000	53350000	53550000
chr1	55880000	55780000	55980000
chr1	61050000	60950000	61150000
chr1	89470000	89370000	89570000
chr1	113120000	113020000	113220000
chr1	114340000	114240000	114440000
chr1	116080000	115980000	116180000
chr1	115600000	115500000	115700000
chr1	115490000	115390000	115590000
chr1	172000000	171900000	172100000
chr1	174730000	174630000	174830000
chr1	175350000	175250000	175450000
chr1	175460000	175360000	175560000
chr1	178520000	178420000	178620000
chr1	180490000	180390000	180590000
chr1	181440000	181340000	181540000
chr1	196300000	196200000	196400000
chr1	209200000	209100000	209300000
chr1	214170000	214070000	214270000
chr1	221230000	221130000	221330000
chr1	223130000	223030000	223230000
chr1	227460000	227360000	227560000
chr1	240870000	240770000	240970000
chr1	14090000	13990000	14190000
chr1	17410000	17310000	17510000
chr1	29730000	29630000	29830000
chr1	35430000	35330000	35530000
chr1	39280000	39180000	39380000
chr1	55370000	55270000	55470000
chr1	91170000	91070000	91270000
chr1	154760000	154660000	154860000
chr1	166040000	165940000	166140000
chr1	167450000	167350000	167550000
chr1	181690000	181590000	181790000
chr1	203490000	203390000	203590000
chr1	205980000	205880000	206080000
chr1	211520000	211420000	211620000
chr1	240190000	240090000	240290000
chr1	240960000	240860000	241060000
chr1	56810000	56710000	56910000
chr1	58180000	58080000	58280000
chr1	77540000	77440000	77640000
chr1	215680000	215580000	215780000
chr1	237790000	237690000	237890000
chr1	217810000	217710000	217910000
chr1	17880000	17780000	17980000
chr1	34420000	34320000	34520000
chr1	58050000	57950000	58150000
chr1	61880000	61780000	61980000
chr1	94010000	93910000	94110000
chr1	14780000	14680000	14880000
chr1	221890000	221790000	221990000

## Sheet: class 2a
class 2a: 1+ intersecting CTCF+cohesin, tandem+single CTCF motifs, Dot, transcripts
chromosome	boundary location	start	end
chrX	2850000	2750000	2950000
chrX	3620000	3520000	3720000
chrX	9730000	9630000	9830000
chrX	10740000	10640000	10840000
chrX	14540000	14440000	14640000
chrX	19900000	19800000	20000000
chrX	20120000	20020000	20220000
chrX	21740000	21640000	21840000
chrX	22970000	22870000	23070000
chrX	30270000	30170000	30370000
chrX	38350000	38250000	38450000
chrX	41300000	41200000	41400000
chrX	41490000	41390000	41590000
chrX	45180000	45080000	45280000
chrX	46800000	46700000	46900000
chrX	50250000	50150000	50350000
chrX	51880000	51780000	51980000
chrX	53490000	53390000	53590000
chrX	56250000	56150000	56350000
chrX	70040000	69940000	70140000
chrX	70150000	70050000	70250000
chrX	70970000	70870000	71070000
chrX	71660000	71560000	71760000
chrX	72460000	72360000	72560000
chrX	72600000	72500000	72700000
chrX	74580000	74480000	74680000
chrX	79080000	78980000	79180000
chrX	80650000	80550000	80750000
chrX	105760000	105660000	105860000
chrX	107900000	107800000	108000000
chrX	108000000	107900000	108100000
chrX	112050000	111950000	112150000
chrX	112660000	112560000	112760000
chrX	112730000	112630000	112830000
chrX	118100000	118000000	118200000
chrX	118180000	118080000	118280000
chrX	118270000	118170000	118370000
chrX	120490000	120390000	120590000
chrX	134030000	133930000	134130000
chrX	134150000	134050000	134250000
chrX	136270000	136170000	136370000
chrX	139760000	139660000	139860000
chrX	154570000	154470000	154670000
chrX	9870000	9770000	9970000
chrX	15700000	15600000	15800000
chrX	21960000	21860000	22060000
chrX	24720000	24620000	24820000
chrX	38650000	38550000	38750000
chrX	40080000	39980000	40180000
chrX	45290000	45190000	45390000
chrX	49290000	49190000	49390000
chrX	68490000	68390000	68590000
chrX	69500000	69400000	69600000
chrX	69630000	69530000	69730000
chrX	72240000	72140000	72340000
chrX	73080000	72980000	73180000
chrX	73260000	73160000	73360000
chrX	77440000	77340000	77540000
chrX	80830000	80730000	80930000
chrX	85090000	84990000	85190000
chrX	100360000	100260000	100460000
chrX	100430000	100330000	100530000
chrX	101570000	101470000	101670000
chrX	111800000	111700000	111900000
chrX	113880000	113780000	113980000
chrX	114430000	114330000	114530000
chrX	114590000	114490000	114690000
chrX	115320000	115220000	115420000
chrX	115930000	115830000	116030000
chrX	123170000	123070000	123270000
chrX	123760000	123660000	123860000
chrX	124200000	124100000	124300000
chrX	131240000	131140000	131340000
chrX	132220000	132120000	132320000
chrX	132990000	132890000	133090000
chrX	140510000	140410000	140610000
chrX	143720000	143620000	143820000
chrX	149520000	149420000	149620000
chrX	149900000	149800000	150000000
chr9	1890000	1790000	1990000
chr9	5010000	4910000	5110000
chr9	5440000	5340000	5540000
chr9	14800000	14700000	14900000
chr9	23620000	23520000	23720000
chr9	26870000	26770000	26970000
chr9	27560000	27460000	27660000
chr9	34120000	34020000	34220000
chr9	35440000	35340000	35540000
chr9	69230000	69130000	69330000
chr9	72580000	72480000	72680000
chr9	75880000	75780000	75980000
chr9	77010000	76910000	77110000
chr9	78120000	78020000	78220000
chr9	82980000	82880000	83080000
chr9	83060000	82960000	83160000
chr9	91430000	91330000	91530000
chr9	95150000	95050000	95250000
chr9	100320000	100220000	100420000
chr9	104440000	104340000	104540000
chr9	105160000	105060000	105260000
chr9	122820000	122720000	122920000
chr9	135070000	134970000	135170000
chr9	310000	210000	410000
chr9	2850000	2750000	2950000
chr9	5180000	5080000	5280000
chr9	6560000	6460000	6660000
chr9	13420000	13320000	13520000
chr9	17050000	16950000	17150000
chr9	37890000	37790000	37990000
chr9	69410000	69310000	69510000
chr9	69670000	69570000	69770000
chr9	71480000	71380000	71580000
chr9	79570000	79470000	79670000
chr9	83920000	83820000	84020000
chr9	84670000	84570000	84770000
chr9	86030000	85930000	86130000
chr9	86330000	86230000	86430000
chr9	86620000	86520000	86720000
chr9	93120000	93020000	93220000
chr9	99810000	99710000	99910000
chr9	101120000	101020000	101220000
chr9	104100000	104000000	104200000
chr9	105570000	105470000	105670000
chr9	109190000	109090000	109290000
chr9	120550000	120450000	120650000
chr9	124060000	123960000	124160000
chr9	127210000	127110000	127310000
chr9	128440000	128340000	128540000
chr9	128550000	128450000	128650000
chr9	137510000	137410000	137610000
chr8	650000	550000	750000
chr8	15660000	15560000	15760000
chr8	17170000	17070000	17270000
chr8	17930000	17830000	18030000
chr8	19060000	18960000	19160000
chr8	26100000	26000000	26200000
chr8	33340000	33240000	33440000
chr8	33640000	33540000	33740000
chr8	37520000	37420000	37620000
chr8	42160000	42060000	42260000
chr8	42390000	42290000	42490000
chr8	47760000	47660000	47860000
chr8	47970000	47870000	48070000
chr8	48700000	48600000	48800000
chr8	56940000	56840000	57040000
chr8	58430000	58330000	58530000
chr8	60630000	60530000	60730000
chr8	64730000	64630000	64830000
chr8	68080000	67980000	68180000
chr8	73010000	72910000	73110000
chr8	73250000	73150000	73350000
chr8	74650000	74550000	74750000
chr8	88310000	88210000	88410000
chr8	99860000	99760000	99960000
chr8	100550000	100450000	100650000
chr8	102210000	102110000	102310000
chr8	102830000	102730000	102930000
chr8	103390000	103290000	103490000
chr8	103510000	103410000	103610000
chr8	104490000	104390000	104590000
chr8	107540000	107440000	107640000
chr8	108080000	107980000	108180000
chr8	108740000	108640000	108840000
chr8	117050000	116950000	117150000
chr8	125000000	124900000	125100000
chr8	131870000	131770000	131970000
chr8	9350000	9250000	9450000
chr8	10050000	9950000	10150000
chr8	17260000	17160000	17360000
chr8	18070000	17970000	18170000
chr8	19760000	19660000	19860000
chr8	29300000	29200000	29400000
chr8	47260000	47160000	47360000
chr8	52720000	52620000	52820000
chr8	53230000	53130000	53330000
chr8	55790000	55690000	55890000
chr8	63600000	63500000	63700000
chr8	66020000	65920000	66120000
chr8	66660000	66560000	66760000
chr8	67060000	66960000	67160000
chr8	67280000	67180000	67380000
chr8	67810000	67710000	67910000
chr8	69920000	69820000	70020000
chr8	72530000	72430000	72630000
chr8	74070000	73970000	74170000
chr8	76350000	76250000	76450000
chr8	81250000	81150000	81350000
chr8	85440000	85340000	85540000
chr8	94900000	94800000	95000000
chr8	95040000	94940000	95140000
chr8	106730000	106630000	106830000
chr8	108870000	108770000	108970000
chr8	110030000	109930000	110130000
chr8	125090000	124990000	125190000
chr8	127710000	127610000	127810000
chr8	131010000	130910000	131110000
chr8	132800000	132700000	132900000
chr8	132870000	132770000	132970000
chr8	135450000	135350000	135550000
chr7	3210000	3110000	3310000
chr7	3300000	3200000	3400000
chr7	7600000	7500000	7700000
chr7	20750000	20650000	20850000
chr7	21540000	21440000	21640000
chr7	27090000	26990000	27190000
chr7	27190000	27090000	27290000
chr7	35880000	35780000	35980000
chr7	36680000	36580000	36780000
chr7	37510000	37410000	37610000
chr7	40160000	40060000	40260000
chr7	43470000	43370000	43570000
chr7	43730000	43630000	43830000
chr7	43850000	43750000	43950000
chr7	43970000	43870000	44070000
chr7	44570000	44470000	44670000
chr7	48130000	48030000	48230000
chr7	50640000	50540000	50740000
chr7	65370000	65270000	65470000
chr7	73450000	73350000	73550000
chr7	75560000	75460000	75660000
chr7	76030000	75930000	76130000
chr7	92070000	91970000	92170000
chr7	92860000	92760000	92960000
chr7	96780000	96680000	96880000
chr7	97870000	97770000	97970000
chr7	102460000	102360000	102560000
chr7	103420000	103320000	103520000
chr7	117190000	117090000	117290000
chr7	118220000	118120000	118320000
chr7	124830000	124730000	124930000
chr7	129490000	129390000	129590000
chr7	129620000	129520000	129720000
chr7	134980000	134880000	135080000
chr7	138850000	138750000	138950000
chr7	140350000	140250000	140450000
chr7	141260000	141160000	141360000
chr7	141540000	141440000	141640000
chr7	152640000	152540000	152740000
chr7	152720000	152620000	152820000
chr7	156900000	156800000	157000000
chr7	158600000	158500000	158700000
chr7	7100000	7000000	7200000
chr7	11820000	11720000	11920000
chr7	19670000	19570000	19770000
chr7	28900000	28800000	29000000
chr7	34700000	34600000	34800000
chr7	38750000	38650000	38850000
chr7	38910000	38810000	39010000
chr7	44230000	44130000	44330000
chr7	45860000	45760000	45960000
chr7	46780000	46680000	46880000
chr7	50080000	49980000	50180000
chr7	55730000	55630000	55830000
chr7	55960000	55860000	56060000
chr7	64890000	64790000	64990000
chr7	67280000	67180000	67380000
chr7	67360000	67260000	67460000
chr7	70810000	70710000	70910000
chr7	76160000	76060000	76260000
chr7	77630000	77530000	77730000
chr7	90140000	90040000	90240000
chr7	91270000	91170000	91370000
chr7	96400000	96300000	96500000
chr7	102710000	102610000	102810000
chr7	111100000	111000000	111200000
chr7	113130000	113030000	113230000
chr7	114000000	113900000	114100000
chr7	124990000	124890000	125090000
chr7	131040000	130940000	131140000
chr7	141950000	141850000	142050000
chr7	142600000	142500000	142700000
chr7	153360000	153260000	153460000
chr6	2160000	2060000	2260000
chr6	3520000	3420000	3620000
chr6	4040000	3940000	4140000
chr6	16780000	16680000	16880000
chr6	18150000	18050000	18250000
chr6	21590000	21490000	21690000
chr6	25080000	24980000	25180000
chr6	25500000	25400000	25600000
chr6	31970000	31870000	32070000
chr6	35790000	35690000	35890000
chr6	49860000	49760000	49960000
chr6	62290000	62190000	62390000
chr6	71010000	70910000	71110000
chr6	73390000	73290000	73490000
chr6	75430000	75330000	75530000
chr6	77460000	77360000	77560000
chr6	78890000	78790000	78990000
chr6	79470000	79370000	79570000
chr6	85560000	85460000	85660000
chr6	86190000	86090000	86290000
chr6	88260000	88160000	88360000
chr6	98850000	98750000	98950000
chr6	100490000	100390000	100590000
chr6	106570000	106470000	106670000
chr6	109110000	109010000	109210000
chr6	125780000	125680000	125880000
chr6	136330000	136230000	136430000
chr6	156690000	156590000	156790000
chr6	165260000	165160000	165360000
chr6	167380000	167280000	167480000
chr6	6000000	5900000	6100000
chr6	8490000	8390000	8590000
chr6	13870000	13770000	13970000
chr6	18270000	18170000	18370000
chr6	19870000	19770000	19970000
chr6	20540000	20440000	20640000
chr6	24060000	23960000	24160000
chr6	24850000	24750000	24950000
chr6	27280000	27180000	27380000
chr6	46200000	46100000	46300000
chr6	46510000	46410000	46610000
chr6	47350000	47250000	47450000
chr6	53060000	52960000	53160000
chr6	61760000	61660000	61860000
chr6	63310000	63210000	63410000
chr6	63630000	63530000	63730000
chr6	68550000	68450000	68650000
chr6	76680000	76580000	76780000
chr6	77580000	77480000	77680000
chr6	77640000	77540000	77740000
chr6	83840000	83740000	83940000
chr6	85700000	85600000	85800000
chr6	87480000	87380000	87580000
chr6	88930000	88830000	89030000
chr6	89910000	89810000	90010000
chr6	90590000	90490000	90690000
chr6	96520000	96420000	96620000
chr6	104780000	104680000	104880000
chr6	112750000	112650000	112850000
chr6	116200000	116100000	116300000
chr6	122400000	122300000	122500000
chr6	143470000	143370000	143570000
chr6	145980000	145880000	146080000
chr6	150400000	150300000	150500000
chr6	153210000	153110000	153310000
chr5	10440000	10340000	10540000
chr5	16460000	16360000	16560000
chr5	16590000	16490000	16690000
chr5	17210000	17110000	17310000
chr5	32130000	32030000	32230000
chr5	44430000	44330000	44530000
chr5	44790000	44690000	44890000
chr5	52930000	52830000	53030000
chr5	53120000	53020000	53220000
chr5	53880000	53780000	53980000
chr5	54230000	54130000	54330000
chr5	55710000	55610000	55810000
chr5	56250000	56150000	56350000
chr5	60950000	60850000	61050000
chr5	61690000	61590000	61790000
chr5	62220000	62120000	62320000
chr5	75330000	75230000	75430000
chr5	75700000	75600000	75800000
chr5	81250000	81150000	81350000
chr5	83500000	83400000	83600000
chr5	93830000	93730000	93930000
chr5	102250000	102150000	102350000
chr5	109690000	109590000	109790000
chr5	115840000	115740000	115940000
chr5	116090000	115990000	116190000
chr5	119760000	119660000	119860000
chr5	126830000	126730000	126930000
chr5	128490000	128390000	128590000
chr5	134610000	134510000	134710000
chr5	145250000	145150000	145350000
chr5	145840000	145740000	145940000
chr5	146070000	145970000	146170000
chr5	153150000	153050000	153250000
chr5	160800000	160700000	160900000
chr5	163450000	163350000	163550000
chr5	169600000	169500000	169700000
chr5	171380000	171280000	171480000
chr5	172080000	171980000	172180000
chr5	172340000	172240000	172440000
chr5	172960000	172860000	173060000
chr5	176390000	176290000	176490000
chr5	178620000	178520000	178720000
chr5	179350000	179250000	179450000
chr5	179540000	179440000	179640000
chr5	180490000	180390000	180590000
chr5	660000	560000	760000
chr5	5470000	5370000	5570000
chr5	22870000	22770000	22970000
chr5	24620000	24520000	24720000
chr5	31510000	31410000	31610000
chr5	32430000	32330000	32530000
chr5	37370000	37270000	37470000
chr5	43620000	43520000	43720000
chr5	55900000	55800000	56000000
chr5	56470000	56370000	56570000
chr5	62380000	62280000	62480000
chr5	76040000	75940000	76140000
chr5	79510000	79410000	79610000
chr5	81850000	81750000	81950000
chr5	83670000	83570000	83770000
chr5	93570000	93470000	93670000
chr5	97270000	97170000	97370000
chr5	100420000	100320000	100520000
chr5	111140000	111040000	111240000
chr5	111510000	111410000	111610000
chr5	111830000	111730000	111930000
chr5	114010000	113910000	114110000
chr5	126330000	126230000	126430000
chr5	127870000	127770000	127970000
chr5	133090000	132990000	133190000
chr5	140750000	140650000	140850000
chr5	144460000	144360000	144560000
chr5	148150000	148050000	148250000
chr5	159510000	159410000	159610000
chr5	168670000	168570000	168770000
chr5	168950000	168850000	169050000
chr5	177930000	177830000	178030000
chr5	178730000	178630000	178830000
chr4	3470000	3370000	3570000
chr4	3540000	3440000	3640000
chr4	11430000	11330000	11530000
chr4	20250000	20150000	20350000
chr4	40340000	40240000	40440000
chr4	47410000	47310000	47510000
chr4	55740000	55640000	55840000
chr4	73050000	72950000	73150000
chr4	76770000	76670000	76870000
chr4	78580000	78480000	78680000
chr4	82820000	82720000	82920000
chr4	92240000	92140000	92340000
chr4	94140000	94040000	94240000
chr4	96430000	96330000	96530000
chr4	99080000	98980000	99180000
chr4	103020000	102920000	103120000
chr4	103100000	103000000	103200000
chr4	103190000	103090000	103290000
chr4	103800000	103700000	103900000
chr4	104880000	104780000	104980000
chr4	107280000	107180000	107380000
chr4	110560000	110460000	110660000
chr4	110620000	110520000	110720000
chr4	112980000	112880000	113080000
chr4	118270000	118170000	118370000
chr4	121780000	121680000	121880000
chr4	125770000	125670000	125870000
chr4	127810000	127710000	127910000
chr4	140590000	140490000	140690000
chr4	141710000	141610000	141810000
chr4	145610000	145510000	145710000
chr4	154080000	153980000	154180000
chr4	156970000	156870000	157070000
chr4	163350000	163250000	163450000
chr4	165110000	165010000	165210000
chr4	173990000	173890000	174090000
chr4	175930000	175830000	176030000
chr4	177370000	177270000	177470000
chr4	2730000	2630000	2830000
chr4	2960000	2860000	3060000
chr4	3240000	3140000	3340000
chr4	3670000	3570000	3770000
chr4	3750000	3650000	3850000
chr4	4900000	4800000	5000000
chr4	26020000	25920000	26120000
chr4	30700000	30600000	30800000
chr4	40140000	40040000	40240000
chr4	44440000	44340000	44540000
chr4	53390000	53290000	53490000
chr4	54660000	54560000	54760000
chr4	68480000	68380000	68580000
chr4	69620000	69520000	69720000
chr4	73300000	73200000	73400000
chr4	77880000	77780000	77980000
chr4	77950000	77850000	78050000
chr4	83020000	82920000	83120000
chr4	85400000	85300000	85500000
chr4	89920000	89820000	90020000
chr4	98440000	98340000	98540000
chr4	106330000	106230000	106430000
chr4	110310000	110210000	110410000
chr4	113100000	113000000	113200000
chr4	113770000	113670000	113870000
chr4	115080000	114980000	115180000
chr4	118030000	117930000	118130000
chr4	123330000	123230000	123430000
chr4	128560000	128460000	128660000
chr4	130540000	130440000	130640000
chr4	137260000	137160000	137360000
chr4	141140000	141040000	141240000
chr4	141270000	141170000	141370000
chr4	144580000	144480000	144680000
chr4	145180000	145080000	145280000
chr4	146230000	146130000	146330000
chr4	147590000	147490000	147690000
chr4	155800000	155700000	155900000
chr4	168530000	168430000	168630000
chr4	177520000	177420000	177620000
chr4	182450000	182350000	182550000
chr4	184730000	184630000	184830000
chr3	10320000	10220000	10420000
chr3	12570000	12470000	12670000
chr3	15420000	15320000	15520000
chr3	18420000	18320000	18520000
chr3	21490000	21390000	21590000
chr3	28340000	28240000	28440000
chr3	33390000	33290000	33490000
chr3	42450000	42350000	42550000
chr3	42550000	42450000	42650000
chr3	45210000	45110000	45310000
chr3	45400000	45300000	45500000
chr3	45510000	45410000	45610000
chr3	57950000	57850000	58050000
chr3	61530000	61430000	61630000
chr3	68880000	68780000	68980000
chr3	69440000	69340000	69540000
chr3	89100000	89000000	89200000
chr3	98350000	98250000	98450000
chr3	101280000	101180000	101380000
chr3	107430000	107330000	107530000
chr3	111290000	111190000	111390000
chr3	125450000	125350000	125550000
chr3	129940000	129840000	130040000
chr3	140550000	140450000	140650000
chr3	151840000	151740000	151940000
chr3	160430000	160330000	160530000
chr3	182700000	182600000	182800000
chr3	182850000	182750000	182950000
chr3	187710000	187610000	187810000
chr3	8110000	8010000	8210000
chr3	9990000	9890000	10090000
chr3	15240000	15140000	15340000
chr3	18530000	18430000	18630000
chr3	23960000	23860000	24060000
chr3	27910000	27810000	28010000
chr3	37550000	37450000	37650000
chr3	43740000	43640000	43840000
chr3	53360000	53260000	53460000
chr3	54130000	54030000	54230000
chr3	54830000	54730000	54930000
chr3	54950000	54850000	55050000
chr3	55420000	55320000	55520000
chr3	59010000	58910000	59110000
chr3	62820000	62720000	62920000
chr3	67370000	67270000	67470000
chr3	81860000	81760000	81960000
chr3	96820000	96720000	96920000
chr3	104590000	104490000	104690000
chr3	112280000	112180000	112380000
chr3	119700000	119600000	119800000
chr3	119790000	119690000	119890000
chr3	125710000	125610000	125810000
chr3	125920000	125820000	126020000
chr3	129120000	129020000	129220000
chr3	131490000	131390000	131590000
chr3	133040000	132940000	133140000
chr3	133910000	133810000	134010000
chr3	136350000	136250000	136450000
chr3	138440000	138340000	138540000
chr3	138590000	138490000	138690000
chr3	142560000	142460000	142660000
chr3	146040000	145940000	146140000
chr3	146190000	146090000	146290000
chr3	148360000	148260000	148460000
chr3	150680000	150580000	150780000
chr3	155330000	155230000	155430000
chr3	178400000	178300000	178500000
chr3	179760000	179660000	179860000
chr3	180600000	180500000	180700000
chr3	180660000	180560000	180760000
chr3	184130000	184030000	184230000
chr3	185930000	185830000	186030000
chr3	187310000	187210000	187410000
chr3	189650000	189550000	189750000
chr3	191400000	191300000	191500000
chr22	23610000	23510000	23710000
chr22	31370000	31270000	31470000
chr22	32090000	31990000	32190000
chr22	35600000	35500000	35700000
chr22	36520000	36420000	36620000
chr22	40040000	39940000	40140000
chr22	41240000	41140000	41340000
chr22	25540000	25440000	25640000
chr22	27380000	27280000	27480000
chr22	31960000	31860000	32060000
chr22	41380000	41280000	41480000
chr22	49740000	49640000	49840000
chr21	16360000	16260000	16460000
chr21	20430000	20330000	20530000
chr21	25060000	24960000	25160000
chr21	27710000	27610000	27810000
chr21	29930000	29830000	30030000
chr21	33590000	33490000	33690000
chr21	39180000	39080000	39280000
chr21	44340000	44240000	44440000
chr21	30830000	30730000	30930000
chr21	33900000	33800000	34000000
chr21	37370000	37270000	37470000
chr21	38140000	38040000	38240000
chr21	38690000	38590000	38790000
chr21	42500000	42400000	42600000
chr21	43780000	43680000	43880000
chr21	44490000	44390000	44590000
chr21	44920000	44820000	45020000
chr20	13550000	13450000	13650000
chr20	14090000	13990000	14190000
chr20	43200000	43100000	43300000
chr20	59220000	59120000	59320000
chr20	62140000	62040000	62240000
chr20	18590000	18490000	18690000
chr20	32200000	32100000	32300000
chr20	35020000	34920000	35120000
chr20	37150000	37050000	37250000
chr20	41700000	41600000	41800000
chr20	58860000	58760000	58960000
chr20	59020000	58920000	59120000
chr20	60850000	60750000	60950000
chr20	62500000	62400000	62600000
chr2	5930000	5830000	6030000
chr2	6530000	6430000	6630000
chr2	7670000	7570000	7770000
chr2	9430000	9330000	9530000
chr2	10440000	10340000	10540000
chr2	12720000	12620000	12820000
chr2	13040000	12940000	13140000
chr2	19880000	19780000	19980000
chr2	31360000	31260000	31460000
chr2	32950000	32850000	33050000
chr2	33040000	32940000	33140000
chr2	38760000	38660000	38860000
chr2	39250000	39150000	39350000
chr2	55230000	55130000	55330000
chr2	55480000	55380000	55580000
chr2	61030000	60930000	61130000
chr2	63570000	63470000	63670000
chr2	63920000	63820000	64020000
chr2	67230000	67130000	67330000
chr2	67330000	67230000	67430000
chr2	72150000	72050000	72250000
chr2	73230000	73130000	73330000
chr2	76610000	76510000	76710000
chr2	96240000	96140000	96340000
chr2	96710000	96610000	96810000
chr2	96950000	96850000	97050000
chr2	98840000	98740000	98940000
chr2	99130000	99030000	99230000
chr2	108570000	108470000	108670000
chr2	108670000	108570000	108770000
chr2	109520000	109420000	109620000
chr2	109610000	109510000	109710000
chr2	113700000	113600000	113800000
chr2	133180000	133080000	133280000
chr2	133230000	133130000	133330000
chr2	138380000	138280000	138480000
chr2	151240000	151140000	151340000
chr2	153630000	153530000	153730000
chr2	166900000	166800000	167000000
chr2	176650000	176550000	176750000
chr2	176850000	176750000	176950000
chr2	181930000	181830000	182030000
chr2	183000000	182900000	183100000
chr2	185760000	185660000	185860000
chr2	186470000	186370000	186570000
chr2	190520000	190420000	190620000
chr2	192180000	192080000	192280000
chr2	197380000	197280000	197480000
chr2	207560000	207460000	207660000
chr2	208070000	207970000	208170000
chr2	210220000	210120000	210320000
chr2	224350000	224250000	224450000
chr2	225050000	224950000	225150000
chr2	233930000	233830000	234030000
chr2	236550000	236450000	236650000
chr2	3150000	3050000	3250000
chr2	7410000	7310000	7510000
chr2	8460000	8360000	8560000
chr2	8690000	8590000	8790000
chr2	8770000	8670000	8870000
chr2	9780000	9680000	9880000
chr2	10690000	10590000	10790000
chr2	10800000	10700000	10900000
chr2	17440000	17340000	17540000
chr2	25930000	25830000	26030000
chr2	26180000	26080000	26280000
chr2	27390000	27290000	27490000
chr2	28810000	28710000	28910000
chr2	28950000	28850000	29050000
chr2	37300000	37200000	37400000
chr2	39010000	38910000	39110000
chr2	39510000	39410000	39610000
chr2	44360000	44260000	44460000
chr2	45970000	45870000	46070000
chr2	47160000	47060000	47260000
chr2	54490000	54390000	54590000
chr2	55660000	55560000	55760000
chr2	61520000	61420000	61620000
chr2	62840000	62740000	62940000
chr2	64020000	63920000	64120000
chr2	73630000	73530000	73730000
chr2	73780000	73680000	73880000
chr2	73900000	73800000	74000000
chr2	74640000	74540000	74740000
chr2	98590000	98490000	98690000
chr2	100570000	100470000	100670000
chr2	101480000	101380000	101580000
chr2	108300000	108200000	108400000
chr2	111110000	111010000	111210000
chr2	111840000	111740000	111940000
chr2	112500000	112400000	112600000
chr2	118870000	118770000	118970000
chr2	121780000	121680000	121880000
chr2	132670000	132570000	132770000
chr2	134090000	133990000	134190000
chr2	135480000	135380000	135580000
chr2	154700000	154600000	154800000
chr2	157480000	157380000	157580000
chr2	160500000	160400000	160600000
chr2	169510000	169410000	169610000
chr2	171560000	171460000	171660000
chr2	171690000	171590000	171790000
chr2	178080000	177980000	178180000
chr2	186830000	186730000	186930000
chr2	201780000	201680000	201880000
chr2	202550000	202450000	202650000
chr2	202840000	202740000	202940000
chr2	206160000	206060000	206260000
chr2	206970000	206870000	207070000
chr2	207730000	207630000	207830000
chr2	210430000	210330000	210530000
chr2	211720000	211620000	211820000
chr2	215440000	215340000	215540000
chr2	216770000	216670000	216870000
chr2	223720000	223620000	223820000
chr2	223860000	223760000	223960000
chr2	223930000	223830000	224030000
chr2	232840000	232740000	232940000
chr2	233320000	233220000	233420000
chr2	241080000	240980000	241180000
chr19	21740000	21640000	21840000
chr19	51750000	51650000	51850000
chr19	52480000	52380000	52580000
chr19	56620000	56520000	56720000
chr19	7050000	6950000	7150000
chr19	9110000	9010000	9210000
chr19	9170000	9070000	9270000
chr19	9550000	9450000	9650000
chr19	11850000	11750000	11950000
chr19	16660000	16560000	16760000
chr19	20220000	20120000	20320000
chr19	21180000	21080000	21280000
chr19	29880000	29780000	29980000
chr19	30070000	29970000	30170000
chr19	32240000	32140000	32340000
chr19	37840000	37740000	37940000
chr19	37890000	37790000	37990000
chr19	53760000	53660000	53860000
chr19	55700000	55600000	55800000
chr19	56050000	55950000	56150000
chr18	2560000	2460000	2660000
chr18	3870000	3770000	3970000
chr18	7020000	6920000	7120000
chr18	11160000	11060000	11260000
chr18	23810000	23710000	23910000
chr18	23920000	23820000	24020000
chr18	26590000	26490000	26690000
chr18	36290000	36190000	36390000
chr18	43280000	43180000	43380000
chr18	49800000	49700000	49900000
chr18	54160000	54060000	54260000
chr18	55800000	55700000	55900000
chr18	68680000	68580000	68780000
chr18	5570000	5470000	5670000
chr18	7210000	7110000	7310000
chr18	10550000	10450000	10650000
chr18	10750000	10650000	10850000
chr18	13750000	13650000	13850000
chr18	32140000	32040000	32240000
chr18	32260000	32160000	32360000
chr18	34590000	34490000	34690000
chr18	45610000	45510000	45710000
chr18	51640000	51540000	51740000
chr18	54370000	54270000	54470000
chr18	59890000	59790000	59990000
chr18	61310000	61210000	61410000
chr17	11660000	11560000	11760000
chr17	12020000	11920000	12120000
chr17	12750000	12650000	12850000
chr17	15540000	15440000	15640000
chr17	19760000	19660000	19860000
chr17	19800000	19700000	19900000
chr17	20990000	20890000	21090000
chr17	28320000	28220000	28420000
chr17	31240000	31140000	31340000
chr17	31870000	31770000	31970000
chr17	35570000	35470000	35670000
chr17	37260000	37160000	37360000
chr17	37880000	37780000	37980000
chr17	54430000	54330000	54530000
chr17	61850000	61750000	61950000
chr17	62120000	62020000	62220000
chr17	63620000	63520000	63720000
chr17	65560000	65460000	65660000
chr17	67040000	66940000	67140000
chr17	70170000	70070000	70270000
chr17	13590000	13490000	13690000
chr17	31370000	31270000	31470000
chr17	32460000	32360000	32560000
chr17	33520000	33420000	33620000
chr17	41360000	41260000	41460000
chr17	57230000	57130000	57330000
chr17	60960000	60860000	61060000
chr17	62400000	62300000	62500000
chr17	62640000	62540000	62740000
chr17	63070000	62970000	63170000
chr16	11720000	11620000	11820000
chr16	11840000	11740000	11940000
chr16	13460000	13360000	13560000
chr16	14540000	14440000	14640000
chr16	23160000	23060000	23260000
chr16	25710000	25610000	25810000
chr16	26650000	26550000	26750000
chr16	27380000	27280000	27480000
chr16	27480000	27380000	27580000
chr16	31180000	31080000	31280000
chr16	48160000	48060000	48260000
chr16	48640000	48540000	48740000
chr16	53330000	53230000	53430000
chr16	53510000	53410000	53610000
chr16	57180000	57080000	57280000
chr16	69960000	69860000	70060000
chr16	70650000	70550000	70750000
chr16	70780000	70680000	70880000
chr16	71630000	71530000	71730000
chr16	71790000	71690000	71890000
chr16	73220000	73120000	73320000
chr16	73870000	73770000	73970000
chr16	73960000	73860000	74060000
chr16	79610000	79510000	79710000
chr16	89920000	89820000	90020000
chr16	3650000	3550000	3750000
chr16	3890000	3790000	3990000
chr16	3960000	3860000	4060000
chr16	23300000	23200000	23400000
chr16	24930000	24830000	25030000
chr16	25020000	24920000	25120000
chr16	25820000	25720000	25920000
chr16	53920000	53820000	54020000
chr16	68840000	68740000	68940000
chr16	70090000	69990000	70190000
chr16	73550000	73450000	73650000
chr15	23880000	23780000	23980000
chr15	27360000	27260000	27460000
chr15	37130000	37030000	37230000
chr15	37930000	37830000	38030000
chr15	41100000	41000000	41200000
chr15	43330000	43230000	43430000
chr15	44250000	44150000	44350000
chr15	48550000	48450000	48650000
chr15	49450000	49350000	49550000
chr15	50920000	50820000	51020000
chr15	51400000	51300000	51500000
chr15	51780000	51680000	51880000
chr15	62050000	61950000	62150000
chr15	62340000	62240000	62440000
chr15	64100000	64000000	64200000
chr15	70100000	70000000	70200000
chr15	80780000	80680000	80880000
chr15	82050000	81950000	82150000
chr15	85560000	85460000	85660000
chr15	89890000	89790000	89990000
chr15	23620000	23520000	23720000
chr15	34690000	34590000	34790000
chr15	40010000	39910000	40110000
chr15	44800000	44700000	44900000
chr15	47170000	47070000	47270000
chr15	58920000	58820000	59020000
chr15	66300000	66200000	66400000
chr15	69030000	68930000	69130000
chr15	72660000	72560000	72760000
chr15	72780000	72680000	72880000
chr15	79320000	79220000	79420000
chr15	87640000	87540000	87740000
chr15	95020000	94920000	95120000
chr15	96350000	96250000	96450000
chr14	21200000	21100000	21300000
chr14	31090000	30990000	31190000
chr14	32250000	32150000	32350000
chr14	35430000	35330000	35530000
chr14	38880000	38780000	38980000
chr14	41600000	41500000	41700000
chr14	44850000	44750000	44950000
chr14	45290000	45190000	45390000
chr14	50120000	50020000	50220000
chr14	52290000	52190000	52390000
chr14	53070000	52970000	53170000
chr14	57210000	57110000	57310000
chr14	57370000	57270000	57470000
chr14	61030000	60930000	61130000
chr14	70590000	70490000	70690000
chr14	70730000	70630000	70830000
chr14	73890000	73790000	73990000
chr14	81170000	81070000	81270000
chr14	88880000	88780000	88980000
chr14	90780000	90680000	90880000
chr14	91510000	91410000	91610000
chr14	92380000	92280000	92480000
chr14	95110000	95010000	95210000
chr14	100660000	100560000	100760000
chr14	26150000	26050000	26250000
chr14	34640000	34540000	34740000
chr14	34750000	34650000	34850000
chr14	38210000	38110000	38310000
chr14	39020000	38920000	39120000
chr14	50540000	50440000	50640000
chr14	50900000	50800000	51000000
chr14	52780000	52680000	52880000
chr14	55190000	55090000	55290000
chr14	55680000	55580000	55780000
chr14	59930000	59830000	60030000
chr14	61560000	61460000	61660000
chr14	67820000	67720000	67920000
chr14	73140000	73040000	73240000
chr14	76010000	75910000	76110000
chr14	88460000	88360000	88560000
chr14	88650000	88550000	88750000
chr14	89220000	89120000	89320000
chr14	96540000	96440000	96640000
chr14	100870000	100770000	100970000
chr14	105570000	105470000	105670000
chr13	20730000	20630000	20830000
chr13	24280000	24180000	24380000
chr13	30340000	30240000	30440000
chr13	31130000	31030000	31230000
chr13	32580000	32480000	32680000
chr13	32670000	32570000	32770000
chr13	35190000	35090000	35290000
chr13	38590000	38490000	38690000
chr13	42110000	42010000	42210000
chr13	42280000	42180000	42380000
chr13	46020000	45920000	46120000
chr13	46140000	46040000	46240000
chr13	46350000	46250000	46450000
chr13	52130000	52030000	52230000
chr13	61000000	60900000	61100000
chr13	76980000	76880000	77080000
chr13	77320000	77220000	77420000
chr13	77760000	77660000	77860000
chr13	78590000	78490000	78690000
chr13	80380000	80280000	80480000
chr13	85870000	85770000	85970000
chr13	87670000	87570000	87770000
chr13	95850000	95750000	95950000
chr13	97220000	97120000	97320000
chr13	106530000	106430000	106630000
chr13	108510000	108410000	108610000
chr13	20180000	20080000	20280000
chr13	20490000	20390000	20590000
chr13	21240000	21140000	21340000
chr13	21590000	21490000	21690000
chr13	23570000	23470000	23670000
chr13	30610000	30510000	30710000
chr13	37840000	37740000	37940000
chr13	41340000	41240000	41440000
chr13	42590000	42490000	42690000
chr13	46470000	46370000	46570000
chr13	46770000	46670000	46870000
chr13	48310000	48210000	48410000
chr13	49620000	49520000	49720000
chr13	52600000	52500000	52700000
chr13	54540000	54440000	54640000
chr13	72720000	72620000	72820000
chr13	75550000	75450000	75650000
chr13	94570000	94470000	94670000
chr13	94630000	94530000	94730000
chr13	99980000	99880000	100080000
chr13	101490000	101390000	101590000
chr13	110930000	110830000	111030000
chr13	113170000	113070000	113270000
chr12	950000	850000	1050000
chr12	4560000	4460000	4660000
chr12	5440000	5340000	5540000
chr12	8940000	8840000	9040000
chr12	10720000	10620000	10820000
chr12	11210000	11110000	11310000
chr12	15960000	15860000	16060000
chr12	19320000	19220000	19420000
chr12	22340000	22240000	22440000
chr12	27710000	27610000	27810000
chr12	27960000	27860000	28060000
chr12	28170000	28070000	28270000
chr12	29340000	29240000	29440000
chr12	30830000	30730000	30930000
chr12	39700000	39600000	39800000
chr12	42420000	42320000	42520000
chr12	46300000	46200000	46400000
chr12	62200000	62100000	62300000
chr12	66120000	66020000	66220000
chr12	71610000	71510000	71710000
chr12	76040000	75940000	76140000
chr12	79130000	79030000	79230000
chr12	80770000	80670000	80870000
chr12	82360000	82260000	82460000
chr12	92150000	92050000	92250000
chr12	96220000	96120000	96320000
chr12	98690000	98590000	98790000
chr12	105100000	105000000	105200000
chr12	115180000	115080000	115280000
chr12	116270000	116170000	116370000
chr12	119660000	119560000	119760000
chr12	119950000	119850000	120050000
chr12	120100000	120000000	120200000
chr12	122470000	122370000	122570000
chr12	123630000	123530000	123730000
chr12	124330000	124230000	124430000
chr12	124480000	124380000	124580000
chr12	127360000	127260000	127460000
chr12	127690000	127590000	127790000
chr12	1100000	1000000	1200000
chr12	6490000	6390000	6590000
chr12	8500000	8400000	8600000
chr12	9290000	9190000	9390000
chr12	23190000	23090000	23290000
chr12	32030000	31930000	32130000
chr12	38910000	38810000	39010000
chr12	40610000	40510000	40710000
chr12	41260000	41160000	41360000
chr12	45730000	45630000	45830000
chr12	45980000	45880000	46080000
chr12	51050000	50950000	51150000
chr12	51380000	51280000	51480000
chr12	53930000	53830000	54030000
chr12	54690000	54590000	54790000
chr12	62420000	62320000	62520000
chr12	62540000	62440000	62640000
chr12	64550000	64450000	64650000
chr12	66330000	66230000	66430000
chr12	68810000	68710000	68910000
chr12	69860000	69760000	69960000
chr12	82640000	82540000	82740000
chr12	88590000	88490000	88690000
chr12	92990000	92890000	93090000
chr12	96980000	96880000	97080000
chr12	102150000	102050000	102250000
chr12	103750000	103650000	103850000
chr12	103910000	103810000	104010000
chr12	114620000	114520000	114720000
chr12	114700000	114600000	114800000
chr12	118080000	117980000	118180000
chr12	118700000	118600000	118800000
chr12	122780000	122680000	122880000
chr12	126050000	125950000	126150000
chr12	127090000	126990000	127190000
chr12	128790000	128690000	128890000
chr12	131700000	131600000	131800000
chr12	132110000	132010000	132210000
chr11	1070000	970000	1170000
chr11	4830000	4730000	4930000
chr11	5810000	5710000	5910000
chr11	8590000	8490000	8690000
chr11	10080000	9980000	10180000
chr11	14520000	14420000	14620000
chr11	16630000	16530000	16730000
chr11	22570000	22470000	22670000
chr11	27360000	27260000	27460000
chr11	31790000	31690000	31890000
chr11	33100000	33000000	33200000
chr11	41210000	41110000	41310000
chr11	43870000	43770000	43970000
chr11	45660000	45560000	45760000
chr11	47620000	47520000	47720000
chr11	68440000	68340000	68540000
chr11	70240000	70140000	70340000
chr11	72240000	72140000	72340000
chr11	77640000	77540000	77740000
chr11	93110000	93010000	93210000
chr11	93230000	93130000	93330000
chr11	93720000	93620000	93820000
chr11	99010000	98910000	99110000
chr11	107030000	106930000	107130000
chr11	107110000	107010000	107210000
chr11	118360000	118260000	118460000
chr11	123280000	123180000	123380000
chr11	1280000	1180000	1380000
chr11	3420000	3320000	3520000
chr11	7060000	6960000	7160000
chr11	13720000	13620000	13820000
chr11	15650000	15550000	15750000
chr11	16750000	16650000	16850000
chr11	18230000	18130000	18330000
chr11	18510000	18410000	18610000
chr11	19240000	19140000	19340000
chr11	29630000	29530000	29730000
chr11	32680000	32580000	32780000
chr11	45830000	45730000	45930000
chr11	46840000	46740000	46940000
chr11	47850000	47750000	47950000
chr11	57110000	57010000	57210000
chr11	67990000	67890000	68090000
chr11	70420000	70320000	70520000
chr11	71910000	71810000	72010000
chr11	85840000	85740000	85940000
chr11	87730000	87630000	87830000
chr11	90220000	90120000	90320000
chr11	95140000	95040000	95240000
chr11	110180000	110080000	110280000
chr11	115300000	115200000	115400000
chr11	115950000	115850000	116050000
chr11	124390000	124290000	124490000
chr11	125690000	125590000	125790000
chr11	127000000	126900000	127100000
chr11	134330000	134230000	134430000
chr10	3080000	2980000	3180000
chr10	16540000	16440000	16640000
chr10	17280000	17180000	17380000
chr10	17440000	17340000	17540000
chr10	23520000	23420000	23620000
chr10	23710000	23610000	23810000
chr10	27710000	27610000	27810000
chr10	31600000	31500000	31700000
chr10	44310000	44210000	44410000
chr10	44390000	44290000	44490000
chr10	49180000	49080000	49280000
chr10	66940000	66840000	67040000
chr10	67300000	67200000	67400000
chr10	68440000	68340000	68540000
chr10	69200000	69100000	69300000
chr10	71720000	71620000	71820000
chr10	71820000	71720000	71920000
chr10	74140000	74040000	74240000
chr10	76310000	76210000	76410000
chr10	92200000	92100000	92300000
chr10	99670000	99570000	99770000
chr10	103070000	102970000	103170000
chr10	108790000	108690000	108890000
chr10	109450000	109350000	109550000
chr10	110930000	110830000	111030000
chr10	112330000	112230000	112430000
chr10	114130000	114030000	114230000
chr10	114810000	114710000	114910000
chr10	117200000	117100000	117300000
chr10	124760000	124660000	124860000
chr10	125160000	125060000	125260000
chr10	125720000	125620000	125820000
chr10	126600000	126500000	126700000
chr10	126820000	126720000	126920000
chr10	126990000	126890000	127090000
chr10	127860000	127760000	127960000
chr10	7710000	7610000	7810000
chr10	7830000	7730000	7930000
chr10	12030000	11930000	12130000
chr10	12200000	12100000	12300000
chr10	14490000	14390000	14590000
chr10	15400000	15300000	15500000
chr10	17590000	17490000	17690000
chr10	26310000	26210000	26410000
chr10	26890000	26790000	26990000
chr10	30350000	30250000	30450000
chr10	35590000	35490000	35690000
chr10	49280000	49180000	49380000
chr10	50550000	50450000	50650000
chr10	50920000	50820000	51020000
chr10	50990000	50890000	51090000
chr10	59220000	59120000	59320000
chr10	61850000	61750000	61950000
chr10	73750000	73650000	73850000
chr10	80590000	80490000	80690000
chr10	89760000	89660000	89860000
chr10	89850000	89750000	89950000
chr10	95110000	95010000	95210000
chr10	95970000	95870000	96070000
chr10	100270000	100170000	100370000
chr10	101580000	101480000	101680000
chr10	111030000	110930000	111130000
chr10	123150000	123050000	123250000
chr10	125840000	125740000	125940000
chr10	125960000	125860000	126060000
chr10	130180000	130080000	130280000
chr1	2580000	2480000	2680000
chr1	30930000	30830000	31030000
chr1	35780000	35680000	35880000
chr1	38840000	38740000	38940000
chr1	45880000	45780000	45980000
chr1	51600000	51500000	51700000
chr1	52360000	52260000	52460000
chr1	52970000	52870000	53070000
chr1	56600000	56500000	56700000
chr1	65050000	64950000	65150000
chr1	65210000	65110000	65310000
chr1	65690000	65590000	65790000
chr1	66500000	66400000	66600000
chr1	74500000	74400000	74600000
chr1	75590000	75490000	75690000
chr1	77340000	77240000	77440000
chr1	84130000	84030000	84230000
chr1	84450000	84350000	84550000
chr1	85720000	85620000	85820000
chr1	108150000	108050000	108250000
chr1	108680000	108580000	108780000
chr1	113460000	113360000	113560000
chr1	114670000	114570000	114770000
chr1	117850000	117750000	117950000
chr1	117940000	117840000	118040000
chr1	155630000	155530000	155730000
chr1	155740000	155640000	155840000
chr1	166460000	166360000	166560000
chr1	171250000	171150000	171350000
chr1	175900000	175800000	176000000
chr1	179370000	179270000	179470000
chr1	184980000	184880000	185080000
chr1	188950000	188850000	189050000
chr1	191150000	191050000	191250000
chr1	202650000	202550000	202750000
chr1	208260000	208160000	208360000
chr1	211140000	211040000	211240000
chr1	211260000	211160000	211360000
chr1	214630000	214530000	214730000
chr1	222680000	222580000	222780000
chr1	225850000	225750000	225950000
chr1	229550000	229450000	229650000
chr1	230320000	230220000	230420000
chr1	233910000	233810000	234010000
chr1	243770000	243670000	243870000
chr1	244290000	244190000	244390000
chr1	244840000	244740000	244940000
chr1	3870000	3770000	3970000
chr1	19280000	19180000	19380000
chr1	31160000	31060000	31260000
chr1	32360000	32260000	32460000
chr1	35140000	35040000	35240000
chr1	38990000	38890000	39090000
chr1	39080000	38980000	39180000
chr1	41240000	41140000	41340000
chr1	42890000	42790000	42990000
chr1	43710000	43610000	43810000
chr1	45010000	44910000	45110000
chr1	46020000	45920000	46120000
chr1	50970000	50870000	51070000
chr1	52030000	51930000	52130000
chr1	63320000	63220000	63420000
chr1	63570000	63470000	63670000
chr1	66950000	66850000	67050000
chr1	70110000	70010000	70210000
chr1	72710000	72610000	72810000
chr1	75850000	75750000	75950000
chr1	76870000	76770000	76970000
chr1	77140000	77040000	77240000
chr1	85560000	85460000	85660000
chr1	86350000	86250000	86450000
chr1	88640000	88540000	88740000
chr1	93430000	93330000	93530000
chr1	93580000	93480000	93680000
chr1	94470000	94370000	94570000
chr1	98730000	98630000	98830000
chr1	99170000	99070000	99270000
chr1	103080000	102980000	103180000
chr1	108250000	108150000	108350000
chr1	108460000	108360000	108560000
chr1	111130000	111030000	111230000
chr1	151530000	151430000	151630000
chr1	152940000	152840000	153040000
chr1	162520000	162420000	162620000
chr1	166850000	166750000	166950000
chr1	168590000	168490000	168690000
chr1	169100000	169000000	169200000
chr1	170670000	170570000	170770000
chr1	171780000	171680000	171880000
chr1	176340000	176240000	176440000
chr1	176550000	176450000	176650000
chr1	197300000	197200000	197400000
chr1	197380000	197280000	197480000
chr1	200240000	200140000	200340000
chr1	202460000	202360000	202560000
chr1	208580000	208480000	208680000
chr1	213080000	212980000	213180000
chr1	219170000	219070000	219270000
chr1	220540000	220440000	220640000
chr1	227730000	227630000	227830000
chr1	232630000	232530000	232730000
chr1	233250000	233150000	233350000
chr1	233380000	233280000	233480000
chr1	234600000	234500000	234700000
chr1	235100000	235000000	235200000
chr1	242440000	242340000	242540000
chr1	244580000	244480000	244680000

## Sheet: class 2b
class 2b: 1+ intersecting CTCF+cohesin, tandem+single CTCF motifs, Dot, no transcripts
chromosome	boundary location	start	end
chrX	6510000	6410000	6610000
chrX	9340000	9240000	9440000
chrX	10640000	10540000	10740000
chrX	20730000	20630000	20830000
chrX	25990000	25890000	26090000
chrX	31670000	31570000	31770000
chrX	32670000	32570000	32770000
chrX	37070000	36970000	37170000
chrX	44250000	44150000	44350000
chrX	51040000	50940000	51140000
chrX	56990000	56890000	57090000
chrX	69290000	69190000	69390000
chrX	74030000	73930000	74130000
chrX	78120000	78020000	78220000
chrX	78570000	78470000	78670000
chrX	87320000	87220000	87420000
chrX	87710000	87610000	87810000
chrX	94080000	93980000	94180000
chrX	94290000	94190000	94390000
chrX	101800000	101700000	101900000
chrX	105190000	105090000	105290000
chrX	114970000	114870000	115070000
chrX	128980000	128880000	129080000
chrX	131710000	131610000	131810000
chrX	132630000	132530000	132730000
chrX	132730000	132630000	132830000
chrX	134270000	134170000	134370000
chrX	137840000	137740000	137940000
chrX	145210000	145110000	145310000
chrX	146230000	146130000	146330000
chrX	149290000	149190000	149390000
chrX	152630000	152530000	152730000
chrX	3080000	2980000	3180000
chrX	11520000	11420000	11620000
chrX	12490000	12390000	12590000
chrX	15830000	15730000	15930000
chrX	25480000	25380000	25580000
chrX	26430000	26330000	26530000
chrX	32450000	32350000	32550000
chrX	32500000	32400000	32600000
chrX	40520000	40420000	40620000
chrX	50090000	49990000	50190000
chrX	52560000	52460000	52660000
chrX	64560000	64460000	64660000
chrX	69120000	69020000	69220000
chrX	73850000	73750000	73950000
chrX	84710000	84610000	84810000
chrX	88110000	88010000	88210000
chrX	93870000	93770000	93970000
chrX	94800000	94700000	94900000
chrX	95060000	94960000	95160000
chrX	95330000	95230000	95430000
chrX	95750000	95650000	95850000
chrX	105960000	105860000	106060000
chrX	106050000	105950000	106150000
chrX	116200000	116100000	116300000
chrX	116480000	116380000	116580000
chrX	123430000	123330000	123530000
chrX	124370000	124270000	124470000
chrX	125980000	125880000	126080000
chrX	130510000	130410000	130610000
chrX	137420000	137320000	137520000
chrX	139110000	139010000	139210000
chrX	143410000	143310000	143510000
chrX	145370000	145270000	145470000
chrX	145810000	145710000	145910000
chrX	148050000	147950000	148150000
chr9	9300000	9200000	9400000
chr9	11340000	11240000	11440000
chr9	13140000	13040000	13240000
chr9	18830000	18730000	18930000
chr9	23500000	23400000	23600000
chr9	24250000	24150000	24350000
chr9	24830000	24730000	24930000
chr9	26330000	26230000	26430000
chr9	28100000	28000000	28200000
chr9	31790000	31690000	31890000
chr9	69560000	69460000	69660000
chr9	74100000	74000000	74200000
chr9	75490000	75390000	75590000
chr9	89010000	88910000	89110000
chr9	89920000	89820000	90020000
chr9	93330000	93230000	93430000
chr9	111340000	111240000	111440000
chr9	120120000	120020000	120220000
chr9	1440000	1340000	1540000
chr9	1640000	1540000	1740000
chr9	3000000	2900000	3100000
chr9	4100000	4000000	4200000
chr9	7040000	6940000	7140000
chr9	9520000	9420000	9620000
chr9	19920000	19820000	20020000
chr9	20370000	20270000	20470000
chr9	20610000	20510000	20710000
chr9	22800000	22700000	22900000
chr9	25940000	25840000	26040000
chr9	27690000	27590000	27790000
chr9	28740000	28640000	28840000
chr9	31130000	31030000	31230000
chr9	70890000	70790000	70990000
chr9	78590000	78490000	78690000
chr9	79740000	79640000	79840000
chr9	80150000	80050000	80250000
chr9	80620000	80520000	80720000
chr9	83330000	83230000	83430000
chr9	98540000	98440000	98640000
chr9	106550000	106450000	106650000
chr9	115880000	115780000	115980000
chr9	117040000	116940000	117140000
chr9	118170000	118070000	118270000
chr9	118530000	118430000	118630000
chr9	118800000	118700000	118900000
chr8	1500000	1400000	1600000
chr8	2620000	2520000	2720000
chr8	3600000	3500000	3700000
chr8	14900000	14800000	15000000
chr8	36150000	36050000	36250000
chr8	50420000	50320000	50520000
chr8	57140000	57040000	57240000
chr8	64270000	64170000	64370000
chr8	72890000	72790000	72990000
chr8	77180000	77080000	77280000
chr8	77400000	77300000	77500000
chr8	82520000	82420000	82620000
chr8	92820000	92720000	92920000
chr8	93460000	93360000	93560000
chr8	112400000	112300000	112500000
chr8	112480000	112380000	112580000
chr8	114270000	114170000	114370000
chr8	114480000	114380000	114580000
chr8	115110000	115010000	115210000
chr8	118130000	118030000	118230000
chr8	118430000	118330000	118530000
chr8	120610000	120510000	120710000
chr8	121840000	121740000	121940000
chr8	123990000	123890000	124090000
chr8	125340000	125240000	125440000
chr8	125440000	125340000	125540000
chr8	127190000	127090000	127290000
chr8	128190000	128090000	128290000
chr8	129560000	129460000	129660000
chr8	133900000	133800000	134000000
chr8	136070000	135970000	136170000
chr8	136750000	136650000	136850000
chr8	137500000	137400000	137600000
chr8	139650000	139550000	139750000
chr8	1310000	1210000	1410000
chr8	4240000	4140000	4340000
chr8	13350000	13250000	13450000
chr8	21590000	21490000	21690000
chr8	33790000	33690000	33890000
chr8	35130000	35030000	35230000
chr8	48320000	48220000	48420000
chr8	49280000	49180000	49380000
chr8	55300000	55200000	55400000
chr8	66910000	66810000	67010000
chr8	70930000	70830000	71030000
chr8	75800000	75700000	75900000
chr8	77590000	77490000	77690000
chr8	82300000	82200000	82400000
chr8	83340000	83240000	83440000
chr8	83850000	83750000	83950000
chr8	89060000	88960000	89160000
chr8	89250000	89150000	89350000
chr8	91830000	91730000	91930000
chr8	91940000	91840000	92040000
chr8	103710000	103610000	103810000
chr8	105050000	104950000	105150000
chr8	105400000	105300000	105500000
chr8	105880000	105780000	105980000
chr8	110340000	110240000	110440000
chr8	110830000	110730000	110930000
chr8	111070000	110970000	111170000
chr8	111400000	111300000	111500000
chr8	111900000	111800000	112000000
chr8	112730000	112630000	112830000
chr8	113220000	113120000	113320000
chr8	114810000	114710000	114910000
chr8	120430000	120330000	120530000
chr8	121250000	121150000	121350000
chr8	126580000	126480000	126680000
chr8	129280000	129180000	129380000
chr8	134460000	134360000	134560000
chr8	141620000	141520000	141720000
chr7	3910000	3810000	4010000
chr7	8780000	8680000	8880000
chr7	11580000	11480000	11680000
chr7	13750000	13650000	13850000
chr7	14490000	14390000	14590000
chr7	21770000	21670000	21870000
chr7	25180000	25080000	25280000
chr7	25550000	25450000	25650000
chr7	28630000	28530000	28730000
chr7	29420000	29320000	29520000
chr7	35590000	35490000	35690000
chr7	39310000	39210000	39410000
chr7	40630000	40530000	40730000
chr7	46360000	46260000	46460000
chr7	48900000	48800000	49000000
chr7	49330000	49230000	49430000
chr7	70170000	70070000	70270000
chr7	72340000	72240000	72440000
chr7	72490000	72390000	72590000
chr7	77400000	77300000	77500000
chr7	78460000	78360000	78560000
chr7	78940000	78840000	79040000
chr7	85560000	85460000	85660000
chr7	86550000	86450000	86650000
chr7	89660000	89560000	89760000
chr7	107460000	107360000	107560000
chr7	108960000	108860000	109060000
chr7	110460000	110360000	110560000
chr7	115860000	115760000	115960000
chr7	120280000	120180000	120380000
chr7	121580000	121480000	121680000
chr7	122550000	122450000	122650000
chr7	124370000	124270000	124470000
chr7	125680000	125580000	125780000
chr7	129830000	129730000	129930000
chr7	133790000	133690000	133890000
chr7	134010000	133910000	134110000
chr7	145860000	145760000	145960000
chr7	147050000	146950000	147150000
chr7	156490000	156390000	156590000
chr7	158230000	158130000	158330000
chr7	7400000	7300000	7500000
chr7	12050000	11950000	12150000
chr7	13480000	13380000	13580000
chr7	15290000	15190000	15390000
chr7	17670000	17570000	17770000
chr7	19100000	19000000	19200000
chr7	23750000	23650000	23850000
chr7	31370000	31270000	31470000
chr7	34310000	34210000	34410000
chr7	36960000	36860000	37060000
chr7	40320000	40220000	40420000
chr7	41000000	40900000	41100000
chr7	48290000	48190000	48390000
chr7	48400000	48300000	48500000
chr7	51750000	51650000	51850000
chr7	67480000	67380000	67580000
chr7	67620000	67520000	67720000
chr7	69380000	69280000	69480000
chr7	72120000	72020000	72220000
chr7	72800000	72700000	72900000
chr7	105760000	105660000	105860000
chr7	114420000	114320000	114520000
chr7	115350000	115250000	115450000
chr7	118860000	118760000	118960000
chr7	119910000	119810000	120010000
chr7	142300000	142200000	142400000
chr7	145010000	144910000	145110000
chr7	146700000	146600000	146800000
chr7	152860000	152760000	152960000
chr7	153100000	153000000	153200000
chr7	153190000	153090000	153290000
chr6	2460000	2360000	2560000
chr6	12900000	12800000	13000000
chr6	17810000	17710000	17910000
chr6	21970000	21870000	22070000
chr6	25600000	25500000	25700000
chr6	38550000	38450000	38650000
chr6	45720000	45620000	45820000
chr6	64450000	64350000	64550000
chr6	69480000	69380000	69580000
chr6	72110000	72010000	72210000
chr6	73180000	73080000	73280000
chr6	81460000	81360000	81560000
chr6	82040000	81940000	82140000
chr6	82610000	82510000	82710000
chr6	84990000	84890000	85090000
chr6	85130000	85030000	85230000
chr6	103160000	103060000	103260000
chr6	104530000	104430000	104630000
chr6	110060000	109960000	110160000
chr6	122070000	121970000	122170000
chr6	124840000	124740000	124940000
chr6	126680000	126580000	126780000
chr6	128340000	128240000	128440000
chr6	130030000	129930000	130130000
chr6	134650000	134550000	134750000
chr6	136000000	135900000	136100000
chr6	140010000	139910000	140110000
chr6	140450000	140350000	140550000
chr6	145040000	144940000	145140000
chr6	145220000	145120000	145320000
chr6	152390000	152290000	152490000
chr6	155530000	155430000	155630000
chr6	159480000	159380000	159580000
chr6	164100000	164000000	164200000
chr6	165060000	164960000	165160000
chr6	5750000	5650000	5850000
chr6	8700000	8600000	8800000
chr6	9250000	9150000	9350000
chr6	9530000	9430000	9630000
chr6	10020000	9920000	10120000
chr6	18980000	18880000	19080000
chr6	28690000	28590000	28790000
chr6	29360000	29260000	29460000
chr6	32400000	32300000	32500000
chr6	51540000	51440000	51640000
chr6	55250000	55150000	55350000
chr6	55430000	55330000	55530000
chr6	64340000	64240000	64440000
chr6	74070000	73970000	74170000
chr6	75840000	75740000	75940000
chr6	75930000	75830000	76030000
chr6	77140000	77040000	77240000
chr6	85910000	85810000	86010000
chr6	90920000	90820000	91020000
chr6	91050000	90950000	91150000
chr6	91300000	91200000	91400000
chr6	93020000	92920000	93120000
chr6	93680000	93580000	93780000
chr6	97660000	97560000	97760000
chr6	102810000	102710000	102910000
chr6	104640000	104540000	104740000
chr6	105720000	105620000	105820000
chr6	107320000	107220000	107420000
chr6	113280000	113180000	113380000
chr6	113400000	113300000	113500000
chr6	118270000	118170000	118370000
chr6	119730000	119630000	119830000
chr6	121020000	120920000	121120000
chr6	126790000	126690000	126890000
chr6	139870000	139770000	139970000
chr6	143210000	143110000	143310000
chr6	147760000	147660000	147860000
chr6	151640000	151540000	151740000
chr6	151760000	151660000	151860000
chr6	154130000	154030000	154230000
chr6	162840000	162740000	162940000
chr6	163160000	163060000	163260000
chr6	165410000	165310000	165510000
chr6	166750000	166650000	166850000
chr5	2830000	2730000	2930000
chr5	3410000	3310000	3510000
chr5	4300000	4200000	4400000
chr5	10140000	10040000	10240000
chr5	11490000	11390000	11590000
chr5	12030000	11930000	12130000
chr5	15830000	15730000	15930000
chr5	16000000	15900000	16100000
chr5	22240000	22140000	22340000
chr5	26010000	25910000	26110000
chr5	26490000	26390000	26590000
chr5	26710000	26610000	26810000
chr5	28790000	28690000	28890000
chr5	32920000	32820000	33020000
chr5	33190000	33090000	33290000
chr5	36990000	36890000	37090000
chr5	41530000	41430000	41630000
chr5	52010000	51910000	52110000
chr5	52360000	52260000	52460000
chr5	60260000	60160000	60360000
chr5	62790000	62690000	62890000
chr5	78020000	77920000	78120000
chr5	86730000	86630000	86830000
chr5	93920000	93820000	94020000
chr5	97550000	97450000	97650000
chr5	99340000	99240000	99440000
chr5	101380000	101280000	101480000
chr5	101680000	101580000	101780000
chr5	104200000	104100000	104300000
chr5	114340000	114240000	114440000
chr5	114470000	114370000	114570000
chr5	114800000	114700000	114900000
chr5	116350000	116250000	116450000
chr5	123090000	122990000	123190000
chr5	123380000	123280000	123480000
chr5	136780000	136680000	136880000
chr5	143840000	143740000	143940000
chr5	146980000	146880000	147080000
chr5	152150000	152050000	152250000
chr5	152270000	152170000	152370000
chr5	164520000	164420000	164620000
chr5	167580000	167480000	167680000
chr5	5880000	5780000	5980000
chr5	7050000	6950000	7150000
chr5	8840000	8740000	8940000
chr5	17570000	17470000	17670000
chr5	28310000	28210000	28410000
chr5	28910000	28810000	29010000
chr5	39940000	39840000	40040000
chr5	41270000	41170000	41370000
chr5	44530000	44430000	44630000
chr5	50940000	50840000	51040000
chr5	57770000	57670000	57870000
chr5	63380000	63280000	63480000
chr5	78480000	78380000	78580000
chr5	81500000	81400000	81600000
chr5	83920000	83820000	84020000
chr5	88140000	88040000	88240000
chr5	91920000	91820000	92020000
chr5	92300000	92200000	92400000
chr5	92860000	92760000	92960000
chr5	103800000	103700000	103900000
chr5	110030000	109930000	110130000
chr5	117050000	116950000	117150000
chr5	124650000	124550000	124750000
chr5	124740000	124640000	124840000
chr5	130930000	130830000	131030000
chr5	131790000	131690000	131890000
chr5	137060000	136960000	137160000
chr5	155600000	155500000	155700000
chr5	162210000	162110000	162310000
chr5	163690000	163590000	163790000
chr5	164000000	163900000	164100000
chr5	167000000	166900000	167100000
chr5	171220000	171120000	171320000
chr5	179140000	179040000	179240000
chr4	3950000	3850000	4050000
chr4	22720000	22620000	22820000
chr4	26740000	26640000	26840000
chr4	32790000	32690000	32890000
chr4	58040000	57940000	58140000
chr4	62710000	62610000	62810000
chr4	63740000	63640000	63840000
chr4	67400000	67300000	67500000
chr4	68210000	68110000	68310000
chr4	69190000	69090000	69290000
chr4	77700000	77600000	77800000
chr4	83320000	83220000	83420000
chr4	84170000	84070000	84270000
chr4	86050000	85950000	86150000
chr4	91480000	91380000	91580000
chr4	97730000	97630000	97830000
chr4	101740000	101640000	101840000
chr4	114120000	114020000	114220000
chr4	115820000	115720000	115920000
chr4	117710000	117610000	117810000
chr4	123670000	123570000	123770000
chr4	126590000	126490000	126690000
chr4	128910000	128810000	129010000
chr4	129660000	129560000	129760000
chr4	132620000	132520000	132720000
chr4	132690000	132590000	132790000
chr4	133850000	133750000	133950000
chr4	136660000	136560000	136760000
chr4	136890000	136790000	136990000
chr4	163750000	163650000	163850000
chr4	167340000	167240000	167440000
chr4	167620000	167520000	167720000
chr4	172210000	172110000	172310000
chr4	179320000	179220000	179420000
chr4	180050000	179950000	180150000
chr4	182140000	182040000	182240000
chr4	3070000	2970000	3170000
chr4	11740000	11640000	11840000
chr4	20390000	20290000	20490000
chr4	22900000	22800000	23000000
chr4	28200000	28100000	28300000
chr4	30350000	30250000	30450000
chr4	31360000	31260000	31460000
chr4	31460000	31360000	31560000
chr4	32380000	32280000	32480000
chr4	38310000	38210000	38410000
chr4	38400000	38300000	38500000
chr4	44920000	44820000	45020000
chr4	57420000	57320000	57520000
chr4	64140000	64040000	64240000
chr4	65000000	64900000	65100000
chr4	71180000	71080000	71280000
chr4	80610000	80510000	80710000
chr4	86210000	86110000	86310000
chr4	86490000	86390000	86590000
chr4	90320000	90220000	90420000
chr4	90400000	90300000	90500000
chr4	91110000	91010000	91210000
chr4	94610000	94510000	94710000
chr4	101100000	101000000	101200000
chr4	105130000	105030000	105230000
chr4	113350000	113250000	113450000
chr4	122350000	122250000	122450000
chr4	123080000	122980000	123180000
chr4	129340000	129240000	129440000
chr4	129890000	129790000	129990000
chr4	130350000	130250000	130450000
chr4	131070000	130970000	131170000
chr4	134430000	134330000	134530000
chr4	137760000	137660000	137860000
chr4	142110000	142010000	142210000
chr4	142280000	142180000	142380000
chr4	146340000	146240000	146440000
chr4	146650000	146550000	146750000
chr4	149020000	148920000	149120000
chr4	156160000	156060000	156260000
chr4	158410000	158310000	158510000
chr4	159760000	159660000	159860000
chr4	159920000	159820000	160020000
chr4	161280000	161180000	161380000
chr4	167000000	166900000	167100000
chr4	171810000	171710000	171910000
chr4	178550000	178450000	178650000
chr4	179850000	179750000	179950000
chr4	181250000	181150000	181350000
chr4	183820000	183720000	183920000
chr4	187580000	187480000	187680000
chr3	4000000	3900000	4100000
chr3	11350000	11250000	11450000
chr3	17420000	17320000	17520000
chr3	17860000	17760000	17960000
chr3	18310000	18210000	18410000
chr3	19020000	18920000	19120000
chr3	19550000	19450000	19650000
chr3	20970000	20870000	21070000
chr3	21910000	21810000	22010000
chr3	26720000	26620000	26820000
chr3	31220000	31120000	31320000
chr3	34690000	34590000	34790000
chr3	53500000	53400000	53600000
chr3	55760000	55660000	55860000
chr3	55900000	55800000	56000000
chr3	59870000	59770000	59970000
chr3	61390000	61290000	61490000
chr3	69670000	69570000	69770000
chr3	70400000	70300000	70500000
chr3	76590000	76490000	76690000
chr3	76650000	76550000	76750000
chr3	79750000	79650000	79850000
chr3	82150000	82050000	82250000
chr3	85590000	85490000	85690000
chr3	87510000	87410000	87610000
chr3	97140000	97040000	97240000
chr3	101200000	101100000	101300000
chr3	106610000	106510000	106710000
chr3	109470000	109370000	109570000
chr3	117550000	117450000	117650000
chr3	135210000	135110000	135310000
chr3	142320000	142220000	142420000
chr3	159600000	159500000	159700000
chr3	160550000	160450000	160650000
chr3	160950000	160850000	161050000
chr3	164020000	163920000	164120000
chr3	169300000	169200000	169400000
chr3	169390000	169290000	169490000
chr3	182270000	182170000	182370000
chr3	188960000	188860000	189060000
chr3	1070000	970000	1170000
chr3	16030000	15930000	16130000
chr3	17250000	17150000	17350000
chr3	20500000	20400000	20600000
chr3	28450000	28350000	28550000
chr3	30000000	29900000	30100000
chr3	34260000	34160000	34360000
chr3	39720000	39620000	39820000
chr3	40540000	40440000	40640000
chr3	41880000	41780000	41980000
chr3	50960000	50860000	51060000
chr3	59550000	59450000	59650000
chr3	70520000	70420000	70620000
chr3	74250000	74150000	74350000
chr3	77030000	76930000	77130000
chr3	84510000	84410000	84610000
chr3	89530000	89430000	89630000
chr3	125210000	125110000	125310000
chr3	130680000	130580000	130780000
chr3	131780000	131680000	131880000
chr3	152050000	151950000	152150000
chr3	154900000	154800000	155000000
chr3	161840000	161740000	161940000
chr3	163750000	163650000	163850000
chr3	169120000	169020000	169220000
chr3	174360000	174260000	174460000
chr3	179000000	178900000	179100000
chr3	189430000	189330000	189530000
chr3	192130000	192030000	192230000
chr3	193740000	193640000	193840000
chr3	194980000	194880000	195080000
chr22	30090000	29990000	30190000
chr22	34670000	34570000	34770000
chr22	47850000	47750000	47950000
chr22	48520000	48420000	48620000
chr22	49320000	49220000	49420000
chr22	42850000	42750000	42950000
chr21	21950000	21850000	22050000
chr21	22820000	22720000	22920000
chr21	23070000	22970000	23170000
chr21	23460000	23360000	23560000
chr21	24010000	23910000	24110000
chr21	28340000	28240000	28440000
chr21	35850000	35750000	35950000
chr21	38370000	38270000	38470000
chr21	45530000	45430000	45630000
chr21	16920000	16820000	17020000
chr21	24860000	24760000	24960000
chr21	32930000	32830000	33030000
chr21	34070000	33970000	34170000
chr20	7390000	7290000	7490000
chr20	8460000	8360000	8560000
chr20	15920000	15820000	16020000
chr20	61240000	61140000	61340000
chr20	61930000	61830000	62030000
chr20	15480000	15380000	15580000
chr20	19060000	18960000	19160000
chr20	19200000	19100000	19300000
chr20	23870000	23770000	23970000
chr20	47190000	47090000	47290000
chr20	53550000	53450000	53650000
chr20	54940000	54840000	55040000
chr20	55390000	55290000	55490000
chr20	61120000	61020000	61220000
chr2	4750000	4650000	4850000
chr2	5370000	5270000	5470000
chr2	15170000	15070000	15270000
chr2	17170000	17070000	17270000
chr2	18190000	18090000	18290000
chr2	34730000	34630000	34830000
chr2	35420000	35320000	35520000
chr2	37530000	37430000	37630000
chr2	40560000	40460000	40660000
chr2	40780000	40680000	40880000
chr2	44730000	44630000	44830000
chr2	52660000	52560000	52760000
chr2	52990000	52890000	53090000
chr2	56780000	56680000	56880000
chr2	58570000	58470000	58670000
chr2	63460000	63360000	63560000
chr2	67840000	67740000	67940000
chr2	75450000	75350000	75550000
chr2	80480000	80380000	80580000
chr2	104420000	104320000	104520000
chr2	104510000	104410000	104610000
chr2	114560000	114460000	114660000
chr2	117440000	117340000	117540000
chr2	122480000	122380000	122580000
chr2	125560000	125460000	125660000
chr2	140010000	139910000	140110000
chr2	142620000	142520000	142720000
chr2	147330000	147230000	147430000
chr2	148210000	148110000	148310000
chr2	152710000	152610000	152810000
chr2	156590000	156490000	156690000
chr2	156900000	156800000	157000000
chr2	159190000	159090000	159290000
chr2	164070000	163970000	164170000
chr2	186260000	186160000	186360000
chr2	187870000	187770000	187970000
chr2	205950000	205850000	206050000
chr2	209560000	209460000	209660000
chr2	220680000	220580000	220780000
chr2	221100000	221000000	221200000
chr2	230610000	230510000	230710000
chr2	232150000	232050000	232250000
chr2	3930000	3830000	4030000
chr2	18740000	18640000	18840000
chr2	21890000	21790000	21990000
chr2	34050000	33950000	34150000
chr2	35120000	35020000	35220000
chr2	40240000	40140000	40340000
chr2	44470000	44370000	44570000
chr2	48930000	48830000	49030000
chr2	52410000	52310000	52510000
chr2	58730000	58630000	58830000
chr2	64330000	64230000	64430000
chr2	76140000	76040000	76240000
chr2	78330000	78230000	78430000
chr2	78420000	78320000	78520000
chr2	84640000	84540000	84740000
chr2	103150000	103050000	103250000
chr2	103960000	103860000	104060000
chr2	118430000	118330000	118530000
chr2	121950000	121850000	122050000
chr2	126240000	126140000	126340000
chr2	128450000	128350000	128550000
chr2	146910000	146810000	147010000
chr2	147040000	146940000	147140000
chr2	153140000	153040000	153240000
chr2	153740000	153640000	153840000
chr2	157750000	157650000	157850000
chr2	161570000	161470000	161670000
chr2	162840000	162740000	162940000
chr2	167870000	167770000	167970000
chr2	170310000	170210000	170410000
chr2	170390000	170290000	170490000
chr2	175670000	175570000	175770000
chr2	187130000	187030000	187230000
chr2	189020000	188920000	189120000
chr2	198910000	198810000	199010000
chr2	199020000	198920000	199120000
chr2	205280000	205180000	205380000
chr2	205360000	205260000	205460000
chr2	208890000	208790000	208990000
chr2	210590000	210490000	210690000
chr2	222010000	221910000	222110000
chr2	223280000	223180000	223380000
chr2	223450000	223350000	223550000
chr2	225260000	225160000	225360000
chr2	226210000	226110000	226310000
chr2	228300000	228200000	228400000
chr2	229110000	229010000	229210000
chr2	239770000	239670000	239870000
chr19	6880000	6780000	6980000
chr19	30450000	30350000	30550000
chr19	12020000	11920000	12120000
chr19	19950000	19850000	20050000
chr19	32340000	32240000	32440000
chr19	52780000	52680000	52880000
chr19	53040000	52940000	53140000
chr18	3690000	3590000	3790000
chr18	3770000	3670000	3870000
chr18	6910000	6810000	7010000
chr18	26990000	26890000	27090000
chr18	28200000	28100000	28300000
chr18	30280000	30180000	30380000
chr18	34330000	34230000	34430000
chr18	38820000	38720000	38920000
chr18	39570000	39470000	39670000
chr18	40160000	40060000	40260000
chr18	44330000	44230000	44430000
chr18	49240000	49140000	49340000
chr18	52690000	52590000	52790000
chr18	52910000	52810000	53010000
chr18	52990000	52890000	53090000
chr18	55590000	55490000	55690000
chr18	61920000	61820000	62020000
chr18	64430000	64330000	64530000
chr18	66830000	66730000	66930000
chr18	73140000	73040000	73240000
chr18	73530000	73430000	73630000
chr18	75480000	75380000	75580000
chr18	75860000	75760000	75960000
chr18	2250000	2150000	2350000
chr18	5840000	5740000	5940000
chr18	9030000	8930000	9130000
chr18	11300000	11200000	11400000
chr18	22180000	22080000	22280000
chr18	24840000	24740000	24940000
chr18	26370000	26270000	26470000
chr18	27350000	27250000	27450000
chr18	29850000	29750000	29950000
chr18	33760000	33660000	33860000
chr18	34110000	34010000	34210000
chr18	37750000	37650000	37850000
chr18	38520000	38420000	38620000
chr18	40930000	40830000	41030000
chr18	42560000	42460000	42660000
chr18	44120000	44020000	44220000
chr18	51740000	51640000	51840000
chr18	53560000	53460000	53660000
chr18	56310000	56210000	56410000
chr18	59620000	59520000	59720000
chr18	60640000	60540000	60740000
chr18	61080000	60980000	61180000
chr18	67480000	67380000	67580000
chr18	70100000	70000000	70200000
chr18	72320000	72220000	72420000
chr18	78780000	78680000	78880000
chr18	78870000	78770000	78970000
chr17	14820000	14720000	14920000
chr17	53960000	53860000	54060000
chr17	9250000	9150000	9350000
chr17	12250000	12150000	12350000
chr17	12330000	12230000	12430000
chr17	12540000	12440000	12640000
chr17	13310000	13210000	13410000
chr17	33950000	33850000	34050000
chr17	52350000	52250000	52450000
chr17	56110000	56010000	56210000
chr17	66710000	66610000	66810000
chr17	71750000	71650000	71850000
chr16	5500000	5400000	5600000
chr16	6130000	6030000	6230000
chr16	8190000	8090000	8290000
chr16	26470000	26370000	26570000
chr16	52020000	51920000	52120000
chr16	80100000	80000000	80200000
chr16	83240000	83140000	83340000
chr16	87090000	86990000	87190000
chr16	5920000	5820000	6020000
chr16	6450000	6350000	6550000
chr16	7010000	6910000	7110000
chr16	7310000	7210000	7410000
chr16	9660000	9560000	9760000
chr16	12570000	12470000	12670000
chr16	16860000	16760000	16960000
chr16	17020000	16920000	17120000
chr16	17190000	17090000	17290000
chr16	22630000	22530000	22730000
chr16	24830000	24730000	24930000
chr16	26940000	26840000	27040000
chr16	54630000	54530000	54730000
chr16	59260000	59160000	59360000
chr16	81330000	81230000	81430000
chr16	83110000	83010000	83210000
chr15	33720000	33620000	33820000
chr15	35290000	35190000	35390000
chr15	55890000	55790000	55990000
chr15	60930000	60830000	61030000
chr15	61640000	61540000	61740000
chr15	70370000	70270000	70470000
chr15	79610000	79510000	79710000
chr15	81800000	81700000	81900000
chr15	86210000	86110000	86310000
chr15	86760000	86660000	86860000
chr15	97250000	97150000	97350000
chr15	99790000	99690000	99890000
chr15	31600000	31500000	31700000
chr15	35070000	34970000	35170000
chr15	36490000	36390000	36590000
chr15	36870000	36770000	36970000
chr15	46080000	45980000	46180000
chr15	46290000	46190000	46390000
chr15	63710000	63610000	63810000
chr15	67440000	67340000	67540000
chr15	67840000	67740000	67940000
chr15	82370000	82270000	82470000
chr15	86620000	86520000	86720000
chr15	91850000	91750000	91950000
chr15	93020000	92920000	93120000
chr15	94560000	94460000	94660000
chr15	94650000	94550000	94750000
chr15	95740000	95640000	95840000
chr15	97860000	97760000	97960000
chr14	25160000	25060000	25260000
chr14	26770000	26670000	26870000
chr14	30020000	29920000	30120000
chr14	30240000	30140000	30340000
chr14	34120000	34020000	34220000
chr14	34310000	34210000	34410000
chr14	37880000	37780000	37980000
chr14	51780000	51680000	51880000
chr14	65830000	65730000	65930000
chr14	66100000	66000000	66200000
chr14	78590000	78490000	78690000
chr14	80640000	80540000	80740000
chr14	83080000	82980000	83180000
chr14	83470000	83370000	83570000
chr14	85150000	85050000	85250000
chr14	85530000	85430000	85630000
chr14	86650000	86550000	86750000
chr14	104350000	104250000	104450000
chr14	25830000	25730000	25930000
chr14	28330000	28230000	28430000
chr14	31910000	31810000	32010000
chr14	38680000	38580000	38780000
chr14	39980000	39880000	40080000
chr14	40240000	40140000	40340000
chr14	40410000	40310000	40510000
chr14	40510000	40410000	40610000
chr14	42210000	42110000	42310000
chr14	46020000	45920000	46120000
chr14	47030000	46930000	47130000
chr14	47880000	47780000	47980000
chr14	68240000	68140000	68340000
chr14	78430000	78330000	78530000
chr14	80020000	79920000	80120000
chr14	80200000	80100000	80300000
chr14	81980000	81880000	82080000
chr14	82680000	82580000	82780000
chr14	83290000	83190000	83390000
chr14	83980000	83880000	84080000
chr14	88990000	88890000	89090000
chr14	91630000	91530000	91730000
chr14	98140000	98040000	98240000
chr13	23040000	22940000	23140000
chr13	23300000	23200000	23400000
chr13	29740000	29640000	29840000
chr13	33530000	33430000	33630000
chr13	35740000	35640000	35840000
chr13	38930000	38830000	39030000
chr13	50800000	50700000	50900000
chr13	55250000	55150000	55350000
chr13	55310000	55210000	55410000
chr13	55570000	55470000	55670000
chr13	61990000	61890000	62090000
chr13	67240000	67140000	67340000
chr13	69900000	69800000	70000000
chr13	70590000	70490000	70690000
chr13	71480000	71380000	71580000
chr13	73430000	73330000	73530000
chr13	76480000	76380000	76580000
chr13	78990000	78890000	79090000
chr13	89710000	89610000	89810000
chr13	91790000	91690000	91890000
chr13	97570000	97470000	97670000
chr13	105240000	105140000	105340000
chr13	28280000	28180000	28380000
chr13	35970000	35870000	36070000
chr13	41650000	41550000	41750000
chr13	43160000	43060000	43260000
chr13	47580000	47480000	47680000
chr13	50370000	50270000	50470000
chr13	53780000	53680000	53880000
chr13	61280000	61180000	61380000
chr13	62380000	62280000	62480000
chr13	68280000	68180000	68380000
chr13	70090000	69990000	70190000
chr13	71250000	71150000	71350000
chr13	84830000	84730000	84930000
chr13	84910000	84810000	85010000
chr13	91930000	91830000	92030000
chr13	92130000	92030000	92230000
chr13	103180000	103080000	103280000
chr13	104760000	104660000	104860000
chr13	109130000	109030000	109230000
chr12	2390000	2290000	2490000
chr12	26730000	26630000	26830000
chr12	28980000	28880000	29080000
chr12	29920000	29820000	30020000
chr12	39110000	39010000	39210000
chr12	41740000	41640000	41840000
chr12	45480000	45380000	45580000
chr12	46690000	46590000	46790000
chr12	51530000	51430000	51630000
chr12	59810000	59710000	59910000
chr12	61530000	61430000	61630000
chr12	62000000	61900000	62100000
chr12	62820000	62720000	62920000
chr12	63300000	63200000	63400000
chr12	74390000	74290000	74490000
chr12	84510000	84410000	84610000
chr12	99370000	99270000	99470000
chr12	99640000	99540000	99740000
chr12	113650000	113550000	113750000
chr12	114510000	114410000	114610000
chr12	125710000	125610000	125810000
chr12	127450000	127350000	127550000
chr12	5680000	5580000	5780000
chr12	5810000	5710000	5910000
chr12	16140000	16040000	16240000
chr12	19550000	19450000	19650000
chr12	19700000	19600000	19800000
chr12	20370000	20270000	20470000
chr12	29500000	29400000	29600000
chr12	46150000	46050000	46250000
chr12	48510000	48410000	48610000
chr12	58330000	58230000	58430000
chr12	65280000	65180000	65380000
chr12	65550000	65450000	65650000
chr12	72330000	72230000	72430000
chr12	74090000	73990000	74190000
chr12	83430000	83330000	83530000
chr12	87250000	87150000	87350000
chr12	89000000	88900000	89100000
chr12	91800000	91700000	91900000
chr12	97700000	97600000	97800000
chr12	99010000	98910000	99110000
chr12	103320000	103220000	103420000
chr12	104670000	104570000	104770000
chr12	115450000	115350000	115550000
chr12	128600000	128500000	128700000
chr12	129070000	128970000	129170000
chr12	129180000	129080000	129280000
chr11	11270000	11170000	11370000
chr11	15230000	15130000	15330000
chr11	15300000	15200000	15400000
chr11	21530000	21430000	21630000
chr11	24410000	24310000	24510000
chr11	28690000	28590000	28790000
chr11	36830000	36730000	36930000
chr11	42650000	42550000	42750000
chr11	58300000	58200000	58400000
chr11	80150000	80050000	80250000
chr11	81500000	81400000	81600000
chr11	89640000	89540000	89740000
chr11	97140000	97040000	97240000
chr11	97240000	97140000	97340000
chr11	99760000	99660000	99860000
chr11	103920000	103820000	104020000
chr11	108970000	108870000	109070000
chr11	113540000	113440000	113640000
chr11	114960000	114860000	115060000
chr11	115510000	115410000	115610000
chr11	12580000	12480000	12680000
chr11	13940000	13840000	14040000
chr11	17350000	17250000	17450000
chr11	19060000	18960000	19160000
chr11	20650000	20550000	20750000
chr11	20870000	20770000	20970000
chr11	25970000	25870000	26070000
chr11	42770000	42670000	42870000
chr11	56500000	56400000	56600000
chr11	79680000	79580000	79780000
chr11	79770000	79670000	79870000
chr11	81600000	81500000	81700000
chr11	87980000	87880000	88080000
chr11	89060000	88960000	89160000
chr11	92070000	91970000	92170000
chr11	103240000	103140000	103340000
chr11	106720000	106620000	106820000
chr11	117510000	117410000	117610000
chr11	126710000	126610000	126810000
chr11	133540000	133440000	133640000
chr10	5410000	5310000	5510000
chr10	10690000	10590000	10790000
chr10	18310000	18210000	18410000
chr10	29010000	28910000	29110000
chr10	31490000	31390000	31590000
chr10	52010000	51910000	52110000
chr10	55280000	55180000	55380000
chr10	60440000	60340000	60540000
chr10	61260000	61160000	61360000
chr10	72880000	72780000	72980000
chr10	76040000	75940000	76140000
chr10	76550000	76450000	76650000
chr10	81050000	80950000	81150000
chr10	82380000	82280000	82480000
chr10	86150000	86050000	86250000
chr10	88120000	88020000	88220000
chr10	104930000	104830000	105030000
chr10	107280000	107180000	107380000
chr10	107820000	107720000	107920000
chr10	125370000	125270000	125470000
chr10	126510000	126410000	126610000
chr10	128540000	128440000	128640000
chr10	128630000	128530000	128730000
chr10	129340000	129240000	129440000
chr10	130680000	130580000	130780000
chr10	4160000	4060000	4260000
chr10	6910000	6810000	7010000
chr10	7130000	7030000	7230000
chr10	9740000	9640000	9840000
chr10	19360000	19260000	19460000
chr10	22490000	22390000	22590000
chr10	22560000	22460000	22660000
chr10	23960000	23860000	24060000
chr10	32720000	32620000	32820000
chr10	32780000	32680000	32880000
chr10	34990000	34890000	35090000
chr10	36790000	36690000	36890000
chr10	36880000	36780000	36980000
chr10	43870000	43770000	43970000
chr10	45230000	45130000	45330000
chr10	48970000	48870000	49070000
chr10	53210000	53110000	53310000
chr10	53610000	53510000	53710000
chr10	55000000	54900000	55100000
chr10	57320000	57220000	57420000
chr10	58760000	58660000	58860000
chr10	58920000	58820000	59020000
chr10	62570000	62470000	62670000
chr10	77380000	77280000	77480000
chr10	80820000	80720000	80920000
chr10	81420000	81320000	81520000
chr10	82790000	82690000	82890000
chr10	92040000	91940000	92140000
chr10	97900000	97800000	98000000
chr10	108100000	108000000	108200000
chr10	115660000	115560000	115760000
chr10	117710000	117610000	117810000
chr10	120200000	120100000	120300000
chr10	121150000	121050000	121250000
chr10	129010000	128910000	129110000
chr10	130340000	130240000	130440000
chr10	132900000	132800000	133000000
chr1	5630000	5530000	5730000
chr1	30390000	30290000	30490000
chr1	61360000	61260000	61460000
chr1	61450000	61350000	61550000
chr1	66240000	66140000	66340000
chr1	69760000	69660000	69860000
chr1	71540000	71440000	71640000
chr1	73120000	73020000	73220000
chr1	73220000	73120000	73320000
chr1	73690000	73590000	73790000
chr1	74010000	73910000	74110000
chr1	79240000	79140000	79340000
chr1	81830000	81730000	81930000
chr1	85890000	85790000	85990000
chr1	86000000	85900000	86100000
chr1	98060000	97960000	98160000
chr1	98490000	98390000	98590000
chr1	99490000	99390000	99590000
chr1	100510000	100410000	100610000
chr1	102210000	102110000	102310000
chr1	102500000	102400000	102600000
chr1	103460000	103360000	103560000
chr1	103550000	103450000	103650000
chr1	105780000	105680000	105880000
chr1	107540000	107440000	107640000
chr1	117320000	117220000	117420000
chr1	152470000	152370000	152570000
chr1	167700000	167600000	167800000
chr1	183920000	183820000	184020000
chr1	184230000	184130000	184330000
chr1	193800000	193700000	193900000
chr1	195730000	195630000	195830000
chr1	198480000	198380000	198580000
chr1	215150000	215050000	215250000
chr1	216280000	216180000	216380000
chr1	218540000	218440000	218640000
chr1	219390000	219290000	219490000
chr1	221460000	221360000	221560000
chr1	224910000	224810000	225010000
chr1	235770000	235670000	235870000
chr1	237400000	237300000	237500000
chr1	237590000	237490000	237690000
chr1	238950000	238850000	239050000
chr1	239040000	238940000	239140000
chr1	243470000	243370000	243570000
chr1	245390000	245290000	245490000
chr1	4640000	4540000	4740000
chr1	63000000	62900000	63100000
chr1	65920000	65820000	66020000
chr1	68780000	68680000	68880000
chr1	72140000	72040000	72240000
chr1	72280000	72180000	72380000
chr1	73780000	73680000	73880000
chr1	74970000	74870000	75070000
chr1	87570000	87470000	87670000
chr1	90590000	90490000	90690000
chr1	96230000	96130000	96330000
chr1	101810000	101710000	101910000
chr1	104770000	104670000	104870000
chr1	117480000	117380000	117580000
chr1	158500000	158400000	158600000
chr1	163530000	163430000	163630000
chr1	164200000	164100000	164300000
chr1	184050000	183950000	184150000
chr1	186580000	186480000	186680000
chr1	187030000	186930000	187130000
chr1	187240000	187140000	187340000
chr1	187360000	187260000	187460000
chr1	189420000	189320000	189520000
chr1	193360000	193260000	193460000
chr1	194090000	193990000	194190000
chr1	195820000	195720000	195920000
chr1	195920000	195820000	196020000
chr1	197500000	197400000	197600000
chr1	213240000	213140000	213340000
chr1	213330000	213230000	213430000
chr1	213550000	213450000	213650000
chr1	215970000	215870000	216070000
chr1	238240000	238140000	238340000

## Sheet: class 3a
class 3a: 0 intersecting CTCF+cohesin, Dot, transcripts
chromosome	boundary location	start	end
chrX	390000	290000	490000
chrX	2630000	2530000	2730000
chrX	45750000	45650000	45850000
chrX	45840000	45740000	45940000
chrX	125380000	125280000	125480000
chr9	94320000	94220000	94420000
chr8	39490000	39390000	39590000
chr7	1820000	1720000	1920000
chr7	94660000	94560000	94760000
chr7	154030000	153930000	154130000
chr7	157680000	157580000	157780000
chr6	101260000	101160000	101360000
chr5	50570000	50470000	50670000
chr5	85200000	85100000	85300000
chr5	143410000	143310000	143510000
chr4	9170000	9070000	9270000
chr4	9470000	9370000	9570000
chr3	75610000	75510000	75710000
chr21	28060000	27960000	28160000
chr20	41470000	41370000	41570000
chr2	32670000	32570000	32770000
chr2	97540000	97440000	97640000
chr2	111480000	111380000	111580000
chr2	201430000	201330000	201530000
chr19	20530000	20430000	20630000
chr19	20800000	20700000	20900000
chr19	36510000	36410000	36610000
chr19	56840000	56740000	56940000
chr18	39840000	39740000	39940000
chr17	52900000	52800000	53000000
chr16	59050000	58950000	59150000
chr15	24100000	24000000	24200000
chr14	30880000	30780000	30980000
chr14	47640000	47540000	47740000
chr13	74440000	74340000	74540000
chr13	112290000	112190000	112390000
chr12	10970000	10870000	11070000
chr12	29710000	29610000	29810000
chr12	75110000	75010000	75210000
chr11	28090000	27990000	28190000
chr11	63230000	63130000	63330000
chr11	85050000	84950000	85150000
chr11	110750000	110650000	110850000
chr10	4360000	4260000	4460000
chr10	50090000	49990000	50190000
chr10	73410000	73310000	73510000
chr10	119030000	118930000	119130000
chr1	50060000	49960000	50160000
chr1	159420000	159320000	159520000
chr1	197050000	196950000	197150000
chr1	238500000	238400000	238600000

## Sheet: class 3b
class 3b: 0 intersecting CTCF+cohesin, Dot, no transcripts
chromosome	boundary location	start	end
chrX	1160000	1060000	1260000
chrX	1220000	1120000	1320000
chrX	1420000	1320000	1520000
chrX	1630000	1530000	1730000
chrX	1920000	1820000	2020000
chrX	2450000	2350000	2550000
chrX	10430000	10330000	10530000
chrX	25680000	25580000	25780000
chrX	45520000	45420000	45620000
chrX	46000000	45900000	46100000
chrX	46200000	46100000	46300000
chrX	67730000	67630000	67830000
chrX	100070000	99970000	100170000
chrX	112340000	112240000	112440000
chrX	121580000	121480000	121680000
chrX	122240000	122140000	122340000
chrX	144520000	144420000	144620000
chrX	150100000	150000000	150200000
chr9	8220000	8120000	8320000
chr8	12080000	11980000	12180000
chr8	34490000	34390000	34590000
chr8	69320000	69220000	69420000
chr7	17300000	17200000	17400000
chr7	32720000	32620000	32820000
chr7	86120000	86020000	86220000
chr7	88530000	88430000	88630000
chr7	95080000	94980000	95180000
chr7	118610000	118510000	118710000
chr7	150070000	149970000	150170000
chr6	74890000	74790000	74990000
chr6	94280000	94180000	94380000
chr6	124070000	123970000	124170000
chr6	131340000	131240000	131440000
chr6	141300000	141200000	141400000
chr6	168560000	168460000	168660000
chr5	12660000	12560000	12760000
chr5	12930000	12830000	13030000
chr5	18650000	18550000	18750000
chr5	21460000	21360000	21560000
chr5	85060000	84960000	85160000
chr5	98630000	98530000	98730000
chr5	109310000	109210000	109410000
chr5	152730000	152630000	152830000
chr4	111120000	111020000	111220000
chr4	116970000	116870000	117070000
chr4	133480000	133380000	133580000
chr4	157410000	157310000	157510000
chr4	175280000	175180000	175380000
chr3	65030000	64930000	65130000
chr3	74640000	74540000	74740000
chr3	77530000	77430000	77630000
chr3	104260000	104160000	104360000
chr3	121430000	121330000	121530000
chr3	163490000	163390000	163590000
chr22	47620000	47520000	47720000
chr21	23770000	23670000	23870000
chr20	55740000	55640000	55840000
chr2	13420000	13320000	13520000
chr2	51510000	51410000	51610000
chr2	77100000	77000000	77200000
chr2	78670000	78570000	78770000
chr2	82060000	81960000	82160000
chr2	97230000	97130000	97330000
chr2	99820000	99720000	99920000
chr2	107510000	107410000	107610000
chr2	116670000	116570000	116770000
chr2	116960000	116860000	117060000
chr2	122800000	122700000	122900000
chr2	131780000	131680000	131880000
chr2	135180000	135080000	135280000
chr2	135270000	135170000	135370000
chr2	155830000	155730000	155930000
chr2	200200000	200100000	200300000
chr18	1840000	1740000	1940000
chr17	52600000	52500000	52700000
chr17	53010000	52910000	53110000
chr15	36260000	36160000	36360000
chr14	41900000	41800000	42000000
chr14	42660000	42560000	42760000
chr14	48220000	48120000	48320000
chr14	71420000	71320000	71520000
chr14	79680000	79580000	79780000
chr14	82230000	82130000	82330000
chr14	84330000	84230000	84430000
chr14	97590000	97490000	97690000
chr13	86090000	85990000	86190000
chr13	87390000	87290000	87490000
chr13	89370000	89270000	89470000
chr13	90310000	90210000	90410000
chr12	60670000	60570000	60770000
chr12	86250000	86150000	86350000
chr10	54410000	54310000	54510000
chr10	108550000	108450000	108650000
chr1	81100000	81000000	81200000
chr1	103920000	103820000	104020000
chr1	104270000	104170000	104370000
chr1	190610000	190510000	190710000
chr1	245690000	245590000	245790000

## Sheet: class 4a
class 4a: 2+ intersecting CTCF+cohesin, complex CTCF motifs, Dotless, transcripts
chromosome	boundary location	start	end
chrX	7130000	7030000	7230000
chrX	83880000	83780000	83980000
chr6	128720000	128620000	128820000
chr5	42420000	42320000	42520000
chr4	93240000	93140000	93340000
chr4	120800000	120700000	120900000
chr4	128180000	128080000	128280000
chr3	165220000	165120000	165320000
chr3	25960000	25860000	26060000
chr20	48300000	48200000	48400000
chr2	14640000	14540000	14740000
chr2	23460000	23360000	23560000
chr2	238720000	238620000	238820000
chr15	25230000	25130000	25330000
chr13	96120000	96020000	96220000
chr12	26400000	26300000	26500000
chr11	106080000	105980000	106180000
chr10	11030000	10930000	11130000
chr10	18680000	18580000	18780000
chr1	168080000	167980000	168180000

## Sheet: class 4b
class 4b: 2+ intersecting CTCF+cohesin, complex CTCF motifs, Dotless, no transcripts
chromosome	boundary location	start	end
chrX	99280000	99180000	99380000
chr8	6090000	5990000	6190000
chr8	35570000	35470000	35670000
chr6	67040000	66940000	67140000
chr6	104250000	104150000	104350000
chr5	165590000	165490000	165690000
chr5	104780000	104680000	104880000
chr4	33070000	32970000	33170000
chr4	152400000	152300000	152500000
chr3	80590000	80490000	80690000
chr3	59300000	59200000	59400000
chr3	173540000	173440000	173640000
chr3	2730000	2630000	2830000
chr22	22330000	22230000	22430000
chr21	19950000	19850000	20050000
chr21	20050000	19950000	20150000
chr21	35510000	35410000	35610000
chr2	14920000	14820000	15020000
chr2	192740000	192640000	192840000
chr18	25900000	25800000	26000000
chr18	1580000	1480000	1680000
chr18	7970000	7870000	8070000
chr18	44980000	44880000	45080000
chr16	17840000	17740000	17940000
chr15	51150000	51050000	51250000
chr13	81030000	80930000	81130000
chr13	22260000	22160000	22360000
chr13	86500000	86400000	86600000
chr13	93220000	93120000	93320000
chr11	105020000	104920000	105120000
chr10	50300000	50200000	50400000
chr10	127610000	127510000	127710000
chr1	190360000	190260000	190460000
chr1	48880000	48780000	48980000

## Sheet: class 5a
class 5a: 1+ intersecting CTCF+cohesin, tandem+single CTCF motifs, Dotless, transcripts
chromosome	boundary location	start	end
chrX	21370000	21270000	21470000
chrX	79450000	79350000	79550000
chrX	16190000	16090000	16290000
chrX	34660000	34560000	34760000
chrX	86100000	86000000	86200000
chrX	86190000	86090000	86290000
chrX	96760000	96660000	96860000
chrX	96820000	96720000	96920000
chrX	102090000	101990000	102190000
chr9	86950000	86850000	87050000
chr9	87090000	86990000	87190000
chr8	5680000	5580000	5780000
chr7	64640000	64540000	64740000
chr7	77020000	76920000	77120000
chr7	133250000	133150000	133350000
chr7	109830000	109730000	109930000
chr6	69700000	69600000	69800000
chr6	92700000	92600000	92800000
chr6	103980000	103880000	104080000
chr6	145720000	145620000	145820000
chr5	8460000	8360000	8560000
chr5	6290000	6190000	6390000
chr5	108920000	108820000	109020000
chr5	117450000	117350000	117550000
chr5	161540000	161440000	161640000
chr5	161840000	161740000	161940000
chr5	161940000	161840000	162040000
chr4	13900000	13800000	14000000
chr4	97190000	97090000	97290000
chr4	29780000	29680000	29880000
chr4	79270000	79170000	79370000
chr4	95530000	95430000	95630000
chr4	116350000	116250000	116450000
chr4	145950000	145850000	146050000
chr3	2010000	1910000	2110000
chr3	2140000	2040000	2240000
chr3	111000000	110900000	111100000
chr3	118000000	117900000	118100000
chr3	109710000	109610000	109810000
chr3	165820000	165720000	165920000
chr22	44390000	44290000	44490000
chr20	3320000	3220000	3420000
chr20	11990000	11890000	12090000
chr2	3420000	3320000	3520000
chr2	23200000	23100000	23300000
chr2	143510000	143410000	143610000
chr2	183220000	183120000	183320000
chr2	184570000	184470000	184670000
chr2	196790000	196690000	196890000
chr19	57390000	57290000	57490000
chr19	57560000	57460000	57660000
chr18	77200000	77100000	77300000
chr18	7770000	7670000	7870000
chr18	25350000	25250000	25450000
chr17	18950000	18850000	19050000
chr16	13250000	13150000	13350000
chr16	65120000	65020000	65220000
chr15	54050000	53950000	54150000
chr15	93340000	93240000	93440000
chr14	86060000	85960000	86160000
chr13	71890000	71790000	71990000
chr13	83790000	83690000	83890000
chr13	33210000	33110000	33310000
chr12	17240000	17140000	17340000
chr11	37650000	37550000	37750000
chr11	107940000	107840000	108040000
chr10	55640000	55540000	55740000
chr10	31080000	30980000	31180000
chr1	61660000	61560000	61760000
chr1	102770000	102670000	102870000
chr1	239360000	239260000	239460000
chr1	247930000	247830000	248030000

[truncated: 3 more sheets: class 5b, class 6a, class 6b]
