# Supplementary material for: Cohesin-mediated loop anchors confine the locations of human replication origins
Source: Nature. 2022 Jun 8;606(7915):812–9. doi: 10.1038/s41586-022-04803-0 (PMC9217744; doi:10.1038/s41586-022-04803-0)
Supplement: Supplementary file 3 — This zipped file contains Supplementary Tables 1–19 (see Supplementary Information for full descriptions). [file 41586_2022_4803_MOESM3_ESM.zip › Supplementary Table 9.xlsx]

## Sheet: HCT total domains
Supplementary Table 9. TADs/subTADs genome-wide from Rao et al. 2017 Hi-C in the untreated HCT116 Rad21-mAID cell line
in situ Hi-C on untreated HCT116 Rad21-mAID with MboI
hg38 build
	# genome-wide domains	# autosomal domains
Domains	16381	15611
chromosome	start	end	layer
chrX	250000	1200000	3
chrX	250000	1420000	2
chrX	250000	2640000	2
chrX	250000	3640000	2
chrX	250000	5700000	1
chrX	1200000	1420000	3
chrX	1200000	1610000	2
chrX	1420000	2640000	2
chrX	1420000	2460000	2
chrX	1420000	1610000	3
chrX	1610000	2300000	3
chrX	2460000	2640000	3
chrX	2640000	2850000	3
chrX	2850000	3830000	2
chrX	2850000	3060000	3
chrX	3060000	3640000	3
chrX	3640000	3830000	3
chrX	3940000	4570000	3
chrX	4570000	5130000	3
chrX	6200000	6900000	3
chrX	6610000	7950000	1
chrX	6730000	7000000	3
chrX	7000000	7270000	3
chrX	7000000	7950000	2
chrX	7270000	7550000	3
chrX	7550000	7780000	3
chrX	7780000	7950000	3
chrX	7950000	8750000	3
chrX	8750000	10160000	1
chrX	8880000	9300000	3
chrX	8880000	9720000	2
chrX	9300000	9720000	3
chrX	9720000	10160000	3
chrX	10160000	11140000	2
chrX	10160000	11510000	2
chrX	10160000	11790000	1
chrX	10160000	10740000	2
chrX	10160000	10340000	3
chrX	10340000	10640000	2
chrX	10480000	10640000	3
chrX	10640000	10740000	3
chrX	10740000	11140000	3
chrX	11140000	11510000	3
chrX	11140000	11790000	2
chrX	11510000	11790000	3
chrX	11790000	12760000	1
chrX	11790000	12570000	3
chrX	12570000	12760000	3
chrX	12760000	12910000	3
chrX	12760000	13740000	1
chrX	12760000	13500000	2
chrX	12910000	13500000	3
chrX	12910000	13740000	2
chrX	13500000	13640000	3
chrX	13500000	14050000	1
chrX	13640000	13740000	3
chrX	13640000	14050000	2
chrX	13740000	14050000	3
chrX	13740000	15270000	1
chrX	14050000	15270000	2
chrX	14050000	14550000	3
chrX	14050000	14660000	2
chrX	14660000	15130000	3
chrX	15130000	15270000	3
chrX	15270000	15680000	3
chrX	15270000	16780000	1
chrX	15680000	15810000	3
chrX	15680000	16780000	2
chrX	15810000	16440000	2
chrX	15810000	16130000	3
chrX	16130000	16440000	3
chrX	16440000	16700000	3
chrX	16700000	16780000	3
chrX	16700000	17100000	1
chrX	16780000	17740000	1
chrX	17100000	17740000	3
chrX	17740000	18380000	2
chrX	17740000	19340000	1
chrX	18270000	18380000	3
chrX	18380000	19340000	2
chrX	18380000	18920000	3
chrX	18920000	19020000	3
chrX	18920000	19340000	2
chrX	19020000	19340000	3
chrX	19340000	19540000	3
chrX	19340000	20140000	1
chrX	19540000	20140000	2
chrX	19540000	20510000	1
chrX	19540000	19900000	3
chrX	19900000	20140000	3
chrX	20140000	20260000	3
chrX	20140000	20510000	2
chrX	20140000	21790000	1
chrX	20510000	21790000	2
chrX	20510000	21480000	2
chrX	20510000	20750000	3
chrX	20750000	21370000	3
chrX	21370000	21730000	2
chrX	21480000	21730000	3
chrX	21570000	21970000	1
chrX	21730000	21970000	3
chrX	21790000	22120000	3
chrX	21970000	22760000	2
chrX	21970000	23640000	1
chrX	22120000	22560000	3
chrX	22560000	22990000	2
chrX	22640000	22990000	3
chrX	22990000	23640000	2
chrX	22990000	23340000	3
chrX	23340000	23640000	3
chrX	23640000	24280000	2
chrX	23640000	24070000	2
chrX	23640000	25180000	1
chrX	23780000	23890000	3
chrX	24280000	24700000	3
chrX	24280000	25180000	2
chrX	24700000	25180000	2
chrX	25030000	25180000	3
chrX	25180000	25460000	3
chrX	25460000	26540000	1
chrX	25460000	26410000	3
chrX	26410000	26640000	3
chrX	26640000	27500000	2
chrX	26640000	29570000	1
chrX	26640000	27380000	2
chrX	26730000	27500000	2
chrX	26730000	27380000	3
chrX	27380000	27600000	3
chrX	27500000	27820000	2
chrX	27500000	29570000	2
chrX	27500000	30130000	1
chrX	27600000	27820000	2
chrX	27600000	29570000	2
chrX	27680000	27820000	3
chrX	27680000	28120000	2
chrX	27820000	28120000	3
chrX	27820000	29570000	2
chrX	28120000	28500000	3
chrX	28120000	29090000	2
chrX	28500000	29090000	3
chrX	29090000	29570000	2
chrX	29240000	29570000	2
chrX	29240000	29330000	3
chrX	29500000	30210000	3
chrX	29570000	30550000	1
chrX	30130000	30550000	2
chrX	30210000	30550000	3
chrX	30550000	30990000	1
chrX	30550000	30720000	3
chrX	30720000	31700000	1
chrX	30720000	30990000	3
chrX	30990000	31250000	2
chrX	30990000	31170000	3
chrX	30990000	31770000	2
chrX	30990000	32280000	1
chrX	31250000	32450000	1
chrX	31250000	31590000	3
chrX	31250000	31700000	2
chrX	31590000	31700000	3
chrX	31700000	32120000	2
chrX	31700000	32020000	3
chrX	31770000	32450000	2
chrX	32020000	32450000	2
chrX	32020000	32280000	3
chrX	32450000	33370000	1
chrX	32450000	33080000	3
chrX	33370000	34360000	3
chrX	34360000	34810000	3
chrX	34540000	36890000	1
chrX	35930000	36890000	3
chrX	36890000	37080000	3
chrX	36890000	38170000	1
chrX	37080000	38000000	2
chrX	37290000	37850000	2
chrX	37290000	38170000	2
chrX	37290000	38330000	2
chrX	37290000	38490000	1
chrX	37290000	37510000	3
chrX	37510000	37850000	3
chrX	37850000	38170000	3
chrX	38170000	38330000	3
chrX	38330000	38630000	3
chrX	38490000	39470000	1
chrX	38630000	40540000	1
chrX	38630000	39250000	3
chrX	38630000	39550000	2
chrX	39250000	39670000	3
chrX	39470000	40540000	2
chrX	39550000	40540000	2
chrX	39670000	40310000	3
chrX	40310000	40540000	3
chrX	40540000	41500000	1
chrX	40540000	41260000	2
chrX	40620000	41170000	3
chrX	41170000	41500000	2
chrX	41260000	41500000	3
chrX	41500000	41760000	3
chrX	41500000	43800000	1
chrX	41760000	42290000	2
chrX	41760000	42640000	2
chrX	41760000	42710000	2
chrX	41760000	41930000	3
chrX	41930000	42290000	3
chrX	42290000	42710000	3
chrX	42640000	43550000	2
chrX	42640000	43340000	3
chrX	43550000	43800000	3
chrX	43800000	44320000	2
chrX	43800000	45180000	1
chrX	43940000	44320000	3
chrX	44320000	45180000	3
chrX	45180000	45760000	3
chrX	45180000	46520000	1
chrX	45760000	46410000	3
chrX	46410000	46520000	3
chrX	46520000	47130000	1
chrX	46640000	47130000	3
chrX	47130000	49660000	1
chrX	47130000	48460000	2
chrX	47130000	47540000	3
chrX	47130000	47670000	2
chrX	47130000	47770000	2
chrX	47540000	47770000	3
chrX	47670000	48460000	2
chrX	47670000	48050000	3
chrX	47770000	48460000	2
chrX	48050000	48460000	3
chrX	48460000	48600000	3
chrX	48460000	49660000	2
chrX	48460000	49300000	2
chrX	48600000	51610000	1
chrX	48600000	48700000	3
chrX	48600000	49190000	2
chrX	48600000	48910000	2
chrX	48910000	49190000	3
chrX	49190000	49660000	2
chrX	49190000	49300000	3
chrX	49300000	49590000	3
chrX	49300000	51610000	2
chrX	49660000	49760000	3
chrX	49660000	50600000	2
chrX	49760000	49870000	3
chrX	49870000	50220000	2
chrX	49870000	50600000	2
chrX	49870000	50440000	2
chrX	49920000	50090000	3
chrX	50090000	50220000	3
chrX	50220000	50600000	2
chrX	50440000	50600000	3
chrX	50600000	51460000	2
chrX	50600000	52600000	1
chrX	50600000	51030000	3
chrX	51030000	51460000	3
chrX	51460000	52600000	2
chrX	51460000	52160000	2
chrX	51610000	52160000	3
chrX	52270000	52760000	1
chrX	52350000	52470000	3
chrX	52600000	52670000	3
chrX	52950000	54610000	2
chrX	52950000	53230000	3
chrX	52950000	55200000	1
chrX	53030000	53650000	2
chrX	53030000	53970000	2
chrX	53230000	53650000	2
chrX	53520000	53650000	3
chrX	53650000	54070000	2
chrX	53650000	53970000	3
chrX	53970000	54190000	3
chrX	53970000	54420000	2
chrX	54070000	54810000	2
chrX	54190000	54420000	3
chrX	54420000	54610000	3
chrX	54610000	54810000	3
chrX	54810000	55080000	3
chrX	55080000	55200000	3
chrX	55080000	55350000	1
chrX	55200000	56220000	1
chrX	55350000	56220000	2
chrX	55600000	55680000	3
chrX	56220000	56740000	3
chrX	56740000	56990000	3
chrX	56740000	57080000	2
chrX	56740000	57530000	1
chrX	57080000	58230000	1
chrX	57080000	57530000	3
chrX	57530000	58230000	2
chrX	58080000	58230000	3
chrX	63910000	64080000	3
chrX	63910000	64570000	2
chrX	63910000	65490000	1
chrX	64080000	64570000	3
chrX	64570000	64860000	2
chrX	64570000	65490000	2
chrX	64730000	64860000	3
chrX	64860000	65490000	2
chrX	64860000	65410000	3
chrX	65490000	66130000	3
chrX	66130000	68050000	1
chrX	66130000	66750000	3
chrX	66750000	67540000	3
chrX	67540000	68050000	3
chrX	68050000	68170000	3
chrX	68050000	69400000	2
chrX	68170000	68720000	2
chrX	68050000	70140000	1
chrX	68170000	68500000	3
chrX	68500000	68720000	3
chrX	68720000	69400000	2
chrX	68810000	69400000	3
chrX	69400000	70140000	3
chrX	70140000	70400000	3
chrX	70140000	71680000	1
chrX	70140000	70960000	2
chrX	70400000	70960000	2
chrX	70400000	70720000	3
chrX	70720000	70960000	3
chrX	70960000	71680000	2
chrX	70960000	71350000	3
chrX	71350000	71680000	3
chrX	71800000	71990000	3
chrX	71800000	72190000	2
chrX	71800000	72750000	2
chrX	71800000	73780000	1
chrX	71990000	72750000	2
chrX	71990000	72190000	3
chrX	72190000	72300000	3
chrX	72190000	72750000	2
chrX	72300000	72550000	2
chrX	72300000	72410000	3
chrX	72550000	72750000	3
chrX	72980000	73780000	3
chrX	72980000	74560000	1
chrX	73840000	74620000	3
chrX	74560000	76110000	1
chrX	74620000	75620000	2
chrX	74620000	74990000	3
chrX	74990000	75500000	2
chrX	74990000	75420000	3
chrX	75420000	75620000	2
chrX	75500000	75620000	3
chrX	75620000	76110000	2
chrX	75620000	75940000	3
chrX	75940000	76110000	3
chrX	76110000	76260000	3
chrX	76110000	76480000	1
chrX	76260000	78170000	1
chrX	76480000	77140000	2
chrX	76480000	77260000	2
chrX	76570000	76650000	3
chrX	76650000	76880000	3
chrX	76880000	77040000	3
chrX	77140000	77350000	3
chrX	77140000	78170000	2
chrX	77260000	78170000	2
chrX	77350000	78170000	2
chrX	77480000	77610000	3
chrX	77610000	77910000	3
chrX	77910000	78040000	3
chrX	78170000	78310000	3
chrX	78170000	80550000	1
chrX	78310000	78530000	3
chrX	78310000	79120000	2
chrX	78530000	79120000	3
chrX	79450000	80390000	3
chrX	80270000	80550000	3
chrX	80550000	81460000	1
chrX	80670000	80850000	3
chrX	80850000	81130000	3
chrX	81130000	81460000	3
chrX	81460000	81560000	3
chrX	81460000	82340000	1
chrX	81460000	82020000	2
chrX	81460000	82170000	2
chrX	82020000	82440000	1
chrX	82170000	82440000	3
chrX	82340000	83020000	1
chrX	82440000	83020000	3
chrX	83020000	83150000	3
chrX	83020000	83540000	1
chrX	83150000	83840000	1
chrX	83150000	83350000	3
chrX	83350000	83540000	3
chrX	83540000	83660000	3
chrX	83540000	83840000	2
chrX	83660000	83840000	3
chrX	83840000	83960000	3
chrX	83840000	84830000	1
chrX	83840000	84360000	2
chrX	83960000	84360000	3
chrX	83960000	84690000	2
chrX	84360000	84690000	3
chrX	84690000	84830000	3
chrX	84690000	85060000	2
chrX	84690000	86210000	1
chrX	84830000	85060000	3
chrX	84830000	86210000	2
chrX	84830000	85590000	2
chrX	85060000	85590000	3
chrX	85590000	85760000	3
chrX	85590000	86210000	2
chrX	85760000	86210000	3
chrX	86210000	87370000	2
chrX	86210000	86920000	3
chrX	86210000	89590000	1
chrX	87370000	87800000	3
chrX	87370000	89590000	2
chrX	87800000	89400000	2
chrX	87970000	88620000	3
chrX	88080000	89590000	2
chrX	88620000	88920000	3
chrX	88620000	89590000	2
chrX	88920000	89400000	3
chrX	89400000	89590000	3
chrX	89590000	90600000	2
chrX	89590000	91400000	1
chrX	89710000	90600000	2
chrX	89790000	90700000	2
chrX	89790000	91400000	2
chrX	89790000	90200000	3
chrX	90400000	90820000	3
chrX	90600000	91770000	1
chrX	90910000	91000000	3
chrX	91000000	91600000	2
chrX	91160000	91260000	3
chrX	91600000	92620000	1
chrX	91600000	91770000	3
chrX	91680000	92110000	3
chrX	91680000	92620000	2
chrX	91770000	93700000	1
chrX	91900000	92440000	2
chrX	92210000	92440000	3
chrX	92620000	92970000	3
chrX	92620000	93080000	2
chrX	93080000	93480000	3
chrX	93480000	93940000	3
chrX	93840000	94360000	3
chrX	94090000	95200000	1
chrX	94180000	94870000	2
chrX	94360000	94700000	3
chrX	94700000	95090000	3
chrX	94700000	96320000	1
chrX	95090000	95630000	3
chrX	95200000	96320000	2
chrX	95630000	96320000	3
chrX	96320000	97990000	1
chrX	96320000	96530000	3
chrX	96320000	96710000	2
chrX	96530000	97760000	2
chrX	96710000	97760000	2
chrX	97330000	97420000	3
chrX	97420000	97530000	3
chrX	97530000	97620000	3
chrX	97760000	97870000	3
chrX	97760000	97990000	2
chrX	97870000	97990000	3
chrX	97870000	98410000	1
chrX	97990000	100400000	1
chrX	97990000	98700000	3
chrX	98410000	100170000	2
chrX	98780000	99260000	3
chrX	99260000	100170000	2
chrX	99260000	99700000	3
chrX	99700000	100170000	2
chrX	99790000	100170000	3
chrX	100170000	100440000	3
chrX	100170000	100600000	1
chrX	100400000	100600000	3
chrX	100440000	101400000	2
chrX	100400000	103690000	1
chrX	100600000	101400000	2
chrX	100600000	100820000	3
chrX	100820000	101300000	3
chrX	101300000	101400000	3
chrX	101400000	102200000	2
chrX	101400000	103690000	2
chrX	101400000	102750000	2
chrX	101400000	101810000	2
chrX	101400000	101580000	3
chrX	101580000	101810000	3
chrX	101810000	102200000	3
chrX	102340000	102750000	3
chrX	102340000	103040000	2
chrX	102340000	104060000	1
chrX	102520000	102870000	3
chrX	102870000	102930000	3
chrX	102870000	103200000	2
chrX	103200000	103500000	3
chrX	103200000	104060000	2
chrX	103500000	104060000	2
chrX	103500000	103830000	3
chrX	103500000	104320000	1
chrX	103830000	104060000	3
chrX	103830000	104200000	2
chrX	104060000	104320000	2
chrX	104140000	104320000	3
chrX	104200000	104610000	1
chrX	104320000	104610000	3
chrX	104320000	105980000	1
chrX	104610000	104940000	3
chrX	104610000	105840000	2
chrX	104940000	105690000	3
chrX	105690000	105980000	2
chrX	105840000	105980000	3
chrX	105980000	106410000	3
chrX	105980000	106830000	2
chrX	105980000	108080000	1
chrX	106410000	106830000	2
chrX	106620000	106720000	3
chrX	106720000	106830000	3
chrX	106830000	108080000	2
chrX	106830000	106980000	3
chrX	106830000	107500000	2
chrX	106980000	107500000	3
chrX	107500000	107910000	3
chrX	107500000	108080000	2
chrX	107910000	108080000	3
chrX	108080000	108170000	3
chrX	108080000	108580000	2
chrX	108080000	110420000	1
chrX	108080000	109460000	2
chrX	108580000	108690000	3
chrX	108580000	109460000	2
chrX	108690000	109460000	3
chrX	109460000	109900000	3
chrX	109460000	110420000	2
chrX	109900000	110420000	3
chrX	110420000	111660000	1
chrX	110420000	110870000	3
chrX	111140000	111660000	3
chrX	111660000	112110000	3
chrX	111660000	112670000	1
chrX	111790000	112160000	3
chrX	112110000	112770000	1
chrX	112160000	112670000	3
chrX	112670000	112960000	3
chrX	112670000	115770000	1
chrX	112770000	113860000	2
chrX	112770000	113190000	3
chrX	112960000	113860000	2
chrX	113190000	113750000	3
chrX	113750000	113920000	3
chrX	113860000	115770000	2
chrX	113920000	114960000	2
chrX	114610000	114960000	3
chrX	114960000	115170000	3
chrX	115170000	115770000	3
chrX	115890000	116170000	3
chrX	115890000	116490000	2
chrX	115890000	116570000	2
chrX	115770000	118280000	1
chrX	116170000	116490000	3
chrX	116490000	117830000	2
chrX	116490000	116730000	3
chrX	116570000	117720000	2
chrX	116730000	117100000	3
chrX	117100000	117720000	3
chrX	117720000	118280000	2
chrX	117830000	118280000	3
chrX	118280000	118420000	3
chrX	118280000	120180000	1
chrX	118280000	119090000	2
chrX	118280000	118590000	2
chrX	118280000	119230000	2
chrX	118420000	119230000	2
chrX	118420000	118590000	3
chrX	118590000	119230000	2
chrX	118590000	118830000	3
chrX	118830000	119090000	3
chrX	118830000	119230000	2
chrX	118830000	119360000	2
chrX	119090000	119230000	3
chrX	119230000	119960000	2
chrX	119230000	120180000	2
chrX	119230000	119460000	3
chrX	119360000	119960000	2
chrX	119460000	119960000	3
chrX	119460000	120690000	1
chrX	119960000	120180000	3
chrX	119960000	120690000	2
chrX	119960000	120340000	2
chrX	120180000	120340000	3
chrX	120180000	120690000	2
chrX	120340000	120470000	3
chrX	120470000	120780000	1
chrX	120470000	120690000	3
chrX	120690000	120780000	3
chrX	120690000	123310000	1
chrX	120780000	120880000	3
chrX	120780000	121810000	2
chrX	120780000	122090000	2
chrX	120780000	121540000	2
chrX	120990000	121300000	3
chrX	121300000	121540000	3
chrX	121620000	122090000	3
chrX	121920000	123310000	2
chrX	122090000	122220000	3
chrX	122090000	123110000	2
chrX	122090000	123420000	1
chrX	122220000	123110000	2
chrX	123020000	123110000	3
chrX	123020000	123420000	2
chrX	123310000	123420000	3
chrX	123420000	124260000	2
chrX	123420000	124360000	1
chrX	123420000	123570000	3
chrX	123570000	124550000	1
chrX	123570000	124360000	2
chrX	123570000	123790000	3
chrX	123790000	123910000	3
chrX	124360000	124550000	3
chrX	124550000	125940000	1
chrX	124550000	125010000	3
chrX	124760000	125270000	3
chrX	125270000	125940000	3
chrX	126700000	129080000	1
chrX	127150000	127870000	3
chrX	128010000	128490000	3
chrX	128240000	128980000	2
chrX	128490000	128980000	2
chrX	128640000	128980000	3
chrX	128980000	129080000	3
chrX	129080000	129430000	2
chrX	129080000	129550000	1
chrX	129080000	129310000	3
chrX	129310000	129430000	3
chrX	129430000	129550000	3
chrX	129430000	130330000	1
chrX	129550000	131760000	1
chrX	129550000	130060000	2
chrX	129920000	130060000	3
chrX	130060000	130330000	2
chrX	130260000	130330000	3
chrX	130330000	130930000	2
chrX	130330000	130540000	3
chrX	130330000	131760000	2
chrX	130540000	130930000	3
chrX	130930000	131760000	2
chrX	131430000	131510000	3
chrX	131760000	132680000	3
chrX	131760000	134190000	1
chrX	132680000	134190000	2
chrX	132680000	133740000	2
chrX	132680000	133250000	3
chrX	133250000	133740000	3
chrX	133740000	134350000	2
chrX	133740000	134190000	2
chrX	133740000	134000000	3
chrX	133740000	134420000	1
chrX	134000000	134190000	3
chrX	134190000	135740000	1
chrX	134190000	134420000	2
chrX	134350000	135350000	2
chrX	134350000	135630000	2
chrX	134350000	134420000	3
chrX	134350000	135120000	2
chrX	134510000	134740000	3
chrX	135120000	135740000	2
chrX	135120000	137780000	1
chrX	135120000	135460000	2
chrX	135120000	135630000	2
chrX	135260000	135460000	3
chrX	135460000	135630000	3
chrX	135460000	135740000	2
chrX	135630000	135740000	3
chrX	135740000	136820000	2
chrX	135740000	137090000	2
chrX	135890000	136270000	2
chrX	135890000	136940000	2
chrX	135990000	136580000	2
chrX	135990000	136190000	3
chrX	136190000	136270000	3
chrX	136270000	136580000	2
chrX	136400000	136490000	3
chrX	136580000	136700000	3
chrX	136580000	137090000	2
chrX	136700000	136940000	2
chrX	136820000	136940000	3
chrX	136940000	137280000	2
chrX	136940000	137210000	3
chrX	137090000	137280000	3
chrX	137090000	141760000	1
chrX	137210000	138770000	2
chrX	137280000	140030000	2
chrX	137280000	138060000	3
chrX	138060000	138770000	3
chrX	138770000	139540000	3
chrX	138770000	140160000	2
chrX	139540000	140030000	2
chrX	139540000	140160000	2
chrX	139540000	139690000	3
chrX	140030000	141760000	2
chrX	140030000	140210000	3
chrX	140160000	141760000	2
chrX	140160000	140750000	2
chrX	140210000	140390000	3
chrX	140390000	140570000	3
chrX	140570000	140750000	3
chrX	140750000	143750000	1
chrX	140750000	141760000	2
chrX	140750000	141020000	3
chrX	140840000	141350000	3
chrX	140750000	142790000	2
chrX	140840000	141450000	2
chrX	141020000	141760000	3
chrX	141600000	142100000	3
chrX	142180000	142640000	3
chrX	142640000	143110000	3
chrX	142790000	143270000	3
chrX	143110000	143650000	2
chrX	143270000	143650000	3
chrX	143650000	144080000	3
chrX	144210000	145060000	3
chrX	145280000	145880000	3
chrX	146250000	147770000	1
chrX	146820000	147320000	3
chrX	147130000	147660000	2
chrX	147320000	147660000	3
chrX	147320000	147870000	1
chrX	147660000	148050000	1
chrX	147770000	148050000	2
chrX	147870000	148050000	3
chrX	147870000	149540000	1
chrX	148050000	149540000	2
chrX	148050000	148670000	2
chrX	148050000	149240000	2
chrX	148050000	148540000	3
chrX	148540000	149240000	3
chrX	149240000	149540000	3
chrX	149540000	150680000	2
chrX	149540000	151030000	2
chrX	149540000	153710000	1
chrX	149810000	150740000	2
chrX	149810000	149950000	3
chrX	149950000	150740000	2
chrX	149950000	150680000	3
chrX	150740000	151100000	3
chrX	150740000	151710000	2
chrX	151030000	152740000	2
chrX	151100000	151710000	3
chrX	151710000	152740000	2
chrX	151710000	152230000	3
chrX	152230000	152480000	3
chrX	152230000	152620000	2
chrX	152480000	152620000	3
chrX	152620000	152870000	2
chrX	152620000	152930000	2
chrX	152740000	152870000	3
chrX	152740000	154300000	1
chrX	152870000	153470000	2
chrX	152870000	154710000	2
chrX	152870000	153620000	2
chrX	152870000	155600000	1
chrX	152930000	153200000	3
chrX	153290000	153470000	3
chrX	153470000	153530000	3
chrX	153470000	153710000	2
chrX	153530000	154130000	2
chrX	153530000	154410000	2
chrX	153710000	154130000	2
chrX	153710000	153970000	3
chrX	153710000	154810000	2
chrX	153710000	154410000	2
chrX	153970000	154130000	3
chrX	154130000	154810000	2
chrX	154300000	154810000	2
chrX	154300000	154580000	3
chrX	154580000	154810000	2
chrX	154580000	154710000	3
chrX	154890000	155160000	3
chr13	18630000	19420000	3
chr13	19500000	19620000	3
chr13	19620000	20020000	3
chr13	19620000	21180000	2
chr13	19620000	21540000	1
chr13	19620000	20170000	2
chr13	19930000	20170000	3
chr13	20170000	20930000	2
chr13	20170000	20490000	3
chr13	20490000	20930000	2
chr13	20490000	20710000	3
chr13	20710000	20930000	3
chr13	20930000	21180000	3
chr13	20930000	21540000	2
chr13	21180000	21540000	3
chr13	21180000	21610000	1
chr13	21540000	21610000	3
chr13	21540000	23360000	1
chr13	21540000	22790000	2
chr13	21610000	22280000	3
chr13	22280000	22790000	3
chr13	22790000	23050000	3
chr13	22790000	23220000	2
chr13	22920000	23360000	2
chr13	23220000	23360000	3
chr13	23220000	23900000	1
chr13	23360000	23900000	3
chr13	23900000	24260000	3
chr13	23900000	25370000	1
chr13	23900000	24580000	2
chr13	24260000	25000000	2
chr13	24260000	24580000	3
chr13	24580000	25000000	2
chr13	24580000	24680000	3
chr13	25000000	25370000	3
chr13	25370000	26940000	1
chr13	25370000	25510000	3
chr13	25370000	26140000	2
chr13	25510000	26140000	3
chr13	26140000	26940000	2
chr13	26140000	26700000	2
chr13	26510000	26700000	3
chr13	26700000	26940000	2
chr13	26700000	26850000	3
chr13	26940000	28010000	1
chr13	26940000	27370000	2
chr13	26940000	27280000	3
chr13	27370000	27830000	3
chr13	27370000	28010000	2
chr13	27830000	28010000	3
chr13	28010000	28290000	3
chr13	28010000	28790000	1
chr13	28290000	29460000	1
chr13	28290000	28660000	3
chr13	28290000	28790000	2
chr13	28660000	28790000	3
chr13	28790000	29460000	2
chr13	28890000	28990000	3
chr13	28990000	29220000	3
chr13	29460000	29730000	3
chr13	29460000	30110000	1
chr13	29730000	31060000	1
chr13	29730000	30110000	3
chr13	30110000	31170000	1
chr13	30110000	31060000	2
chr13	30110000	30640000	2
chr13	30110000	30880000	2
chr13	30190000	30300000	3
chr13	30300000	30460000	3
chr13	30460000	30640000	3
chr13	30640000	31060000	2
chr13	30640000	30800000	3
chr13	30800000	30880000	3
chr13	30880000	31170000	2
chr13	30880000	30980000	3
chr13	31060000	31170000	3
chr13	31170000	31860000	1
chr13	31170000	31400000	3
chr13	31400000	31860000	2
chr13	31470000	31550000	3
chr13	31550000	31640000	3
chr13	31860000	31970000	3
chr13	31860000	32450000	2
chr13	31860000	32330000	2
chr13	31860000	32580000	1
chr13	31970000	32330000	3
chr13	32330000	33810000	1
chr13	32330000	32580000	3
chr13	32450000	32800000	3
chr13	32580000	32930000	3
chr13	32580000	33810000	2
chr13	32930000	33570000	3
chr13	33570000	33810000	3
chr13	33810000	35170000	2
chr13	33810000	34130000	3
chr13	33810000	35880000	1
chr13	34130000	34480000	3
chr13	34480000	34830000	3
chr13	34830000	35170000	3
chr13	35170000	35750000	3
chr13	35170000	35880000	2
chr13	35750000	35940000	3
chr13	35880000	36000000	3
chr13	35940000	37070000	2
chr13	35880000	38950000	1
chr13	35940000	36650000	2
chr13	36000000	36300000	3
chr13	36300000	36650000	3
chr13	36540000	36760000	3
chr13	36650000	37070000	2
chr13	36760000	37180000	2
chr13	36840000	36990000	3
chr13	37070000	38950000	2
chr13	37070000	37180000	3
chr13	37180000	37600000	3
chr13	37180000	38240000	2
chr13	37600000	38240000	3
chr13	38240000	38440000	3
chr13	38440000	38830000	3
chr13	38830000	38950000	3
chr13	38950000	39030000	3
chr13	38950000	39710000	2
chr13	38950000	40910000	1
chr13	39470000	39610000	3
chr13	39710000	39910000	3
chr13	39710000	40050000	2
chr13	39710000	40760000	2
chr13	39910000	40760000	2
chr13	40050000	40690000	3
chr13	40690000	40760000	3
chr13	40760000	40910000	3
chr13	40760000	41330000	1
chr13	40760000	41050000	2
chr13	40910000	41330000	2
chr13	40910000	41050000	3
chr13	40910000	42280000	1
chr13	41050000	41330000	3
chr13	41050000	42280000	2
chr13	41330000	42280000	2
chr13	41330000	41640000	2
chr13	41460000	41640000	3
chr13	41640000	42280000	2
chr13	41640000	41750000	3
chr13	41640000	42120000	2
chr13	41900000	42120000	3
chr13	42120000	42280000	3
chr13	42280000	42560000	3
chr13	42280000	43860000	1
chr13	42560000	43860000	2
chr13	42560000	43310000	3
chr13	43310000	43860000	3
chr13	43860000	44970000	2
chr13	43860000	45360000	1
chr13	43860000	44470000	3
chr13	44470000	44970000	3
chr13	44970000	45360000	3
chr13	44970000	45510000	1
chr13	45360000	45510000	3
chr13	45360000	46460000	1
chr13	45510000	46460000	2
chr13	45510000	46780000	1
chr13	45510000	46180000	2
chr13	45510000	45750000	3
chr13	45510000	46340000	2
chr13	45750000	46180000	3
chr13	46180000	46340000	3
chr13	46180000	46460000	2
chr13	46340000	46460000	3
chr13	46340000	46780000	2
chr13	46460000	46780000	3
chr13	46780000	48020000	1
chr13	46780000	46920000	3
chr13	46780000	47820000	2
chr13	46920000	47820000	3
chr13	47770000	48020000	3
chr13	48020000	48790000	2
chr13	48020000	49260000	1
chr13	48020000	48320000	3
chr13	48020000	48590000	2
chr13	48320000	48590000	3
chr13	48590000	48790000	3
chr13	48790000	49050000	3
chr13	48790000	49260000	2
chr13	49210000	49260000	3
chr13	49260000	49630000	3
chr13	49630000	49950000	3
chr13	49630000	51100000	1
chr13	49950000	51100000	2
chr13	50940000	51100000	3
chr13	51100000	51360000	3
chr13	51100000	51810000	2
chr13	51100000	52480000	1
chr13	51360000	51810000	3
chr13	51810000	52250000	3
chr13	52250000	52540000	3
chr13	52250000	53060000	1
chr13	52480000	53190000	1
chr13	52480000	53060000	2
chr13	52540000	52650000	3
chr13	52540000	52840000	2
chr13	52650000	52840000	3
chr13	52840000	53190000	2
chr13	53060000	53190000	3
chr13	53190000	53770000	3
chr13	53190000	54370000	2
chr13	53190000	55310000	1
chr13	53190000	54000000	2
chr13	54170000	54860000	3
chr13	55170000	55800000	3
chr13	57220000	57710000	3
chr13	58120000	59320000	1
chr13	58370000	59180000	3
chr13	59030000	59320000	2
chr13	59180000	59320000	3
chr13	59320000	60470000	1
chr13	59320000	59420000	3
chr13	59320000	59640000	2
chr13	59420000	60470000	2
chr13	59640000	60470000	3
chr13	60470000	60690000	2
chr13	60470000	61980000	1
chr13	60470000	60600000	3
chr13	60600000	60690000	3
chr13	60600000	61980000	2
chr13	60690000	61360000	2
chr13	60690000	61130000	3
chr13	61230000	61360000	3
chr13	61360000	61870000	3
chr13	61870000	61980000	3
chr13	61980000	62370000	3
chr13	61980000	63800000	1
chr13	62370000	63080000	3
chr13	63080000	63730000	3
chr13	63800000	64060000	3
chr13	64060000	64460000	3
chr13	64150000	65630000	1
chr13	64460000	65120000	3
chr13	65120000	65630000	2
chr13	65300000	65630000	3
chr13	65630000	65880000	3
chr13	65630000	67250000	1
chr13	65880000	66490000	3
chr13	65880000	67250000	2
chr13	66490000	67250000	2
chr13	66610000	67250000	3
chr13	67250000	67420000	3
chr13	67250000	67610000	1
chr13	67420000	69510000	1
chr13	68200000	68970000	3
chr13	69060000	69510000	3
chr13	69960000	70580000	3
chr13	70580000	70950000	3
chr13	70580000	72720000	1
chr13	71150000	71880000	2
chr13	71360000	71440000	3
chr13	71550000	71630000	3
chr13	71630000	71750000	3
chr13	71880000	72260000	3
chr13	72020000	72580000	2
chr13	72260000	72580000	3
chr13	72580000	72720000	3
chr13	72720000	73730000	1
chr13	72790000	73470000	2
chr13	72960000	73060000	3
chr13	73060000	73180000	3
chr13	73470000	73730000	3
chr13	73730000	74360000	3
chr13	73730000	75270000	1
chr13	74360000	75270000	2
chr13	74470000	75060000	3
chr13	75060000	75270000	3
chr13	75270000	75850000	2
chr13	75270000	75650000	2
chr13	75270000	75560000	2
chr13	75270000	76040000	1
chr13	75370000	75480000	3
chr13	75560000	76960000	2
chr13	75560000	77590000	1
chr13	75650000	75850000	3
chr13	75850000	76960000	2
chr13	75850000	76610000	2
chr13	75850000	76040000	3
chr13	76040000	76610000	2
chr13	76040000	76480000	3
chr13	76480000	76610000	3
chr13	76610000	76870000	3
chr13	76610000	76960000	2
chr13	76870000	76960000	3
chr13	76960000	77590000	3
chr13	77590000	77720000	3
chr13	77590000	79400000	1
chr13	77590000	79000000	2
chr13	77720000	78530000	3
chr13	78530000	79100000	2
chr13	78530000	79210000	2
chr13	78530000	79620000	1
chr13	78530000	79000000	3
chr13	78530000	79300000	2
chr13	79000000	79300000	2
chr13	79100000	79300000	3
chr13	79300000	79620000	2
chr13	79400000	79620000	3
chr13	79620000	79770000	3
chr13	79620000	80560000	2
chr13	79620000	81040000	1
chr13	79690000	80380000	2
chr13	79770000	79960000	3
chr13	79960000	80380000	3
chr13	80380000	80870000	3
chr13	80380000	80970000	2
chr13	80870000	81040000	3
chr13	81040000	81160000	3
chr13	81040000	81510000	2
chr13	81040000	82010000	1
chr13	81040000	81890000	2
chr13	81160000	81510000	3
chr13	81510000	81890000	3
chr13	81510000	82010000	2
chr13	81890000	82250000	3
chr13	81890000	82370000	1
chr13	82010000	82370000	3
chr13	82370000	82720000	3
chr13	82370000	82980000	1
chr13	82720000	83070000	3
chr13	83150000	83910000	1
chr13	83540000	83630000	3
chr13	83630000	83710000	3
chr13	83910000	84280000	3
chr13	83990000	84660000	1
chr13	84200000	84790000	1
chr13	84280000	84660000	3
chr13	84660000	84870000	3
chr13	84660000	85880000	1
chr13	84870000	85880000	3
chr13	85880000	86230000	3
chr13	85880000	87530000	1
chr13	85960000	86790000	2
chr13	86230000	86790000	3
chr13	86790000	87260000	3
chr13	87260000	87840000	3
chr13	87930000	88450000	3
chr13	88040000	88930000	3
chr13	88450000	89080000	3
chr13	89080000	89670000	3
chr13	89150000	89800000	3
chr13	89670000	89930000	3
chr13	89930000	90390000	3
chr13	89930000	91050000	1
chr13	90390000	90870000	3
chr13	90870000	91050000	3
chr13	91050000	91730000	1
chr13	91050000	91530000	2
chr13	91230000	91290000	3
chr13	91290000	91440000	3
chr13	91440000	94370000	1
chr13	91440000	91730000	2
chr13	91530000	91910000	2
chr13	91530000	91730000	3
chr13	91730000	92110000	3
chr13	92110000	92850000	3
chr13	93290000	94250000	3
chr13	94130000	94370000	2
chr13	94250000	94370000	3
chr13	94370000	94630000	2
chr13	94370000	95490000	1
chr13	94520000	94630000	3
chr13	94630000	95030000	3
chr13	95030000	95490000	2
chr13	95300000	95380000	3
chr13	95490000	95980000	2
chr13	95490000	95870000	3
chr13	95490000	96980000	1
chr13	95870000	97830000	1
chr13	95870000	96100000	2
chr13	95980000	96980000	2
chr13	95980000	96100000	3
chr13	96100000	96980000	3
chr13	96980000	97830000	2
chr13	96980000	97440000	3
chr13	97440000	97830000	3
chr13	97830000	98830000	2
chr13	97830000	98010000	3
chr13	97830000	99270000	1
chr13	97830000	98430000	2
chr13	98010000	98830000	2
chr13	98010000	98430000	2
chr13	98310000	98430000	3
chr13	98430000	98690000	3
chr13	98430000	98830000	2
chr13	98430000	99070000	2
chr13	98690000	98830000	3
chr13	98830000	99070000	3
chr13	98830000	99570000	1
chr13	98830000	99140000	2
chr13	99070000	99570000	2
chr13	99140000	99470000	3
chr13	99270000	100670000	1
chr13	99470000	99570000	3
chr13	99570000	100670000	2
chr13	99570000	100850000	1
chr13	99570000	99900000	3
chr13	99760000	100560000	2
chr13	99900000	100560000	3
chr13	100560000	100670000	3
chr13	100560000	101130000	1
chr13	100850000	102560000	1
chr13	101130000	102560000	2
chr13	101130000	102140000	2
chr13	101800000	102140000	3
chr13	102140000	102460000	3
chr13	102460000	102560000	3
chr13	102460000	102890000	1
chr13	102560000	102890000	3
chr13	102890000	103850000	1
chr13	102890000	103190000	3
chr13	103190000	103760000	3
chr13	103760000	103850000	3
chr13	103850000	104550000	2
chr13	103850000	106610000	1
chr13	103850000	104300000	3
chr13	104300000	104550000	3
chr13	104550000	105110000	2
chr13	104550000	104760000	3
chr13	104550000	105240000	2
chr13	104760000	105240000	3
chr13	105240000	105410000	3
chr13	105240000	106610000	2
chr13	105410000	105910000	3
chr13	105500000	106030000	3
chr13	105910000	106530000	3
chr13	106030000	106610000	2
chr13	106530000	106610000	3
chr13	106610000	106960000	3
chr13	106610000	107170000	2
chr13	106610000	108190000	1
chr13	106960000	108190000	2
chr13	106960000	107170000	3
chr13	107170000	108190000	3
chr13	108060000	108300000	1
chr13	108190000	108920000	2
chr13	108190000	108300000	3
chr13	108190000	110160000	1
chr13	108300000	108560000	3
chr13	108560000	108920000	3
chr13	108920000	110160000	2
chr13	108920000	109140000	3
chr13	109140000	109280000	3
chr13	109280000	109590000	3
chr13	109590000	109790000	3
chr13	109790000	110160000	3
chr13	110160000	110450000	3
chr13	110160000	110890000	2
chr13	110160000	111270000	1
chr13	110450000	110600000	3
chr13	110450000	110890000	2
chr13	110450000	113760000	1
chr13	110600000	110890000	3
chr13	110890000	111270000	3
chr13	110890000	111450000	2
chr13	111270000	113760000	2
chr13	111270000	112430000	2
chr13	111270000	111450000	3
chr13	111270000	112700000	2
chr13	111450000	112310000	3
chr13	112430000	112610000	3
chr13	112510000	112930000	3
chr13	112930000	113460000	2
chr13	112930000	113040000	3
chr13	113040000	113210000	3
chr13	113210000	113460000	3
chr13	113460000	113620000	3
chr12	1110000	1610000	3
chr12	1610000	1970000	3
chr12	1790000	2680000	3
chr12	1790000	2830000	1
chr12	2680000	3070000	3
chr12	2830000	3290000	2
chr12	2830000	3830000	1
chr12	3070000	3830000	2
chr12	3070000	3290000	3
chr12	3290000	3830000	2
chr12	3290000	3520000	3
chr12	3290000	3610000	2
chr12	3520000	3610000	3
chr12	3610000	3830000	3
chr12	3830000	4300000	3
chr12	3830000	4800000	1
chr12	4300000	4800000	2
chr12	4540000	4800000	3
chr12	4800000	5010000	3
chr12	4800000	5130000	1
chr12	5010000	5130000	3
chr12	5010000	5920000	1
chr12	5130000	5530000	2
chr12	5130000	5430000	2
chr12	5320000	5430000	3
chr12	5430000	5530000	3
chr12	5530000	5720000	3
chr12	5530000	5920000	2
chr12	5720000	5920000	2
chr12	5800000	5920000	3
chr12	5920000	6040000	3
chr12	5920000	6300000	1
chr12	6040000	7120000	2
chr12	6040000	6920000	2
chr12	6040000	8240000	1
chr12	6300000	6520000	2
chr12	6300000	6920000	2
chr12	6300000	7120000	2
chr12	6380000	6520000	3
chr12	6520000	6920000	3
chr12	6920000	7190000	3
chr12	7120000	8240000	2
chr12	7120000	8070000	2
chr12	7120000	7660000	3
chr12	7660000	8070000	3
chr12	7660000	8240000	2
chr12	7820000	8240000	2
chr12	8070000	8440000	2
chr12	8070000	8240000	3
chr12	8070000	8500000	1
chr12	8240000	8440000	3
chr12	8240000	9280000	1
chr12	8440000	9610000	1
chr12	8440000	8500000	3
chr12	8440000	8640000	2
chr12	8500000	9070000	3
chr12	8500000	9280000	2
chr12	9070000	9280000	3
chr12	9280000	9610000	2
chr12	9280000	9480000	3
chr12	9280000	9880000	2
chr12	9280000	10060000	1
chr12	9610000	9740000	3
chr12	9740000	10140000	3
chr12	9740000	11500000	1
chr12	10140000	11500000	2
chr12	10140000	10750000	3
chr12	10750000	11200000	3
chr12	10750000	11500000	2
chr12	11200000	11500000	3
chr12	11500000	12060000	2
chr12	11500000	12740000	1
chr12	11720000	11800000	3
chr12	12060000	12340000	2
chr12	12060000	12740000	2
chr12	12210000	12340000	3
chr12	12340000	12740000	3
chr12	12740000	13000000	3
chr12	12740000	13240000	2
chr12	12740000	14190000	1
chr12	13240000	14190000	2
chr12	13240000	13720000	3
chr12	13720000	14190000	3
chr12	14190000	14700000	1
chr12	14190000	14490000	2
chr12	14190000	14360000	3
chr12	14490000	14700000	3
chr12	14700000	15000000	3
chr12	14700000	15970000	1
chr12	14700000	15530000	2
chr12	15000000	15530000	3
chr12	15000000	15970000	2
chr12	15530000	15970000	2
chr12	15620000	15800000	3
chr12	15970000	16650000	2
chr12	15970000	18110000	1
chr12	16070000	16650000	3
chr12	16650000	18110000	2
chr12	16880000	17650000	3
chr12	16880000	18110000	2
chr12	17650000	18110000	3
chr12	18110000	18230000	3
chr12	18110000	18410000	1
chr12	18230000	19570000	1
chr12	18230000	18410000	3
chr12	18410000	19280000	2
chr12	18410000	18790000	3
chr12	18790000	19280000	3
chr12	19280000	19570000	3
chr12	19280000	19710000	1
chr12	19570000	20430000	2
chr12	19570000	19710000	3
chr12	19570000	20620000	2
chr12	19570000	21470000	1
chr12	19710000	20430000	3
chr12	20430000	20620000	3
chr12	20620000	21220000	3
chr12	20620000	21470000	2
chr12	21220000	21680000	3
chr12	21470000	22680000	1
chr12	21680000	22040000	3
chr12	21680000	22830000	1
chr12	22040000	22680000	2
chr12	22040000	22440000	2
chr12	22240000	22350000	3
chr12	22350000	22440000	3
chr12	22440000	22530000	3
chr12	22440000	22680000	2
chr12	22680000	22830000	3
chr12	22680000	23060000	2
chr12	22680000	24850000	1
chr12	22830000	23060000	3
chr12	23060000	24850000	2
chr12	23060000	23210000	3
chr12	23210000	24720000	2
chr12	24070000	24720000	2
chr12	24340000	24600000	3
chr12	24600000	24720000	3
chr12	24720000	24850000	3
chr12	24850000	26050000	2
chr12	24850000	25150000	3
chr12	24850000	26860000	1
chr12	24850000	25410000	2
chr12	25150000	26050000	2
chr12	25150000	26860000	2
chr12	25150000	25410000	3
chr12	25410000	26050000	2
chr12	25570000	25690000	3
chr12	25570000	26050000	2
chr12	26050000	26720000	2
chr12	26050000	26860000	2
chr12	26050000	26420000	3
chr12	26420000	26650000	3
chr12	26720000	26860000	3
chr12	26860000	27720000	1
chr12	26860000	27370000	3
chr12	27370000	27720000	3
chr12	27370000	27830000	1
chr12	27720000	29350000	1
chr12	27720000	27960000	3
chr12	27720000	29010000	2
chr12	27830000	28190000	2
chr12	27960000	28190000	3
chr12	28190000	28550000	3
chr12	28190000	29010000	2
chr12	28550000	28910000	3
chr12	28910000	29010000	3
chr12	29010000	29500000	1
chr12	29010000	29350000	3
chr12	29350000	30830000	2
chr12	29350000	29500000	3
chr12	29350000	31060000	1
chr12	29500000	30510000	2
chr12	29500000	30250000	3
chr12	30510000	30830000	3
chr12	30830000	31060000	3
chr12	30830000	31240000	1
chr12	31060000	32730000	1
chr12	31240000	32730000	2
chr12	31240000	31630000	2
chr12	31490000	31630000	3
chr12	31630000	32350000	3
chr12	32350000	32730000	3
chr12	32730000	32980000	3
chr12	32730000	33120000	1
chr12	32980000	34510000	1
chr12	32980000	34010000	2
chr12	33120000	34010000	3
chr12	34010000	34510000	3
chr12	37290000	38000000	3
chr12	37290000	38900000	2
chr12	37290000	39680000	1
chr12	38330000	38900000	2
chr12	38330000	39280000	2
chr12	38330000	38630000	3
chr12	38630000	38900000	3
chr12	38900000	39120000	3
chr12	38900000	39280000	2
chr12	39120000	39280000	3
chr12	39280000	39760000	3
chr12	39560000	40320000	1
chr12	39680000	40130000	3
chr12	40130000	40320000	3
chr12	40320000	40930000	1
chr12	40320000	40590000	3
chr12	40590000	40930000	3
chr12	40930000	42080000	1
chr12	40930000	41250000	3
chr12	41250000	42030000	3
chr12	42080000	42460000	3
chr12	42460000	42580000	3
chr12	42460000	43420000	1
chr12	42580000	43320000	2
chr12	43210000	43320000	3
chr12	43320000	43420000	3
chr12	43320000	43910000	1
chr12	43420000	43750000	3
chr12	43750000	43910000	3
chr12	43910000	44950000	2
chr12	43910000	45110000	2
chr12	43910000	45960000	1
chr12	44020000	44400000	3
chr12	44400000	44770000	2
chr12	44510000	44770000	3
chr12	44770000	44950000	3
chr12	44950000	45110000	3
chr12	45110000	46020000	1
chr12	45110000	45510000	3
chr12	45510000	45730000	3
chr12	45510000	45960000	2
chr12	45730000	45960000	3
chr12	45960000	46120000	3
chr12	45960000	47680000	1
chr12	46020000	47020000	2
chr12	46120000	47020000	3
chr12	47020000	47680000	2
chr12	47020000	47420000	2
chr12	47310000	47420000	3
chr12	47420000	47510000	3
chr12	47420000	47680000	2
chr12	47680000	47930000	2
chr12	47680000	47860000	3
chr12	47680000	48190000	2
chr12	47680000	48650000	2
chr12	47680000	48820000	1
chr12	47780000	48190000	2
chr12	47860000	48190000	2
chr12	47930000	48820000	2
chr12	47930000	48190000	2
chr12	48080000	48190000	3
chr12	48190000	48650000	2
chr12	48190000	48350000	3
chr12	48350000	48490000	3
chr12	48490000	48650000	3
chr12	48650000	48820000	3
chr12	48650000	49030000	1
chr12	48820000	49030000	3
chr12	48820000	49740000	2
chr12	48820000	49260000	2
chr12	48820000	50040000	1
chr12	49030000	49740000	2
chr12	49030000	49620000	2
chr12	49030000	49260000	3
chr12	49030000	49840000	2
chr12	49260000	49740000	2
chr12	49260000	49620000	2
chr12	49350000	49530000	3
chr12	49620000	49740000	3
chr12	49620000	49840000	2
chr12	49620000	50040000	2
chr12	49740000	50040000	2
chr12	49740000	50440000	1
chr12	49740000	49840000	3
chr12	49840000	50040000	3
chr12	49840000	50440000	2
chr12	50040000	51960000	1
chr12	50040000	50750000	2
chr12	50040000	50440000	3
chr12	50440000	50750000	3
chr12	50440000	51370000	2
chr12	50750000	51040000	3
chr12	50750000	51260000	2
chr12	50750000	51370000	2
chr12	51040000	51370000	3
chr12	51370000	51960000	2
chr12	51370000	51870000	3
chr12	51960000	52120000	3
chr12	51960000	53150000	1
chr12	52120000	53030000	2
chr12	52120000	52340000	3
chr12	52340000	52880000	3
chr12	52880000	53030000	3
chr12	53030000	53510000	1
chr12	53030000	53150000	3
chr12	53030000	53300000	2
chr12	53150000	54430000	1
chr12	53150000	53300000	3
chr12	53300000	53510000	3
chr12	53510000	54430000	2
chr12	53510000	53690000	3
chr12	53510000	54210000	2
chr12	53690000	54430000	2
chr12	53690000	54210000	2
chr12	53690000	53980000	3
chr12	53980000	54210000	3
chr12	53980000	54430000	2
chr12	54210000	54530000	1
chr12	54210000	54430000	3
chr12	54430000	54530000	3
chr12	54430000	56070000	1
chr12	54430000	54660000	2
chr12	54430000	55710000	2
chr12	54530000	54660000	3
chr12	54660000	55640000	2
chr12	54660000	55080000	3
chr12	55080000	55640000	3
chr12	55640000	55710000	3
chr12	55710000	56070000	2
chr12	55710000	56650000	1
chr12	55710000	55940000	2
chr12	55710000	55820000	3
chr12	55820000	55940000	3
chr12	55940000	56070000	3
chr12	55940000	56650000	2
chr12	56070000	56120000	3
chr12	56070000	57770000	1
chr12	56070000	56310000	2
chr12	56070000	56650000	2
chr12	56070000	56470000	2
chr12	56310000	56470000	3
chr12	56470000	56650000	3
chr12	56650000	56730000	3
chr12	56650000	57770000	2
chr12	56650000	57210000	2
chr12	56650000	57490000	2
chr12	56730000	57000000	3
chr12	57000000	57120000	3
chr12	57000000	57210000	2
chr12	57120000	57490000	3
chr12	57210000	57770000	2
chr12	57490000	57770000	2
chr12	57490000	57930000	1
chr12	57490000	57630000	3
chr12	57630000	57770000	3
chr12	57770000	57930000	3
chr12	57930000	59370000	1
chr12	57930000	58470000	2
chr12	57930000	59170000	2
chr12	57930000	58330000	2
chr12	58080000	58170000	3
chr12	58330000	59170000	2
chr12	58470000	59170000	2
chr12	58640000	58730000	3
chr12	58920000	59000000	3
chr12	59170000	59370000	3
chr12	59260000	59840000	1
chr12	59370000	60510000	2
chr12	59370000	59840000	3
chr12	59370000	62210000	1
chr12	59950000	60510000	3
chr12	60510000	60950000	3
chr12	60950000	61550000	3
chr12	61290000	62210000	2
chr12	61410000	62210000	2
chr12	61550000	62210000	2
chr12	62130000	62210000	3
chr12	62210000	63080000	2
chr12	62210000	62400000	3
chr12	62210000	62970000	2
chr12	62210000	64410000	1
chr12	62400000	62820000	2
chr12	62400000	62580000	3
chr12	62580000	62820000	3
chr12	62820000	63080000	3
chr12	63080000	63790000	2
chr12	63080000	64410000	2
chr12	63080000	63660000	3
chr12	63660000	63790000	3
chr12	63790000	64780000	1
chr12	63790000	64280000	3
chr12	63790000	64410000	2
chr12	64280000	64410000	3
chr12	64410000	64780000	2
chr12	64600000	64680000	3
chr12	64780000	66220000	1
chr12	64780000	65270000	2
chr12	64780000	65160000	3
chr12	65160000	65270000	3
chr12	65160000	66130000	2
chr12	65270000	66220000	2
chr12	65270000	66130000	2
chr12	65270000	65870000	2
chr12	65270000	65550000	2
chr12	65350000	65430000	3
chr12	65550000	65870000	2
chr12	65550000	65730000	3
chr12	65870000	66130000	3
chr12	66130000	66220000	3
chr12	66130000	66550000	1
chr12	66130000	66420000	2
chr12	66220000	67250000	2
chr12	66220000	68190000	1
chr12	66320000	67250000	2
chr12	66420000	67250000	2
chr12	66550000	67250000	2
chr12	66550000	66710000	3
chr12	66620000	67020000	2
chr12	66710000	66880000	3
chr12	66710000	67250000	2
chr12	66880000	67020000	3
chr12	67020000	67250000	3
chr12	67250000	67440000	3
chr12	67250000	68000000	2
chr12	67250000	68320000	1
chr12	67250000	68190000	2
chr12	67440000	68000000	2
chr12	67440000	67650000	3
chr12	67650000	67940000	3
chr12	67940000	68000000	3
chr12	68000000	68190000	3
chr12	68000000	68320000	2
chr12	68000000	68820000	1
chr12	68190000	68820000	2
chr12	68320000	69270000	1
chr12	68320000	68820000	3
chr12	68820000	69130000	2
chr12	68820000	69730000	1
chr12	68820000	69270000	2
chr12	68940000	69020000	3
chr12	69130000	69270000	3
chr12	69270000	69730000	2
chr12	69270000	71910000	1
chr12	69360000	69470000	3
chr12	69470000	69560000	3
chr12	69650000	69730000	3
chr12	69650000	71080000	2
chr12	69730000	69860000	3
chr12	69730000	70730000	2
chr12	69860000	70730000	2
chr12	69860000	70590000	3
chr12	70590000	70730000	3
chr12	70730000	71080000	3
chr12	71080000	71190000	3
chr12	71080000	71400000	2
chr12	71080000	71910000	2
chr12	71400000	71760000	3
chr12	71400000	71910000	2
chr12	71760000	71980000	3
chr12	71910000	72310000	2
chr12	71910000	74550000	1
chr12	71980000	72310000	3
chr12	72310000	73840000	2
chr12	72310000	72900000	3
chr12	73170000	73840000	2
chr12	73290000	73400000	3
chr12	73400000	73520000	3
chr12	73840000	74550000	2
chr12	73940000	74450000	3
chr12	73940000	74650000	1
chr12	74450000	74650000	3
chr12	74650000	75310000	3
chr12	75310000	75490000	3
chr12	75310000	76600000	1
chr12	75490000	76500000	2
chr12	75490000	76080000	2
chr12	75490000	75620000	3
chr12	75620000	76080000	2
chr12	75870000	75960000	3
chr12	76080000	76500000	2
chr12	76080000	76320000	3
chr12	76500000	76600000	3
chr12	76500000	77010000	1
chr12	76600000	77010000	3
chr12	76600000	77960000	1
chr12	76880000	77960000	2
chr12	77010000	77960000	2
chr12	77010000	77110000	3
chr12	77010000	77700000	2
chr12	77110000	77270000	3
chr12	77110000	77610000	2
chr12	77270000	77700000	2
chr12	77610000	77700000	3
chr12	77700000	77960000	3
chr12	77960000	78150000	3
chr12	77960000	79370000	1
chr12	78150000	79370000	2
chr12	78150000	78520000	3
chr12	78520000	79110000	3
chr12	79110000	79370000	3
chr12	79370000	80310000	1
chr12	79480000	79780000	3
chr12	79780000	80190000	3
chr12	80190000	80310000	3
chr12	80310000	80430000	3
chr12	80310000	82370000	1
chr12	80310000	81270000	2
chr12	80430000	80790000	2
chr12	80430000	80640000	3
chr12	80640000	80790000	3
chr12	80790000	81270000	2
chr12	80790000	80950000	3
chr12	81270000	81630000	3
chr12	81340000	82370000	2
chr12	81630000	82370000	2
chr12	82230000	82370000	3
chr12	82370000	82650000	2
chr12	82370000	82500000	3
chr12	82370000	84630000	1
chr12	82500000	82650000	3
chr12	82650000	83000000	3
chr12	82650000	83840000	2
chr12	83000000	83390000	3
chr12	83840000	84510000	3
chr12	84510000	84850000	1
chr12	84510000	84630000	3
chr12	84630000	84850000	2
chr12	84630000	84740000	3
chr12	84740000	84850000	3
chr12	84850000	85930000	1
chr12	85060000	85450000	3
chr12	85060000	85930000	2
chr12	85450000	85930000	3
chr12	85930000	88030000	1
chr12	85930000	86930000	3
chr12	86930000	87260000	3
chr12	86930000	88030000	2
chr12	87260000	87860000	3
chr12	87860000	88030000	3
chr12	88030000	88110000	3
chr12	88030000	89530000	1
chr12	88030000	88520000	2
chr12	88030000	89010000	2
chr12	88520000	89010000	2
chr12	88730000	88810000	3
chr12	88810000	88900000	3
chr12	88900000	89010000	3
chr12	89010000	89530000	2
chr12	89010000	89350000	3
chr12	89350000	89530000	3
chr12	89530000	90950000	1
chr12	89530000	90130000	3
chr12	89530000	90250000	2
chr12	90130000	90950000	2
chr12	90250000	90950000	3
chr12	90950000	91360000	3
chr12	90950000	92700000	1
chr12	91360000	92700000	2
chr12	91360000	91760000	3
chr12	91760000	92600000	3
chr12	92700000	93440000	3
chr12	92700000	94120000	1
chr12	93440000	94120000	2
chr12	93440000	94530000	1
chr12	93570000	93770000	3
chr12	94120000	96010000	1
chr12	94120000	94530000	3
chr12	94120000	94940000	2
chr12	94530000	95560000	2
chr12	94530000	94940000	3
chr12	94990000	95560000	3
chr12	95560000	95880000	3
chr12	95560000	96540000	1
chr12	95880000	96540000	2
chr12	96010000	96540000	2
chr12	96010000	96240000	3
chr12	96240000	96540000	2
chr12	96240000	96420000	3
chr12	96420000	96540000	3
chr12	96540000	98400000	1
chr12	96540000	96990000	2
chr12	96540000	96890000	3
chr12	96890000	96990000	3
chr12	96990000	97350000	3
chr12	96990000	97970000	2
chr12	96990000	98400000	2
chr12	97350000	97970000	3
chr12	97970000	98400000	3
chr12	98380000	98710000	1
chr12	98400000	99020000	1
chr12	98400000	98850000	2
chr12	98560000	98660000	3
chr12	98660000	100020000	1
chr12	98710000	99020000	3
chr12	99020000	99360000	3
chr12	99020000	99790000	2
chr12	99020000	99870000	2
chr12	99020000	100020000	2
chr12	99360000	99790000	3
chr12	99790000	100020000	3
chr12	99790000	100590000	1
chr12	100020000	100750000	2
chr12	100020000	100230000	3
chr12	100020000	101390000	1
chr12	100020000	100340000	2
chr12	100230000	100340000	3
chr12	100340000	100590000	3
chr12	100590000	100750000	3
chr12	100750000	100820000	3
chr12	100750000	101390000	2
chr12	101390000	101890000	2
chr12	101390000	102870000	1
chr12	101390000	101760000	3
chr12	101760000	101890000	3
chr12	101890000	103760000	1
chr12	101890000	102870000	2
chr12	101890000	102510000	2
chr12	101890000	102240000	3
chr12	102510000	102870000	3
chr12	102870000	103640000	2
chr12	102870000	103760000	2
chr12	102870000	103480000	2
chr12	103270000	103380000	3
chr12	103480000	103560000	3
chr12	103560000	103640000	3
chr12	103640000	103860000	1
chr12	103640000	103760000	3
chr12	103760000	104140000	3
chr12	103760000	104360000	2
chr12	103760000	105390000	1
chr12	103860000	105110000	2
chr12	104140000	104360000	3
chr12	104140000	105110000	2
chr12	104360000	105110000	2
chr12	104360000	104860000	3
chr12	104860000	105110000	3
chr12	105110000	105390000	3
chr12	105240000	106240000	1
chr12	105390000	106990000	1
chr12	105390000	106240000	3
chr12	106240000	106360000	3
chr12	106240000	106990000	2
chr12	106990000	107100000	3
chr12	106990000	108530000	1
chr12	106990000	107680000	2
chr12	107680000	107910000	3
chr12	107680000	108530000	2
chr12	107910000	108530000	3
chr12	108530000	109110000	2
chr12	108530000	109840000	1
chr12	108530000	108860000	3
chr12	108860000	109110000	3
chr12	109110000	109410000	3
chr12	109110000	109840000	2
chr12	109410000	109940000	1
chr12	109410000	109840000	2
chr12	109510000	109840000	3
chr12	109840000	109940000	3
chr12	109840000	111350000	2
chr12	109840000	111700000	1
chr12	109840000	110060000	2
chr12	109840000	110880000	2
chr12	109940000	110440000	2
chr12	109940000	110060000	3
chr12	110060000	110880000	2
chr12	110060000	110440000	2
chr12	110060000	110300000	3
chr12	110300000	110440000	3
chr12	110440000	110640000	3
chr12	110440000	110880000	2
chr12	110640000	110880000	3
chr12	110880000	111350000	3
chr12	110880000	111700000	2
chr12	111350000	111450000	3
chr12	111350000	111700000	2
chr12	111350000	112440000	1
chr12	111450000	111700000	3
chr12	111700000	112440000	2
chr12	111700000	111830000	3
chr12	111700000	113180000	1
chr12	111830000	111910000	3
chr12	111910000	112020000	3
chr12	112020000	112180000	3
chr12	112180000	112440000	3
chr12	112440000	112530000	3
chr12	112440000	113800000	1
chr12	112440000	112970000	2
chr12	112530000	112970000	2
chr12	112890000	112970000	3
chr12	112970000	113180000	3
chr12	112970000	113440000	2
chr12	113180000	113440000	2
chr12	113180000	113940000	1
chr12	113180000	113320000	3
chr12	113320000	113440000	3
chr12	113440000	113940000	2
chr12	113440000	113640000	3
chr12	113640000	113800000	3
chr12	113800000	113940000	3
chr12	113940000	114610000	3
chr12	113940000	115920000	1
chr12	114610000	115920000	2
chr12	114610000	115780000	2
chr12	114670000	114990000	3
chr12	114990000	115400000	2
chr12	115120000	115250000	3
chr12	115250000	115400000	3
chr12	115400000	115780000	2
chr12	115520000	115620000	3
chr12	115780000	115920000	3
chr12	115920000	116720000	2
chr12	115920000	117180000	1
chr12	115920000	116960000	2
chr12	116140000	116260000	3
chr12	116260000	116420000	3
chr12	116420000	116540000	3
chr12	116720000	116960000	3
chr12	116720000	117180000	2
chr12	116960000	117180000	3
chr12	117180000	118120000	1
chr12	117180000	117850000	2
chr12	117180000	117330000	3
chr12	117850000	118120000	3
chr12	117850000	118390000	1
chr12	118120000	119930000	1
chr12	118120000	118390000	3
chr12	118120000	119660000	2
chr12	118390000	119660000	2
chr12	118390000	118860000	2
chr12	118390000	118970000	2
chr12	118390000	118660000	3
chr12	118660000	118970000	3
chr12	118860000	119660000	2
chr12	118970000	119440000	3
chr12	119440000	119660000	3
chr12	119660000	120090000	2
chr12	119660000	119770000	3
chr12	119660000	119930000	2
chr12	119660000	120300000	1
chr12	119770000	120090000	2
chr12	119770000	119930000	3
chr12	119930000	120300000	2
chr12	119930000	120090000	3
chr12	120090000	121470000	2
chr12	120090000	120190000	3
chr12	120090000	120300000	2
chr12	120090000	121910000	1
chr12	120090000	121270000	2
chr12	120190000	120520000	2
chr12	120190000	120300000	3
chr12	120300000	121270000	2
chr12	120300000	121470000	2
chr12	120300000	120520000	3
chr12	120520000	121270000	2
chr12	120520000	120730000	3
chr12	120520000	121010000	2
chr12	120730000	121010000	3
chr12	121010000	121270000	2
chr12	121120000	121270000	3
chr12	121270000	121470000	3
chr12	121270000	121910000	2
chr12	121470000	121780000	2
chr12	121470000	122230000	2
chr12	121470000	121910000	2
[truncated: 14,387 more rows]
