# Supplementary material for: Cohesin-mediated loop anchors confine the locations of human replication origins
Source: Nature. 2022 Jun 8;606(7915):812–9. doi: 10.1038/s41586-022-04803-0 (PMC9217744; doi:10.1038/s41586-022-04803-0)
Supplement: Supplementary file 3 — This zipped file contains Supplementary Tables 1–19 (see Supplementary Information for full descriptions). [file 41586_2022_4803_MOESM3_ESM.zip › Supplementary Table 10. Loop calls genome-wide from Rao et al. 2017 Hi-C in untreated HCT116 Rad21-mAID cells_ESM.xlsx]

## Sheet: HCT total loops
Supplementary Table 10. Loop calls genome-wide from Rao et al. 2017 Hi-C in the untreated HCT116 Rad21-mAID cell line
Loops called from in situ Hi-C on untreated HCT116 Rad21-mAID with MboI
hg38 build
1st column - loop location upstream chromosome, 2nd column - loop location upstream start, 3rd column - loop location upstream end, 4th column - loop location downstream chromosome, 5th column - loop location downstream start,
6th column - loop location downstream end, 7th column - cluster size (number of pixels), 8th column - loop peak pixel observed count, 9th column - loop peak pixel expected count, 10th column - loop peak pixel qvalue
HCT116_chrom	HCT116_us_start	HCT116_us_end	HCT116_ds_chrom	HCT116_ds_start	HCT116_ds_end	HCT116_cluster_size	HCT116_peakpixel_obs	HCT116_peakppixel_exp	HCT116_peakpixel_qvalue
chr1	890000	930000	chr1	940000	970000	7	357.516	223.923	5.97465e-13
chr1	900000	940000	chr1	1040000	1070000	5	94.2992	57.0673	0.00196478
chr1	960000	990000	chr1	1050000	1070000	3	203.013	102.501	1.3015e-10
chr1	970000	1000000	chr1	1280000	1310000	5	126.351	61.0265	0.000456393
chr1	1110000	1140000	chr1	1230000	1270000	8	172.92	95.9929	8.80512e-11
chr1	1320000	1340000	chr1	1460000	1490000	4	98.4908	53.8362	0.00143562
chr1	1320000	1360000	chr1	1500000	1510000	4	95.4176	42.8988	1.39645e-05
chr1	1350000	1360000	chr1	1460000	1490000	3	110.716	72.6285	0.105371
chr1	1380000	1390000	chr1	1480000	1510000	3	121.763	68.0844	6.04919e-06
chr1	1530000	1560000	chr1	1620000	1630000	3	147.699	76.6331	7.00533e-09
chr1	1610000	1630000	chr1	1720000	1740000	3	92.5741	48.3888	0.00302411
chr1	1640000	1700000	chr1	1710000	1760000	8	762.598	77.0445	1.26416e-158
chr1	1720000	1740000	chr1	1890000	1910000	3	80.3802	38.4512	0.00307435
chr1	1750000	1820000	chr1	1880000	1910000	10	129.03	53.6748	1.35944e-16
chr1	1910000	1980000	chr1	2000000	2070000	26	215.041	64.4139	4.88384e-53
chr1	1920000	1970000	chr1	2110000	2140000	7	63.8396	35.3839	0.00197457
chr1	1940000	1960000	chr1	2080000	2110000	5	86.2693	47.4982	2.79474e-06
chr1	2080000	2110000	chr1	2160000	2180000	4	146.672	76.7996	1.41079e-10
chr1	2170000	2210000	chr1	2340000	2400000	14	158.515	45.2884	6.90141e-44
chr1	2190000	2200000	chr1	2520000	2550000	3	59.0633	32.9476	0.00256088
chr1	2410000	2450000	chr1	2500000	2580000	21	195.992	71.8606	1.18914e-27
chr1	2420000	2430000	chr1	2780000	2810000	3	82.5868	34.4273	9.47288e-07
chr1	2590000	2620000	chr1	2780000	2800000	3	71.3078	41.0003	0.00632657
chr1	2640000	2660000	chr1	2770000	2810000	4	147.65	63.3131	1.11064e-12
chr1	2680000	2690000	chr1	2770000	2810000	4	159.939	71.3242	6.35606e-11
chr1	2810000	2840000	chr1	3000000	3020000	4	87.1462	54.2031	3.90893e-05
chr1	2810000	2830000	chr1	3410000	3430000	3	98.5156	56.5507	0.000574656
chr1	3000000	3020000	chr1	3420000	3440000	3	119.024	64.8422	6.93016e-11
chr1	3430000	3510000	chr1	3600000	3650000	27	136.413	48.5365	5.62416e-28
chr1	3670000	3700000	chr1	3730000	3750000	4	218.035	121.516	3.67827e-13
chr1	3680000	3710000	chr1	3850000	3870000	3	40.9158	21.9386	0.015902
chr1	3690000	3710000	chr1	3760000	3790000	3	101.104	61.3461	5.72477e-06
chr1	3790000	3820000	chr1	3850000	3860000	3	166.893	96.2165	1.61034e-10
chr1	3800000	3820000	chr1	3870000	3900000	3	78.4733	47.8715	0.000427777
chr1	3900000	3930000	chr1	4050000	4060000	3	81.287	52.5663	0.00113375
chr1	3910000	3920000	chr1	4080000	4110000	3	84.1983	43.8338	1.05047e-06
chr1	3930000	3960000	chr1	4120000	4150000	4	78.8528	45.2772	7.7637e-05
chr1	5500000	5520000	chr1	5740000	5760000	3	109.245	53.2507	3.42904e-08
chr1	5500000	5520000	chr1	5590000	5630000	4	124.723	78.4685	1.09822e-05
chr1	5870000	5890000	chr1	5930000	5970000	4	122.188	75.9627	2.65272e-05
chr1	5990000	6010000	chr1	6150000	6180000	3	68.1754	33.7975	7.62428e-05
chr1	6040000	6060000	chr1	6210000	6250000	4	74.5562	36.758	1.11888e-06
chr1	6040000	6060000	chr1	6150000	6180000	5	121.036	52.5851	2.4392e-10
chr1	6070000	6090000	chr1	6160000	6180000	3	124.221	68.2255	2.42703e-07
chr1	6230000	6270000	chr1	6390000	6450000	15	127.309	41.1819	7.46933e-29
chr1	6240000	6270000	chr1	6330000	6360000	6	156.892	76.4502	3.38873e-15
chr1	6480000	6530000	chr1	6620000	6650000	8	77.9629	31.5263	1.67664e-13
chr1	6710000	6740000	chr1	7180000	7220000	7	58.299	33.3197	0.000572722
chr1	6710000	6740000	chr1	6880000	6900000	4	84.3676	40.4797	1.41315e-09
chr1	7040000	7060000	chr1	7200000	7220000	3	108.02	48.592	1.09498e-09
chr1	7060000	7080000	chr1	7180000	7210000	3	127.718	61.3345	1.10301e-11
chr1	7210000	7230000	chr1	7640000	7660000	3	101.943	39.173	2.58167e-15
chr1	7440000	7470000	chr1	7630000	7640000	3	91.9234	42.4537	1.25861e-11
chr1	7480000	7500000	chr1	7620000	7650000	3	85.0837	50.326	2.76878e-05
chr1	7650000	7700000	chr1	7720000	7780000	15	171.452	59.3773	5.27727e-27
chr1	7660000	7680000	chr1	8310000	8360000	6	36.8811	15.5192	0.00318056
chr1	7660000	7680000	chr1	7890000	7950000	8	69.0787	40.5327	2.81681e-05
chr1	7800000	7830000	chr1	7910000	7940000	4	92.5942	53.677	1.40249e-06
chr1	7960000	8030000	chr1	8300000	8360000	34	168.795	51.5574	2.77151e-60
chr1	8020000	8040000	chr1	8160000	8210000	7	116.104	55.237	1.3852e-11
chr1	8180000	8240000	chr1	8290000	8320000	10	117.413	47.0219	9.9395e-24
chr1	8360000	8380000	chr1	8720000	8740000	3	66.0045	33.441	4.39485e-05
chr1	8380000	8420000	chr1	8520000	8560000	6	73.1432	42.1142	1.19215e-05
chr1	8390000	8420000	chr1	8730000	8750000	3	59.9492	33.91	0.00128166
chr1	8550000	8570000	chr1	8840000	8860000	3	59.7093	32.6894	6.52879e-05
chr1	8560000	8570000	chr1	8710000	8740000	3	97.916	49.3567	5.92507e-09
chr1	8740000	8760000	chr1	8830000	8860000	4	76.0979	42.6208	6.45651e-06
chr1	8850000	8880000	chr1	8980000	8990000	3	69.7595	43.83	4.55443e-05
chr1	8900000	8940000	chr1	8970000	9010000	11	151.798	63.5377	5.92771e-25
chr1	8910000	8940000	chr1	9080000	9110000	6	95.1413	37.9252	1.29154e-13
chr1	9090000	9150000	chr1	9180000	9260000	22	166.566	72.4114	1.82455e-25
chr1	9250000	9310000	chr1	9420000	9510000	35	158.028	52.4068	2.66593e-36
chr1	9480000	9510000	chr1	9550000	9590000	6	112.089	53.0636	1.52316e-12
chr1	9610000	9630000	chr1	9860000	9880000	3	87.463	39.6852	1.73868e-11
chr1	9610000	9640000	chr1	9680000	9740000	11	126.576	58.1885	1.16349e-16
chr1	9720000	9740000	chr1	9860000	9880000	3	118.409	50.6058	4.66003e-16
chr1	9760000	9800000	chr1	9850000	9880000	9	180.741	74.7442	3.5358e-29
chr1	9870000	9890000	chr1	10400000	10430000	3	41.4298	22.8891	0.0119593
chr1	9870000	9890000	chr1	10030000	10060000	4	71.4974	41.6442	4.21411e-05
chr1	10160000	10180000	chr1	10330000	10350000	3	75.3062	43.2989	2.61444e-05
chr1	10370000	10390000	chr1	10480000	10500000	3	66.1705	34.4799	4.80384e-05
chr1	10400000	10430000	chr1	10490000	10500000	3	110.323	59.4642	1.90671e-10
chr1	10490000	10520000	chr1	10850000	10870000	3	107.513	53.2557	2.18966e-11
chr1	10500000	10520000	chr1	10890000	10910000	3	80.0391	48.7146	0.000360868
chr1	10500000	10540000	chr1	10660000	10690000	7	84.3928	42.3667	8.35386e-06
chr1	10500000	10520000	chr1	10930000	10950000	3	90.1652	51.2414	2.56846e-06
chr1	10510000	10540000	chr1	10690000	10710000	3	70.6383	41.2115	0.00124753
chr1	10530000	10550000	chr1	10900000	10920000	3	85.4343	49.5372	0.000350695
chr1	10530000	10560000	chr1	10630000	10640000	3	114.582	64.9286	1.49925e-05
chr1	11030000	11090000	chr1	11180000	11250000	14	80.5745	43.7661	5.11263e-07
chr1	11030000	11050000	chr1	11630000	11650000	3	58.588	27.4752	6.93028e-08
chr1	11440000	11500000	chr1	11610000	11650000	11	109.27	64.6446	3.14101e-07
chr1	11640000	11690000	chr1	11700000	11750000	12	162.094	74.6878	9.90717e-22
chr1	11800000	11860000	chr1	11860000	11910000	22	281.172	108.997	2.65362e-50
chr1	11830000	11850000	chr1	12010000	12030000	3	61.4204	29.2534	9.95291e-07
chr1	12060000	12160000	chr1	12170000	12280000	51	299.797	62.154	1.01277e-155
chr1	12110000	12130000	chr1	12630000	12670000	6	46.0428	24.1985	0.000461124
chr1	12300000	12320000	chr1	12610000	12670000	10	118.291	62.3739	6.3516e-13
chr1	12660000	12700000	chr1	12760000	12780000	5	116.888	70.9521	9.28119e-06
chr1	12660000	12690000	chr1	12730000	12740000	3	156.383	101.287	0.000182135
chr1	12690000	12720000	chr1	12840000	12860000	4	61.3539	33.966	0.00172539
chr1	12780000	12800000	chr1	13220000	13240000	3	100.372	54.8009	0.000134993
chr1	13340000	13370000	chr1	13400000	13440000	6	190.324	90.0203	5.32566e-08
chr1	13630000	13660000	chr1	13930000	13950000	3	60.7774	37.6132	0.0456622
chr1	13660000	13680000	chr1	13940000	13960000	3	74.3143	36.9793	0.000488911
chr1	13660000	13670000	chr1	13790000	13830000	4	100.4	60.0321	0.000305853
chr1	13820000	13860000	chr1	13940000	13970000	6	107.829	50.5339	7.74527e-10
chr1	14560000	14590000	chr1	15020000	15060000	5	59.4357	32.6332	0.000968031
chr1	15100000	15160000	chr1	15250000	15320000	32	152.781	49.5386	6.71925e-42
chr1	15110000	15130000	chr1	15430000	15450000	3	48.805	27.153	0.000817706
chr1	15300000	15350000	chr1	15410000	15450000	16	166.807	59.8721	1.60109e-28
chr1	15300000	15340000	chr1	15480000	15510000	6	83.9963	28.8615	1.7248e-09
chr1	15540000	15620000	chr1	15700000	15760000	25	124.901	42.3505	1.65415e-26
chr1	15790000	15820000	chr1	15920000	16010000	16	111.523	46.3913	2.67507e-18
chr1	15930000	15960000	chr1	16030000	16060000	4	110.582	57.9305	1.98353e-05
chr1	16010000	16020000	chr1	16180000	16210000	3	73.4426	33.8894	2.35539e-11
chr1	16050000	16130000	chr1	16170000	16250000	36	238.345	72.1865	1.92788e-65
chr1	16070000	16100000	chr1	16350000	16370000	3	55.16	34.1626	0.00843985
chr1	16230000	16260000	chr1	16350000	16370000	4	94.3097	48.3269	9.8498e-09
chr1	16390000	16410000	chr1	16470000	16490000	3	113.255	62.1548	6.16557e-07
chr1	16390000	16420000	chr1	16520000	16540000	5	73.8523	33.542	0.00112462
chr1	16430000	16450000	chr1	16520000	16540000	3	82.1394	49.6139	0.00249632
chr1	16430000	16470000	chr1	16480000	16500000	5	252.485	150.162	4.2338e-13
chr1	16490000	16520000	chr1	16890000	16920000	4	296.751	33.9354	6.65635e-100
chr1	16530000	16550000	chr1	16850000	16880000	4	511.88	41.4719	1.16084e-211
chr1	16600000	16620000	chr1	21440000	21470000	4	20.9727	2.12396	5.50728e-24
chr1	16910000	17000000	chr1	17030000	17080000	23	170.618	45.4158	4.4981e-34
chr1	16950000	16960000	chr1	17230000	17270000	4	50.53	27.1027	0.0140011
chr1	17080000	17150000	chr1	17210000	17280000	21	279.588	80.1892	5.61083e-96
chr1	17240000	17260000	chr1	17380000	17410000	3	76.6485	41.4381	1.1322e-06
chr1	17260000	17300000	chr1	17390000	17420000	5	72.8265	45.0334	7.13634e-05
chr1	17260000	17290000	chr1	17360000	17380000	3	93.8889	58.4141	4.04347e-06
chr1	17410000	17450000	chr1	17600000	17630000	5	81.6571	35.1012	4.59468e-12
chr1	17480000	17540000	chr1	17570000	17650000	28	231.451	66.3382	6.16634e-81
chr1	17650000	17670000	chr1	17750000	17770000	3	113.567	74.2826	0.00213499
chr1	17660000	17680000	chr1	17820000	17840000	3	96.8954	49.5126	3.65692e-06
chr1	17910000	17940000	chr1	18560000	18580000	4	45.1895	25.5526	0.00281862
chr1	18370000	18390000	chr1	18530000	18570000	4	86.4399	50.4503	0.000220306
chr1	18580000	18620000	chr1	18810000	18880000	15	169.938	68.3534	6.04926e-27
chr1	18590000	18610000	chr1	18660000	18700000	5	172.722	81.7295	1.0373e-17
chr1	18880000	18930000	chr1	19040000	19120000	27	142.935	47.3603	3.11979e-28
chr1	19090000	19150000	chr1	19150000	19210000	21	280.848	166.636	2.23231e-17
chr1	19100000	19130000	chr1	19220000	19250000	7	99.3549	51.3436	4.18388e-11
chr1	19340000	19360000	chr1	19650000	19670000	3	93.3775	54.0145	5.48508e-07
chr1	19690000	19740000	chr1	19840000	19870000	5	69.6528	36.8978	2.97668e-06
chr1	19720000	19770000	chr1	19870000	19910000	6	62.1921	34.8033	1.56405e-05
chr1	19910000	19930000	chr1	20470000	20510000	6	49.5694	24.5687	4.41193e-05
chr1	19910000	19930000	chr1	20140000	20170000	4	141.19	61.8982	1.07695e-18
chr1	19940000	19960000	chr1	20150000	20170000	3	111.953	60.5115	1.45009e-09
chr1	20200000	20230000	chr1	20490000	20500000	3	98.5455	48.2958	1.33078e-11
chr1	20350000	20390000	chr1	20470000	20500000	8	116.991	50.3598	1.75913e-15
chr1	20420000	20440000	chr1	20480000	20500000	3	148.41	95.6564	7.71902e-07
chr1	20500000	20590000	chr1	20620000	20690000	41	183.574	52.2636	1.88714e-61
chr1	20680000	20710000	chr1	21180000	21210000	6	78.796	31.5837	4.25475e-16
chr1	20990000	21010000	chr1	21180000	21200000	3	79.0434	37.8576	1.09928e-07
chr1	21040000	21060000	chr1	21170000	21200000	3	77.4967	44.4078	0.000438882
chr1	21200000	21290000	chr1	21320000	21400000	44	186.829	43.2997	5.69813e-76
chr1	21220000	21240000	chr1	21560000	21600000	5	62.9929	39.4288	0.000722915
chr1	21250000	21270000	chr1	21560000	21580000	3	59.8109	38.7007	0.00412018
chr1	21370000	21390000	chr1	21530000	21580000	7	95.203	52.1122	2.64431e-08
chr1	21490000	21520000	chr1	21640000	21670000	5	70.3906	45.8683	0.0034324
chr1	21650000	21680000	chr1	21940000	22010000	8	93.36	53.2098	7.98497e-07
chr1	21690000	21720000	chr1	21960000	21970000	3	112.959	57.0921	9.62317e-11
chr1	22100000	22160000	chr1	22400000	22420000	10	141.705	56.1432	2.8503e-23
chr1	22110000	22140000	chr1	22630000	22650000	3	54.9887	27.7165	0.000580756
chr1	22120000	22130000	chr1	22230000	22260000	3	96.3217	62.659	5.98235e-05
chr1	22400000	22430000	chr1	22600000	22670000	12	159.044	58.5029	5.82934e-28
chr1	22420000	22430000	chr1	22920000	22950000	3	56.5285	29.8727	0.000139623
chr1	22540000	22570000	chr1	22610000	22650000	5	143.816	85.3479	7.22284e-07
chr1	22650000	22710000	chr1	22860000	22960000	29	166.551	59.1301	1.99736e-35
chr1	22960000	23010000	chr1	23060000	23110000	14	131.608	51.2712	1.17005e-27
chr1	22970000	23000000	chr1	23170000	23200000	6	102.155	56.8597	2.09891e-09
chr1	23080000	23110000	chr1	23170000	23200000	7	204.074	79.3743	4.22213e-42
chr1	23080000	23100000	chr1	23270000	23290000	3	70.9871	42.6869	0.000242448
chr1	23280000	23310000	chr1	23390000	23410000	4	94.0589	53.9382	5.79714e-07
chr1	23490000	23510000	chr1	23660000	23680000	4	92.2173	43.2255	3.5651e-12
chr1	23510000	23580000	chr1	23620000	23700000	21	249.92	69.3277	4.68201e-82
chr1	23690000	23710000	chr1	23740000	23770000	4	130.508	75.7841	3.64282e-10
chr1	23750000	23780000	chr1	23900000	23940000	7	112.862	41.2703	5.61652e-18
chr1	23790000	23810000	chr1	23850000	23880000	4	158.804	97.8614	1.19041e-08
chr1	23790000	23830000	chr1	23890000	23930000	9	114.734	47.4777	2.93311e-17
chr1	23960000	23990000	chr1	24020000	24040000	4	194.684	119.455	1.32621e-10
chr1	23960000	23980000	chr1	24140000	24160000	3	50.9687	31.5313	0.0217552
chr1	24060000	24080000	chr1	24180000	24200000	4	96.2741	47.304	1.90654e-11
chr1	24070000	24100000	chr1	24130000	24170000	5	116.329	66.047	2.07136e-09
chr1	24180000	24250000	chr1	24350000	24410000	26	220.502	51.4647	6.7375e-101
chr1	24420000	24450000	chr1	24600000	24630000	5	74.1862	32.7506	9.56789e-08
chr1	24540000	24560000	chr1	24620000	24640000	3	111.324	70.6991	6.82625e-06
chr1	24650000	24710000	chr1	24800000	24860000	20	185.175	47.8264	7.83419e-44
chr1	24840000	24870000	chr1	24890000	24930000	6	156.133	85.0235	1.62476e-12
chr1	24850000	24870000	chr1	25030000	25050000	3	79.3152	45.4884	3.84608e-05
chr1	24920000	24940000	chr1	25090000	25110000	3	125.361	71.3957	6.17798e-08
chr1	25100000	25150000	chr1	25180000	25220000	14	128.05	59.8464	3.1335e-18
chr1	25240000	25260000	chr1	25510000	25530000	3	57.1169	33.4927	0.000674951
chr1	25240000	25260000	chr1	25420000	25440000	3	61.7568	39.9216	0.0116009
chr1	25240000	25270000	chr1	25330000	25350000	4	159.1	70.8565	5.25666e-10
chr1	25270000	25290000	chr1	25400000	25430000	4	283.201	55.4555	1.9599e-48
chr1	25400000	25410000	chr1	25490000	25530000	4	121.997	60.4538	1.0611e-05
chr1	25520000	25540000	chr1	25800000	25820000	3	99.1104	58.0488	5.68186e-06
chr1	25610000	25620000	chr1	25780000	25810000	3	112.778	49.7485	6.43117e-17
chr1	25710000	25740000	chr1	25780000	25800000	3	159.355	89.2992	7.99646e-11
chr1	25810000	25930000	chr1	25970000	26030000	25	96.6666	34.706	1.5434e-18
chr1	26030000	26060000	chr1	26210000	26240000	4	53.9495	33.7691	0.00332591
chr1	26030000	26050000	chr1	26090000	26110000	3	136.181	75.3554	1.65916e-09
chr1	26030000	26050000	chr1	26140000	26170000	6	110.034	54.5092	3.96707e-13
chr1	26090000	26110000	chr1	26140000	26170000	5	256.201	141.346	2.78183e-22
chr1	26270000	26300000	chr1	26350000	26430000	16	143.055	66.5358	5.39368e-20
chr1	26480000	26510000	chr1	26560000	26580000	4	99.739	57.5733	2.68126e-08
chr1	26570000	26620000	chr1	26760000	26810000	16	177.923	58.3063	2.47814e-37
chr1	26810000	26840000	chr1	26880000	26890000	3	128.41	63.8477	1.08672e-11
chr1	26910000	26930000	chr1	27080000	27100000	3	48.2349	28.0798	0.00487358
chr1	26950000	26980000	chr1	27090000	27110000	4	92.5839	37.9264	4.16707e-18
chr1	26990000	27010000	chr1	27080000	27110000	4	117.073	52.0948	4.45034e-19
chr1	27030000	27060000	chr1	27080000	27110000	5	240.083	107.289	1.30564e-36
chr1	27090000	27130000	chr1	27270000	27310000	11	180.558	53.2721	6.69582e-41
chr1	27100000	27120000	chr1	27600000	27630000	4	39.5209	22.4514	0.0660571
chr1	27290000	27310000	chr1	27600000	27620000	3	91.9078	50.1148	2.86159e-06
chr1	27390000	27430000	chr1	27600000	27620000	5	137.95	58.7622	9.24511e-22
chr1	27550000	27570000	chr1	27650000	27670000	3	98.2672	51.997	1.58052e-09
chr1	27600000	27630000	chr1	27640000	27680000	7	266.007	103.933	2.75182e-55
chr1	27660000	27690000	chr1	27800000	27840000	5	65.8908	36.9049	4.79732e-05
chr1	27850000	27870000	chr1	27950000	27990000	5	110.755	53.2909	3.57618e-15
chr1	28030000	28040000	chr1	28190000	28220000	3	65.9071	38.6639	0.000763322
chr1	28070000	28140000	chr1	28160000	28220000	15	116.713	49.6189	5.32897e-16
chr1	28390000	28420000	chr1	28470000	28500000	6	105.257	56.6715	1.32115e-09
chr1	28400000	28430000	chr1	28580000	28610000	5	64.4641	33.6682	3.681e-06
chr1	28510000	28540000	chr1	28640000	28650000	3	69.6712	35.8118	1.23652e-07
chr1	28640000	28660000	chr1	28860000	28880000	3	75.9164	39.0271	9.84362e-09
chr1	28650000	28670000	chr1	28830000	28860000	3	54.6676	28.1963	7.71784e-05
chr1	28660000	28690000	chr1	28730000	28740000	3	118.374	64.3948	4.41241e-09
chr1	28750000	28820000	chr1	28830000	28890000	27	163.107	51.9873	4.29195e-54
chr1	28870000	28900000	chr1	29190000	29210000	3	81.0634	35.6947	3.12263e-13
chr1	28870000	28900000	chr1	29010000	29050000	8	167.532	56.0077	1.04032e-35
chr1	29020000	29050000	chr1	29190000	29210000	3	68.7851	29.8755	2.28941e-06
chr1	29060000	29080000	chr1	29190000	29220000	3	67.5934	31.8576	9.21439e-06
chr1	29090000	29140000	chr1	29160000	29210000	9	103.647	57.6066	8.61248e-10
chr1	29220000	29240000	chr1	29680000	29710000	3	51.5802	29.9583	0.00787816
chr1	29230000	29250000	chr1	30080000	30100000	3	41.5402	19.7156	0.00210611
chr1	29230000	29250000	chr1	29410000	29430000	4	78.9615	33.4737	1.08734e-08
chr1	29230000	29260000	chr1	29370000	29400000	4	85.7029	41.8944	2.71798e-10
chr1	29230000	29250000	chr1	30690000	30720000	4	34.0189	15.6217	0.00496909
chr1	29230000	29270000	chr1	29300000	29360000	12	112.497	56.766	1.321e-12
chr1	29250000	29260000	chr1	29690000	29720000	3	51.3675	27.7266	0.000800009
chr1	29360000	29390000	chr1	30080000	30110000	6	69.5156	33.6542	2.55716e-07
chr1	29380000	29400000	chr1	30700000	30720000	3	36.2418	19.6588	0.0197561
chr1	29500000	29520000	chr1	30100000	30120000	3	61.3124	32.9498	3.49784e-05
chr1	29700000	29720000	chr1	29840000	29870000	4	81.1132	50.6959	0.000532111
chr1	30080000	30100000	chr1	30690000	30710000	3	51.7022	27.2021	0.00411199
chr1	30400000	30420000	chr1	30700000	30720000	3	107.946	51.7479	8.68645e-09
chr1	30540000	30560000	chr1	30690000	30710000	3	76.9377	50.7204	0.00435532
chr1	30710000	30830000	chr1	30880000	30950000	55	256.005	61.6708	7.00784e-97
chr1	30930000	30960000	chr1	31120000	31130000	3	49.3127	27.973	0.00375296
chr1	30940000	30970000	chr1	31040000	31050000	3	83.9931	54.9099	0.000467228
chr1	30940000	30990000	chr1	30990000	31030000	10	181.745	99.9031	6.96982e-16
chr1	30970000	31000000	chr1	31100000	31140000	5	58.7307	31.7963	0.000866998
chr1	31170000	31190000	chr1	31540000	31560000	3	69.0967	31.7621	2.01808e-07
chr1	31180000	31190000	chr1	31320000	31350000	3	101.188	48.0246	5.30637e-10
chr1	31380000	31450000	chr1	31530000	31560000	10	116.583	60.1203	6.59529e-10
chr1	31400000	31420000	chr1	31570000	31600000	3	68.7083	44.6779	0.00134964
chr1	31620000	31700000	chr1	31730000	31810000	32	144.165	50.1303	1.26811e-37
chr1	31790000	31830000	chr1	31960000	31980000	6	106.589	50.0804	1.74652e-13
chr1	32200000	32230000	chr1	32300000	32340000	9	132.517	50.2307	2.31742e-22
chr1	32210000	32230000	chr1	32400000	32420000	3	57.1854	26.9547	6.14493e-06
chr1	32680000	32730000	chr1	32740000	32810000	18	208.583	89.5362	3.03084e-33
chr1	32690000	32720000	chr1	32860000	32880000	3	57.0508	30.5161	0.00128128
chr1	32820000	32840000	chr1	32860000	32880000	3	200.368	130.347	9.77067e-09
chr1	32880000	32910000	chr1	33050000	33090000	7	92.5359	37.4609	8.67493e-16
chr1	32920000	32940000	chr1	33050000	33090000	5	92.8077	47.6015	9.52588e-10
chr1	32930000	32940000	chr1	33000000	33030000	3	145.243	92.1022	1.40215e-08
chr1	33290000	33310000	chr1	33450000	33480000	4	104.274	43.1612	5.39419e-14
chr1	33350000	33380000	chr1	33450000	33470000	4	149.394	62.8852	3.6494e-22
chr1	33460000	33550000	chr1	33570000	33630000	23	101.503	38.044	6.90843e-21
chr1	34770000	34810000	chr1	34830000	34860000	7	148.755	76.5691	6.75018e-13
chr1	35390000	35420000	chr1	35530000	35560000	4	64.6088	39.5241	0.0159424
chr1	35430000	35470000	chr1	35530000	35580000	10	103.748	44.6919	1.63414e-19
chr1	35550000	35590000	chr1	35700000	35770000	17	139.171	45.9131	1.69046e-39
chr1	35850000	35870000	chr1	36040000	36060000	3	55.194	29.9897	3.82933e-05
chr1	35910000	35930000	chr1	36070000	36090000	3	64.8473	34.8947	4.77926e-06
chr1	36090000	36110000	chr1	36180000	36210000	4	104.175	58.1767	7.82939e-08
chr1	36090000	36130000	chr1	36280000	36310000	8	88.7991	38.6381	3.11518e-13
chr1	36140000	36160000	chr1	36280000	36310000	5	122.874	53.7029	3.24866e-16
chr1	36320000	36370000	chr1	36400000	36460000	21	161.082	61.6464	5.71429e-31
chr1	36480000	36500000	chr1	36650000	36680000	3	44.8459	29.7492	0.0922929
chr1	36550000	36580000	chr1	37410000	37440000	4	58.9495	31.8609	2.68361e-06
chr1	36590000	36610000	chr1	37420000	37450000	3	49.8003	31.2278	0.00675434
chr1	37250000	37260000	chr1	37410000	37440000	3	75.249	40.2663	7.37116e-07
chr1	37290000	37320000	chr1	37410000	37440000	5	77.8281	42.2816	2.3543e-08
chr1	37350000	37380000	chr1	37420000	37440000	3	126.956	77.2545	2.3994e-07
chr1	37460000	37490000	chr1	37530000	37560000	6	122.187	70.1347	1.90329e-08
chr1	37480000	37510000	chr1	37660000	37690000	4	73.8175	34.1741	1.85533e-09
chr1	37550000	37620000	chr1	37650000	37690000	15	171.389	84.32	1.87134e-22
chr1	37700000	37720000	chr1	37830000	37870000	4	76.7294	47.3287	0.000500973
chr1	37700000	37730000	chr1	37790000	37820000	5	117.201	70.5054	1.4614e-06
chr1	37790000	37820000	chr1	37970000	38000000	4	56.4984	35.0756	0.00536687
chr1	37880000	37900000	chr1	37970000	37990000	3	96.3211	52.993	6.92002e-07
chr1	38020000	38040000	chr1	38830000	38850000	3	64.7644	26.6413	3.41202e-07
chr1	38030000	38070000	chr1	38200000	38220000	6	69.6766	35.1425	0.000147164
chr1	38040000	38060000	chr1	38150000	38180000	4	80.6793	51.9267	0.00042802
chr1	38610000	38630000	chr1	38800000	38820000	3	85.3057	42.4261	2.85309e-11
chr1	38840000	38860000	chr1	39070000	39090000	3	62.8355	31.5849	1.22715e-05
chr1	38850000	38900000	chr1	38990000	39070000	15	61.9011	24.525	3.28761e-09
chr1	38870000	38910000	chr1	39080000	39100000	5	59.1464	25.8347	8.00445e-08
chr1	38870000	38890000	chr1	38940000	38970000	3	117.664	60.7828	1.73598e-11
chr1	38950000	38970000	chr1	39080000	39100000	3	76.838	44.3123	2.26044e-06
chr1	39080000	39120000	chr1	39220000	39290000	17	166.457	45.1046	2.62336e-33
chr1	39080000	39100000	chr1	39520000	39540000	3	62.3916	33.7323	2.7165e-06
chr1	39100000	39120000	chr1	39170000	39200000	6	140.648	65.9324	3.10912e-16
chr1	39110000	39120000	chr1	39520000	39550000	3	59.7615	31.0148	0.000211292
chr1	39250000	39280000	chr1	39370000	39390000	3	101.869	64.6256	9.07984e-06
chr1	39260000	39280000	chr1	39520000	39550000	3	76.4675	42.4238	3.34964e-06
chr1	39450000	39480000	chr1	39530000	39540000	3	109.647	67.7618	3.46868e-06
chr1	39500000	39530000	chr1	39760000	39780000	4	695.495	40.1432	1.51949e-138
chr1	39800000	39850000	chr1	39950000	40020000	15	118.077	44.8302	1.97716e-22
chr1	40070000	40090000	chr1	40330000	40350000	3	101.87	55.8574	7.02648e-09
chr1	40080000	40100000	chr1	40130000	40150000	3	141.408	73.2662	3.40447e-13
chr1	40130000	40150000	chr1	40330000	40360000	4	116.587	71.0327	1.40924e-07
chr1	40430000	40470000	chr1	40490000	40520000	6	184.264	98.2965	2.74487e-14
chr1	40590000	40630000	chr1	40950000	40960000	4	51.8049	26.3957	0.000195313
chr1	40610000	40630000	chr1	40760000	40780000	3	91.2911	47.7981	9.70104e-07
chr1	40610000	40630000	chr1	40650000	40680000	3	226.607	150.474	5.84802e-09
chr1	40770000	40810000	chr1	40940000	40970000	6	85.226	37.5519	1.55031e-11
chr1	40820000	40900000	chr1	40920000	41010000	32	204.022	60.5003	1.72631e-61
chr1	41040000	41050000	chr1	41190000	41220000	3	63.0877	32.5153	0.000121052
chr1	41240000	41330000	chr1	41400000	41480000	44	145.537	44.0373	2.60746e-48
chr1	41560000	41590000	chr1	42130000	42180000	6	48.0744	28.7759	0.000209389
chr1	41560000	41590000	chr1	41770000	41810000	7	114.51	57.2005	1.57085e-14
chr1	41800000	41820000	chr1	42130000	42150000	3	70.0635	37.3885	4.32336e-05
chr1	42140000	42160000	chr1	42730000	42760000	3	45.7265	19.8663	0.000128224
chr1	42560000	42600000	chr1	42730000	42750000	7	106.34	42.8018	1.41454e-15
chr1	42770000	42790000	chr1	43060000	43080000	3	86.9822	45.0758	5.63411e-08
chr1	42770000	42810000	chr1	42870000	42940000	14	108.152	42.7312	2.74361e-21
chr1	42890000	42960000	chr1	43050000	43110000	21	227.159	61.4928	1.34148e-61
chr1	43210000	43260000	chr1	43350000	43440000	25	193.113	53.3398	1.66842e-61
chr1	43510000	43550000	chr1	43930000	43960000	6	65.0725	31.1047	7.68361e-07
chr1	43520000	43550000	chr1	43680000	43710000	4	105.071	47.6308	4.5573e-08
chr1	43530000	43550000	chr1	43620000	43640000	3	126.396	74.7943	4.54702e-06
chr1	43740000	43800000	chr1	43920000	43960000	12	174.574	56.8211	1.16594e-35
chr1	44080000	44120000	chr1	44200000	44220000	5	101.65	53.6904	2.92292e-11
chr1	44080000	44110000	chr1	44580000	44630000	7	51.3839	28.0468	0.00180279
chr1	44220000	44240000	chr1	44300000	44320000	3	108.235	66.1494	1.00351e-06
chr1	44360000	44380000	chr1	44590000	44620000	4	116.657	58.7853	1.20455e-13
chr1	44780000	44810000	chr1	45300000	45310000	3	45.4182	29.0758	0.0551165
chr1	44810000	44870000	chr1	45000000	45020000	9	123.095	34.6946	9.11207e-36
chr1	44820000	44850000	chr1	44970000	44990000	4	82.2466	42.0675	5.92442e-08
chr1	44820000	44840000	chr1	45290000	45310000	3	54.1025	29.8887	0.000766721
chr1	45000000	45050000	chr1	45270000	45320000	14	174.681	58.8632	4.64532e-46
chr1	45010000	45020000	chr1	45480000	45510000	3	83.1428	28.9121	9.54433e-23
chr1	45300000	45390000	chr1	45450000	45520000	23	139.159	45.7354	8.41504e-39
chr1	45600000	45650000	chr1	46160000	46200000	7	44.5982	22.0686	0.0105599
chr1	45630000	45650000	chr1	45870000	45890000	3	68.6726	37.4473	0.000471092
chr1	45650000	45670000	chr1	46010000	46040000	3	41.3785	25.8993	0.0273207
chr1	46000000	46070000	chr1	46150000	46240000	34	195.281	53.4404	2.83587e-72
chr1	46260000	46280000	chr1	46340000	46370000	4	84.5983	36.4675	1.5793e-11
chr1	46350000	46370000	chr1	46520000	46550000	3	55.7211	29.8624	0.000766384
chr1	46380000	46490000	chr1	46510000	46580000	48	214.748	72.5311	7.3286e-65
chr1	46430000	46460000	chr1	46710000	46730000	4	45.9771	27.285	0.0010525
chr1	46600000	46630000	chr1	46710000	46730000	3	81.7453	44.5471	1.8095e-08
chr1	46870000	46890000	chr1	47080000	47100000	3	527.013	74.3751	3.21851e-57
chr1	47170000	47190000	chr1	47690000	47720000	3	41.709	16.7643	0.000440347
chr1	47180000	47200000	chr1	47370000	47400000	4	46.9122	27.2421	0.00110746
chr1	47180000	47200000	chr1	47410000	47450000	4	65.9601	30.5893	1.88179e-07
chr1	47190000	47220000	chr1	47700000	47730000	4	32.8368	18.6067	0.0635872
chr1	47210000	47240000	chr1	47380000	47410000	5	51.7186	27.3578	0.000192435
chr1	47420000	47450000	chr1	47700000	47730000	6	106.835	57.3326	5.07736e-10
chr1	47520000	47540000	chr1	47700000	47720000	4	118.385	62.7805	8.61608e-11
chr1	47730000	47750000	chr1	48060000	48090000	3	53.3401	33.667	0.0581689
chr1	47750000	47780000	chr1	47920000	47940000	4	74.4969	44.5986	0.00023282
chr1	47990000	48010000	chr1	48050000	48070000	3	158.136	84.9688	3.98902e-12
chr1	48090000	48110000	chr1	48190000	48250000	11	175.37	68.7714	1.89757e-21
chr1	48120000	48140000	chr1	48190000	48210000	3	155.378	81.1595	3.50876e-07
chr1	48550000	48580000	chr1	48670000	48700000	4	118.112	66.6355	4.32067e-07
chr1	50170000	50200000	chr1	50300000	50330000	4	85.8401	52.8319	7.17834e-05
chr1	50350000	50380000	chr1	50590000	50620000	5	75.2024	40.0771	2.25171e-05
chr1	50360000	50380000	chr1	50710000	50730000	3	57.9113	25.6874	2.19937e-05
chr1	50370000	50390000	chr1	50550000	50580000	3	62.8275	33.2552	0.000479563
chr1	50740000	50780000	chr1	51180000	51210000	6	66.732	33.129	1.13018e-07
chr1	51220000	51250000	chr1	51280000	51290000	3	121.388	68.7885	3.97621e-10
chr1	51340000	51350000	chr1	51510000	51540000	3	68.6144	35.4825	5.6716e-06
chr1	51610000	51640000	chr1	51740000	51770000	5	82.5771	48.9718	0.000154938
chr1	51870000	51920000	chr1	51970000	52040000	18	130.226	49.7607	1.80489e-20
chr1	52110000	52150000	chr1	52280000	52360000	14	117.735	50.994	1.30634e-18
chr1	52400000	52430000	chr1	52660000	52690000	4	74.9532	42.1504	8.64196e-06
chr1	52690000	52710000	chr1	53180000	53200000	3	49.494	23.0602	4.16515e-05
chr1	52900000	52920000	chr1	53170000	53190000	3	84.7199	41.4956	4.97904e-09
chr1	53240000	53320000	chr1	53370000	53440000	32	176.446	55.3496	2.5549e-39
chr1	53470000	53520000	chr1	53660000	53690000	8	148.111	65.7825	8.85474e-20
chr1	53840000	53890000	chr1	53940000	53980000	15	129.928	55.5288	1.35104e-19
chr1	53850000	53880000	chr1	54030000	54070000	5	59.457	33.4757	0.000202787
chr1	54100000	54130000	chr1	54810000	54820000	3	46.7533	24.8451	0.00387549
chr1	54110000	54130000	chr1	54480000	54500000	3	82.5933	42.5031	9.33738e-08
chr1	54390000	54420000	chr1	54460000	54500000	7	174.504	71.7581	5.70438e-19
chr1	54500000	54520000	chr1	54620000	54640000	3	71.4516	43.347	0.00334836
chr1	54650000	54690000	chr1	54780000	54820000	8	109.416	53.9434	2.44213e-14
chr1	54810000	54870000	chr1	54990000	55020000	11	62.995	28.7564	2.17681e-05
chr1	54850000	54880000	chr1	55030000	55050000	4	51.8162	30.5988	0.00189462
chr1	54910000	54970000	chr1	54980000	55050000	22	254.83	99.348	4.03159e-61
chr1	55060000	55100000	chr1	55240000	55260000	4	63.1332	38.2058	0.000330462
chr1	55130000	55150000	chr1	55270000	55290000	4	122.89	52.9488	6.18758e-17
chr1	55280000	55300000	chr1	56580000	56600000	3	73.9532	28.6606	3.57528e-10
chr1	56400000	56420000	chr1	56570000	56590000	4	91.3897	51.9071	0.000264356
chr1	56590000	56610000	chr1	56690000	56710000	3	89.5172	56.8107	0.0121494
chr1	56600000	56650000	chr1	56760000	56830000	12	50.629	28.1264	0.026537
chr1	56820000	56840000	chr1	56960000	56980000	3	93.561	49.9627	4.9836e-07
chr1	56830000	56860000	chr1	57000000	57030000	4	73.4159	41.1552	0.00183861
chr1	58470000	58490000	chr1	58640000	58670000	4	61.7591	35.4231	0.000800164
chr1	58500000	58570000	chr1	58630000	58680000	16	122.794	39.7487	1.43008e-22
chr1	58730000	58790000	chr1	59290000	59300000	6	67.3458	30.2594	7.69972e-08
chr1	58730000	58770000	chr1	59730000	59760000	5	73.7024	34.7314	2.42396e-08
chr1	58730000	58750000	chr1	59700000	59720000	4	83.4928	33.5939	1.44964e-08
chr1	59760000	59780000	chr1	59940000	59960000	3	57.4949	22.0519	6.94592e-07
chr1	59870000	59890000	chr1	59940000	59960000	3	143.86	64.2086	2.53305e-12
chr1	59970000	60000000	chr1	60100000	60170000	9	83.2752	39.4184	0.000177231
chr1	60850000	60890000	chr1	61010000	61050000	5	61.5644	29.1925	6.14493e-06
chr1	60970000	60990000	chr1	61450000	61470000	3	68.1982	37.9525	0.00134818
chr1	61020000	61060000	chr1	61430000	61450000	4	57.5155	37.6811	0.0060783
chr1	61660000	61700000	chr1	61840000	61860000	5	72.7102	35.9116	1.92676e-05
chr1	62150000	62190000	chr1	62380000	62430000	13	146.338	49.1374	7.93363e-36
chr1	62160000	62180000	chr1	62730000	62760000	3	47.7346	20.2331	5.85234e-06
chr1	62200000	62220000	chr1	62380000	62410000	3	88.2341	40.822	4.36037e-11
chr1	62490000	62510000	chr1	62740000	62760000	3	115.533	45.8737	1.44555e-12
chr1	63600000	63620000	chr1	63740000	63760000	3	60.1682	36.5209	0.0162036
chr1	63610000	63630000	chr1	64230000	64260000	5	85.032	39.6169	1.45251e-08
chr1	63670000	63700000	chr1	64130000	64150000	4	73.6095	46.5502	0.000600038
chr1	63680000	63710000	chr1	63910000	63930000	3	86.9737	54.6962	0.000226997
chr1	63920000	63950000	chr1	64130000	64140000	3	79.2032	49.9345	7.42085e-05
chr1	63920000	63950000	chr1	64230000	64250000	5	53.7059	34.2734	0.0362023
chr1	64130000	64150000	chr1	64220000	64240000	3	91.0511	47.9964	1.08502e-07
chr1	64160000	64190000	chr1	64230000	64250000	3	127.55	78.6627	2.25512e-05
chr1	64250000	64290000	chr1	64650000	64700000	9	75.2477	39.1826	1.17424e-05
chr1	64250000	64270000	chr1	64810000	64850000	6	87.6544	28.3944	6.72274e-15
chr1	64280000	64300000	chr1	64450000	64470000	3	64.8854	37.0151	0.000211564
chr1	64680000	64700000	chr1	64810000	64850000	4	74.941	34.265	7.48834e-07
chr1	64840000	64870000	chr1	65010000	65040000	7	69.7228	33.5611	5.16555e-08
chr1	64850000	64880000	chr1	64960000	64970000	3	97.6438	59.586	0.000112023
chr1	65040000	65090000	chr1	65200000	65220000	7	99.5171	35.5926	3.86417e-19
chr1	65050000	65070000	chr1	65680000	65700000	3	48.9828	19.9092	1.12528e-05
chr1	65060000	65070000	chr1	65410000	65440000	3	43.0155	24.2437	0.0307765
chr1	65200000	65220000	chr1	65680000	65700000	3	92.282	36.0466	2.44678e-11
chr1	65230000	65250000	chr1	65680000	65710000	5	104.932	35.7047	1.95993e-14
chr1	65240000	65270000	chr1	65410000	65430000	3	81.4278	45.2549	7.13649e-05
chr1	65420000	65450000	chr1	65680000	65690000	3	78.9842	45.2074	0.00269137
chr1	65700000	65720000	chr1	65930000	65960000	4	74.9012	42.8316	0.00073931
chr1	65710000	65730000	chr1	66230000	66250000	3	43.3302	21.5138	0.000392064
chr1	65940000	65990000	chr1	66220000	66260000	11	170.813	45.1016	1.29485e-54
chr1	65950000	65970000	chr1	66430000	66450000	3	100.317	34.6591	2.35958e-10
chr1	66100000	66130000	chr1	66200000	66230000	3	101.486	54.0286	1.09603e-07
chr1	66230000	66270000	chr1	66430000	66470000	11	167.392	46.1304	1.96661e-35
chr1	66240000	66270000	chr1	66390000	66420000	3	86.7807	52.4087	2.95926e-06
chr1	66240000	66270000	chr1	66720000	66730000	3	52.4434	21.5993	3.23522e-09
chr1	66370000	66390000	chr1	66430000	66450000	3	153.808	99.6243	3.10602e-06
chr1	66490000	66540000	chr1	66680000	66710000	5	92.7244	44.9159	0.000159581
chr1	66750000	66770000	chr1	67140000	67170000	3	69.8811	37.6064	1.67728e-06
chr1	66760000	66780000	chr1	66910000	66950000	4	83.6175	46.4012	0.000147659
chr1	66990000	67010000	chr1	67130000	67170000	5	121.833	50.5046	8.17637e-18
chr1	67210000	67230000	chr1	67480000	67510000	5	89.0769	44.0725	2.69658e-09
chr1	67220000	67240000	chr1	67320000	67350000	4	102.31	53.0592	1.31017e-08
chr1	67320000	67380000	chr1	67480000	67510000	10	127.342	47.1235	4.6535e-27
chr1	67520000	67580000	chr1	67720000	67780000	19	137.625	44.8812	5.95692e-28
chr1	67550000	67580000	chr1	67640000	67650000	3	114.817	68.1039	1.0852e-07
chr1	67760000	67780000	chr1	67840000	67860000	3	97.6521	55.8187	4.35759e-07
chr1	67840000	67870000	chr1	67990000	68020000	5	120.077	62.2516	7.26695e-11
chr1	67840000	67860000	chr1	68090000	68120000	4	109.546	52.8725	4.8547e-12
chr1	67840000	67870000	chr1	68340000	68350000	3	55.4687	25.6036	2.4942e-06
chr1	68100000	68170000	chr1	68300000	68360000	22	158.637	55.3176	4.44884e-32
chr1	70130000	70140000	chr1	70480000	70510000	3	87.5209	44.5865	2.04483e-08
chr1	70520000	70540000	chr1	71030000	71050000	3	59.3319	28.8317	0.00727654
chr1	70530000	70560000	chr1	70650000	70670000	3	66.9923	39.4943	0.0107738
chr1	70550000	70570000	chr1	70670000	70700000	3	67.4688	40.1693	0.013222
chr1	70560000	70590000	chr1	70710000	70730000	3	72.3893	42.2385	0.0013982
chr1	71120000	71150000	chr1	71170000	71230000	7	129.074	72.6276	1.12575e-06
chr1	74490000	74550000	chr1	74660000	74690000	7	71.1033	46.6285	0.0307559
chr1	74760000	74780000	chr1	75190000	75210000	3	91.9261	34.1244	5.60957e-08
chr1	75020000	75060000	chr1	75180000	75220000	5	81.6881	49.9762	0.00494446
chr1	75240000	75270000	chr1	75390000	75420000	6	84.3086	48.8754	0.00324551
chr1	75240000	75250000	chr1	75620000	75650000	3	62.1676	37.4689	0.0153789
chr1	75260000	75290000	chr1	75600000	75640000	5	76.9601	38.898	0.00011209
chr1	76150000	76160000	chr1	77110000	77150000	4	63.4625	25.2469	3.33399e-06
chr1	76150000	76170000	chr1	76310000	76340000	5	76.0161	44.5225	0.0011168
chr1	76880000	76910000	chr1	77120000	77140000	4	84.9653	42.1948	9.61831e-06
chr1	76890000	76920000	chr1	77080000	77110000	4	78.0396	43.3799	4.86237e-05
chr1	77140000	77160000	chr1	77520000	77540000	3	59.3341	28.9828	1.62578e-05
chr1	77140000	77180000	chr1	77300000	77320000	4	74.0943	41.4854	0.000323569
chr1	77940000	78040000	chr1	78090000	78130000	20	101.188	37.7363	4.05679e-18
chr1	78130000	78160000	chr1	78600000	78620000	4	119.887	50.9729	3.95153e-13
chr1	78150000	78170000	chr1	78290000	78310000	4	80.9357	43.2246	1.5576e-05
chr1	78150000	78170000	chr1	78330000	78350000	3	71.4724	35.8787	0.00166199
chr1	78150000	78180000	chr1	78210000	78230000	3	115.654	70.29	2.67087e-05
chr1	78620000	78650000	chr1	78660000	78690000	5	164.97	107.359	1.5881e-05
chr1	83670000	83690000	chr1	83810000	83850000	5	79.3378	48.237	0.00138606
chr1	83890000	83940000	chr1	84730000	84780000	13	54.9788	23.1985	0.00318056
chr1	83910000	83960000	chr1	84110000	84140000	11	116.001	30.5569	2.9178e-18
chr1	83910000	83930000	chr1	84420000	84450000	4	52.2487	29.719	0.00557565
chr1	84120000	84140000	chr1	84600000	84630000	3	70.8529	36.8152	4.89603e-06
chr1	84120000	84140000	chr1	84740000	84780000	4	54.3838	22.6663	4.17432e-05
chr1	84130000	84160000	chr1	84420000	84440000	4	98.0791	52.9134	4.33105e-07
chr1	84420000	84460000	chr1	84600000	84620000	5	95.1823	39.7515	1.66639e-13
chr1	84440000	84460000	chr1	84730000	84760000	4	61.7272	34.9448	0.00231742
chr1	84610000	84670000	chr1	84740000	84760000	8	94.6552	45.1457	2.00363e-10
chr1	84760000	84790000	chr1	84910000	84940000	7	88.275	34.824	7.60725e-15
chr1	84780000	84810000	chr1	84880000	84900000	3	82.2075	46.8865	3.5663e-05
chr1	84810000	84830000	chr1	84910000	84930000	3	90.3726	50.8886	1.70674e-06
chr1	84940000	84960000	chr1	85070000	85100000	3	72.3843	45.7627	0.00149075
chr1	84940000	84960000	chr1	85230000	85270000	6	101.225	38.175	1.54905e-15
chr1	85060000	85080000	chr1	85230000	85250000	3	83.722	38.5433	2.20168e-09
chr1	85090000	85140000	chr1	85220000	85260000	11	118.999	44.0464	2.12416e-19
chr1	85300000	85310000	chr1	85390000	85420000	3	94.7058	54.3363	3.22288e-07
chr1	85300000	85320000	chr1	85450000	85510000	8	92.8692	40.8956	5.17157e-11
chr1	85580000	85630000	chr1	85690000	85710000	6	109.834	59.7656	2.0408e-07
chr1	86370000	86390000	chr1	86490000	86520000	3	81.3572	46.7001	0.00541735
chr1	86770000	86790000	chr1	87070000	87100000	4	68.2209	39.6047	0.000290523
chr1	86820000	86840000	chr1	87070000	87100000	4	77.2978	39.1434	1.85784e-05
chr1	87120000	87140000	chr1	87270000	87300000	5	86.0347	33.0088	1.52863e-09
chr1	87140000	87170000	chr1	87230000	87270000	4	96.6864	41.6493	5.99826e-09
chr1	87290000	87320000	chr1	87480000	87510000	3	76.5558	47.2942	0.00674244
chr1	87290000	87310000	chr1	87940000	87960000	3	79.5085	34.8038	0.000692427
chr1	88170000	88190000	chr1	88580000	88600000	3	52.2305	33.3468	0.0919367
chr1	88180000	88190000	chr1	88540000	88570000	3	64.5355	38.8088	0.00271917
chr1	88730000	88750000	chr1	88870000	88890000	3	97.8969	47.3829	1.37709e-08
chr1	88970000	89010000	chr1	89450000	89470000	4	86.6449	42.6601	1.99038e-07
chr1	89320000	89370000	chr1	89430000	89470000	11	93.272	56.1901	0.000388925
chr1	89470000	89490000	chr1	89760000	89780000	3	77.0913	31.9316	1.14518e-05
chr1	89470000	89500000	chr1	89590000	89610000	5	121.154	47.801	2.93648e-11
chr1	89630000	89650000	chr1	89740000	89770000	3	90.3452	46.1596	1.10504e-06
chr1	89780000	89850000	chr1	89950000	90000000	22	168.304	40.1382	1.01355e-55
chr1	90710000	90730000	chr1	91150000	91180000	3	68.0889	32.3605	2.4942e-06
chr1	91150000	91180000	chr1	91250000	91280000	6	107.61	49.9641	1.22454e-12
chr1	91280000	91310000	chr1	91440000	91480000	5	67.7737	36.3293	0.0138212
chr1	91280000	91300000	chr1	91380000	91420000	4	120.751	61.3323	4.87144e-06
chr1	91510000	91560000	chr1	91910000	91940000	12	111.413	49.5912	4.74441e-15
chr1	91510000	91540000	chr1	92290000	92300000	3	42.5	17.5419	7.12043e-05
chr1	91980000	92020000	chr1	92280000	92300000	5	91.6362	41.2684	5.38915e-11
chr1	92300000	92320000	chr1	92600000	92630000	3	84.3017	37.788	8.79471e-08
chr1	92740000	92760000	chr1	92800000	92820000	3	112.851	51.8877	3.79622e-11
chr1	92830000	92890000	chr1	92950000	93040000	35	166.556	44.3784	1.03711e-54
chr1	93300000	93320000	chr1	93610000	93630000	3	63.1231	31.805	2.17926e-06
chr1	93300000	93310000	chr1	93810000	93850000	4	67.369	31.4061	2.61992e-06
chr1	93430000	93460000	chr1	93810000	93840000	4	86.5562	37.3514	2.32124e-08
chr1	93430000	93450000	chr1	93610000	93630000	4	97.2995	42.7415	5.9177e-14
chr1	93600000	93680000	chr1	93800000	93850000	22	162.082	46.9813	6.83665e-40
chr1	93950000	93980000	chr1	93990000	94020000	4	178.536	100.646	2.70714e-10
chr1	94010000	94080000	chr1	94320000	94360000	18	200.298	54.6596	6.53446e-62
chr1	94010000	94030000	chr1	94460000	94480000	3	74.387	40.8501	0.00110536
chr1	94020000	94040000	chr1	94800000	94820000	3	29.0833	13.249	0.0549592
chr1	94040000	94090000	chr1	94150000	94240000	24	123.453	58.5852	6.94308e-19
chr1	94160000	94220000	chr1	94330000	94340000	6	112.811	51.2102	7.0722e-12
chr1	94230000	94260000	chr1	94290000	94340000	10	190.483	69.6923	9.16332e-33
chr1	94340000	94360000	chr1	94400000	94430000	4	116.839	70.7533	6.34374e-08
chr1	94340000	94390000	chr1	94450000	94480000	9	92.6402	36.7651	4.41585e-15
chr1	94500000	94540000	chr1	94780000	94830000	11	175.784	60.3075	1.33139e-41
chr1	94510000	94540000	chr1	95030000	95070000	5	59.8585	21.442	1.55471e-05
chr1	94520000	94550000	chr1	94590000	94610000	4	117.969	72.7762	7.91299e-08
chr1	94830000	94890000	chr1	95000000	95060000	20	144.936	35.7818	3.53349e-56
chr1	95070000	95100000	chr1	95210000	95250000	6	79.704	35.0406	4.48472e-09
chr1	95110000	95140000	chr1	95200000	95250000	7	99.7345	37.1094	5.4151e-15
chr1	97220000	97250000	chr1	97500000	97530000	4	76.4172	42.4947	0.0306917
chr1	99170000	99190000	chr1	99690000	99710000	3	61.4887	29.7909	0.000589296
chr1	99170000	99200000	chr1	99450000	99500000	7	110.878	47.3768	5.51351e-09
chr1	99490000	99510000	chr1	99690000	99710000	3	85.6137	45.6454	1.97437e-05
chr1	99530000	99560000	chr1	99690000	99710000	4	75.0033	40.683	9.50297e-05
chr1	99800000	99820000	chr1	100440000	100460000	3	79.4645	26.2361	8.05034e-15
chr1	99800000	99820000	chr1	100020000	100040000	3	87.2673	46.3432	7.20806e-07
chr1	100130000	100150000	chr1	100430000	100460000	3	59.5362	33.1488	0.00281431
chr1	100450000	100480000	chr1	100860000	100880000	3	82.6461	36.0576	2.64087e-06
chr1	100770000	100790000	chr1	100860000	100880000	3	92.3475	57.1545	0.00592151
chr1	100900000	100920000	chr1	101000000	101040000	6	80.1713	47.4015	0.000771095
chr1	100910000	100930000	chr1	101270000	101300000	4	116.09	41.5066	2.34395e-18
chr1	100910000	100930000	chr1	101230000	101250000	3	95.5608	44.8627	3.05516e-09
chr1	101300000	101330000	chr1	101360000	101370000	3	147.047	93.3392	3.195e-07
chr1	101310000	101350000	chr1	101420000	101450000	6	77.1502	31.7133	1.72851e-10
chr1	102450000	102460000	chr1	102680000	102720000	4	120.698	39.9555	4.33144e-13
chr1	107550000	107570000	chr1	107690000	107730000	4	84.3105	53.9029	0.0578308
chr1	107770000	107810000	chr1	107890000	107930000	8	91.7561	53.0988	0.00423634
chr1	107780000	107800000	chr1	108100000	108130000	3	141.45	50.0155	6.05746e-15
chr1	108500000	108520000	chr1	108640000	108660000	3	91.7807	45.3701	9.43518e-08
chr1	108710000	108730000	chr1	108870000	108900000	3	65.0728	41.2227	0.00729076
chr1	108810000	108830000	chr1	108890000	108910000	3	139.409	70.8512	9.55085e-11
chr1	108930000	108970000	chr1	109100000	109120000	4	60.6793	38.3178	0.000871279
chr1	109230000	109310000	chr1	109370000	109430000	29	174.331	57.4358	1.729e-38
chr1	109260000	109290000	chr1	109520000	109540000	4	77.8422	43.1922	1.00886e-06
chr1	109420000	109440000	chr1	109480000	109510000	5	160.652	91.3221	2.49837e-10
chr1	109480000	109510000	chr1	109620000	109640000	4	85.7262	47.0153	2.97473e-07
chr1	109530000	109550000	chr1	109760000	109780000	3	99.6232	54.0855	7.23695e-11
chr1	109530000	109570000	chr1	109610000	109660000	10	180.606	71.4841	1.9193e-35
chr1	109620000	109680000	chr1	109700000	109780000	25	173.576	57.8086	1.00487e-46
chr1	109630000	109650000	chr1	109980000	110000000	3	96.3927	51.298	3.51125e-09
chr1	109760000	109820000	chr1	109960000	110020000	17	209.932	62.3182	8.03817e-74
chr1	110180000	110240000	chr1	110270000	110340000	18	206.287	65.6437	1.20653e-52
chr1	110190000	110220000	chr1	110440000	110500000	11	157.839	53.1082	1.20227e-37
chr1	110310000	110350000	chr1	110450000	110470000	4	92.5581	57.9789	0.000106728
chr1	110400000	110440000	chr1	110450000	110500000	10	248.816	122.29	2.15442e-30
chr1	110410000	110440000	chr1	110600000	110620000	3	39.5348	24.1776	0.0161262
chr1	110470000	110560000	chr1	110580000	110630000	22	180.076	59.4658	5.22348e-36
chr1	110510000	110540000	chr1	110780000	110790000	3	103.67	53.1188	2.50717e-09
chr1	110560000	110580000	chr1	110740000	110770000	3	95.0471	57.0824	4.98072e-05
chr1	110600000	110650000	chr1	110760000	110800000	11	150.219	67.5324	1.47303e-18
chr1	110820000	110840000	chr1	111000000	111030000	3	78.7872	48.1041	0.0042783
chr1	111200000	111240000	chr1	111380000	111420000	11	129.91	49.3859	3.38111e-29
chr1	111220000	111230000	chr1	111320000	111350000	3	164.698	77.0355	2.95716e-15
chr1	111490000	111520000	chr1	111640000	111680000	7	147.776	64.3939	5.52072e-16
chr1	111790000	111830000	chr1	111960000	112000000	6	73.5121	42.5007	4.55573e-05
chr1	111820000	111840000	chr1	112000000	112020000	3	89.7372	52.8844	5.3048e-06
chr1	112160000	112200000	chr1	112300000	112350000	6	67.8137	40.792	9.88073e-05
chr1	112280000	112290000	chr1	112330000	112360000	3	112.689	68.1528	5.06655e-07
chr1	112370000	112410000	chr1	112450000	112480000	6	145.17	69.3236	8.80244e-16
chr1	112380000	112410000	chr1	112690000	112720000	5	115.69	44.4212	7.18131e-21
chr1	112610000	112630000	chr1	112690000	112710000	3	117.984	66.4199	1.05487e-07
chr1	112700000	112760000	chr1	112760000	112840000	27	253.093	54.0977	7.66492e-93
chr1	112710000	112730000	chr1	113040000	113090000	7	68.0086	33.8046	4.01629e-05
chr1	112710000	112730000	chr1	112850000	112890000	6	78.5886	37.3627	6.69912e-08
chr1	112870000	112890000	chr1	113030000	113060000	4	113.841	46.994	1.41523e-18
chr1	113120000	113160000	chr1	113670000	113700000	7	127.847	42.4293	5.22974e-18
chr1	113130000	113150000	chr1	113430000	113460000	3	67.259	42.0445	0.000490497
chr1	113810000	113840000	chr1	113920000	113940000	3	111.529	56.2289	2.43028e-10
chr1	113830000	113850000	chr1	113890000	113910000	3	136.588	80.5632	6.95344e-08
chr1	113970000	114000000	chr1	114270000	114300000	4	99.9228	46.2699	2.12241e-08
chr1	114320000	114350000	chr1	114670000	114700000	4	65.709	34.9569	0.005297
chr1	114330000	114360000	chr1	114550000	114560000	3	77.628	40.4337	2.65073e-07
chr1	114340000	114360000	chr1	114410000	114440000	3	115.271	63.3898	6.78759e-07
chr1	114560000	114580000	chr1	114670000	114690000	3	95.811	54.0128	1.81099e-05
chr1	114960000	114990000	chr1	115060000	115080000	4	99.4724	57.0679	0.000140586
chr1	114970000	114990000	chr1	115100000	115120000	3	89.8669	40.3306	1.23794e-09
chr1	115120000	115150000	chr1	115460000	115480000	5	129.99	58.0921	4.78406e-20
chr1	115490000	115510000	chr1	115580000	115600000	3	108.068	64.1713	8.16152e-06
chr1	115590000	115620000	chr1	115740000	115780000	10	134.649	48.2127	2.06532e-19
chr1	115600000	115630000	chr1	115980000	115990000	3	60.0172	33.7828	0.000293825
chr1	115790000	115820000	chr1	115960000	116000000	6	129.73	56.4723	4.07257e-14
chr1	116010000	116040000	chr1	116110000	116130000	3	85.1273	50.7775	0.000207737
chr1	116050000	116060000	chr1	116090000	116140000	5	109.897	58.3816	0.000610818
chr1	116110000	116170000	chr1	116470000	116510000	14	188.044	58.4844	1.83416e-26
chr1	116370000	116390000	chr1	116480000	116510000	4	98.5631	56.6261	4.61709e-05
chr1	116560000	116590000	chr1	117030000	117080000	7	67.9803	27.1389	2.75786e-07
chr1	116560000	116620000	chr1	116660000	116700000	10	101.518	57.1159	1.84412e-08
chr1	116570000	116590000	chr1	116620000	116650000	4	166.416	96.8123	3.02146e-08
chr1	116720000	116750000	chr1	117040000	117060000	4	107.185	50.1355	8.68921e-10
chr1	117100000	117130000	chr1	117280000	117290000	3	85.6294	40.7082	1.10266e-10
chr1	117310000	117330000	chr1	117470000	117490000	3	73.4371	45.91	0.0032293
chr1	117310000	117330000	chr1	117750000	117770000	3	51.3083	27.7362	0.0207497
chr1	117490000	117510000	chr1	117890000	117920000	3	60.5562	30.9629	0.03103
chr1	117510000	117550000	chr1	117730000	117770000	7	107.501	53.0695	1.17936e-06
chr1	117520000	117530000	chr1	117880000	117910000	3	73.2175	38.5717	0.00870744
chr1	117750000	117790000	chr1	117890000	117920000	7	97.9907	55.6382	0.00222452
chr1	117990000	118020000	chr1	118130000	118150000	3	64.789	37.6	0.0118175
chr1	118000000	118020000	chr1	118090000	118110000	3	94.9924	57.1494	7.28116e-05
chr1	118130000	118170000	chr1	118970000	119020000	6	82.9352	36.6092	0.000295214
chr1	118880000	118910000	chr1	119010000	119020000	3	73.5096	42.5396	0.00312447
chr1	119270000	119300000	chr1	119350000	119380000	4	140.956	80.0035	7.5058e-08
chr1	119600000	119630000	chr1	119780000	119810000	4	83.8022	50.722	0.000495023
chr1	119610000	119620000	chr1	119710000	119750000	4	146.478	76.4235	9.42878e-09
chr1	119610000	119630000	chr1	119660000	119690000	4	221.81	111.815	3.76435e-15
chr1	119870000	119900000	chr1	120140000	120150000	3	150.537	80.6326	0.00131622
chr1	143740000	143760000	chr1	149630000	149650000	4	193.444	1.80881	6.74214e-69
chr1	145550000	145580000	chr1	145690000	145710000	3	111.428	62.7686	0.000339633
chr1	145580000	145620000	chr1	145720000	145730000	4	133.294	65.6534	0.00178092
chr1	145640000	145670000	chr1	147970000	147990000	3	166.062	5.94276	1.13276e-36
chr1	145830000	145900000	chr1	145990000	146040000	21	154.03	46.4798	5.08546e-30
chr1	147170000	147190000	chr1	147230000	147250000	3	192.232	109.177	5.2046e-09
chr1	147290000	147310000	chr1	147460000	147490000	5	92.6711	46.7403	0.00010626
chr1	147290000	147310000	chr1	147430000	147450000	4	116.663	59.7407	2.83848e-06
chr1	147330000	147350000	chr1	147450000	147470000	3	109.545	64.3478	0.000979944
chr1	147480000	147530000	chr1	147590000	147660000	15	190.917	79.9525	4.48898e-24
chr1	147490000	147500000	chr1	147870000	147900000	3	89.3543	38.9095	5.57716e-08
chr1	147700000	147730000	chr1	147880000	147900000	6	165.485	67.3363	9.69573e-15
chr1	149950000	149970000	chr1	150040000	150060000	3	198.004	98.8873	2.27044e-12
chr1	149960000	149990000	chr1	150160000	150170000	3	107.353	59.5946	7.93475e-07
chr1	150060000	150110000	chr1	150150000	150190000	14	177.66	82.4378	2.44431e-18
chr1	150240000	150270000	chr1	150510000	150540000	6	54.8046	33.8771	0.000407992
chr1	150250000	150270000	chr1	150310000	150360000	7	109.879	52.6641	1.80278e-11
chr1	150450000	150490000	chr1	150520000	150540000	5	133.459	69.1274	1.06695e-14
chr1	150550000	150580000	chr1	150960000	150970000	3	55.34	34.0216	0.0208777
chr1	150550000	150570000	chr1	150980000	151010000	3	66.5353	33.5254	2.17962e-06
chr1	150800000	150820000	chr1	150980000	151010000	3	61.513	33.1378	0.00116023
chr1	150840000	150850000	chr1	150980000	151010000	3	71.3898	40.5849	0.0035195
chr1	151000000	151070000	chr1	151130000	151180000	11	93.8924	44.8535	7.01751e-13
chr1	151090000	151110000	chr1	151130000	151170000	6	172.878	90.249	4.90761e-17
chr1	151280000	151310000	chr1	151340000	151350000	3	188.523	103.541	5.69523e-15
chr1	151280000	151310000	chr1	151390000	151410000	5	104.032	51.5195	8.32528e-12
chr1	151280000	151310000	chr1	151360000	151380000	4	128.935	71.4577	1.78476e-10
chr1	151400000	151430000	chr1	151830000	151840000	3	63.7909	36.4596	0.00072854
chr1	151400000	151430000	chr1	151730000	151750000	4	83.0969	45.1079	1.01218e-06
chr1	151420000	151450000	chr1	151560000	151580000	4	80.786	47.9589	0.000144322
chr1	151440000	151460000	chr1	151520000	151550000	3	120.002	72.4221	1.14183e-06
chr1	151580000	151600000	chr1	151710000	151740000	4	122.628	69.7133	1.19047e-08
chr1	151710000	151750000	chr1	151820000	151850000	6	117.618	55.9523	3.39197e-13
chr1	151750000	151780000	chr1	151810000	151840000	3	146.047	91.2406	7.97125e-08
chr1	151840000	151970000	chr1	151980000	152050000	47	204.541	72.3625	4.09152e-36
chr1	152040000	152080000	chr1	152100000	152210000	29	150.684	40.5079	2.63876e-49
chr1	152050000	152060000	chr1	152430000	152470000	4	72.1883	43.4864	0.00211382
chr1	152180000	152210000	chr1	152440000	152460000	6	153.778	57.8882	1.53668e-18
chr1	152340000	152360000	chr1	152430000	152460000	3	125.489	80.9795	5.72524e-05
chr1	152510000	152550000	chr1	152620000	152650000	4	131.947	85.2463	0.000178687
chr1	153230000	153260000	chr1	153420000	153440000	3	58.5619	33.6219	0.00232692
chr1	153280000	153300000	chr1	153470000	153490000	3	61.0418	27.9944	6.80144e-07
chr1	153320000	153380000	chr1	153420000	153510000	41	199.785	40.1897	7.23608e-64
chr1	153490000	153550000	chr1	153600000	153680000	32	127.284	48.1976	6.37708e-28
chr1	153500000	153540000	chr1	153560000	153580000	7	223.709	112.258	2.13058e-30
chr1	153500000	153530000	chr1	153770000	153780000	3	62.2941	32.1311	5.14016e-07
chr1	153500000	153520000	chr1	153960000	154000000	5	33.5473	18.1305	0.0111903
chr1	153570000	153580000	chr1	153610000	153640000	3	249.161	141.633	1.86773e-15
chr1	153570000	153600000	chr1	153760000	153780000	3	65.0519	36.0493	0.00199105
chr1	153660000	153710000	chr1	153720000	153790000	23	187.523	57.1168	1.07683e-42
chr1	153770000	153830000	chr1	153920000	154000000	32	134.819	39.6111	4.62635e-30
chr1	153990000	154030000	chr1	154090000	154110000	4	106.049	63.7398	5.4163e-06
chr1	154010000	154060000	chr1	154110000	154160000	8	100.172	53.9004	2.68744e-09
chr1	154180000	154200000	chr1	154320000	154350000	5	88.0363	40.3426	1.58973e-12
chr1	154180000	154230000	chr1	154260000	154280000	8	126.25	60.4958	2.77142e-16
chr1	154340000	154360000	chr1	154520000	154550000	3	76.27	36.267	7.65953e-07
chr1	154470000	154490000	chr1	154530000	154560000	5	197.425	97.8155	2.60538e-20
chr1	154550000	154570000	chr1	154930000	154950000	3	77.042	49.3287	0.00144075
chr1	154550000	154570000	chr1	154870000	154900000	4	99.2717	56.3466	8.44215e-07
chr1	154560000	154580000	chr1	154740000	154760000	3	104.579	59.7298	8.80957e-07
chr1	154860000	154890000	chr1	155050000	155070000	3	52.3283	34.4038	0.0155702
chr1	154940000	154980000	chr1	155050000	155090000	7	115.457	59.0418	2.03417e-11
chr1	154990000	155020000	chr1	155160000	155180000	3	66.4	32.7697	5.57247e-07
chr1	155050000	155130000	chr1	155140000	155210000	23	256.66	87.2281	5.16096e-59
chr1	155200000	155220000	chr1	155580000	155600000	3	72.4423	39.4434	5.70471e-07
chr1	155240000	155270000	chr1	155560000	155570000	3	72.1697	44.3583	0.000306224
chr1	155610000	155630000	chr1	155720000	155750000	3	132.492	40.362	3.03495e-17
chr1	155910000	155920000	chr1	156050000	156080000	3	82.8412	45.9437	2.29598e-05
chr1	155930000	155970000	chr1	156040000	156090000	13	121.843	48.4844	3.77308e-22
chr1	156070000	156110000	chr1	156210000	156280000	16	130.162	58.6925	3.49666e-20
chr1	156080000	156100000	chr1	156130000	156150000	3	342.186	159.14	1.9247e-36
chr1	156130000	156160000	chr1	156210000	156240000	8	215.422	96.5765	3.95469e-28
chr1	156380000	156410000	chr1	156560000	156600000	6	62.6861	33.0614	8.46186e-06
chr1	156450000	156460000	chr1	156590000	156620000	3	95.0401	50.2249	7.63902e-08
chr1	156470000	156500000	chr1	156560000	156580000	4	133.918	77.2456	1.16416e-10
chr1	156670000	156700000	chr1	156920000	156930000	3	86.794	48.8181	3.73837e-07
chr1	156670000	156700000	chr1	156860000	156890000	6	104.538	54.4103	4.40894e-12
chr1	156790000	156820000	chr1	156920000	156930000	3	122.967	61.5075	9.77823e-14
chr1	156790000	156820000	chr1	156880000	156890000	3	161.441	91.1536	3.58218e-13
chr1	156940000	156970000	chr1	157100000	157120000	3	58.3817	34.6205	0.000100505
chr1	156940000	157010000	chr1	157130000	157170000	13	48.1796	21.8022	0.00064207
chr1	156960000	156990000	chr1	157070000	157090000	3	97.9529	64.4087	0.00016933
chr1	157170000	157210000	chr1	157480000	157500000	8	140.012	51.0945	1.79477e-24
chr1	157190000	157200000	chr1	157350000	157380000	3	99.0506	50.7431	3.80356e-07
chr1	157200000	157240000	chr1	157300000	157310000	4	120.811	71.0874	2.16933e-08
chr1	157360000	157390000	chr1	157480000	157510000	6	235.203	86.4597	1.46296e-37
chr1	157760000	157790000	chr1	157920000	157960000	5	71.2206	37.0395	1.32281e-05
chr1	157840000	157880000	chr1	157920000	157960000	7	111.089	72.1195	0.000184614
chr1	157940000	158010000	chr1	158060000	158160000	45	223.544	47.8022	1.19271e-94
chr1	158160000	158200000	chr1	158320000	158350000	5	55.9824	29.1976	0.0329643
chr1	158210000	158230000	chr1	158310000	158360000	5	88.7362	51.4943	0.0378618
chr1	159090000	159110000	chr1	159210000	159240000	3	80.8288	45.0364	0.00139166
chr1	159120000	159170000	chr1	159190000	159220000	7	215.767	109.513	1.1199e-16
chr1	159120000	159140000	chr1	159250000	159280000	3	64.0765	42.0079	0.110465
chr1	159130000	159150000	chr1	159180000	159200000	3	179.08	89.2405	5.15014e-16
chr1	159770000	159840000	chr1	159850000	159910000	27	200.453	58.5046	4.13874e-58
chr1	159780000	159850000	chr1	159970000	160030000	14	67.1865	34.6419	7.06072e-06
chr1	159920000	159960000	chr1	159990000	160090000	27	227.355	83.7215	5.38433e-47
chr1	160090000	160120000	chr1	160220000	160260000	6	113.358	52.7773	3.88474e-13
chr1	160410000	160470000	chr1	160580000	160630000	12	137.894	47.6821	1.94509e-22
chr1	160700000	160730000	chr1	160950000	160980000	5	90.8347	56.9203	4.87286e-05
chr1	160770000	160790000	chr1	160940000	160960000	3	103.074	54.4029	4.53407e-08
chr1	160820000	160840000	chr1	160940000	160960000	3	118.142	60.347	2.72615e-12
chr1	160930000	160960000	chr1	161110000	161140000	5	51.7874	26.0393	9.70169e-05
chr1	160940000	160970000	chr1	161090000	161110000	3	65.3318	36.9721	0.00011357
chr1	160980000	161070000	chr1	161070000	161100000	12	180.678	100.895	1.31067e-13
chr1	160990000	161000000	chr1	161110000	161140000	3	90.2503	42.4789	1.59513e-13
chr1	161000000	161020000	chr1	161150000	161170000	4	73.9747	31.7868	1.96072e-08
chr1	161180000	161240000	chr1	161350000	161410000	23	107.727	34.2173	7.27815e-29
chr1	161210000	161240000	chr1	161280000	161320000	6	180.484	105.88	2.0655e-11
chr1	161390000	161410000	chr1	161420000	161440000	3	264.096	136.641	5.21103e-25
chr1	161470000	161500000	chr1	161730000	161760000	5	173.473	62.5631	7.17887e-24
chr1	161470000	161490000	chr1	161600000	161630000	4	120.302	51.9463	4.18721e-07
chr1	161510000	161570000	chr1	161600000	161650000	6	929.451	152.284	3.53965e-136
chr1	161540000	161560000	chr1	161730000	161750000	3	146.463	63.0883	8.71595e-13
chr1	161600000	161640000	chr1	161730000	161750000	6	133.342	68.6582	3.4902e-06
chr1	161670000	161680000	chr1	161700000	161730000	3	185.141	97.6386	5.35383e-07
chr1	161770000	161810000	chr1	162010000	162050000	11	111.979	46.0184	3.27373e-12
chr1	161810000	161830000	chr1	162000000	162020000	3	78.3185	40.7072	5.52228e-08
chr1	162050000	162070000	chr1	162250000	162290000	5	138.851	59.0609	8.2636e-17
chr1	162600000	162630000	chr1	162790000	162810000	3	104.491	33.4339	5.42705e-15
chr1	162610000	162640000	chr1	162750000	162790000	5	89.3898	42.3595	1.68114e-08
chr1	162840000	162860000	chr1	163160000	163190000	3	99.8061	49.9626	1.35962e-07
chr1	162860000	162890000	chr1	163300000	163330000	4	97.3853	35.8356	1.36899e-09
chr1	162870000	162890000	chr1	163060000	163080000	3	104.354	51.4619	1.52535e-09
chr1	162870000	162890000	chr1	163170000	163190000	3	108.519	54.5323	1.35224e-07
chr1	163180000	163210000	chr1	163300000	163320000	4	89.5339	49.1659	2.74891e-05
chr1	163360000	163390000	chr1	163470000	163530000	8	61.9835	30.6179	0.000478768
chr1	163400000	163420000	chr1	163520000	163540000	3	103.977	47.1173	5.57716e-08
chr1	164600000	164630000	chr1	164780000	164790000	3	91.7427	45.3442	8.16898e-06
chr1	164650000	164690000	chr1	164770000	164800000	6	133.681	57.9221	3.83868e-14
chr1	164860000	164900000	chr1	165030000	165080000	7	80.9657	45.1894	0.000258273
chr1	165110000	165150000	chr1	165250000	165300000	6	97.8961	62.1173	0.000568377
chr1	165120000	165150000	chr1	165300000	165340000	4	85.0467	42.6105	2.44483e-07
chr1	165370000	165450000	chr1	165550000	165610000	28	208.183	43.4651	1.47332e-76
chr1	165390000	165420000	chr1	165910000	165920000	3	57.1043	23.9472	1.97511e-06
chr1	165590000	165620000	chr1	165670000	165720000	6	85.0092	43.8502	5.65431e-10
chr1	165600000	165610000	chr1	165890000	165920000	3	92.5361	46.4504	6.23571e-11
chr1	165700000	165750000	chr1	165880000	165930000	11	117.097	41.1935	2.31279e-24
chr1	165930000	165960000	chr1	166080000	166110000	5	72.9621	37.5029	5.86653e-05
chr1	165930000	165960000	chr1	166410000	166440000	5	78.575	35.6972	1.95921e-07
chr1	166870000	166940000	chr1	167040000	167080000	17	166.977	48.4433	2.77182e-40
chr1	166900000	166940000	chr1	167430000	167450000	5	39.9162	24.4766	0.0359645
chr1	167060000	167090000	chr1	167200000	167220000	3	99.389	44.6933	1.5974e-10
chr1	167060000	167090000	chr1	167440000	167450000	3	82.6855	41.4531	1.03711e-09
chr1	167060000	167080000	chr1	167530000	167550000	3	65.742	37.3646	0.00392115
chr1	167250000	167270000	chr1	167410000	167450000	5	83.1807	50.4353	1.61762e-05
chr1	167370000	167420000	chr1	167510000	167540000	7	83.9959	52.8083	0.00520697
chr1	167460000	167480000	chr1	167520000	167540000	3	150.111	80.463	2.1476e-09
chr1	167570000	167620000	chr1	167670000	167700000	8	129.159	60.7917	1.63579e-16
chr1	168080000	168100000	chr1	168310000	168340000	3	59.1313	32.071	0.000351736
chr1	168430000	168460000	chr1	168550000	168590000	8	115.602	50.9191	5.70964e-17
chr1	168600000	168620000	chr1	169340000	169360000	4	79.5238	33.7984	1.43028e-07
chr1	168600000	168620000	chr1	169120000	169140000	3	57.5061	35.272	0.00435991
chr1	168600000	168620000	chr1	168770000	168790000	3	74.6962	42.4228	0.000263931
chr1	169140000	169180000	chr1	169330000	169350000	7	74.5476	40.0361	0.000195692
chr1	169390000	169420000	chr1	169530000	169550000	3	71.0405	34.8074	6.04078e-07
chr1	169460000	169480000	chr1	169530000	169560000	4	147.632	73.5613	1.04654e-14
chr1	169540000	169570000	chr1	169800000	169810000	3	87.6365	47.057	3.40955e-05
chr1	169570000	169610000	chr1	169710000	169720000	4	130.657	75.0702	3.06379e-07
chr1	169600000	169620000	chr1	169800000	169830000	4	97.1899	57.4348	0.000138046
chr1	171240000	171260000	chr1	171390000	171420000	4	64.7385	38.8685	0.00118233
chr1	171490000	171510000	chr1	171560000	171580000	3	120.334	71.3533	4.00272e-06
chr1	171510000	171540000	chr1	171580000	171610000	4	109.361	63.4004	1.23814e-05
chr1	171560000	171580000	chr1	171710000	171740000	3	65.5387	40.2406	0.0367632
chr1	171620000	171640000	chr1	171780000	171810000	3	66.2739	38.8965	0.00106523
chr1	171640000	171650000	chr1	171970000	172000000	3	48.3017	27.4522	0.0357369
chr1	171650000	171670000	chr1	171770000	171790000	3	80.9553	50.9573	0.000140102
chr1	171780000	171820000	chr1	171970000	172010000	10	118.591	38.3642	2.42303e-31
chr1	172010000	172020000	chr1	172400000	172430000	3	81.5773	46.4204	0.000317619
chr1	172080000	172100000	chr1	172390000	172430000	4	91.3939	52.7439	0.000239946
chr1	172250000	172260000	chr1	172380000	172410000	3	94.356	47.0448	0.0121053
chr1	172430000	172460000	chr1	172720000	172730000	3	111.369	34.0742	3.775e-17
chr1	172450000	172470000	chr1	172500000	172540000	5	135.198	86.0663	5.03636e-06
chr1	172610000	172630000	chr1	172710000	172730000	3	103.147	43.8053	8.02889e-13
chr1	172730000	172750000	chr1	173400000	173430000	4	69.8526	32.6949	9.44326e-07
chr1	172740000	172750000	chr1	173180000	173220000	4	111.789	47.0111	8.61481e-14
chr1	172740000	172770000	chr1	172800000	172830000	5	134.471	59.0616	2.09096e-18
chr1	172820000	172840000	chr1	173180000	173210000	3	107.828	59.2979	5.34693e-06
chr1	173240000	173260000	chr1	173350000	173370000	3	75.1201	48.1792	0.000135487
chr1	173240000	173260000	chr1	173380000	173410000	3	75.3463	40.4886	1.01491e-06
chr1	173410000	173440000	chr1	174070000	174090000	4	40.3672	24.2543	0.0864424
chr1	173420000	173440000	chr1	173820000	173850000	4	68.2839	40.0811	0.000408621
chr1	174040000	174070000	chr1	174210000	174220000	3	64.3581	36.4221	0.00355879
chr1	174080000	174110000	chr1	174730000	174760000	4	39.8011	18.823	0.00290884
chr1	174080000	174130000	chr1	174240000	174270000	6	59.9078	34.1208	0.00729432
chr1	174080000	174110000	chr1	174200000	174230000	5	82.8378	38.9713	1.78007e-09
chr1	174250000	174270000	chr1	174710000	174760000	8	124.455	35.5285	1.09776e-22
chr1	174760000	174820000	chr1	174960000	175000000	15	131.248	41.68	1.64694e-28
chr1	175130000	175180000	chr1	175290000	175350000	19	186.068	49.7434	1.73406e-56
chr1	175350000	175370000	chr1	176060000	176080000	3	35.4212	17.4771	0.026253
chr1	175370000	175390000	chr1	175480000	175510000	3	96.0692	59.2188	0.000371869
chr1	175370000	175390000	chr1	175550000	175570000	3	71.943	46.6834	0.0135548
chr1	175880000	175900000	chr1	176060000	176080000	3	56.9996	34.9375	0.0234218
chr1	176360000	176390000	chr1	176510000	176560000	6	89.8492	51.743	0.00471143
chr1	176550000	176570000	chr1	176860000	176890000	5	109.07	46.5621	8.28078e-15
chr1	176940000	176970000	chr1	177160000	177190000	4	93.3434	53.9311	0.00508027
chr1	177780000	177800000	chr1	177930000	177950000	3	68.356	38.9185	0.00191608
chr1	177780000	177800000	chr1	177900000	177920000	3	94.6005	54.0713	0.000645833
chr1	177950000	177970000	chr1	178040000	178070000	3	67.0198	40.4946	0.000256312
chr1	178010000	178060000	chr1	178270000	178300000	7	104.563	44.7998	7.0227e-11
chr1	178300000	178350000	chr1	178490000	178540000	13	110.402	30.8735	2.25321e-18
chr1	178520000	178560000	chr1	178980000	179020000	8	111.575	36.4151	5.8459e-25
chr1	178520000	178570000	chr1	178720000	178770000	14	139.964	51.6279	6.28935e-25
chr1	178760000	178800000	chr1	178990000	179030000	11	143.01	46.4049	1.2843e-24
chr1	179070000	179090000	chr1	179360000	179380000	3	77.6508	42.821	6.83251e-06
chr1	179080000	179110000	chr1	179170000	179220000	6	100.381	55.6911	7.73096e-07
chr1	179100000	179120000	chr1	179360000	179380000	3	79.6221	42.4918	2.74891e-05
chr1	179230000	179260000	chr1	179360000	179370000	3	70.4391	43.5424	0.000446284
chr1	179610000	179630000	chr1	179800000	179820000	3	47.4891	29.5003	0.0352982
chr1	179680000	179740000	chr1	179770000	179830000	19	143.455	48.8974	3.11979e-28
chr1	179690000	179720000	chr1	180170000	180190000	3	46.1995	23.2467	0.00240038
chr1	179860000	179880000	chr1	180170000	180190000	3	91.0705	40.1103	3.32502e-14
chr1	180180000	180200000	chr1	180460000	180490000	3	84.3621	43.1715	3.06186e-07
chr1	180180000	180200000	chr1	180220000	180260000	5	127.6	70.0636	8.61902e-12
chr1	180250000	180260000	chr1	180460000	180500000	4	97.2799	45.9794	2.16989e-11
chr1	180500000	180550000	chr1	180850000	180890000	8	96.3968	44.4333	2.33588e-12
chr1	180510000	180540000	chr1	181140000	181170000	5	62.4825	23.6992	1.72388e-09
chr1	180520000	180550000	chr1	180610000	180630000	4	85.9181	44.3886	4.13294e-08
chr1	180540000	180560000	chr1	180570000	180600000	3	149.732	91.6374	3.69353e-09
chr1	180870000	180900000	chr1	181130000	181170000	6	110.89	50.0078	1.17328e-16
chr1	180880000	180900000	chr1	181410000	181440000	3	34.6945	22.4418	0.117782
chr1	180960000	180980000	chr1	181140000	181170000	3	86.9096	51.945	3.38755e-05
chr1	181000000	181060000	chr1	181130000	181170000	11	127.902	59.2447	2.19984e-16
chr1	181070000	181100000	chr1	181130000	181160000	7	174.223	78.3201	6.9499e-26
chr1	181170000	181240000	chr1	181380000	181450000	27	176.249	55.2537	1.94747e-41
chr1	181470000	181490000	chr1	181920000	181940000	3	104.398	42.1866	1.0224e-15
chr1	181480000	181500000	chr1	181660000	181680000	3	82.8653	55.0732	0.00154765
chr1	181920000	181940000	chr1	182060000	182090000	3	71.3006	40.256	0.000221622
chr1	182080000	182090000	chr1	182770000	182800000	3	38.0721	16.4489	0.00064207
chr1	182080000	182150000	chr1	182390000	182420000	10	154.958	58.8249	6.55852e-27
chr1	182440000	182470000	chr1	182770000	182800000	4	87.3187	38.3614	3.30669e-10
chr1	182440000	182460000	chr1	182580000	182600000	3	82.435	40.2086	2.42152e-08
chr1	182440000	182470000	chr1	182550000	182570000	3	113.997	55.4932	6.98213e-08
chr1	182580000	182630000	chr1	182760000	182820000	17	209.929	46.4133	3.36715e-66
chr1	182950000	182970000	chr1	183210000	183240000	5	89.1848	49.8329	4.50433e-06
chr1	183260000	183300000	chr1	183600000	183610000	4	59.3688	35.6573	0.000809278
chr1	183460000	183480000	chr1	183620000	183640000	3	68.7491	38.3191	0.000168523
chr1	183650000	183670000	chr1	183890000	183940000	6	111.06	42.134	7.51457e-12
chr1	184060000	184090000	chr1	184680000	184700000	5	62.681	29.3903	0.0051515
chr1	184070000	184090000	chr1	184210000	184240000	4	94.2723	49.235	1.36178e-08
chr1	184070000	184100000	chr1	184650000	184670000	4	69.8532	32.8785	2.15791e-06
chr1	184790000	184810000	chr1	185150000	185180000	4	88.9609	32.8001	1.50909e-13
chr1	184800000	184830000	chr1	184970000	185000000	6	119.861	45.1377	5.22868e-21
chr1	184980000	185010000	chr1	185160000	185180000	3	70.1513	35.1461	0.00186434
chr1	185280000	185320000	chr1	185660000	185690000	4	83.3531	46.0687	0.000776926
chr1	185700000	185730000	chr1	186200000	186230000	4	63.6509	38.7753	0.00405959
chr1	185810000	185830000	chr1	186200000	186220000	3	92.3078	52.0817	9.04539e-05
chr1	186470000	186490000	chr1	186980000	187000000	3	88.5388	40.6155	5.58063e-07
chr1	186600000	186620000	chr1	186970000	186990000	3	99.6857	47.6126	2.42302e-08
chr1	187040000	187070000	chr1	187200000	187220000	3	69.5891	44.5331	0.0124456
chr1	187050000	187080000	chr1	187220000	187270000	7	65.4004	35.5846	0.00215859
chr1	188770000	188800000	chr1	188920000	188950000	4	66.806	41.214	0.0509529
chr1	192300000	192320000	chr1	192440000	192460000	3	59.7885	33.9931	0.00496808
chr1	192450000	192500000	chr1	192560000	192630000	20	139.282	46.8896	1.04503e-32
chr1	192460000	192480000	chr1	193010000	193040000	3	56.1543	19.7275	6.49765e-10
chr1	192460000	192480000	chr1	192780000	192800000	3	59.5922	36.4271	0.00636248
chr1	192790000	192830000	chr1	192980000	193030000	8	64.5208	38.4063	0.00010317
chr1	192950000	192980000	chr1	193230000	193250000	4	108.291	21.6583	3.74921e-56
chr1	193000000	193030000	chr1	193180000	193200000	4	38.5187	19.1285	3.41653e-07
chr1	196140000	196170000	chr1	196300000	196320000	3	108.476	46.1199	4.43323e-09
chr1	196140000	196170000	chr1	196630000	196680000	9	83.7513	30.3741	5.22092e-09
chr1	196310000	196330000	chr1	196650000	196670000	3	104.23	45.8921	1.60233e-08
chr1	196800000	196830000	chr1	196930000	196950000	3	203.323	71.4203	1.50269e-15
chr1	197160000	197190000	chr1	197320000	197340000	4	82.572	44.3849	0.00110043
chr1	197200000	197250000	chr1	197320000	197370000	11	85.0723	46.9185	7.1996e-05
chr1	197510000	197540000	chr1	197900000	197940000	4	88.2915	45.7009	5.29335e-05
chr1	197610000	197630000	chr1	197910000	197940000	4	107.067	54.5395	8.17016e-08
chr1	197920000	197940000	chr1	198460000	198480000	3	50.9203	32.1306	0.0723254
chr1	197940000	197970000	chr1	198030000	198060000	4	102.499	59.6045	2.24036e-05
chr1	198510000	198560000	chr1	198660000	198690000	6	76.3671	40.8446	0.000269863
chr1	198750000	198800000	chr1	199240000	199250000	5	86.1181	45.5104	2.32422e-06
chr1	198770000	198800000	chr1	199100000	199110000	3	77.6823	45.9509	0.00633174
chr1	199670000	199690000	chr1	200490000	200520000	3	49.4529	23.5574	0.00712813
chr1	200130000	200160000	chr1	200270000	200280000	3	79.503	46.4439	0.000542321
chr1	200260000	200320000	chr1	200480000	200520000	12	102.26	51.3564	2.55446e-11
chr1	200560000	200570000	chr1	200830000	200860000	3	72.6135	42.6532	0.000979894
chr1	200610000	200640000	chr1	200800000	200820000	4	101.64	52.2368	3.52371e-09
chr1	200960000	200980000	chr1	201090000	201130000	6	114.858	57.6932	1.12784e-10
chr1	201120000	201140000	chr1	201200000	201230000	4	115.981	68.1299	3.35442e-07
chr1	201210000	201290000	chr1	201330000	201410000	32	255.305	63.7364	3.83912e-31
chr1	201430000	201470000	chr1	201490000	201520000	7	125.346	65.4074	5.56761e-15
chr1	201530000	201580000	chr1	201670000	201720000	13	200.952	73.0061	1.95151e-44
chr1	201550000	201560000	chr1	202120000	202150000	3	25.2254	13.7657	0.106994
chr1	201550000	201570000	chr1	201780000	201830000	7	119.065	75.7486	1.25745e-07
chr1	201690000	201740000	chr1	201770000	201820000	12	174.985	85.2017	3.6944e-21
chr1	201840000	201920000	chr1	201930000	202010000	39	194.888	56.4664	3.2317e-63
chr1	201870000	201890000	chr1	202110000	202140000	4	89.1688	49.6682	1.53701e-07
chr1	201970000	202050000	chr1	202080000	202160000	43	247.248	52.4503	1.83697e-128
chr1	202140000	202260000	chr1	202250000	202350000	59	198.048	37.334	1.18081e-64
chr1	202320000	202350000	chr1	202700000	202730000	3	53.4857	33.4434	0.00583025
chr1	202460000	202480000	chr1	202610000	202630000	3	103.619	58.4382	0.000241114
chr1	202460000	202480000	chr1	202640000	202660000	3	88.2857	53.2385	7.17281e-05
chr1	202480000	202520000	chr1	202660000	202730000	7	89.3957	53.3806	3.61184e-05
chr1	202490000	202510000	chr1	202590000	202610000	3	139.282	75.0792	3.00517e-10
chr1	202640000	202660000	chr1	202680000	202720000	4	196.546	130.552	1.02352e-08
chr1	202690000	202740000	chr1	202840000	202860000	6	96.051	54.5117	1.09121e-05
chr1	202880000	202910000	chr1	202980000	203000000	3	99.1624	54.4027	3.97657e-08
chr1	203020000	203100000	chr1	203190000	203270000	25	131.176	44.7159	2.35462e-31
chr1	203030000	203050000	chr1	203160000	203180000	3	98.6473	62.0778	2.63306e-05
chr1	203110000	203130000	chr1	203210000	203230000	3	167.321	94.8171	3.1985e-11
chr1	203270000	203310000	chr1	203460000	203500000	4	72.9991	38.6867	4.76595e-06
chr1	203270000	203280000	chr1	203310000	203350000	4	165.508	92.6386	1.95865e-14
chr1	203320000	203380000	chr1	203430000	203510000	22	156.851	54.8621	2.03805e-32
chr1	203330000	203350000	chr1	203690000	203710000	3	64.4626	33.8214	6.01336e-06
chr1	203490000	203530000	chr1	203680000	203720000	13	170.059	60.2232	2.97167e-35
chr1	203610000	203630000	chr1	203690000	203710000	3	146.66	84.8894	1.08674e-10
chr1	203700000	203710000	chr1	203810000	203840000	3	65.968	41.9874	0.00120558
chr1	203720000	203750000	chr1	203820000	203850000	6	70.8728	34.5867	1.64054e-07
chr1	203840000	203900000	chr1	204090000	204170000	24	207.066	58.6651	1.55804e-66
chr1	203860000	203890000	chr1	204360000	204380000	5	43.6029	21.4605	0.000365924
chr1	204050000	204080000	chr1	204120000	204130000	3	164.407	98.4486	1.6672e-11
chr1	204150000	204280000	chr1	204340000	204390000	33	147.612	53.9052	3.06369e-32
chr1	204150000	204170000	chr1	204200000	204220000	3	156.713	99.8745	5.57852e-08
chr1	204550000	204590000	chr1	204780000	204820000	9	139.865	53.8872	1.67014e-28
chr1	204560000	204590000	chr1	204750000	204780000	5	99.1624	51.5974	1.3045e-10
chr1	204800000	204850000	chr1	204910000	204970000	18	128.638	55.6123	1.77985e-16
chr1	204960000	205020000	chr1	205030000	205090000	20	184.094	76.1937	2.07687e-33
chr1	204970000	205000000	chr1	205250000	205260000	3	103.246	44.0082	8.39436e-16
chr1	205100000	205130000	chr1	205250000	205260000	3	88.7834	51.3068	1.2091e-06
chr1	205220000	205240000	chr1	205320000	205340000	3	87.247	54.5866	8.56722e-05
chr1	205250000	205290000	chr1	205300000	205360000	13	266.128	92.1726	7.50935e-74
chr1	205330000	205400000	chr1	205480000	205540000	28	200.277	84.2929	9.87844e-39
chr1	205410000	205430000	chr1	205480000	205500000	3	160.664	94.4238	3.28389e-10
chr1	205510000	205540000	chr1	205690000	205720000	4	62.4386	33.5718	2.65114e-05
chr1	205520000	205540000	chr1	205650000	205670000	4	110.62	53.9604	2.17447e-10
chr1	205570000	205600000	chr1	205700000	205720000	4	96.3592	50.2935	1.86223e-09
chr1	205570000	205600000	chr1	205640000	205670000	6	197.44	103.126	9.83697e-17
chr1	205780000	205810000	chr1	205890000	205990000	18	130.749	59.8218	9.42477e-18
chr1	205910000	205930000	chr1	206090000	206110000	3	94.829	45.35	2.33218e-10
chr1	205910000	205930000	chr1	205960000	205990000	6	247.347	142.148	3.61284e-18
chr1	205980000	206000000	chr1	206090000	206130000	6	156.348	68.8793	6.90515e-23
chr1	206010000	206040000	chr1	206100000	206110000	3	154.859	102.986	6.7855e-06
chr1	206160000	206170000	chr1	206430000	206460000	3	98.1573	44.2981	0.0207141
chr1	206460000	206520000	chr1	206560000	206610000	20	192.021	70.1312	7.04926e-44
chr1	206470000	206510000	chr1	206650000	206680000	7	90.9722	40.9058	7.49898e-13
chr1	206610000	206640000	chr1	206670000	206690000	4	122.09	74.9016	2.39166e-07
chr1	206720000	206750000	chr1	206900000	206930000	5	129.328	55.2356	4.08943e-22
chr1	206910000	206940000	chr1	207070000	207090000	4	65.1238	37.413	4.0925e-05
chr1	207050000	207090000	chr1	207490000	207510000	4	81.7966	50.6366	3.21277e-05
chr1	207070000	207100000	chr1	207400000	207420000	3	136.49	55.9605	8.2249e-16
chr1	207400000	207420000	chr1	207490000	207520000	3	112.303	66.2203	7.22987e-07
chr1	207570000	207590000	chr1	207690000	207710000	3	88.1181	52.4978	5.01367e-05
chr1	207710000	207720000	chr1	207770000	207810000	4	107.204	54.6379	2.43884e-05
chr1	207810000	207850000	chr1	207950000	207970000	6	85.3458	37.149	4.33581e-08
chr1	207860000	207910000	chr1	207950000	208000000	10	186.634	67.5119	1.71983e-31
chr1	208020000	208050000	chr1	208220000	208250000	4	104.673	52.4813	6.42777e-09
chr1	209200000	209220000	chr1	209480000	209510000	3	66.128	43.4861	0.0156393
chr1	209560000	209610000	chr1	209670000	209770000	39	160.992	59.6672	3.30762e-32
chr1	209800000	209830000	chr1	209980000	210000000	3	58.7838	33.8451	0.00308051
chr1	209840000	209900000	chr1	209980000	210000000	11	136.199	49.7546	1.14231e-23
chr1	209860000	209880000	chr1	210300000	210320000	3	58.3156	29.3149	0.00201435
chr1	210120000	210170000	chr1	210290000	210320000	9	125.01	51.2368	1.17681e-12
chr1	210400000	210420000	chr1	210580000	210610000	3	63.9575	37.0308	0.000735452
chr1	210420000	210440000	chr1	210530000	210560000	4	94.7555	51.1619	0.000353982
chr1	210430000	210460000	chr1	211130000	211140000	3	75.3551	36.4193	1.43297e-06
chr1	210450000	210470000	chr1	210570000	210590000	3	99.7633	53.1798	4.83624e-05
chr1	210570000	210600000	chr1	211120000	211150000	5	81.194	49.4714	8.67036e-05
chr1	210940000	210970000	chr1	211090000	211110000	3	90.5791	56.7704	0.00405959
chr1	210990000	211020000	chr1	211110000	211140000	3	85.275	55.013	0.00122771
chr1	211310000	211350000	chr1	211500000	211520000	4	78.8864	42.5495	1.18588e-06
chr1	211310000	211330000	chr1	211630000	211670000	5	61.1875	30.3258	1.05395e-07
chr1	211320000	211340000	chr1	211470000	211490000	3	78.051	43.7755	2.3984e-06
chr1	211460000	211580000	chr1	211630000	211680000	25	110.999	35.3664	1.24251e-36
chr1	211680000	211700000	chr1	212440000	212460000	3	44.1548	22.2734	0.00159017
chr1	211680000	211700000	chr1	212010000	212040000	3	78.1852	48.738	0.00300189
chr1	211690000	211710000	chr1	211870000	211890000	3	80.6002	43.6891	1.26095e-06
chr1	211700000	211710000	chr1	211820000	211860000	4	97.1364	50.8695	9.81794e-09
chr1	212050000	212070000	chr1	212440000	212460000	3	69.0837	37.8431	5.03294e-05
chr1	212070000	212090000	chr1	212280000	212300000	3	97.1485	54.2972	3.98308e-06
chr1	212280000	212300000	chr1	212450000	212470000	3	57.4982	27.3006	0.000135506
chr1	212310000	212320000	chr1	212430000	212460000	3	53.4415	30.223	0.000379657
chr1	212360000	212390000	chr1	212440000	212460000	4	90.9123	49.4381	1.57491e-09
chr1	212450000	212500000	chr1	212580000	212670000	23	136.228	45.733	1.07854e-23
chr1	212610000	212640000	chr1	212770000	212790000	3	61.7557	37.8405	0.00465627
chr1	212630000	212660000	chr1	212950000	212960000	3	44.9751	26.4158	0.0121988
chr1	212650000	212690000	chr1	212750000	212780000	6	83.3499	42.5734	1.84368e-06
chr1	213120000	213140000	chr1	213250000	213280000	3	67.9879	43.0763	0.034399
chr1	214190000	214270000	chr1	214300000	214360000	28	138.534	39.458	3.96323e-39
chr1	214210000	214220000	chr1	214620000	214650000	3	58.4847	30.4108	0.000471102
chr1	214330000	214350000	chr1	214570000	214590000	3	113.258	57.2637	4.51636e-12
chr1	214380000	214400000	chr1	214570000	214590000	3	103.371	59.2852	2.46135e-07
chr1	214630000	214670000	chr1	215500000	215530000	6	54.2522	29.0124	0.000546463
chr1	214670000	214690000	chr1	214780000	214800000	3	70.207	41.2631	0.00110218
chr1	214800000	214830000	chr1	215500000	215540000	4	58.6428	37.7389	0.0186139
chr1	215700000	215710000	chr1	215770000	215800000	3	101.986	59.3937	0.00028656
chr1	218310000	218330000	chr1	219060000	219080000	3	75.6143	36.9569	0.000249284
chr1	218340000	218370000	chr1	219050000	219080000	6	93.5685	38.4561	7.04664e-10
chr1	218360000	218370000	chr1	218500000	218530000	3	92.4036	46.2025	5.57776e-09
chr1	219620000	219630000	chr1	219790000	219820000	3	64.0403	40.8597	0.0600027
chr1	219660000	219680000	chr1	219790000	219820000	3	90.2908	43.6563	6.40398e-10
chr1	219830000	219860000	chr1	219950000	219990000	6	66.6945	32.0257	6.33008e-06
chr1	219870000	219890000	chr1	219950000	220010000	6	105.865	59.5038	0.000192124
chr1	219980000	220010000	chr1	220130000	220170000	4	73.0678	45.8987	0.00188634
chr1	220270000	220300000	chr1	220770000	220790000	4	77.349	40.7411	3.14e-07
chr1	220670000	220700000	chr1	220770000	220780000	3	102.512	55.261	1.33169e-08
chr1	220810000	220820000	chr1	220960000	220990000	3	56.6366	32.9142	0.00797138
chr1	220860000	220900000	chr1	221190000	221210000	5	80.8324	44.8105	4.87433e-06
chr1	221240000	221270000	chr1	221390000	221410000	4	92.2932	60.5415	0.00308998
chr1	221250000	221270000	chr1	221420000	221450000	4	105.391	46.7957	0.000636455
chr1	221460000	221500000	chr1	222440000	222460000	4	44.9876	19.1868	0.000127626
chr1	222450000	222470000	chr1	223060000	223100000	4	35.2367	16.4642	0.00480604
chr1	222450000	222470000	chr1	222590000	222650000	8	126.46	32.9408	7.23303e-37
chr1	222780000	222810000	chr1	223070000	223130000	11	157.928	52.9776	8.52396e-32
chr1	223120000	223140000	chr1	223670000	223690000	3	58.4213	31.2015	4.42556e-05
chr1	223130000	223150000	chr1	223630000	223650000	3	58.0125	35.8182	0.00611849
chr1	223510000	223560000	chr1	223610000	223700000	31	368.53	116.142	9.18196e-111
chr1	223690000	223700000	chr1	223740000	223770000	3	159.442	91.6291	7.52424e-12
chr1	224100000	224130000	chr1	224450000	224470000	3	48.9901	30.2396	0.022673
chr1	224110000	224130000	chr1	224320000	224340000	3	86.722	42.2633	4.13423e-08
chr1	224350000	224400000	chr1	224420000	224460000	8	190.842	121.497	5.69904e-09
chr1	224500000	224530000	chr1	224900000	224930000	5	75.9997	40.6413	4.9916e-06
chr1	224500000	224540000	chr1	224620000	224660000	15	130.005	44.9085	4.69178e-31
chr1	224500000	224520000	chr1	224840000	224860000	3	118.535	48.3428	3.92467e-18
chr1	225310000	225340000	chr1	225380000	225400000	3	88.5574	46.3372	1.04992e-07
chr1	225340000	225360000	chr1	225390000	225420000	3	138.779	92.1332	5.52604e-05
chr1	225460000	225500000	chr1	225760000	225780000	6	164.372	66.3938	1.63499e-32
chr1	225470000	225490000	chr1	225960000	225990000	4	120.009	54.0694	2.45566e-15
chr1	225470000	225490000	chr1	225530000	225560000	3	112.614	67.0909	1.87985e-06
chr1	225760000	225790000	chr1	225900000	225920000	3	78.934	47.2576	8.45739e-06
chr1	225770000	225830000	chr1	225940000	225990000	16	65.8908	31.9399	1.02334e-07
chr1	225840000	225860000	chr1	225960000	225980000	3	81.8523	50.1524	0.000445629
chr1	225990000	226010000	chr1	226100000	226130000	3	77.8477	39.8838	3.78439e-05
chr1	226120000	226140000	chr1	226180000	226200000	4	157.702	75.1892	5.71174e-20
chr1	226120000	226140000	chr1	226320000	226340000	3	69.8271	38.8204	2.51408e-05
chr1	226120000	226140000	chr1	226350000	226370000	3	63.9123	37.8431	0.000182219
chr1	226410000	226440000	chr1	226580000	226620000	6	86.7382	34.7873	4.83598e-15
chr1	226620000	226660000	chr1	226810000	226840000	12	157.279	50.9816	9.83212e-42
chr1	226620000	226650000	chr1	227420000	227450000	5	54.0469	21.8275	1.68872e-08
chr1	226830000	226850000	chr1	226960000	226990000	4	71.1224	37.7034	1.19144e-05
chr1	226870000	226900000	chr1	226970000	226990000	5	86.2083	53.7165	0.000256941
chr1	227230000	227260000	chr1	227420000	227440000	4	84.8892	41.0306	1.2816e-10
chr1	227310000	227330000	chr1	227420000	227440000	3	89.4298	53.5637	3.44305e-05
chr1	227460000	227490000	chr1	227530000	227550000	3	145.88	91.9586	0.000124247
chr1	227470000	227490000	chr1	227940000	227960000	3	76.8341	30.3613	1.99305e-10
chr1	227510000	227530000	chr1	227690000	227720000	3	78.5207	44.7592	2.41454e-05
chr1	227550000	227580000	chr1	227690000	227720000	3	121.321	67.0156	1.01069e-07
chr1	227610000	227630000	chr1	227690000	227720000	4	146.145	81.972	2.02548e-09
chr1	227730000	227810000	chr1	227920000	227970000	25	215.765	47.3481	4.4578e-63
chr1	227990000	228020000	chr1	228110000	228130000	3	86.2051	55.0695	0.000136364
chr1	228490000	228520000	chr1	228650000	228660000	3	56.7265	19.5692	6.2134e-09
chr1	228500000	228530000	chr1	228540000	228560000	3	307.85	173.948	2.56846e-06
chr1	228660000	228700000	chr1	229210000	229250000	8	125.97	49.9045	5.88477e-12
chr1	228660000	228710000	chr1	229460000	229500000	7	51.6349	26.053	0.000964641
chr1	228720000	228740000	chr1	229220000	229240000	3	86.4754	52.762	0.00243879
chr1	229010000	229040000	chr1	229200000	229230000	4	65.9487	40.2288	0.00506502
chr1	229250000	229280000	chr1	229410000	229430000	3	77.8188	51.2451	0.000318669
chr1	229250000	229270000	chr1	229480000	229510000	4	99.9328	51.5738	2.48686e-10
chr1	229260000	229280000	chr1	229450000	229470000	3	96.3958	45.2907	1.21819e-10
chr1	229540000	229580000	chr1	229610000	229640000	10	115.041	50.6887	1.57714e-16
chr1	229650000	229680000	chr1	230300000	230320000	4	76.5677	40.4486	0.000185154
chr1	229650000	229670000	chr1	229830000	229850000	3	64.8729	38.8609	0.0136646
chr1	230410000	230450000	chr1	230570000	230600000	4	96.9547	59.5735	0.0034927
chr1	230630000	230650000	chr1	231190000	231220000	3	57.2113	29.9205	0.000404935
chr1	230790000	230810000	chr1	231200000	231220000	4	82.3696	42.0217	3.89049e-05
chr1	231010000	231030000	chr1	231200000	231220000	3	68.3944	44.6094	0.00058244
chr1	231250000	231270000	chr1	231290000	231310000	3	192.854	115.745	9.79642e-10
chr1	231330000	231380000	chr1	231540000	231610000	20	163.396	53.3883	4.57036e-35
chr1	231610000	231650000	chr1	231780000	231820000	6	53.2932	25.6732	0.000886966
chr1	231860000	231890000	chr1	232620000	232640000	4	46.8683	22.1307	0.000456393
chr1	233290000	233310000	chr1	233380000	233410000	3	70.694	40.4203	0.000324573
chr1	233390000	233420000	chr1	233790000	233810000	3	73.4944	47.9921	0.00418479
chr1	233390000	233410000	chr1	234040000	234070000	3	60.7796	37.1944	0.0147661
chr1	233390000	233410000	chr1	234080000	234110000	3	52.1008	31.0492	0.0178172
chr1	233430000	233470000	chr1	233770000	233790000	4	89.6465	51.1163	8.99064e-05
chr1	233430000	233450000	chr1	234060000	234090000	5	66.5754	35.5683	0.000167939
chr1	233900000	233940000	chr1	234050000	234070000	5	82.1155	40.471	5.27916e-07
chr1	234110000	234170000	chr1	234290000	234330000	13	96.6586	38.4941	1.21281e-17
chr1	234310000	234340000	chr1	234450000	234480000	3	58.8492	30.8955	0.000285693
chr1	234330000	234360000	chr1	234440000	234480000	5	58.9795	33.9403	0.000877265
chr1	234370000	234390000	chr1	234450000	234480000	3	73.799	41.7094	9.27464e-06
chr1	234480000	234510000	chr1	235070000	235110000	7	113.532	40.9193	3.09231e-26
chr1	234490000	234530000	chr1	234570000	234610000	8	134.508	55.5837	4.92962e-19
chr1	234490000	234520000	chr1	234670000	234710000	5	58.0874	33.0218	0.000442127
chr1	234580000	234610000	chr1	235080000	235090000	3	84.0017	53.4115	0.000238671
chr1	234610000	234640000	chr1	234700000	234730000	4	103.705	63.9487	3.29456e-05
chr1	234870000	234910000	chr1	235060000	235090000	4	67.7603	29.8352	1.06203e-10
chr1	234970000	235030000	chr1	235050000	235090000	11	98.9833	52.2808	4.99083e-09
chr1	235090000	235120000	chr1	235410000	235450000	6	68.9581	32.5107	3.02799e-08
chr1	235100000	235120000	chr1	235240000	235270000	4	61.1869	28.7111	3.53201e-06
chr1	235240000	235270000	chr1	235410000	235430000	4	119.72	47.0002	4.00864e-13
chr1	235500000	235520000	chr1	235760000	235780000	3	70.3073	45.7336	0.00226054
chr1	235500000	235520000	chr1	235950000	235980000	3	52.3626	27.6766	0.000344483
chr1	235510000	235530000	chr1	235710000	235740000	3	91.4801	47.5462	1.52074e-05
chr1	235530000	235550000	chr1	235970000	236000000	3	42.4055	27.7737	0.0281028
chr1	235790000	235810000	chr1	235970000	235990000	4	62.0169	39.0785	0.00548973
chr1	235980000	236010000	chr1	236030000	236050000	3	101.35	59.0859	1.24563e-07
chr1	236100000	236140000	chr1	236480000	236500000	6	100.526	46.0799	1.46959e-14
chr1	236100000	236120000	chr1	236510000	236550000	6	97.5263	45.3101	5.26413e-13
chr1	236600000	236620000	chr1	236860000	236880000	3	72.4464	41.8072	0.000532495
chr1	236610000	236630000	chr1	236740000	236780000	5	86.3716	50.9174	3.76539e-05
chr1	241360000	241390000	chr1	241440000	241470000	5	115.447	65.3042	3.04363e-06
chr1	241520000	241540000	chr1	241620000	241640000	3	119.645	58.9558	8.21901e-08
chr1	241610000	241640000	chr1	241830000	241850000	5	114.482	54.4448	5.10258e-13
chr1	241610000	241650000	chr1	241980000	242020000	8	54.7163	30.3554	0.000758896
chr1	241870000	241930000	chr1	241970000	242020000	17	130.742	51.9567	5.17389e-23
chr1	243330000	243350000	chr1	243720000	243750000	4	68.6013	36.6969	0.0637499
chr1	243720000	243750000	chr1	244270000	244290000	3	67.8059	40.2265	0.0164266
chr1	244070000	244090000	chr1	244260000	244280000	3	78.1509	49.956	0.000996174
chr1	244310000	244330000	chr1	244420000	244440000	3	71.1571	38.5162	0.000289677
chr1	244320000	244350000	chr1	244450000	244470000	3	69.2965	39.7076	0.000438882
chr1	244450000	244470000	chr1	244640000	244660000	3	54.4887	34.1797	0.0080224
chr1	244590000	244630000	chr1	244780000	244810000	8	106.635	33.4834	1.91211e-27
chr1	244590000	244630000	chr1	245030000	245060000	7	44.909	23.7856	0.00475397
chr1	244790000	244820000	chr1	245040000	245050000	3	74.3444	47.8515	0.000180977
chr1	244850000	244870000	chr1	244960000	244980000	3	108.338	64.1106	2.81683e-05
chr1	244850000	244880000	chr1	245030000	245050000	4	82.108	38.4411	2.04756e-10
chr1	245080000	245100000	chr1	245130000	245150000	3	112.305	64.3842	8.3468e-09
chr1	245140000	245170000	chr1	245990000	246020000	4	70.7918	24.9186	1.35767e-13
chr1	245150000	245160000	chr1	245360000	245390000	3	92.7225	50.3452	3.76549e-07
chr1	245880000	245910000	chr1	245980000	246000000	3	102.493	66.1198	0.000291782
chr1	246000000	246050000	chr1	246270000	246300000	6	75.4497	43.1511	0.00559954
chr1	246000000	246030000	chr1	246440000	246460000	5	69.045	31.0855	1.76315e-05
chr1	246260000	246300000	chr1	246430000	246470000	6	71.3721	41.2593	0.000987165
chr1	246480000	246500000	chr1	246740000	246760000	3	77.5332	35.0189	1.69078e-09
chr1	246490000	246520000	chr1	246670000	246710000	6	68.4363	42.2232	5.94153e-05
chr1	246690000	246720000	chr1	246760000	246800000	5	143.479	87.5786	6.60503e-06
chr1	246840000	246860000	chr1	246900000	246920000	3	147.355	78.3062	2.77233e-09
chr1	246960000	247010000	chr1	247130000	247180000	6	84.2068	53.612	0.00291915
chr1	246990000	247010000	chr1	247170000	247200000	4	68.5533	39.5064	0.00592965
chr1	247380000	247430000	chr1	247570000	247590000	7	76.0422	32.0417	1.02737e-07
chr1	247390000	247410000	chr1	247510000	247540000	3	93.7462	54.6437	6.073e-05
chr1	248430000	248450000	chr1	248660000	248690000	3	215.096	61.4749	1.48028e-23
chr1	248600000	248630000	chr1	248770000	248820000	8	125.023	38.2827	1.20499e-26
chr1	248660000	248670000	chr1	248780000	248810000	3	92.4101	55.0221	0.00140295
chr1	248680000	248710000	chr1	248800000	248820000	3	130.748	70.1456	4.77914e-09
chr1	248700000	248740000	chr1	248770000	248810000	6	153.992	89.7065	1.34005e-05
chr1	248820000	248880000	chr1	248900000	248930000	15	159.813	57.4089	3.37288e-21
chr10	1100000	1120000	chr10	1200000	1220000	3	79.5717	50.4614	0.0145138
chr10	1100000	1130000	chr10	1230000	1250000	4	75.5793	43.4441	0.000664764
chr10	2830000	2850000	chr10	3020000	3040000	3	70.7284	24.1087	1.35374e-09
chr10	2890000	2960000	chr10	3010000	3070000	17	124.961	49.6621	5.29202e-22
chr10	2920000	2940000	chr10	3100000	3120000	3	45.1641	24.7057	0.0191782
chr10	3220000	3250000	chr10	4750000	4770000	3	52.0712	22.0277	0.0102909
chr10	3220000	3250000	chr10	3760000	3780000	3	63.9987	34.6365	0.0009926
chr10	4500000	4520000	chr10	4760000	4790000	4	83.8478	50.2208	0.0266225
chr10	4640000	4680000	chr10	4760000	4770000	4	116.819	46.571	2.15657e-08
chr10	4830000	4860000	chr10	5280000	5290000	3	86.6247	48.5991	2.92498e-06
chr10	4830000	4870000	chr10	4930000	4970000	9	86.3604	51.4468	0.0001966
chr10	4840000	4860000	chr10	4980000	5000000	3	97.5918	49.7036	0.000196244
chr10	4850000	4880000	chr10	5040000	5050000	3	77.8868	41.0387	0.000674863
chr10	4950000	4970000	chr10	4990000	5020000	3	360.62	143.511	3.65471e-26
chr10	5420000	5500000	chr10	5590000	5640000	24	119.505	37.2519	6.65131e-24
chr10	5810000	5820000	chr10	5860000	5890000	3	112.62	66.7746	9.19688e-06
chr10	5940000	5960000	chr10	6070000	6100000	3	75.1367	39.927	3.83327e-06
chr10	6190000	6240000	chr10	6380000	6410000	12	169.085	62.4309	2.84229e-18
chr10	6410000	6430000	chr10	6650000	6680000	3	106.742	45.218	7.76792e-13
chr10	6420000	6450000	chr10	6600000	6630000	4	76.0958	47.7246	0.00028017
chr10	7510000	7550000	chr10	7670000	7720000	11	142.056	44.6401	8.53791e-31
chr10	11310000	11350000	chr10	11470000	11500000	5	48.8323	26.6464	0.0902438
chr10	11350000	11400000	chr10	11460000	11490000	6	84.6488	49.3323	0.000400634
chr10	11490000	11540000	chr10	11700000	11730000	9	147.407	53.052	8.77966e-33
chr10	11510000	11530000	chr10	11740000	11770000	4	138.851	53.3685	1.71583e-24
chr10	11770000	11840000	chr10	11950000	12000000	15	108.889	30.6436	3.2042e-40
chr10	11990000	12040000	chr10	12170000	12220000	7	54.866	22.9945	5.37463e-05
chr10	12030000	12050000	chr10	12170000	12200000	3	47.1911	28.1542	0.0154209
chr10	12060000	12080000	chr10	12180000	12200000	3	56.1511	31.4306	0.000308284
chr10	12240000	12270000	chr10	12640000	12670000	6	72.7875	40.9045	2.82588e-05
chr10	12240000	12270000	chr10	12700000	12720000	5	90.9068	39.6991	2.62289e-13
chr10	12250000	12270000	chr10	13060000	13080000	3	43.5681	21.5177	0.00892124
chr10	12710000	12730000	chr10	13060000	13100000	6	78.7287	43.1133	4.13505e-05
chr10	12710000	12750000	chr10	12890000	12910000	5	96.1426	43.4618	6.02541e-13
chr10	12890000	12910000	chr10	13050000	13080000	4	86.4949	50.0565	1.25775e-05
chr10	13160000	13200000	chr10	13320000	13340000	4	68.3741	28.5845	9.8347e-08
chr10	13180000	13230000	chr10	13280000	13310000	6	122.326	78.4278	1.04437e-06
chr10	13360000	13380000	chr10	13760000	13790000	4	40.8892	19.3162	0.000409164
chr10	13370000	13390000	chr10	13530000	13570000	6	96.6714	42.3519	1.02967e-11
chr10	13400000	13420000	chr10	13530000	13560000	3	89.8067	52.722	2.45259e-06
chr10	13620000	13680000	chr10	13760000	13800000	15	157.736	49.9237	1.20013e-36
chr10	14180000	14210000	chr10	14470000	14480000	3	64.1915	41.5707	0.00687847
chr10	14370000	14400000	chr10	14470000	14480000	3	106.229	68.1419	0.000302452
chr10	14490000	14510000	chr10	14810000	14830000	3	76.2326	43.413	1.34271e-05
chr10	14540000	14550000	chr10	14800000	14830000	3	92.3117	51.1024	1.62139e-06
chr10	14840000	14870000	chr10	14940000	14970000	4	76.1674	45.7214	0.0016031
chr10	14970000	15010000	chr10	15060000	15110000	11	113.351	46.3968	1.45045e-15
chr10	15110000	15130000	chr10	15170000	15200000	4	127.336	49.0103	4.47599e-43
chr10	15200000	15220000	chr10	15360000	15390000	3	79.1481	35.577	1.72877e-10
chr10	15250000	15270000	chr10	15360000	15390000	3	72.4034	41.8997	1.95679e-06
chr10	15420000	15440000	chr10	15710000	15740000	5	86.847	50.4284	1.01716e-06
chr10	15430000	15460000	chr10	15560000	15590000	3	98.1639	58.5542	5.15239e-06
chr10	15730000	15760000	chr10	15810000	15830000	3	90.6987	60.1414	0.00134949
chr10	15870000	15900000	chr10	16760000	16800000	7	54.2793	23.628	0.000436159
chr10	16560000	16590000	chr10	16730000	16760000	6	70.9219	36.0885	0.000192425
chr10	16600000	16620000	chr10	16750000	16780000	4	59.1302	34.7023	0.00145311
chr10	16690000	16720000	chr10	16770000	16800000	4	83.2039	46.6808	0.000177446
chr10	16820000	16850000	chr10	16870000	16900000	4	113.476	70.8834	1.57566e-05
chr10	16820000	16870000	chr10	17230000	17280000	19	149.622	47.5417	1.3461e-37
chr10	16820000	16870000	chr10	17410000	17460000	8	55.5539	32.3333	0.00756168
chr10	16830000	16850000	chr10	16990000	17020000	3	58.3643	32.6196	0.00201684
chr10	17280000	17300000	chr10	17400000	17450000	8	113.296	41.5912	1.33182e-18
chr10	17280000	17300000	chr10	17460000	17480000	3	71.8443	35.339	3.78182e-07
chr10	17280000	17300000	chr10	17590000	17610000	3	56.9656	29.912	0.000822627
chr10	17420000	17450000	chr10	17570000	17610000	6	67.9576	42.1227	0.0013297
chr10	17590000	17620000	chr10	17720000	17750000	6	111.106	49.2419	6.22665e-16
chr10	17600000	17610000	chr10	18210000	18250000	4	47.8209	20.209	5.37463e-05
chr10	17840000	17870000	chr10	18210000	18220000	3	100.225	51.5569	1.41236e-08
chr10	17900000	17920000	chr10	18190000	18210000	3	84.4586	52.2743	0.00565322
chr10	18710000	18740000	chr10	18790000	18810000	3	105.809	63.1655	4.96018e-05
chr10	20850000	20870000	chr10	21260000	21280000	3	55.7277	20.3046	1.55744e-07
chr10	20850000	20890000	chr10	21010000	21070000	12	68.2019	39.5112	0.00684709
chr10	21060000	21100000	chr10	21240000	21280000	9	103.041	29.4825	2.00636e-33
chr10	21260000	21300000	chr10	21710000	21760000	12	52.6371	25.224	4.69185e-06
chr10	21270000	21290000	chr10	21490000	21510000	3	85.8447	43.8699	5.07913e-09
chr10	21270000	21290000	chr10	21440000	21460000	3	74.1962	45.1838	5.76099e-05
chr10	21300000	21320000	chr10	21480000	21510000	3	66.6817	36.1212	2.15492e-05
chr10	21480000	21510000	chr10	21920000	21950000	4	42.5107	23.9525	0.0494944
chr10	21490000	21520000	chr10	21960000	21980000	3	46.34	23.3968	0.00389363
chr10	21490000	21510000	chr10	21720000	21740000	3	87.4469	40.0478	4.36895e-09
chr10	21750000	21770000	chr10	21930000	21950000	3	64.0868	28.2771	1.81404e-06
chr10	21780000	21810000	chr10	21930000	21950000	3	59.4784	33.4443	0.00489594
chr10	21980000	22020000	chr10	23060000	23080000	5	50.0025	29.49	0.0020445
chr10	21990000	22010000	chr10	22540000	22560000	3	61.9466	30.0131	1.01937e-05
chr10	21990000	22010000	chr10	22980000	23000000	3	72.7047	28.3345	9.72877e-08
chr10	22010000	22030000	chr10	22180000	22220000	5	77.6366	40.709	0.000114827
chr10	22550000	22580000	chr10	22980000	23000000	5	96.85	44.058	4.71784e-12
chr10	23140000	23170000	chr10	23520000	23530000	3	63.3828	33.7826	0.000282376
chr10	23140000	23180000	chr10	23260000	23330000	15	136.179	42.2352	5.22052e-27
chr10	23300000	23330000	chr10	23520000	23540000	6	135.932	50.9432	2.39167e-24
chr10	23310000	23340000	chr10	23700000	23710000	3	61.3926	30.6562	0.0162608
chr10	23510000	23560000	chr10	23680000	23720000	9	80.0876	38.1916	0.00012805
chr10	23980000	24010000	chr10	24350000	24370000	3	56.7516	31.0277	0.137861
chr10	23990000	24010000	chr10	24500000	24520000	3	57.1718	21.3321	1.77373e-05
chr10	23990000	24030000	chr10	24170000	24200000	6	96.6661	48.628	1.92298e-07
chr10	24190000	24210000	chr10	24500000	24530000	4	70.1114	35.5051	3.4461e-06
chr10	24360000	24400000	chr10	24500000	24520000	5	103.676	45.398	8.47881e-13
chr10	24380000	24400000	chr10	24550000	24570000	3	60.4737	32.4806	7.64763e-05
chr10	24630000	24650000	chr10	25070000	25090000	3	78.3566	43.5091	0.000189402
chr10	25010000	25030000	chr10	25070000	25090000	3	118.555	71.9877	8.66998e-06
chr10	25100000	25120000	chr10	25210000	25230000	3	102.309	53.3496	4.37359e-07
chr10	25860000	25890000	chr10	26270000	26280000	3	71.0239	43.6523	0.00748704
chr10	26320000	26350000	chr10	26870000	26890000	4	48.5476	17.7308	0.000114005
chr10	26320000	26370000	chr10	26540000	26570000	7	105.982	49.1707	9.31198e-10
chr10	26550000	26570000	chr10	26870000	26890000	3	57.0638	32.6821	0.0113789
chr10	26570000	26580000	chr10	27310000	27340000	3	62.1542	18.0775	2.14112e-15
chr10	26570000	26600000	chr10	26920000	26950000	4	57.7866	27.5975	1.36262e-05
chr10	26620000	26630000	chr10	27310000	27340000	3	61.8475	17.5286	1.52459e-14
chr10	26690000	26710000	chr10	26860000	26890000	4	78.8899	41.0793	4.82273e-07
chr10	26720000	26750000	chr10	26860000	26890000	7	99.527	46.3612	9.37061e-11
chr10	26880000	26900000	chr10	27350000	27380000	4	121.466	22.5239	6.41583e-39
chr10	26890000	26920000	chr10	27060000	27080000	4	56.2336	33.1737	0.00185832
chr10	26920000	26940000	chr10	27070000	27100000	3	58.9328	35.7253	0.000460682
chr10	26930000	26940000	chr10	27340000	27370000	3	37.9857	23.2897	0.131431
chr10	27200000	27250000	chr10	27340000	27370000	6	60.6178	32.0121	0.00025281
chr10	27310000	27340000	chr10	37140000	37150000	3	23.7544	1.7462	6.22184e-13
chr10	27360000	27380000	chr10	27640000	27660000	3	59.8775	36.9562	0.00139514
chr10	27430000	27460000	chr10	27640000	27660000	4	78.5243	46.2047	5.39515e-05
chr10	27560000	27570000	chr10	27720000	27750000	3	71.9439	45.3257	0.00931792
chr10	27740000	27790000	chr10	28230000	28250000	6	79.7777	42.5896	8.34842e-06
chr10	27740000	27760000	chr10	28160000	28190000	4	73.2482	45.8686	0.00636764
chr10	27760000	27790000	chr10	28370000	28410000	5	53.7883	27.733	0.000271655
chr10	27770000	27790000	chr10	28170000	28190000	4	95.7634	45.4626	2.71759e-08
chr10	28200000	28320000	chr10	28360000	28420000	35	168.869	40.146	8.71874e-58
chr10	28410000	28450000	chr10	28560000	28590000	6	65.5722	31.8351	3.1951e-07
chr10	28420000	28440000	chr10	28600000	28630000	3	61.0458	20.2811	2.08347e-09
chr10	28430000	28450000	chr10	28520000	28540000	3	88.4061	45.8074	2.83238e-07
chr10	28560000	28570000	chr10	28590000	28620000	3	151.063	90.4803	5.99325e-07
chr10	28620000	28650000	chr10	29290000	29310000	3	60.0293	34.1588	0.000308284
chr10	28630000	28690000	chr10	28980000	29000000	8	141.746	51.2642	5.21412e-28
chr10	28630000	28640000	chr10	29120000	29150000	3	68.8171	40.2042	9.96953e-05
chr10	29370000	29390000	chr10	29470000	29510000	4	76.9222	44.2229	0.000415744
chr10	29480000	29500000	chr10	30680000	30710000	3	76.8135	6.50519	1.03186e-49
chr10	29510000	29520000	chr10	30660000	30690000	3	116.459	6.62433	3.95474e-83
chr10	29990000	30010000	chr10	30230000	30250000	3	92.6439	48.6109	1.62308e-07
chr10	30380000	30430000	chr10	30520000	30600000	18	130.706	42.8832	1.23096e-28
chr10	30720000	30750000	chr10	31760000	31790000	4	55.5899	28.6619	4.09776e-05
chr10	31590000	31610000	chr10	31750000	31770000	3	71.2431	42.4488	0.000116677
chr10	31830000	31850000	chr10	31940000	31960000	3	94.7662	49.1488	6.0055e-06
chr10	31830000	31870000	chr10	31990000	32010000	5	88.9791	37.7729	1.04014e-10
chr10	32030000	32060000	chr10	32180000	32220000	5	57.9485	34.8332	0.00404977
chr10	32030000	32060000	chr10	32160000	32180000	3	75.0342	47.267	0.00148919
chr10	32180000	32200000	chr10	32350000	32370000	3	53.8804	31.0339	0.00598306
chr10	32240000	32270000	chr10	32330000	32380000	7	117.262	52.3384	4.65675e-14
chr10	32780000	32800000	chr10	33000000	33020000	3	123.535	51.2784	1.10585e-17
chr10	32930000	32960000	chr10	32990000	33010000	3	152.296	94.5205	2.8688e-07
chr10	33010000	33030000	chr10	33110000	33170000	10	85.5028	37.3462	2.79572e-11
chr10	33180000	33200000	chr10	33290000	33340000	5	76.9158	46.0432	0.000188176
chr10	33310000	33340000	chr10	34630000	34650000	5	40.408	15.8093	0.00867285
chr10	34510000	34540000	chr10	34620000	34650000	5	101.999	40.2346	5.82294e-12
chr10	34650000	34690000	chr10	34820000	34840000	6	90.0801	39.6646	1.2786e-13
chr10	34650000	34670000	chr10	34940000	34980000	4	72.97	39.1193	9.64077e-06
chr10	34980000	35010000	chr10	35210000	35220000	3	56.0649	30.4628	3.21615e-05
chr10	35020000	35050000	chr10	35210000	35220000	3	58.3423	34.1221	0.000776982
chr10	35110000	35140000	chr10	35210000	35230000	5	136.684	53.2413	8.74009e-30
chr10	35230000	35260000	chr10	35540000	35570000	5	64.9721	33.9746	1.09796e-05
chr10	35600000	35620000	chr10	35780000	35800000	3	50.6902	28.3521	0.00302971
chr10	35630000	35650000	chr10	35780000	35800000	3	83.416	37.4157	8.16695e-08
chr10	35630000	35660000	chr10	35750000	35770000	3	80.0165	42.965	2.80537e-05
chr10	35640000	35670000	chr10	35820000	35840000	4	57.081	29.1929	0.00437571
chr10	38470000	38490000	chr10	38600000	38620000	3	109.144	48.1601	0.00750464
chr10	38520000	38530000	chr10	38980000	39010000	3	71.1141	35.3758	0.00196816
chr10	38520000	38530000	chr10	38600000	38630000	3	171.636	82.5383	9.28923e-11
chr10	38520000	38530000	chr10	39190000	39220000	3	66.6652	35.5286	0.0992146
chr10	38630000	38680000	chr10	42250000	42290000	7	112.131	7.20892	1.57355e-34
chr10	42850000	42880000	chr10	43050000	43120000	14	177.567	60.8041	6.66548e-24
chr10	43200000	43220000	chr10	43340000	43360000	3	94.244	54.2783	2.11836e-05
chr10	43280000	43300000	chr10	43450000	43470000	3	76.2371	39.6783	9.97361e-09
chr10	43360000	43410000	chr10	43450000	43470000	8	155.713	76.9686	1.46184e-17
chr10	43660000	43690000	chr10	44370000	44400000	4	78.113	36.6537	0.000204516
chr10	43660000	43690000	chr10	44850000	44870000	4	41.8739	16.8473	0.000603369
chr10	43680000	43710000	chr10	43850000	43880000	4	107.507	49.3987	3.33876e-05
chr10	44670000	44700000	chr10	44840000	44860000	3	83.2659	50.4655	0.00540966
chr10	44920000	44940000	chr10	44960000	45000000	6	180.432	88.118	3.99392e-14
chr10	45000000	45040000	chr10	45200000	45240000	6	101.13	47.9375	1.31683e-05
chr10	45250000	45270000	chr10	45440000	45460000	3	101.424	44.2554	2.66524e-09
chr10	45270000	45290000	chr10	45340000	45370000	3	149.732	95.2151	0.000111727
chr10	45710000	45740000	chr10	50050000	50080000	5	259.094	12.5602	8.74993e-143
chr10	45780000	45800000	chr10	50120000	50140000	3	161.028	15.149	1.72148e-64
chr10	45850000	45880000	chr10	49960000	49990000	4	318.407	22.1857	1.39067e-49
chr10	45910000	46000000	chr10	49880000	49970000	10	308.969	6.35828	1.23413e-166
chr10	46090000	46110000	chr10	46270000	46290000	3	232.308	47.9968	1.78884e-60
chr10	46220000	46240000	chr10	46540000	46570000	3	52.1027	31.1802	0.000413711
chr10	46270000	46300000	chr10	47370000	47390000	4	95.6713	14.7781	1.9808e-42
chr10	47010000	47070000	chr10	47290000	47350000	23	169.47	70.2824	4.02524e-19
chr10	47350000	47380000	chr10	47420000	47450000	4	148.115	58.5971	8.2843e-16
chr10	48180000	48200000	chr10	48270000	48300000	4	134.403	56.024	1.8711e-10
chr10	48210000	48240000	chr10	48250000	48290000	6	157.931	73.5093	3.84336e-15
chr10	48350000	48380000	chr10	48490000	48530000	6	115.043	49.9263	4.036e-10
chr10	48530000	48560000	chr10	48650000	48660000	3	137.932	56.5702	3.9995e-17
chr10	48650000	48670000	chr10	49510000	49540000	4	48.0195	21.757	0.00263388
chr10	48970000	49000000	chr10	49500000	49530000	6	55.2167	28.1158	0.000266481
chr10	49320000	49340000	chr10	49500000	49520000	3	66.1889	36.7231	0.000161187
chr10	49380000	49420000	chr10	49490000	49530000	10	160.807	56.552	8.19476e-27
chr10	49590000	49610000	chr10	49690000	49720000	3	107.624	63.9516	4.38418e-06
chr10	49590000	49610000	chr10	50230000	50250000	4	63.0209	26.8361	8.6787e-07
chr10	49590000	49620000	chr10	49750000	49790000	6	77.6731	35.7844	4.08067e-10
chr10	49590000	49610000	chr10	50200000	50220000	3	58.5098	29.767	0.000100632
chr10	50160000	50180000	chr10	50760000	50780000	3	478.052	22.5751	6.28754e-248
chr10	50780000	50800000	chr10	50880000	50910000	5	147.748	58.5833	1.59591e-14
chr10	50780000	50800000	chr10	50930000	50980000	5	88.0988	36.5666	1.44248e-05
chr10	52000000	52020000	chr10	52180000	52210000	3	69.1258	36.5449	0.000298891
chr10	52030000	52050000	chr10	52180000	52220000	4	66.1229	41.7796	0.0115779
chr10	52290000	52320000	chr10	52710000	52760000	8	64.8766	32.2237	3.31138e-05
chr10	52300000	52320000	chr10	52480000	52500000	3	136.236	60.1352	5.1911e-18
chr10	52310000	52320000	chr10	52430000	52460000	3	121.485	63.7923	5.14538e-09
chr10	52550000	52590000	chr10	52730000	52760000	5	47.6779	28.9234	0.0336803
chr10	52620000	52670000	chr10	52770000	52790000	7	98.0172	29.3973	5.87771e-22
chr10	52620000	52670000	chr10	52720000	52760000	13	157.513	65.1436	2.5245e-17
chr10	52730000	52750000	chr10	52770000	52790000	3	165.294	101.088	3.06755e-09
chr10	52820000	52840000	chr10	52910000	52930000	3	60.751	37.554	0.0643944
chr10	52850000	52870000	chr10	52890000	52920000	3	148.338	92.9897	2.02762e-05
chr10	58050000	58080000	chr10	58140000	58160000	3	83.7242	48.617	0.000987151
chr10	58160000	58190000	chr10	58260000	58310000	8	123.998	50.699	1.4067e-18
chr10	58300000	58320000	chr10	58380000	58400000	3	103.686	58.8383	3.14526e-05
chr10	58530000	58550000	chr10	58730000	58750000	3	88.3638	48.8511	0.00134587
chr10	58770000	58790000	chr10	59610000	59630000	3	46.3855	24.4313	0.00399494
chr10	58770000	58810000	chr10	59190000	59240000	6	89.8162	45.8468	8.03233e-05
chr10	58780000	58790000	chr10	58930000	58960000	3	73.6209	44.431	0.000270816
chr10	58950000	58960000	chr10	59160000	59190000	3	81.367	51.2756	0.0101341
chr10	59230000	59250000	chr10	59610000	59630000	3	77.3553	42.5667	0.00014221
chr10	59240000	59270000	chr10	59550000	59600000	6	89.9998	44.1765	2.73434e-05
chr10	59610000	59650000	chr10	59770000	59840000	16	139.049	38.3069	4.91895e-37
chr10	59620000	59640000	chr10	60020000	60050000	5	105.814	33.3585	1.46449e-25
chr10	59820000	59860000	chr10	60020000	60050000	5	100.748	50.7119	8.1445e-07
chr10	60080000	60130000	chr10	60190000	60220000	10	124.157	49.6437	9.03741e-12
chr10	60090000	60110000	chr10	60430000	60450000	3	75.0483	33.6663	1.64882e-08
chr10	60230000	60250000	chr10	60420000	60440000	3	85.17	41.2128	3.86378e-08
chr10	60440000	60460000	chr10	60630000	60660000	3	93.8553	44.0581	7.45676e-09
chr10	60440000	60460000	chr10	60760000	60790000	3	60.314	31.9049	0.000644043
chr10	60570000	60600000	chr10	60760000	60780000	3	69.3542	35.08	0.00297172
chr10	60650000	60670000	chr10	60740000	60780000	4	89.8072	43.9878	2.62731e-07
chr10	60670000	60690000	chr10	60740000	60770000	3	109.986	68.4547	4.5169e-05
chr10	60800000	60860000	chr10	61270000	61300000	8	72.0069	34.6706	0.000197077
chr10	60800000	60830000	chr10	60990000	61010000	3	69.5092	36.9574	0.000351079
chr10	60810000	60840000	chr10	60960000	60980000	3	113.089	41.6834	4.34861e-17
chr10	61740000	61760000	chr10	61820000	61840000	3	135.04	66.2433	7.387e-08
chr10	62030000	62050000	chr10	62220000	62250000	4	80.2769	37.3487	4.13076e-08
chr10	62250000	62270000	chr10	62410000	62440000	4	92.1919	39.3835	4.89487e-06
chr10	62430000	62460000	chr10	62570000	62600000	5	64.0577	34.9567	0.00186871
chr10	62590000	62620000	chr10	62800000	62830000	4	101.252	55.2373	4.10721e-10
chr10	62610000	62620000	chr10	62670000	62700000	3	135.779	80.9524	4.61725e-11
chr10	62610000	62620000	chr10	63130000	63170000	4	66.6957	33.4604	1.11647e-08
chr10	63000000	63020000	chr10	63150000	63170000	3	66.5623	30.3162	1.70255e-05
chr10	63150000	63170000	chr10	63710000	63740000	3	92.8591	44.1644	1.31562e-10
chr10	63160000	63170000	chr10	63750000	63780000	3	69.0538	37.3935	2.46348e-05
chr10	63200000	63220000	chr10	63710000	63730000	3	77.6826	39.124	3.23944e-08
chr10	63630000	63650000	chr10	63710000	63730000	3	109.46	58.6036	2.09777e-10
chr10	63860000	63890000	chr10	63970000	64000000	7	111.464	39.8473	4.92073e-15
chr10	63860000	63880000	chr10	63940000	63960000	3	87.3445	55.8047	0.00151496
chr10	67520000	67540000	chr10	67770000	67790000	3	57.9609	37.2575	0.0221276
chr10	67590000	67610000	chr10	67770000	67790000	3	66.0068	32.7325	2.6733e-05
chr10	67660000	67700000	chr10	67760000	67790000	8	115.474	53.6308	9.68245e-15
chr10	67840000	67860000	chr10	68320000	68340000	3	49.0631	28.2198	0.00992999
chr10	67850000	67870000	chr10	68190000	68210000	3	74.0727	41.2499	1.84572e-06
chr10	68070000	68090000	chr10	68180000	68210000	3	104.886	56.1416	9.41825e-08
chr10	68080000	68100000	chr10	68130000	68170000	5	162.237	74.8091	9.25191e-17
chr10	68200000	68240000	chr10	68280000	68330000	11	140.557	50.0567	6.71612e-27
chr10	68240000	68250000	chr10	68300000	68330000	3	129.363	70.2411	2.16664e-11
chr10	68350000	68370000	chr10	68450000	68480000	4	55.9938	33.8057	0.0150788
chr10	68350000	68380000	chr10	68470000	68510000	5	57.4468	33.5316	0.00721757
chr10	68410000	68430000	chr10	68750000	68780000	3	44.0529	29.1843	0.0515225
chr10	68540000	68560000	chr10	68710000	68740000	3	83.614	47.0426	7.51041e-07
chr10	68770000	68800000	chr10	68890000	68910000	4	126.536	52.1604	3.8854e-22
chr10	68990000	69020000	chr10	69380000	69420000	6	44.4175	25.155	0.00721757
chr10	68990000	69030000	chr10	69050000	69120000	14	122.487	55.8632	5.91425e-15
chr10	69000000	69030000	chr10	69180000	69210000	5	63.1954	29.0917	2.3923e-05
chr10	69210000	69270000	chr10	69350000	69430000	29	169.908	45.9058	3.12575e-47
chr10	69220000	69250000	chr10	69630000	69650000	3	39.0969	21.8514	0.017965
chr10	69390000	69460000	chr10	69470000	69520000	20	159.969	58.2932	1.64126e-33
chr10	69500000	69550000	chr10	69600000	69680000	19	246.752	70.456	4.03713e-74
chr10	69640000	69670000	chr10	69710000	69740000	6	194.469	104.511	6.58113e-16
chr10	69730000	69760000	chr10	69900000	69930000	4	104.854	50.9359	1.70538e-09
chr10	69770000	69800000	chr10	69910000	69930000	3	120.438	63.5259	2.07876e-07
chr10	69960000	69990000	chr10	70070000	70120000	7	91.7032	55.1013	9.73665e-06
chr10	70160000	70180000	chr10	70350000	70370000	3	81.4225	46.6528	1.38057e-06
chr10	70190000	70240000	chr10	70330000	70390000	19	137.685	57.6839	1.45153e-25
chr10	70250000	70280000	chr10	70340000	70380000	5	113.311	65.0963	4.19269e-08
chr10	70400000	70420000	chr10	70530000	70550000	3	70.1736	36.2846	1.40375e-05
chr10	70430000	70500000	chr10	70510000	70560000	17	150.034	57.9944	3.9474e-28
chr10	70540000	70560000	chr10	70870000	70890000	3	95.6541	41.9957	2.69054e-10
chr10	70540000	70570000	chr10	70740000	70770000	5	135.896	65.1474	2.75718e-12
chr10	70700000	70710000	chr10	70870000	70900000	3	74.4074	40.0002	0.000313995
chr10	70750000	70770000	chr10	70870000	70890000	3	86.0205	47.8532	3.33146e-05
chr10	70900000	70940000	chr10	71260000	71290000	10	123.293	55.6928	2.25846e-18
chr10	70930000	70940000	chr10	71030000	71060000	3	105.337	63.8519	7.21326e-06
chr10	71210000	71240000	chr10	71260000	71290000	5	156.982	79.3694	2.57357e-15
chr10	71300000	71330000	chr10	71690000	71710000	4	123.581	55.3018	1.73279e-15
chr10	71690000	71740000	chr10	71800000	71820000	8	109.449	55.5938	3.93604e-13
chr10	71900000	71970000	chr10	72030000	72070000	13	100.09	49.3091	9.72652e-13
chr10	72060000	72090000	chr10	72320000	72340000	3	69.1375	45.583	0.00380959
chr10	72120000	72140000	chr10	72210000	72230000	3	135.512	81.1494	4.39341e-08
chr10	72150000	72190000	chr10	72320000	72340000	5	76.9033	37.2222	3.03938e-09
chr10	72340000	72370000	chr10	73050000	73080000	4	46.0197	29.5001	0.0243507
chr10	72360000	72390000	chr10	72550000	72570000	4	67.3757	28.0843	5.47868e-10
chr10	72360000	72390000	chr10	72820000	72840000	4	111.783	42.4986	6.52873e-18
chr10	72360000	72380000	chr10	72860000	72880000	3	83.4212	41.4938	5.49405e-08
chr10	72370000	72400000	chr10	72490000	72520000	4	70.1975	33.7813	4.04514e-07
chr10	72380000	72400000	chr10	72430000	72460000	4	116.989	68.2943	8.31685e-09
chr10	72850000	72900000	chr10	73020000	73070000	8	58.7079	31.2642	0.000432301
chr10	73060000	73080000	chr10	73220000	73250000	3	41.2485	25.7897	0.0612735
chr10	73070000	73100000	chr10	73150000	73170000	4	112.321	62.3028	7.06558e-08
chr10	73250000	73270000	chr10	73630000	73660000	3	76.5378	27.1969	3.51118e-11
chr10	73260000	73280000	chr10	73380000	73440000	8	72.4955	45.2589	0.000404614
chr10	73510000	73560000	chr10	73620000	73670000	13	163.728	54.1322	1.732e-37
chr10	73530000	73550000	chr10	73690000	73720000	4	74.4251	42.4419	0.000753599
chr10	73840000	73870000	chr10	74070000	74110000	5	65.4363	38.2336	0.00179017
chr10	73840000	73900000	chr10	73930000	73960000	10	205.937	106.538	4.42824e-21
chr10	74110000	74160000	chr10	74230000	74250000	6	78.3582	28.5921	8.21548e-11
chr10	74260000	74290000	chr10	75010000	75030000	4	71.9417	39.2524	1.62094e-05
chr10	74260000	74280000	chr10	75080000	75110000	5	86.0871	37.9227	1.36368e-11
chr10	74270000	74290000	chr10	74370000	74430000	8	63.8861	34.8718	0.000145259
chr10	75010000	75050000	chr10	75070000	75110000	6	135.711	76.4169	5.96793e-11
chr10	75100000	75130000	chr10	75210000	75250000	6	63.8717	27.4775	1.07575e-09
chr10	75150000	75190000	chr10	75220000	75240000	4	129.556	70.1493	2.2256e-12
chr10	75240000	75250000	chr10	75360000	75400000	4	63.2425	26.3562	1.36368e-11
chr10	75260000	75300000	chr10	75370000	75400000	10	104.963	37.7117	6.11646e-20
chr10	75270000	75300000	chr10	75350000	75360000	3	99.401	50.1036	6.84352e-08
chr10	76120000	76140000	chr10	76290000	76320000	3	80.1935	50.3198	0.0085336
chr10	76940000	76960000	chr10	77090000	77120000	4	61.8283	31.9806	0.000255451
chr10	76970000	77010000	chr10	77100000	77120000	4	91.0786	49.2779	1.57207e-05
chr10	77020000	77040000	chr10	77090000	77120000	5	134.886	85.1772	2.19441e-05
chr10	77160000	77190000	chr10	77350000	77370000	3	83.1233	44.8535	1.22558e-05
chr10	77160000	77190000	chr10	77630000	77660000	8	141.684	47.3782	5.73724e-30
chr10	77380000	77400000	chr10	77630000	77650000	3	111.186	69.465	4.5729e-06
chr10	77490000	77510000	chr10	77630000	77650000	3	125.003	67.0919	2.89919e-10
chr10	77660000	77680000	chr10	77750000	77780000	3	82.4817	48.2117	0.000159342
chr10	77680000	77700000	chr10	77790000	77820000	4	65.9808	37.7457	0.000321616
chr10	77700000	77730000	chr10	77800000	77840000	6	70.8599	46.8787	0.00164245
chr10	77810000	77910000	chr10	77960000	78040000	36	117.691	47.454	2.84472e-20
chr10	78040000	78090000	chr10	78130000	78190000	18	92.3294	39.8009	3.08722e-17
chr10	78040000	78070000	chr10	79190000	79230000	7	32.2852	17.0321	0.0109478
chr10	79060000	79110000	chr10	79190000	79200000	5	124.252	59.8335	3.68141e-11
chr10	79240000	79260000	chr10	79290000	79310000	3	118.707	72.7839	9.19688e-06
chr10	79280000	79310000	chr10	79470000	79500000	4	61.5728	29.4215	7.41274e-07
chr10	79340000	79420000	chr10	79460000	79520000	33	177.212	56.0285	1.40746e-30
chr10	79510000	79540000	chr10	80220000	80260000	5	516.207	23.2222	9.58124e-207
chr10	79540000	79570000	chr10	79600000	79620000	6	236.664	82.9145	3.77779e-37
chr10	79550000	79570000	chr10	79920000	79940000	3	76.7032	40.4937	2.93497e-06
chr10	79650000	79670000	chr10	79810000	79830000	3	352.571	60.8733	1.14421e-39
chr10	79860000	79880000	chr10	87380000	87400000	3	431.602	3.87176	2.25152e-214
chr10	79930000	79950000	chr10	80030000	80050000	3	89.5813	57.6053	0.000241639
chr10	80110000	80180000	chr10	80190000	80280000	26	221.398	85.389	1.50084e-37
chr10	80260000	80290000	chr10	80360000	80380000	4	80.1196	46.0574	2.78825e-05
chr10	80380000	80390000	chr10	80500000	80540000	4	94.4606	54.8222	4.91454e-07
chr10	80420000	80470000	chr10	80490000	80540000	13	199.199	90.1578	5.76012e-28
chr10	80690000	80710000	chr10	80910000	80930000	3	92.7597	52.89	0.000668804
chr10	83860000	83920000	chr10	84020000	84060000	9	56.3789	28.8019	0.000291337
chr10	83900000	83940000	chr10	84050000	84100000	10	64.8966	38.0313	0.00112896
chr10	84060000	84090000	chr10	84200000	84220000	3	55.6797	33.8462	0.00480987
chr10	84140000	84160000	chr10	84250000	84270000	3	82.6488	45.6648	0.000141457
chr10	84250000	84270000	chr10	84530000	84560000	4	124.298	50.4431	1.93107e-22
chr10	84260000	84270000	chr10	84350000	84380000	3	109.311	51.18	8.01887e-10
chr10	84360000	84390000	chr10	84520000	84550000	8	153.108	52.9376	1.44715e-19
chr10	84410000	84440000	chr10	84520000	84540000	3	121.289	62.1036	1.01848e-07
chr10	84570000	84610000	chr10	84710000	84730000	4	86.7195	49.7064	4.57279e-05
chr10	84600000	84620000	chr10	84740000	84770000	3	87.8064	53.7811	0.0033407
chr10	85780000	85790000	chr10	86360000	86390000	3	37.4826	19.6091	0.0416502
chr10	86180000	86210000	chr10	86340000	86350000	3	88.3813	45.3922	1.90184e-07
chr10	86220000	86250000	chr10	86320000	86340000	3	98.5986	64.9337	0.000667462
chr10	86240000	86270000	chr10	86370000	86380000	3	78.0972	49.3938	0.000347511
chr10	86380000	86420000	chr10	86570000	86600000	5	102.127	35.9882	6.55747e-25
chr10	86670000	86720000	chr10	86880000	86930000	13	124.056	53.615	5.93847e-16
chr10	86930000	86980000	chr10	87070000	87110000	11	89.5163	50.6819	2.25459e-05
chr10	86970000	86990000	chr10	87020000	87040000	3	150.425	91.4044	2.01606e-07
chr10	87510000	87530000	chr10	87750000	87780000	3	84.1708	40.5473	0.000530282
chr10	87540000	87570000	chr10	87730000	87770000	5	78.2261	43.4238	3.90961e-05
chr10	87650000	87670000	chr10	87720000	87760000	5	140.662	76.7682	2.07464e-11
chr10	87650000	87670000	chr10	87770000	87790000	3	81.5422	52.4302	0.00197934
chr10	87850000	87870000	chr10	88540000	88560000	3	49.2783	23.0881	0.00404411
chr10	87850000	87870000	chr10	88110000	88130000	3	64.5662	38.1021	0.0124278
chr10	88380000	88420000	chr10	88540000	88570000	6	86.6281	48.1738	0.000288097
chr10	88550000	88580000	chr10	88780000	88830000	8	93.1576	42.2592	8.28715e-07
chr10	88680000	88700000	chr10	88780000	88810000	3	109.876	60.4252	4.77105e-06
chr10	88810000	88850000	chr10	89200000	89220000	5	67.2318	34.3894	0.0252704
chr10	88820000	88860000	chr10	88910000	88950000	9	153.799	59.4122	4.77554e-28
chr10	88830000	88840000	chr10	88960000	88990000	3	89.7291	48.0349	1.09338e-07
chr10	89010000	89050000	chr10	89190000	89230000	11	169.545	47.4406	1.48208e-36
chr10	89240000	89300000	chr10	89350000	89430000	29	143.908	48.6437	8.37494e-31
chr10	89240000	89270000	chr10	89540000	89580000	7	77.1254	36.3364	8.94999e-08
chr10	89410000	89470000	chr10	89540000	89580000	17	145.838	50.2726	2.67928e-25
chr10	89420000	89450000	chr10	89610000	89630000	3	72.0507	43.1815	0.0011379
chr10	89780000	89820000	chr10	89910000	89960000	7	78.8413	41.0219	9.22178e-06
chr10	89790000	89810000	chr10	90130000	90150000	3	97.4143	42.3834	2.17652e-10
chr10	89790000	89820000	chr10	90580000	90620000	7	67.0547	37.1808	4.92532e-05
chr10	89950000	89960000	chr10	90120000	90150000	3	102.918	53.3631	5.01425e-05
chr10	90130000	90170000	chr10	90580000	90620000	7	79.8478	44.4142	8.02539e-05
chr10	90690000	90710000	chr10	90860000	90880000	3	63.8321	35.1395	0.000728719
chr10	90730000	90790000	chr10	90840000	90880000	12	147.54	46.2582	1.44649e-23
chr10	90890000	90920000	chr10	91240000	91280000	8	84.3623	45.4089	3.06283e-05
chr10	90910000	90930000	chr10	90990000	91010000	3	101.368	56.4128	9.75106e-08
chr10	91000000	91030000	chr10	91240000	91260000	3	122.394	67.4781	5.26064e-05
chr10	91290000	91310000	chr10	91740000	91760000	3	85.1602	36.7686	2.73439e-09
chr10	91290000	91310000	chr10	91350000	91370000	3	137.935	75.8898	4.5388e-08
chr10	91300000	91320000	chr10	91380000	91400000	3	112.242	62.1954	2.20997e-06
chr10	91740000	91780000	chr10	91900000	91930000	5	126.202	38.2335	2.21407e-13
chr10	91950000	91990000	chr10	92000000	92050000	8	128.405	74.0144	8.25051e-08
chr10	92070000	92110000	chr10	92410000	92460000	10	126.813	48.4866	7.41233e-25
chr10	92090000	92120000	chr10	92170000	92180000	3	129.362	77.1895	1.12526e-06
chr10	92510000	92530000	chr10	92560000	92580000	3	127.231	66.9197	4.44897e-10
chr10	92880000	92920000	chr10	93040000	93090000	9	83.288	49.0089	0.000199561
chr10	93080000	93100000	chr10	93480000	93510000	4	41.848	23.3928	0.00231073
chr10	93080000	93130000	chr10	93270000	93300000	7	123.933	53.6889	1.16098e-14
chr10	93320000	93430000	chr10	93460000	93530000	35	187.043	49.2161	8.38211e-54
chr10	93510000	93590000	chr10	93640000	93710000	28	104.092	38.2836	1.55303e-20
chr10	93550000	93570000	chr10	93840000	93860000	3	56.2628	30.7006	0.00877886
chr10	93680000	93720000	chr10	93850000	93880000	5	87.8364	44.2364	2.04332e-06
chr10	93720000	93740000	chr10	93800000	93820000	3	121.244	70.3456	1.20427e-07
chr10	93910000	93930000	chr10	94290000	94330000	4	64.6638	40.9246	0.00883142
chr10	94270000	94290000	chr10	94440000	94460000	4	80.2983	37.9712	1.2825e-07
chr10	94660000	94690000	chr10	95110000	95140000	5	50.8124	32.7044	0.111822
chr10	95170000	95270000	chr10	95350000	95370000	14	183.176	63.1342	1.16164e-42
chr10	95390000	95420000	chr10	95830000	95850000	3	40.173	21.3224	0.0124469
chr10	95390000	95450000	chr10	95570000	95630000	18	166.949	49.2637	7.84174e-46
chr10	95680000	95710000	chr10	95860000	95870000	3	109.78	48.6519	3.88191e-11
chr10	95680000	95700000	chr10	95830000	95850000	3	101.834	49.6081	1.112e-10
chr10	96010000	96040000	chr10	96290000	96320000	5	101.569	47.5837	3.74565e-08
chr10	96210000	96240000	chr10	96280000	96340000	10	107.524	53.5529	1.70759e-11
chr10	96370000	96410000	chr10	96540000	96560000	5	101.005	44.5424	1.17273e-11
chr10	96370000	96420000	chr10	96460000	96530000	15	131.749	51.7535	5.15923e-16
chr10	96610000	96650000	chr10	97010000	97040000	5	52.8549	32.2729	0.000934761
chr10	96630000	96660000	chr10	96820000	96840000	4	76.9408	40.9298	1.75628e-05
chr10	96640000	96650000	chr10	96710000	96750000	4	123.311	71.1442	4.22775e-08
chr10	97030000	97110000	chr10	97170000	97260000	41	165.096	53.8597	4.88395e-47
chr10	97280000	97310000	chr10	97360000	97390000	4	135.142	72.2648	5.83915e-12
chr10	97450000	97470000	chr10	97560000	97580000	4	123.425	66.0382	1.30403e-11
chr10	97450000	97470000	chr10	97600000	97640000	6	101.434	44.4469	9.16901e-17
chr10	97670000	97710000	chr10	97720000	97740000	5	175.666	75.9549	5.58196e-25
chr10	97680000	97710000	chr10	97870000	97890000	4	63.0086	26.5877	1.07484e-08
chr10	97750000	97780000	chr10	97930000	97960000	4	80.7114	47.4459	0.000138585
chr10	97750000	97810000	chr10	97840000	97910000	25	209.51	86.0356	2.79061e-41
chr10	97910000	97960000	chr10	98010000	98060000	13	136.627	63.5678	2.02575e-16
chr10	97940000	97980000	chr10	98060000	98090000	5	117.647	62.8423	1.56603e-08
chr10	98160000	98180000	chr10	98300000	98320000	3	62.458	40.0663	0.00834658
chr10	98170000	98190000	chr10	98230000	98260000	3	147.039	88.4826	4.20185e-07
chr10	98240000	98270000	chr10	98420000	98440000	3	52.722	28.9404	5.04714e-06
chr10	98450000	98470000	chr10	99240000	99260000	3	37.8862	21.8168	0.000490125
chr10	98460000	98490000	chr10	99030000	99060000	6	43.7314	24.6119	0.00242531
chr10	98460000	98500000	chr10	98640000	98670000	7	86.8472	39.0082	1.10872e-15
chr10	99390000	99400000	chr10	99530000	99560000	3	64.4067	33.8424	3.58544e-11
chr10	99420000	99450000	chr10	99580000	99620000	9	80.5541	35.1058	1.51388e-20
chr10	99420000	99460000	chr10	99530000	99570000	9	91.7672	51.9231	1.16664e-12
chr10	99550000	99570000	chr10	99700000	99730000	4	60.0632	31.4062	2.18111e-11
chr10	99600000	99640000	chr10	99700000	99720000	4	70.4057	43.239	2.64909e-08
chr10	99730000	99750000	chr10	99790000	99820000	4	104.049	68.2274	2.17588e-06
chr10	99840000	99870000	chr10	100030000	100050000	4	85.7011	39.5964	1.05507e-23
chr10	99840000	99870000	chr10	100470000	100490000	3	21.443	11.9203	0.0495763
chr10	100290000	100360000	chr10	100410000	100540000	52	165.412	63.8338	1.51146e-49
chr10	100330000	100350000	chr10	100860000	100890000	4	30.131	17.8096	0.00194856
chr10	100430000	100470000	chr10	100490000	100530000	11	135.296	72.045	2.22946e-23
chr10	100530000	100580000	chr10	100850000	100900000	14	124.207	47.2151	1.95723e-38
chr10	100550000	100590000	chr10	100710000	100750000	9	124.986	46.0603	1.72874e-37
chr10	100680000	100710000	chr10	100870000	100880000	3	76.8801	46.9697	4.04792e-07
chr10	100720000	100770000	chr10	100870000	100890000	6	116.84	52.6257	3.569e-22
chr10	100900000	100930000	chr10	100980000	100990000	3	87.9379	54.3206	1.16726e-08
chr10	100910000	100930000	chr10	100950000	100970000	3	153.059	95.9726	4.55258e-09
chr10	100960000	100980000	chr10	101130000	101150000	3	36.3799	22.4652	0.000109566
chr10	100990000	101100000	chr10	101120000	101170000	35	107.503	47.3853	4.49076e-30
chr10	101200000	101240000	chr10	101550000	101600000	10	122.13	49.6108	9.59861e-31
chr10	101210000	101230000	chr10	101770000	101790000	3	59.1192	20.8157	8.54119e-21
chr10	101290000	101310000	chr10	101430000	101460000	4	114.605	62.8988	1.00947e-14
chr10	101440000	101460000	chr10	101560000	101580000	4	76.2492	37.5228	1.11375e-11
chr10	101470000	101490000	chr10	101550000	101570000	3	87.6887	46.6223	2.43917e-13
chr10	101570000	101650000	chr10	101720000	101790000	32	115.284	29.1184	1.5837e-47
chr10	101820000	101900000	chr10	101970000	102050000	25	109.607	43.3507	8.83603e-39
chr10	102020000	102090000	chr10	102100000	102120000	11	152.511	76.4715	3.55319e-30
chr10	102160000	102250000	chr10	102330000	102430000	41	136.119	60.4331	2.10111e-39
chr10	102160000	102170000	chr10	102380000	102420000	4	81.7213	46.2341	4.36239e-08
chr10	102370000	102430000	chr10	102450000	102490000	17	127.546	55.6967	1.61903e-31
chr10	102390000	102440000	chr10	102580000	102610000	8	61.2743	30.9121	8.36966e-11
chr10	102470000	102520000	chr10	102570000	102610000	10	120.183	60.5801	4.5649e-19
chr10	102480000	102510000	chr10	102640000	102660000	4	55.9973	34.9256	0.000134049
chr10	102720000	102740000	chr10	102820000	102840000	3	86.9264	50.1777	6.48717e-11
chr10	102720000	102750000	chr10	102890000	102920000	6	56.0174	25.4091	1.84168e-13
chr10	102820000	102850000	chr10	103240000	103250000	3	45.322	29.3508	0.00103235
chr10	102820000	102850000	chr10	102890000	102920000	9	143.603	63.6387	9.32923e-37
chr10	102890000	102940000	chr10	103050000	103090000	14	125.835	47.4034	1.20598e-33
chr10	102910000	102930000	chr10	103240000	103270000	4	63.1889	29.587	4.96153e-12
chr10	103060000	103100000	chr10	103230000	103260000	7	85.9786	38.9895	1.32026e-17
chr10	103400000	103460000	chr10	103540000	103600000	20	64.9708	28.3119	2.32145e-15
chr10	103400000	103430000	chr10	103470000	103500000	5	149.516	77.8997	5.3734e-27
chr10	103570000	103630000	chr10	103640000	103720000	29	139.31	57.6464	7.29038e-45
chr10	103680000	103770000	chr10	103830000	103900000	39	145.991	40.893	1.81982e-83
chr10	103710000	103740000	chr10	104200000	104230000	4	41.7064	22.3152	5.41308e-07
chr10	103880000	103900000	chr10	104200000	104220000	3	60.5942	33.3023	1.16665e-08
chr10	103880000	103900000	chr10	103990000	104070000	10	82.6421	37.8164	3.01127e-17
chr10	104030000	104080000	chr10	104200000	104250000	14	99.7192	40.4513	9.34535e-28
chr10	104400000	104430000	chr10	104590000	104620000	7	63.9952	34.9006	4.84903e-09
chr10	109690000	109720000	chr10	109840000	109860000	3	44.964	27.2032	0.000357224
chr10	109710000	109740000	chr10	109820000	109840000	4	67.9609	40.6343	0.000181092
chr10	109740000	109770000	chr10	109820000	109860000	5	62.0495	34.8732	1.4437e-07
chr10	109880000	109900000	chr10	110250000	110290000	4	34.6408	18.9543	0.00133823
chr10	109880000	109890000	chr10	110040000	110070000	3	45.2933	26.3548	2.0084e-05
chr10	109880000	109900000	chr10	109950000	110010000	6	65.6392	37.8859	1.48176e-08
chr10	110110000	110180000	chr10	110220000	110310000	39	118.717	26.9661	2.29518e-65
chr10	110190000	110210000	chr10	110270000	110290000	3	96.6535	56.9574	1.56309e-08
chr10	110300000	110370000	chr10	110490000	110600000	39	125.158	56.4718	2.13779e-33
chr10	110600000	110630000	chr10	110660000	110720000	10	139.746	65.0065	2.16827e-28
chr10	110600000	110620000	chr10	110730000	110750000	3	77.8397	36.2676	6.88297e-14
chr10	110740000	110760000	chr10	110880000	110910000	5	82.0189	47.0635	3.32452e-10
chr10	112110000	112170000	chr10	112280000	112330000	21	87.7897	32.6245	9.73299e-30
chr10	112130000	112160000	chr10	112430000	112460000	5	46.591	24.7755	1.21171e-08
chr10	112180000	112190000	chr10	112280000	112320000	4	75.9876	43.9526	2.47683e-09
chr10	112300000	112370000	chr10	112410000	112470000	22	93.9504	40.7748	3.17145e-24
chr10	112330000	112350000	chr10	112490000	112510000	3	42.48	22.2692	6.52841e-06
chr10	112370000	112390000	chr10	112510000	112540000	6	53.4381	22.0772	6.5946e-11
chr10	112470000	112490000	chr10	112650000	112680000	4	38.3043	20.703	0.000494663
chr10	112480000	112500000	chr10	112530000	112550000	3	114.562	60.5975	9.42416e-14
chr10	112510000	112540000	chr10	112950000	112960000	3	47.4608	20.2349	2.57964e-07
chr10	112880000	112910000	chr10	113070000	113090000	4	64.6034	21.0635	1.81588e-58
chr10	113690000	113730000	chr10	113770000	113800000	5	84.6999	42.7996	5.39405e-11
chr10	113790000	113820000	chr10	114070000	114080000	3	68.6864	45.2148	6.2178e-05
chr10	113790000	113810000	chr10	114090000	114120000	6	99.1281	53.9641	1.10692e-15
chr10	114110000	114130000	chr10	114220000	114260000	4	59.8075	36.1069	3.64407e-06
chr10	114270000	114330000	chr10	114390000	114480000	28	122.915	43.8664	4.72368e-34
chr10	114460000	114490000	chr10	114530000	114560000	5	129.939	59.394	2.73888e-24
chr10	114540000	114560000	chr10	115110000	115130000	3	28.18	16.1223	0.0342331
chr10	114540000	114570000	chr10	114680000	114710000	7	123.819	57.1386	1.85338e-27
chr10	114700000	114720000	chr10	114770000	114800000	4	94.4319	53.8741	7.64397e-11
chr10	114860000	114890000	chr10	115100000	115140000	8	83.9542	35.4204	6.04069e-16
chr10	115140000	115160000	chr10	115400000	115420000	3	84.9056	40.0547	1.26106e-10
chr10	115170000	115190000	chr10	115410000	115430000	3	86.3944	46.3533	9.55852e-07
chr10	116450000	116470000	chr10	116770000	116790000	3	38.376	22.165	0.00366172
chr10	116450000	116480000	chr10	117170000	117190000	4	27.8269	14.1305	0.000154502
chr10	116610000	116700000	chr10	116750000	116800000	26	110.413	50.297	1.45175e-23
chr10	116780000	116840000	chr10	117140000	117200000	18	152.511	47.7595	1.03243e-67
chr10	117060000	117120000	chr10	117150000	117180000	7	110.402	69.269	3.93676e-10
chr10	117190000	117260000	chr10	117280000	117340000	18	106.791	43.3565	5.42117e-33
chr10	117210000	117230000	chr10	117360000	117400000	6	55.4156	32.6937	1.73506e-07
chr10	117210000	117230000	chr10	117440000	117470000	4	71.1635	38.5638	3.29184e-12
chr10	117490000	117540000	chr10	118230000	118260000	11	67.9721	31.5679	2.68741e-11
chr10	117490000	117510000	chr10	118450000	118470000	3	40.8616	21.1222	0.000100632
chr10	117850000	117880000	chr10	118230000	118260000	3	70.1383	45.0997	0.000128185
chr10	118260000	118290000	chr10	118450000	118460000	3	62.2732	37.7047	8.3869e-06
chr10	118270000	118280000	chr10	118410000	118440000	3	69.2781	42.957	1.86676e-05
chr10	118460000	118480000	chr10	118540000	118560000	3	93.7574	56.2497	2.91759e-10
chr10	118560000	118600000	chr10	118700000	118740000	11	111.454	46.1139	2.42907e-23
chr10	118850000	118870000	chr10	118990000	119010000	3	59.6723	37.2559	7.65561e-07
chr10	119030000	119070000	chr10	119130000	119170000	8	61.2278	34.715	1.49071e-08
chr10	119080000	119110000	chr10	119160000	119180000	3	90.2806	58.2486	3.23549e-07
chr10	119180000	119220000	chr10	119400000	119460000	15	117.316	48.506	2.22846e-35
chr10	119670000	119690000	chr10	119850000	119870000	4	65.7059	38.4153	1.50733e-11
chr10	119740000	119760000	chr10	119830000	119850000	3	83.873	55.4231	1.89643e-06
chr10	120930000	120950000	chr10	121880000	121910000	5	57.4111	18.9672	5.71287e-17
chr10	120940000	120960000	chr10	121070000	121110000	5	73.468	41.809	2.82525e-07
chr10	120940000	120960000	chr10	121720000	121740000	3	90.4589	37.1271	2.47654e-17
chr10	120950000	120970000	chr10	121130000	121150000	3	64.8052	41.3925	0.000186497
chr10	120960000	120970000	chr10	121880000	121910000	3	36.4987	18.217	0.00108606
chr10	121740000	121770000	chr10	121880000	121900000	3	56.6293	31.3848	9.93859e-07
chr10	121930000	121960000	chr10	122090000	122130000	5	46.6716	28.7313	0.000272747
chr10	122140000	122170000	chr10	122230000	122280000	9	93.113	52.4711	1.38689e-10
chr10	122260000	122310000	chr10	122410000	122480000	18	151.381	53.4453	1.98183e-48
chr10	122270000	122300000	chr10	122680000	122710000	5	56.911	26.2164	8.01887e-10
chr10	122520000	122560000	chr10	122690000	122720000	5	76.3153	39.0974	1.59707e-08
chr10	122570000	122580000	chr10	122690000	122730000	4	90.9416	55.7963	1.0801e-06
chr10	122760000	122780000	chr10	122900000	122920000	3	68.5258	42.1038	0.000109253
chr10	123030000	123060000	chr10	123110000	123130000	4	101.921	60.3941	2.02125e-09
chr10	123030000	123070000	chr10	123940000	123970000	5	29.9199	15.422	0.0288795
chr10	123030000	123050000	chr10	123550000	123570000	3	94.8914	48.5831	5.35346e-12
chr10	123130000	123150000	chr10	123550000	123570000	3	100.417	52.4811	2.4936e-10
chr10	123370000	123400000	chr10	123530000	123570000	5	69.728	38.7452	2.35194e-07
chr10	123410000	123430000	chr10	123540000	123560000	3	79.0639	44.6471	9.45434e-06
chr10	123560000	123620000	chr10	123940000	123980000	15	156.352	41.5673	5.34111e-73
chr10	123570000	123600000	chr10	124370000	124410000	6	28.3736	13.5829	2.19146e-05
chr10	123580000	123600000	chr10	123650000	123720000	8	111.749	65.3965	6.89599e-11
chr10	123830000	123870000	chr10	123960000	123970000	4	76.2491	48.1447	7.37805e-07
chr10	123970000	124030000	chr10	124370000	124420000	21	122.895	41.3794	2.49424e-53
chr10	123990000	124010000	chr10	124090000	124120000	3	88.2234	49.1423	2.87408e-10
chr10	124250000	124300000	chr10	124370000	124390000	5	89.8665	49.5745	8.98776e-14
chr10	124520000	124570000	chr10	124700000	124750000	15	99.9766	49.0131	4.0164e-14
chr10	124990000	125010000	chr10	125350000	125380000	3	45.0597	26.633	0.000280151
chr10	125030000	125060000	chr10	125130000	125160000	4	82.5944	47.3403	2.73486e-09
chr10	125160000	125170000	chr10	125330000	125360000	3	66.9863	40.3477	9.79413e-06
chr10	125740000	125750000	chr10	125810000	125840000	3	77.3306	45.294	7.33709e-09
chr10	125760000	125790000	chr10	125790000	125830000	5	176.802	113.194	2.02733e-14
chr10	125850000	125880000	chr10	125960000	125990000	6	84.3294	45.3343	1.83407e-14
chr10	125970000	125990000	chr10	126490000	126520000	5	70.5504	34.7458	7.56594e-09
chr10	125980000	126000000	chr10	126130000	126160000	3	77.4813	43.7591	9.05782e-07
chr10	127670000	127740000	chr10	127840000	127880000	15	124.623	48.3002	1.63334e-29
chr10	127700000	127720000	chr10	128050000	128080000	3	52.797	27.5421	1.14087e-06
chr10	127720000	127730000	chr10	128010000	128050000	4	46.0888	29.6851	0.0105631
chr10	127860000	127930000	chr10	127990000	128080000	38	179.077	61.4345	1.0033e-55
chr10	128050000	128090000	chr10	128200000	128220000	4	52.0609	28.5278	7.29799e-05
chr10	128050000	128090000	chr10	128140000	128170000	7	113.502	57.2145	6.97399e-18
chr10	128260000	128280000	chr10	128840000	128870000	4	51.208	31.9795	0.0064899
chr10	128260000	128280000	chr10	128520000	128540000	3	85.41	51.6884	1.40438e-06
chr10	129580000	129600000	chr10	129620000	129640000	3	610.171	215.218	1.33182e-18
chr10	131980000	132010000	chr10	132120000	132130000	3	139.319	81.4467	0.0674435
chr10	131980000	132010000	chr10	132140000	132150000	3	122.36	61.2242	0.0455648
chr10	132040000	132050000	chr10	132100000	132130000	3	207.039	114.422	0.00292401
chr10	132200000	132230000	chr10	132360000	132380000	4	256.211	106.763	2.76724e-13
chr10	132210000	132240000	chr10	132340000	132350000	3	258.586	120.737	1.28051e-09
chr10	132370000	132400000	chr10	132440000	132460000	3	282.794	142.676	2.50978e-10
chr10	132450000	132480000	chr10	132610000	132640000	4	313.053	93.1258	6.71769e-25
chr11	200000	220000	chr11	360000	390000	3	175.455	80.6184	2.86557e-15
chr11	380000	430000	chr11	490000	520000	5	135.136	67.1002	5.65763e-06
chr11	550000	590000	chr11	600000	620000	5	313.284	200.248	1.57216e-11
chr11	550000	570000	chr11	710000	740000	4	102.988	51.2862	3.06555e-07
chr11	600000	620000	chr11	760000	780000	3	117.884	57.0554	4.7753e-06
chr11	680000	700000	chr11	760000	780000	3	168.709	103.484	1.16225e-09
chr11	840000	920000	chr11	1030000	1060000	17	111.563	40.1649	7.95394e-23
chr11	840000	870000	chr11	880000	910000	4	207.403	127.834	4.09103e-07
chr11	1110000	1130000	chr11	1220000	1240000	3	122.898	73.7694	5.94305e-05
chr11	1280000	1300000	chr11	1500000	1530000	3	139.945	73.2526	1.59481e-05
chr11	1540000	1550000	chr11	1620000	1650000	3	103.678	57.6453	3.11935e-05
chr11	1640000	1660000	chr11	1830000	1850000	3	148.409	62.1632	1.61714e-07
chr11	1640000	1660000	chr11	2140000	2170000	5	87.1103	39.1052	4.98677e-07
chr11	1690000	1710000	chr11	1810000	1840000	5	247.731	77.4286	3.06487e-23
chr11	1840000	1890000	chr11	2140000	2170000	7	122.341	54.9816	5.0884e-08
chr11	2160000	2210000	chr11	2370000	2430000	16	171.651	65.9121	1.41093e-18
chr11	2180000	2220000	chr11	2270000	2300000	7	205.402	75.8517	1.41495e-21
chr11	2190000	2220000	chr11	2520000	2540000	3	70.9607	40.2426	0.000241006
chr11	2190000	2210000	chr11	2880000	2900000	3	41.3028	21.198	0.0332032
chr11	2290000	2330000	chr11	2410000	2430000	6	155.279	84.7077	7.30046e-11
chr11	2300000	2330000	chr11	2390000	2400000	3	160.496	97.198	1.08837e-06
chr11	2400000	2480000	chr11	2490000	2550000	27	284.146	62.5746	5.64759e-99
chr11	2410000	2440000	chr11	2870000	2900000	6	140.284	60.8086	2.41485e-14
chr11	2520000	2570000	chr11	2860000	2910000	15	225.625	61.7196	3.06186e-45
chr11	2680000	2730000	chr11	2860000	2890000	7	103.57	42.7794	7.95004e-13
chr11	2900000	2920000	chr11	3010000	3040000	3	77.9598	46.1576	0.00604599
chr11	2930000	2960000	chr11	3090000	3110000	3	87.3616	48.9129	9.81204e-05
chr11	2930000	2960000	chr11	3020000	3070000	6	86.5782	50.4334	6.56541e-05
chr11	3030000	3050000	chr11	3210000	3230000	3	99.7977	55.8916	9.08437e-07
chr11	3090000	3110000	chr11	3200000	3220000	3	156.333	84.4781	1.03485e-10
chr11	3220000	3250000	chr11	3400000	3420000	4	94.8579	38.8891	2.11963e-07
chr11	3430000	3500000	chr11	3560000	3640000	36	182.683	70.5349	1.14627e-19
chr11	3660000	3690000	chr11	3800000	3820000	3	67.0236	34.1975	7.50602e-08
chr11	3660000	3730000	chr11	3740000	3790000	18	176.911	87.2843	6.00284e-15
chr11	3670000	3690000	chr11	3710000	3740000	3	206.538	119.059	1.5996e-12
chr11	3820000	3890000	chr11	4040000	4100000	20	132.718	47.7114	1.28244e-29
chr11	4180000	4200000	chr11	4530000	4550000	3	108.662	58.4842	2.14826e-07
chr11	4180000	4210000	chr11	4490000	4500000	3	121.607	62.3125	2.29537e-11
chr11	4210000	4230000	chr11	4310000	4330000	3	535.035	75.9052	2.80883e-59
chr11	4220000	4230000	chr11	4500000	4530000	3	100.967	58.8938	0.0386668
chr11	4240000	4260000	chr11	4300000	4330000	3	222.734	94.0846	2.50003e-06
chr11	4620000	4650000	chr11	4990000	5020000	5	93.8332	46.2529	4.21223e-07
chr11	5110000	5140000	chr11	5240000	5260000	3	70.2809	39.1694	0.00115017
chr11	5110000	5140000	chr11	5280000	5310000	5	50.4252	25.5877	9.7619e-05
chr11	5200000	5210000	chr11	5280000	5310000	3	108.566	55.6264	4.60021e-08
chr11	5720000	5740000	chr11	5870000	5890000	3	74.8885	37.2265	5.09707e-05
chr11	5730000	5760000	chr11	5780000	5810000	5	219.081	123.815	1.6548e-09
chr11	5740000	5760000	chr11	5840000	5860000	3	85.3437	54.0508	0.0102437
chr11	6000000	6030000	chr11	6350000	6360000	3	72.1855	31.1459	4.10747e-08
chr11	6240000	6270000	chr11	6350000	6370000	4	95.6269	46.9474	2.12095e-11
chr11	6370000	6400000	chr11	6670000	6700000	4	59.2876	33.9054	0.000304407
chr11	6370000	6410000	chr11	6430000	6490000	10	105.519	55.3073	4.58839e-11
chr11	6520000	6540000	chr11	6670000	6720000	6	89.3865	48.443	6.37795e-10
chr11	6600000	6640000	chr11	6660000	6690000	5	149.292	89.5142	8.03859e-10
chr11	6730000	6750000	chr11	6880000	6900000	3	66.2389	38.6118	0.000538662
chr11	7070000	7100000	chr11	7430000	7450000	3	78.4536	42.2085	4.01599e-05
chr11	7090000	7110000	chr11	7280000	7300000	3	83.485	53.1362	0.00975327
chr11	7540000	7590000	chr11	7640000	7670000	9	158.868	81.5848	1.89748e-11
chr11	7820000	7850000	chr11	7930000	7950000	3	91.3905	55.3395	0.000442538
chr11	7870000	7910000	chr11	7970000	8000000	5	120.018	65.5202	3.42012e-06
chr11	7980000	8050000	chr11	8060000	8120000	26	183.468	59.9711	5.87799e-57
chr11	7990000	8010000	chr11	8170000	8190000	3	53.3689	32.6049	0.0136843
chr11	8190000	8200000	chr11	8320000	8350000	3	83.1324	47.4078	1.03126e-05
chr11	8210000	8240000	chr11	8310000	8330000	4	115.059	58.5076	3.56936e-13
chr11	8210000	8230000	chr11	8560000	8590000	4	108.211	47.5173	7.69723e-15
chr11	8680000	8710000	chr11	8810000	8820000	3	91.3071	52.7	1.16339e-05
chr11	8690000	8710000	chr11	8760000	8780000	3	130.198	80.4997	9.03854e-08
chr11	8940000	8970000	chr11	9120000	9140000	4	60.8012	30.7317	2.39411e-07
chr11	8980000	9030000	chr11	9120000	9140000	6	104.757	53.4248	2.7989e-11
chr11	9140000	9170000	chr11	9480000	9500000	4	63.0388	35.2253	0.000256905
chr11	9170000	9180000	chr11	9240000	9270000	3	95.3497	61.2168	1.59466e-05
chr11	9460000	9490000	chr11	9570000	9600000	3	62.0575	40.1481	0.00901707
chr11	9590000	9650000	chr11	9730000	9760000	11	94.4076	40.8679	5.32623e-13
chr11	9750000	9780000	chr11	10300000	10350000	8	81.9228	36.6694	1.32719e-08
chr11	10130000	10160000	chr11	10300000	10320000	3	70.8236	40.9261	0.00370843
chr11	10190000	10220000	chr11	10290000	10310000	4	113.125	64.5707	7.09354e-09
chr11	10340000	10380000	chr11	10440000	10470000	9	109.697	44.6729	7.50576e-31
chr11	10380000	10420000	chr11	10710000	10760000	9	128.778	51.1812	8.65861e-38
chr11	10400000	10420000	chr11	10500000	10520000	3	99.5845	54.7144	3.26704e-10
chr11	10530000	10560000	chr11	10720000	10740000	5	90.8162	44.4386	3.60222e-12
chr11	10610000	10700000	chr11	10700000	10750000	22	152.94	56.5964	4.18136e-34
chr11	10770000	10820000	chr11	10890000	10950000	12	102.031	47.6516	1.15135e-15
chr11	10780000	10810000	chr11	11010000	11030000	4	96.3485	46.4114	1.29538e-13
chr11	10790000	10810000	chr11	10970000	11000000	3	78.1276	31.1349	3.62252e-10
chr11	10920000	10960000	chr11	11000000	11030000	10	199.301	70.8412	1.11669e-29
chr11	11020000	11050000	chr11	11780000	11790000	3	63.1285	28.9128	2.94605e-08
chr11	11380000	11410000	chr11	11770000	11790000	3	68.0026	39.6718	3.93624e-05
chr11	11620000	11640000	chr11	11770000	11790000	3	79.6184	40.9065	3.44406e-07
chr11	11790000	11820000	chr11	12270000	12290000	3	43.9703	23.0708	0.00197351
chr11	11790000	11810000	chr11	12040000	12060000	3	73.0849	34.7451	5.03825e-07
chr11	11790000	11810000	chr11	11850000	11900000	6	94.4163	54.9069	1.83608e-06
chr11	11920000	11940000	chr11	12020000	12050000	4	103.886	50.2146	1.19226e-08
chr11	11960000	11980000	chr11	12020000	12050000	4	119.853	69.6324	1.52907e-08
chr11	12040000	12120000	chr11	12230000	12290000	39	158.993	57.4754	5.91573e-40
chr11	12320000	12340000	chr11	12880000	12910000	3	74.6013	41.2377	3.74429e-06
chr11	12320000	12350000	chr11	12940000	12960000	4	73.1356	39.3295	6.11837e-05
chr11	12580000	12610000	chr11	12890000	12910000	3	85.9372	52.309	4.58109e-05
chr11	12950000	13010000	chr11	13130000	13200000	23	126.721	38.9541	6.3088e-29
chr11	12960000	13000000	chr11	13340000	13360000	5	48.9347	28.8983	0.000956448
chr11	13180000	13250000	chr11	13330000	13390000	27	160.58	50.371	1.59347e-45
chr11	13490000	13510000	chr11	13630000	13660000	4	87.2417	45.4553	3.54206e-05
chr11	13760000	13790000	chr11	14230000	14260000	6	88.0842	34.2102	2.90392e-15
chr11	13760000	13790000	chr11	13930000	13970000	6	108.537	44.5251	2.24792e-13
chr11	13940000	13980000	chr11	14220000	14260000	12	132.283	51.1226	2.69254e-22
chr11	13950000	13970000	chr11	14130000	14160000	4	107.224	67.5091	0.000138084
chr11	14110000	14160000	chr11	14220000	14250000	6	111.419	59.9092	5.18991e-09
chr11	14260000	14320000	chr11	14440000	14470000	13	91.5467	33.1692	2.49705e-16
chr11	14270000	14320000	chr11	14400000	14430000	8	107.336	43.5684	2.46089e-19
chr11	14500000	14550000	chr11	14880000	14920000	9	57.1782	26.937	9.57474e-07
chr11	14520000	14550000	chr11	14620000	14670000	7	94.8155	57.0624	0.000146925
chr11	14900000	14930000	chr11	15070000	15080000	3	107.216	50.2453	2.2656e-08
chr11	14910000	14920000	chr11	15200000	15230000	3	91.1764	45.0791	9.95343e-06
chr11	15090000	15120000	chr11	15180000	15230000	10	177.742	64.9012	2.51654e-24
chr11	16620000	16640000	chr11	16700000	16730000	3	96.7332	47.2843	2.53189e-09
chr11	16620000	16650000	chr11	16750000	16800000	7	55.2572	27.1616	9.8335e-06
chr11	16780000	16810000	chr11	16870000	16900000	4	112.629	56.4125	7.41869e-13
chr11	16780000	16830000	chr11	17060000	17080000	7	87.3703	36.3404	2.30825e-14
chr11	16780000	16790000	chr11	16910000	16950000	4	81.208	40.5143	1.40503e-09
chr11	16820000	16830000	chr11	16870000	16900000	3	139.631	81.5631	1.35573e-08
chr11	16920000	16960000	chr11	17030000	17080000	11	166.97	51.5671	2.64447e-46
chr11	17100000	17130000	chr11	17150000	17180000	4	104.449	65.4495	1.5008e-05
chr11	17220000	17240000	chr11	17490000	17510000	4	73.0545	33.6057	1.49963e-08
chr11	17220000	17240000	chr11	17350000	17390000	6	76.6852	39.2003	6.41351e-07
chr11	17350000	17420000	chr11	17450000	17570000	46	229.408	51.0054	1.1484e-73
chr11	17550000	17620000	chr11	17690000	17750000	22	159.526	49.8044	1.36185e-43
chr11	17590000	17610000	chr11	17960000	17980000	3	82.3915	34.4958	2.30376e-12
chr11	17720000	17780000	chr11	17970000	17990000	9	145.565	50.2366	1.07835e-29
chr11	17750000	17780000	chr11	17950000	17960000	3	95.8693	50.9239	5.34412e-08
chr11	17990000	18020000	chr11	18100000	18120000	3	80.3933	49.3093	0.000175781
chr11	18130000	18170000	chr11	18210000	18240000	4	170.579	102.578	2.07678e-05
chr11	18530000	18550000	chr11	18750000	18780000	3	60.8995	36.7447	0.000779444
chr11	18530000	18550000	chr11	18710000	18740000	5	72.2301	33.5717	1.09147e-10
chr11	18560000	18580000	chr11	18730000	18760000	3	59.2353	33.5369	0.000124191
chr11	18800000	18810000	chr11	18900000	18930000	3	68.5951	42.9211	0.00609063
chr11	18820000	18840000	chr11	18950000	18980000	5	78.6677	46.0918	3.26479e-07
chr11	18820000	18830000	chr11	18900000	18930000	3	98.653	60.8018	0.00461527
chr11	18870000	18890000	chr11	19010000	19040000	3	70.8412	36.7665	5.05257e-05
chr11	18930000	18940000	chr11	19020000	19050000	3	95.6975	56.1112	4.59151e-09
chr11	19050000	19080000	chr11	19730000	19760000	5	44.4968	25.4109	0.0238922
chr11	19060000	19090000	chr11	19520000	19570000	8	108.316	39.6649	4.8408e-20
chr11	19070000	19090000	chr11	19250000	19270000	3	98.1124	48.0847	7.37475e-08
chr11	19310000	19340000	chr11	19500000	19530000	3	91.4436	50.0694	1.01381e-05
chr11	19550000	19600000	chr11	19720000	19770000	14	213.369	56.0477	1.09104e-57
chr11	19550000	19570000	chr11	19890000	19920000	4	122.117	48.2662	3.40314e-20
chr11	19760000	19780000	chr11	19890000	19910000	3	93.586	50.5667	7.04882e-06
chr11	19930000	19960000	chr11	20320000	20360000	6	59.2773	25.0184	9.6189e-05
chr11	19930000	19970000	chr11	20090000	20140000	13	114.068	40.8491	3.823e-17
chr11	20130000	20160000	chr11	20320000	20340000	3	85.9023	34.1859	1.14961e-12
chr11	20160000	20190000	chr11	20320000	20350000	4	78.8009	36.9799	1.5474e-06
chr11	20220000	20270000	chr11	20310000	20340000	7	114.464	62.109	4.16099e-07
chr11	20390000	20420000	chr11	20440000	20460000	3	111.384	69.3194	0.000116843
chr11	20410000	20440000	chr11	20600000	20620000	4	59.1094	27.2459	0.000142898
chr11	20480000	20510000	chr11	20600000	20610000	3	77.5026	48.5392	0.00154736
chr11	20530000	20560000	chr11	20600000	20620000	4	145.233	84.9752	3.42274e-08
chr11	20560000	20580000	chr11	20610000	20640000	3	160.598	104.451	0.0001684
chr11	22160000	22190000	chr11	22290000	22310000	3	84.2867	37.2016	3.99013e-06
chr11	22320000	22350000	chr11	22760000	22790000	4	64.6893	36.8123	0.037841
chr11	22330000	22360000	chr11	22480000	22500000	3	90.6551	51.5296	0.00219213
chr11	22340000	22360000	chr11	22530000	22550000	3	88.0447	46.6471	0.00704266
chr11	26280000	26300000	chr11	27150000	27170000	3	46.9649	19.2083	0.00141119
chr11	27040000	27050000	chr11	27130000	27160000	3	85.786	54.2729	0.0108093
chr11	27170000	27210000	chr11	27460000	27500000	13	134.504	36.868	7.52533e-31
chr11	27170000	27220000	chr11	27270000	27320000	12	88.9088	46.5341	2.99986e-08
chr11	27350000	27380000	chr11	27470000	27500000	4	85.2035	55.5994	0.00260358
chr11	27510000	27540000	chr11	27640000	27660000	4	56.0535	25.0905	4.92565e-06
chr11	27540000	27570000	chr11	27600000	27630000	8	86.5054	45.6651	3.84937e-06
chr11	27560000	27590000	chr11	27640000	27660000	3	88.5849	45.1608	7.23572e-08
chr11	27670000	27730000	chr11	28520000	28550000	9	67.4489	31.4407	2.24832e-05
chr11	27680000	27730000	chr11	28690000	28710000	6	56.3259	27.6863	3.04495e-05
chr11	27690000	27710000	chr11	29320000	29340000	3	52.1836	17.5238	3.54051e-06
chr11	27700000	27730000	chr11	27870000	27890000	3	66.9889	42.2392	0.000808931
chr11	27700000	27730000	chr11	27840000	27860000	5	78.3866	44.0423	3.98366e-05
chr11	29150000	29180000	chr11	29320000	29340000	5	82.2732	40.9757	1.84075e-05
chr11	30120000	30140000	chr11	30220000	30250000	3	83.5282	54.7707	0.0150949
chr11	30210000	30230000	chr11	30300000	30320000	3	113.282	64.8144	0.00415156
chr11	30340000	30360000	chr11	30900000	30930000	4	69.9606	38.2685	0.00040779
chr11	30930000	30950000	chr11	31030000	31050000	3	90.7169	52.418	0.000418133
chr11	31100000	31110000	chr11	31220000	31250000	3	112.484	49.3076	2.46987e-12
chr11	31230000	31250000	chr11	31860000	31880000	3	61.4826	33.5044	0.000632371
chr11	31230000	31260000	chr11	31360000	31400000	5	68.3873	43.0775	0.00552385
chr11	31230000	31240000	chr11	32160000	32190000	3	45.6775	22.953	0.030785
chr11	32020000	32070000	chr11	32140000	32190000	13	144.618	61.0245	1.43722e-22
chr11	32190000	32210000	chr11	32280000	32300000	4	92.8281	44.6895	2.94993e-11
chr11	32320000	32340000	chr11	32590000	32620000	3	57.6074	32.6998	0.0217162
chr11	32710000	32730000	chr11	32780000	32810000	3	99.6177	62.8502	2.67983e-05
chr11	32950000	32970000	chr11	33120000	33150000	3	59.4084	34.7495	0.0402526
chr11	32950000	32990000	chr11	33060000	33070000	4	123.372	58.0618	3.719e-12
chr11	33150000	33190000	chr11	33320000	33350000	9	91.5651	36.8246	8.94848e-14
chr11	33160000	33180000	chr11	33680000	33700000	3	53.973	24.5848	8.14589e-07
chr11	33350000	33390000	chr11	33660000	33700000	9	150.697	48.7553	9.45823e-37
chr11	33350000	33380000	chr11	33540000	33560000	4	72.9473	43.4259	0.00118461
chr11	33530000	33550000	chr11	33670000	33690000	3	119.565	53.9158	1.00817e-16
chr11	33700000	33720000	chr11	33800000	33830000	3	72.7926	36.1216	1.06083e-07
chr11	33800000	33820000	chr11	34340000	34370000	4	36.0515	20.9574	0.0585106
chr11	33800000	33900000	chr11	33940000	34000000	35	177.17	56.0301	6.49e-48
chr11	33810000	33860000	chr11	34460000	34500000	8	44.2684	18.9773	0.000199136
chr11	33830000	33870000	chr11	34340000	34380000	7	42.6763	23.1697	0.00796524
chr11	33830000	33860000	chr11	34140000	34170000	4	59.9174	32.1568	0.00013031
chr11	33980000	34010000	chr11	34350000	34370000	4	53.4437	29.5184	0.000703727
chr11	33990000	34000000	chr11	34140000	34170000	3	75.5584	34.7696	3.97954e-11
chr11	33990000	34010000	chr11	34100000	34130000	5	98.2384	43.6976	4.95015e-09
chr11	34100000	34120000	chr11	34140000	34160000	3	243.56	148.374	2.03403e-11
chr11	34140000	34210000	chr11	34320000	34370000	25	200.993	49.3993	5.57799e-56
chr11	34150000	34190000	chr11	34470000	34490000	6	91.3055	38.4381	2.37978e-12
chr11	34160000	34180000	chr11	34890000	34910000	3	40.1655	15.8933	0.000969539
chr11	34340000	34410000	chr11	34440000	34520000	27	142.929	45.9074	1.01884e-35
chr11	34360000	34380000	chr11	34550000	34570000	3	48.1264	28.8623	0.0210553
chr11	34360000	34380000	chr11	34890000	34920000	4	67.7331	26.4108	4.28857e-10
chr11	34550000	34600000	chr11	34840000	34910000	15	163.182	61.0645	1.04591e-32
chr11	34560000	34590000	chr11	35380000	35420000	8	35.5608	19.5408	0.0135531
chr11	34710000	34740000	chr11	34860000	34890000	4	86.3508	50.6142	1.53132e-05
chr11	34770000	34800000	chr11	34870000	34910000	6	110.971	61.999	1.21289e-06
chr11	34910000	34940000	chr11	35380000	35420000	8	110.058	42.419	3.70603e-18
chr11	34920000	34940000	chr11	34980000	35010000	3	100.593	61.4287	2.8973e-05
chr11	35190000	35220000	chr11	35380000	35400000	3	76.0714	37.7966	4.45762e-08
chr11	35230000	35250000	chr11	35370000	35400000	4	85.6207	42.676	2.23648e-07
chr11	35410000	35430000	chr11	35460000	35490000	3	135.113	89.7549	1.84437e-05
chr11	35430000	35490000	chr11	35560000	35610000	11	74.9846	45.9606	0.000228254
chr11	35430000	35450000	chr11	35530000	35560000	3	71.1878	42.9071	0.00101188
chr11	35470000	35500000	chr11	36250000	36270000	4	57.2634	32.0368	0.00026422
chr11	35470000	35500000	chr11	35590000	35620000	4	85.54	38.8646	4.06237e-08
chr11	35600000	35620000	chr11	36250000	36270000	3	94.1259	38.6826	7.81676e-15
[truncated: 11,113 more rows]
